# Supplementary material for: Understanding the constitutive presentation of MHC class I immunopeptidomes in primary tissues
Source: iScience. 2022 Jan 18;25(2):103768. doi: 10.1016/j.isci.2022.103768 (PMC8810409; doi:10.1016/j.isci.2022.103768)
Supplement: Table S1. Mouse immunopeptidome and transcriptome, related to Figures 4 and 5 [file mmc2.zip › Table S1.xlsx]

## Sheet: Mouse_MHCI_peptides
Table S1. Mouse immunopeptidome and transcriptome, Related to Figure 4 and Figure 5.
Peptide	Adrenal	Bladder	Bonemarrow	Brain	Colon	Heart	Kidney	Liver	Lung	Ovary	Pancreas	Skin	Smallintestine	Spinalcord	Spleen	Stomach	Testis	Thymus	Uterus	Av.Int	Rank	RankN	MHC	Gene_name	UniprotAcc
AAAENKVAV	NA	NA	NA	NA	NA	NA	NA	NA	NA	NA	NA	NA	NA	NA	92500	NA	NA	NA	NA	92500	0.0311	1	H2Db_B22	MRP5	Q9R1X5
AAAINIISI	NA	NA	NA	NA	NA	NA	NA	NA	NA	NA	NA	NA	2860000	NA	NA	NA	NA	NA	NA	2860000	0.0089	1	H2Db_B22	CTL4	Q91VA1
AAAKNGTSL	NA	NA	NA	NA	NA	NA	NA	NA	NA	NA	NA	NA	NA	NA	NA	NA	NA	119000	53700	86350	0.011	2	H2Db_B22	STAM2	O88811
AAAKNLSDMTL	0	24200	239000	NA	224000	15400	901000	2170000	2730000	0	NA	246000	929000	NA	11400000	NA	45100	733000	345000	1.33345e+06	0.1299	15	H2Db_B22	T11L2	Q8K1H7
AAALNSDVM	NA	NA	NA	NA	NA	NA	28500	NA	NA	NA	NA	NA	0	NA	NA	NA	NA	NA	NA	14250	0.0059	2	H2Db_B22	F151A	Q8QZW3
AAAQNSVAL	NA	NA	NA	NA	NA	NA	NA	NA	NA	NA	NA	NA	NA	NA	1470000	NA	NA	241000	NA	855500	0.0095	2	H2Db_B22	CD2	P08920
AAATNLSFL	NA	NA	NA	NA	NA	NA	NA	NA	NA	NA	NA	NA	NA	NA	0	NA	NA	NA	NA	0	0.0067	1	H2Db_B22	IFT88	Q61371
AADTIGYPVM	NA	NA	NA	NA	NA	NA	NA	NA	NA	NA	NA	NA	46200	NA	NA	NA	NA	NA	NA	46200	1.9958	1	H2Db_B22	CPSM	Q8C196
AAFGNGALF	NA	NA	NA	NA	NA	NA	NA	NA	NA	NA	NA	NA	NA	NA	NA	152000	NA	NA	NA	152000	1.5114	1	H2Kb_Y3	PYC	Q05920
AAFREPRLL	NA	NA	NA	NA	NA	NA	NA	NA	NA	NA	NA	NA	NA	NA	NA	3530000	NA	NA	NA	3530000	1.4232	1	H2Kb_Y3	RSSA	P14206
AAFRYTLL	NA	NA	NA	NA	321000	NA	NA	508000	NA	NA	NA	NA	1990000	NA	NA	NA	NA	NA	NA	939667	0.0064	3	H2Kb_Y3	CMLO5	Q9QXS8
AAFVFRKL	NA	NA	765000	NA	919000	71900	1730000	2980000	941000	NA	NA	NA	2860000	NA	6030000	NA	NA	0	611000	1690790	0.009	10	H2Kb_Y3	SNPC1	Q8K0S9
AAFYERFI	NA	NA	NA	NA	0	NA	NA	NA	NA	NA	NA	NA	NA	NA	NA	NA	NA	NA	NA	0	1.7596	1	H2Kb_Y3	MKS3	Q8BR76
AAFYGNMYASI	53300	NA	NA	NA	NA	NA	NA	NA	NA	NA	NA	NA	NA	NA	NA	NA	NA	NA	NA	53300	1.0261	1	H2Db_B22	PAR1	P30558
AAGINRDSL	NA	NA	NA	NA	NA	NA	NA	1510000	0	NA	NA	NA	454000	NA	1840000	NA	NA	379000	NA	836600	0.0112	5	H2Db_B22	CBR4	Q91VT4
AAGINVEII	NA	NA	NA	NA	NA	NA	NA	NA	NA	NA	NA	NA	NA	NA	208000	NA	NA	NA	NA	208000	0.0096	1	H2Db_B22	INF2	Q0GNC1
AAGPSPHTL	NA	NA	NA	NA	0	NA	NA	0	NA	NA	NA	NA	NA	NA	33600	NA	NA	NA	NA	11200	1.111	3	H2Db_B22	RHG17	Q3UIA2
AAGTNKENL	NA	76200	NA	NA	197000	NA	NA	2460000	151000	NA	NA	NA	710000	NA	134000	NA	NA	2610000	NA	905457	0.0745	7	H2Db_B22	BCOR	Q8CGN4
AAGVGDMVM	NA	338000	NA	NA	1390000	NA	NA	486000	926000	NA	NA	NA	NA	NA	4340000	NA	NA	4020000	1180000	1.81143e+06	1.1109	7	H2Db_B22	RL23	P62830
AAHQNGDMI	NA	NA	NA	NA	NA	NA	NA	NA	NA	NA	NA	NA	NA	NA	621000	NA	NA	NA	NA	621000	0.0074	1	H2Db_B22	PEX5R	Q8C437
AAHTNRKEYTL	NA	NA	NA	NA	51800	NA	NA	NA	19300	NA	NA	NA	NA	NA	355000	NA	NA	98900	NA	131250	0.0791	4	H2Db_B22	CLDN1	Q9CQX5
AAHYNTEIL	NA	NA	NA	NA	NA	NA	NA	NA	70200	NA	NA	NA	NA	NA	403000	NA	NA	NA	NA	236600	0.0085	2	H2Db_B22	VEGFC	P97953
AAIANSMNYL	NA	NA	NA	NA	NA	NA	NA	NA	NA	NA	NA	NA	NA	NA	NA	NA	NA	52700	9410	31055	0.0063	2	H2Db_B22	UGGG1	Q6P5E4
AAICSGKVEI	NA	NA	NA	NA	NA	NA	NA	NA	NA	NA	NA	NA	NA	NA	NA	NA	NA	0	NA	0	0.4584	1	H2Db_B22	G3P	P16858
AAIEAMNGQYL	NA	NA	14800	NA	19100	NA	NA	NA	33900	NA	NA	61900	NA	NA	155000	NA	NA	NA	66300	58500	0.0091	6	H2Db_B22	SF3B4	Q8QZY9
AAIENIEHL	109000	NA	322000	69300	223000	NA	1710000	13700000	3510000	NA	NA	172000	5740000	NA	8180000	NA	NA	3830000	267000	3.15269e+06	0.0046	12	H2Db_B22	LPPRC	Q6PB66
AAIENIEHLL	NA	NA	NA	NA	NA	NA	NA	NA	NA	NA	NA	NA	122000	NA	NA	NA	NA	NA	NA	122000	0.0089	1	H2Db_B22	LPPRC	Q6PB66
AAIIDHERI	NA	NA	NA	NA	NA	NA	NA	439000	NA	NA	NA	NA	NA	NA	NA	NA	NA	NA	NA	439000	0.0582	1	H2Db_B22	MRCKA	Q3UU96
AAIKDNVVI	NA	NA	NA	NA	NA	NA	NA	205000	40100	NA	NA	NA	NA	NA	NA	NA	NA	NA	NA	122550	0.095	2	H2Db_B22	AP3M1	Q9JKC8
AAIKLQELL	NA	NA	147000	NA	40300	NA	NA	82100	27000	NA	NA	224000	275000	NA	NA	NA	NA	NA	5270	114381	0.1128	7	H2Db_B22	RRBP1	Q99PL5
AAIKNSPPAM	NA	NA	NA	NA	NA	NA	NA	NA	NA	NA	NA	NA	NA	NA	54400	NA	NA	23300	NA	38850	0.0109	2	H2Db_B22	RBGPR	Q8BMG7
AAILFSERL	NA	NA	NA	NA	NA	NA	NA	329000	NA	NA	NA	NA	NA	NA	160000	NA	NA	6010	18800	128452	0.1042	4	H2Kb_Y3	TMM69	Q3KQJ0
AAILGMHNL	NA	NA	NA	NA	NA	NA	837000	NA	NA	NA	NA	NA	NA	NA	NA	NA	NA	NA	NA	837000	1.0257	1	H2Kb_Y3	TMOD3	Q9JHJ0
AAILNNAHYL	NA	NA	NA	NA	NA	NA	NA	64800	NA	NA	NA	149000	91100	NA	1230000	NA	NA	155000	658000	391317	0.0068	6	H2Db_B22	TEN4	Q3UHK6
AAINNRLEL	NA	NA	47600	NA	22500	NA	NA	0	0	NA	NA	NA	86600	NA	889000	NA	NA	243000	13400	162762	0.007	8	H2Db_B22	ZDH13	Q9CWU2
AAIQGAVAM	NA	NA	NA	NA	NA	NA	NA	283000	133000	NA	NA	NA	0	NA	422000	NA	NA	58300	38700	155833	0.0592	6	H2Db_B22	UBE2O	Q6ZPJ3
AAIQNLSEA	NA	NA	NA	NA	NA	NA	NA	554000	NA	NA	NA	NA	NA	NA	255000	NA	NA	NA	NA	404500	0.0116	2	H2Db_B22	APC5	Q8BTZ4
AAIRDGELI	NA	NA	NA	NA	27000	NA	NA	NA	88300	NA	NA	NA	0	NA	673000	NA	NA	NA	NA	197075	0.0252	4	H2Db_B22	PHF12	Q5SPL2
AAIRNYGIEL	313000	NA	771000	NA	1010000	NA	4390000	7880000	9700000	NA	68300	760000	1570000	NA	7810000	397000	409000	3300000	1860000	2.87416e+06	0.0098	14	H2Db_B22	MTHR	Q9WU20
AAISNKITSCI	NA	NA	151000	NA	NA	NA	NA	NA	NA	NA	NA	NA	NA	NA	NA	NA	NA	NA	183000	167000	0.0284	2	H2Db_B22	PUR6	Q9DCL9
AAITNGLAM	NA	NA	NA	174000	NA	NA	NA	NA	NA	NA	NA	NA	NA	NA	NA	NA	NA	NA	NA	174000	0.0061	1	H2Db_B22	SALL3	Q62255
AAITNKYQL	469000	299000	765000	586000	3760000	287000	7940000	22200000	18700000	0	NA	854000	15000000	93200	56700000	2160000	476000	11200000	1690000	7954400	0.0071	18	H2Db_B22	RRN3	B2RS91
AAITNKYQLVF	NA	NA	3890	NA	NA	NA	NA	NA	17500	NA	NA	NA	NA	NA	0	NA	NA	NA	NA	7130	0.1282	3	H2Db_B22	RRN3	B2RS91
AAIVAKQVL	NA	NA	NA	NA	208000	NA	NA	NA	NA	NA	NA	NA	NA	NA	NA	NA	NA	NA	NA	208000	0.2575	1	H2Db_B22	RL13A	P19253
AAIVDGDRI	119000	NA	125000	NA	1160000	134000	2340000	502000	2980000	88400	NA	670000	1750000	NA	NA	637000	448000	1160000	706000	915671	0.033	14	H2Db_B22	MRCKB	Q7TT50
AAIVNHLQNSI	NA	NA	13300	NA	NA	NA	NA	NA	9170	NA	NA	NA	NA	NA	NA	NA	NA	NA	NA	11235	0.0138	2	H2Db_B22	NR2C2	P49117
AAKILNHLLL	NA	NA	NA	NA	NA	NA	NA	NA	NA	NA	NA	NA	NA	NA	NA	710000	NA	NA	NA	710000	0.0421	1	H2Db_B22	PDIA2	D3Z6P0
AALANATVI	NA	NA	NA	NA	NA	NA	73700	0	NA	NA	NA	NA	150000	NA	1220000	NA	NA	169000	NA	322540	0.0042	5	H2Db_B22	ZN292	Q9Z2U2
AALANITFF	NA	NA	58700	NA	NA	NA	NA	52900	NA	NA	NA	NA	NA	NA	NA	NA	NA	NA	NA	55800	0.0068	2	H2Db_B22	INSC	Q3HNM7
AALANLDNI	NA	NA	144000	NA	278000	NA	1020000	NA	6210000	NA	NA	143000	758000	NA	6160000	215000	NA	715000	134000	1577700	0.0042	10	H2Db_B22	AGFG1	Q8K2K6
AALASTQQF	NA	NA	NA	NA	NA	NA	NA	NA	245000	NA	NA	NA	NA	NA	NA	NA	NA	NA	NA	245000	1.1335	1	H2Db_B22	MACF1	Q9QXZ0
AALDFKNV	NA	NA	359000	NA	391000	NA	189000	496000	332000	NA	NA	23400	600000	NA	5190000	NA	0	1470000	246000	845127	0.4279	11	H2Kb_Y3	SMC4	Q8CG47
AALEAKQVL	NA	NA	NA	NA	NA	NA	NA	NA	NA	NA	NA	NA	NA	NA	96400	NA	NA	NA	NA	96400	0.5954	1	H2Db_B22	VRTN	Q3SYK4
AALEFHGV	NA	NA	NA	NA	NA	NA	NA	NA	NA	NA	NA	NA	NA	NA	NA	NA	NA	NA	0	0	0.3026	1	H2Kb_Y3	SESD1	Q80UK0
AALEFLNRF	NA	NA	NA	NA	NA	NA	22200	254000	NA	NA	NA	NA	NA	NA	109000	NA	NA	23500	NA	102175	0.3658	4	H2Kb_Y3	STIP1	Q60864
AALEKPLSHPM	NA	NA	NA	NA	NA	NA	NA	NA	NA	NA	NA	NA	NA	NA	29100	NA	NA	NA	NA	29100	0.4441	1	H2Db_B22	ZMIZ1	Q6P1E1
AALENDKTI	92400	231000	145000	226000	2000000	138000	1360000	12400000	5040000	64700	NA	350000	3830000	65700	17400000	NA	327000	3010000	687000	2.78628e+06	0.0098	17	H2Db_B22	WDR5	P61965
AALENDKTIKL	NA	NA	NA	NA	NA	NA	NA	NA	NA	NA	NA	16800	NA	NA	NA	NA	NA	NA	NA	16800	0.1799	1	H2Db_B22	WDR5	P61965
AALENGYTL	NA	NA	NA	NA	650000	NA	NA	3350000	NA	NA	NA	NA	10500000	NA	NA	104000	NA	NA	NA	3651000	0.0049	4	H2Db_B22	PRGC1	O70343
AALENLFVL	NA	NA	NA	NA	240000	NA	NA	NA	1370000	NA	115000	NA	364000	NA	0	0	NA	NA	399000	355429	0.0051	7	H2Db_B22	BKRB2	P32299
AALENPMLL	NA	NA	34500	NA	NA	NA	NA	216000	0	NA	NA	9110	NA	NA	21200	NA	NA	NA	0	46801.7	0.0081	6	H2Db_B22	ATG7	Q9D906
AALENRQTI	NA	NA	NA	NA	21900	NA	47200	180000	174000	NA	NA	NA	NA	NA	638000	NA	NA	212000	6670	182824	0.0057	7	H2Db_B22	NCOR2	Q9WU42
AALENTHLL	143000	0	813000	69100	2800000	80500	2570000	5920000	5450000	57000	0	220000	5560000	12900	18100000	635000	71700	2370000	1520000	2.44169e+06	0.0064	19	H2Db_B22	MIP18	Q9D187
AALINVGFL	NA	NA	NA	NA	NA	NA	NA	NA	NA	NA	NA	NA	NA	NA	165000	NA	NA	NA	NA	165000	0.0068	1	H2Db_B22	B4GT7	Q8R087
AALINYTRL	NA	NA	NA	NA	NA	NA	NA	NA	12600000	NA	NA	NA	NA	NA	NA	NA	NA	NA	NA	12600000	0.0073	1	H2Db_B22	CAPS2	Q8BYR5
AALIYGKL	NA	NA	68200	NA	248000	NA	354000	253000	252000	NA	NA	6510	573000	NA	1710000	NA	NA	261000	36500	376221	0.0725	10	H2Kb_Y3	DJC10	Q9DC23
AALKFLCL	NA	NA	NA	NA	NA	NA	NA	NA	NA	NA	NA	NA	146000	NA	NA	NA	NA	NA	NA	146000	0.2048	1	H2Kb_Y3	CASP8	O89110
AALKLGQEL	50400	33900	557000	11600	511000	NA	873000	1750000	1690000	NA	NA	823000	413000	NA	4410000	NA	171000	532000	319000	867493	0.3019	14	H2Db_B22	FLII	Q9JJ28
AALKNAFSL	NA	NA	48500	NA	13700	NA	43600	160000	31900	NA	NA	NA	NA	NA	609000	NA	NA	NA	NA	151117	0.0059	6	H2Db_B22	DMXL1	Q6PNC0
AALKNAFSLL	NA	NA	NA	NA	NA	NA	NA	NA	17700	NA	NA	NA	NA	NA	NA	NA	NA	NA	NA	17700	0.0204	1	H2Db_B22	DMXL2	Q8BPN8
AALKNAGQAV	NA	NA	NA	NA	938000	NA	52300	621000	1020000	NA	NA	NA	NA	NA	707000	NA	NA	132000	26200	499500	0.1044	7	H2Db_B22	DLG1	Q811D0
AALKNLPLI	NA	NA	NA	NA	NA	NA	NA	NA	NA	NA	NA	NA	NA	NA	NA	NA	NA	NA	0	0	0.0074	1	H2Db_B22	ACSL3	Q9CZW4
AALLNFDEF	NA	NA	547000	NA	NA	NA	1740000	2130000	2430000	NA	NA	NA	NA	NA	7880000	NA	NA	286000	NA	2.50217e+06	0.007	6	H2Db_B22	FHOD1	Q6P9Q4
AALLNLNVI	NA	NA	NA	NA	NA	NA	NA	28900	NA	NA	NA	NA	NA	NA	NA	NA	NA	NA	NA	28900	0.005	1	H2Db_B22	IGS11	P0C673
AALLNQQFL	33300	NA	729000	37700	363000	25900	1120000	907000	3090000	NA	50500	126000	1930000	NA	4870000	NA	11900	1110000	384000	985887	0.0052	15	H2Db_B22	PP2BB	P48453
AALLNTDLV	47600	187000	1300000	557000	1700000	158000	4860000	7060000	12500000	136000	NA	882000	6290000	NA	28800000	830000	109000	3820000	1990000	4189800	0.0049	17	H2Db_B22	U3IP2	Q91WM3
AALMMLSFI	NA	NA	NA	NA	NA	NA	NA	NA	NA	NA	NA	NA	NA	NA	0	NA	NA	NA	NA	0	0.0172	1	H2Db_B22	RN213	E9Q555
AALMNIRILHI	NA	NA	NA	NA	NA	NA	125000	229000	163000	NA	NA	NA	205000	NA	263000	NA	NA	NA	6170	165195	0.0578	6	H2Db_B22	GLCNE	Q91WG8
AALMNLGAIL	NA	NA	NA	NA	NA	NA	NA	NA	NA	NA	NA	72300	NA	NA	650000	NA	NA	NA	NA	361150	0.0171	2	H2Db_B22	TMTC2	Q56A06
AALMNQQFL	NA	NA	101000	35900	94300	NA	742000	202000	1760000	NA	NA	NA	587000	NA	2490000	NA	NA	NA	87700	677767	0.0045	9	H2Db_B22	PP2BA	P63328
AALMNQQHEL	NA	NA	NA	NA	NA	NA	NA	NA	12500	NA	NA	NA	NA	NA	NA	NA	NA	NA	NA	12500	0.0136	1	H2Db_B22	CC138	Q0VF22
AALNNHREV	NA	NA	NA	NA	NA	NA	NA	235000	52800	NA	NA	NA	51600	NA	NA	NA	NA	75700	NA	103775	0.0352	4	H2Db_B22	MIB2	Q8R516
AALNNHVEV	67900	135000	113000	151000	847000	84700	1460000	2660000	4170000	59000	NA	156000	1420000	34100	6800000	NA	58600	1920000	560000	1.21743e+06	0.0078	17	H2Db_B22	MIB1	Q80SY4
AALQCMHAL	NA	NA	NA	NA	NA	NA	NA	NA	NA	NA	NA	NA	360000	NA	NA	NA	NA	NA	NA	360000	0.0945	1	H2Db_B22	MMS19	Q9D071
AALQNAVAF	284000	353000	1690000	742000	2950000	349000	11900000	14300000	20500000	237000	131000	618000	14600000	48000	48900000	1170000	226000	5980000	2770000	6.72358e+06	0.0103	19	H2Db_B22	TRI56	Q80VI1
AALQNKDTY	NA	NA	NA	NA	NA	NA	50900	278000	226000	NA	NA	NA	58300	NA	733000	NA	NA	103000	57100	215186	0.1512	7	H2Db_B22	BACD3	Q922M3
AALQNLEEL	NA	106000	NA	NA	319000	NA	0	1750000	411000	NA	202000	NA	2130000	NA	27000000	NA	49300	9000000	NA	4096730	0.0042	10	H2Db_B22	TONSL	Q6NZL6
AALQNLEQL	1100000	1310000	15200000	1160000	19500000	514000	29900000	29400000	54600000	414000	845000	6500000	47800000	114000	737000000	4240000	1970000	153000000	10200000	5.86719e+07	0.0055	19	H2Db_B22	NFKB2	Q9WTK5
AALQNLEQLL	NA	NA	NA	NA	NA	NA	NA	NA	NA	NA	NA	NA	NA	NA	49300	NA	NA	NA	NA	49300	0.0131	1	H2Db_B22	NFKB2	Q9WTK5
AALQNLVKI	169000	111000	3750000	211000	1630000	72400	3200000	5420000	7550000	7940	196000	490000	9440000	10600	22100000	516000	332000	2550000	3370000	3.21715e+06	0.0074	19	H2Db_B22	IMB1	P70168
AALQNYNNEL	NA	20800	68700	NA	230000	NA	580000	758000	1330000	NA	NA	130000	283000	NA	5650000	NA	32400	722000	174000	831575	0.0137	12	H2Db_B22	SSNA1	Q9JJ94
AALRFLSQL	NA	NA	25400	NA	NA	NA	NA	NA	NA	NA	NA	NA	NA	NA	119000	NA	NA	NA	24100	56166.7	0.0383	3	H2Kb_Y3	VP33A	Q9D2N9
AALRLLTYL	NA	NA	NA	NA	NA	NA	NA	NA	NA	NA	NA	NA	794000	NA	1320000	NA	NA	NA	NA	1057000	0.021	2	H2Db_B22	TICRR	Q8BQ33
AALSGNLSHL	NA	NA	NA	NA	NA	NA	NA	NA	24400	NA	NA	NA	NA	NA	301000	NA	NA	NA	NA	162700	0.0273	2	H2Db_B22	SC6A9	P28571
AALSNGLAM	NA	NA	NA	NA	NA	NA	NA	195000	NA	NA	NA	NA	NA	NA	NA	NA	NA	NA	NA	195000	0.0072	1	H2Db_B22	SALL1	Q9ER74
AALSNPGAKM	NA	NA	NA	NA	NA	NA	NA	35400	NA	NA	NA	NA	NA	NA	544000	NA	NA	8670	NA	196023	0.0816	3	H2Db_B22	KIZ	Q3UXL4
AALTLLEKM	NA	NA	216000	NA	35100	NA	158000	126000	83500	NA	NA	NA	193000	NA	475000	NA	NA	0	76900	151500	0.1702	9	H2Db_B22	EXOC6	Q8R313
AALTLQRYL	NA	NA	NA	NA	NA	NA	NA	NA	NA	NA	NA	NA	14700	NA	NA	NA	NA	NA	NA	14700	0.2347	1	H2Db_B22	MYO15	Q9QZZ4
AALVAVTAM	NA	NA	NA	NA	NA	NA	NA	0	NA	NA	NA	NA	NA	NA	NA	NA	NA	NA	NA	0	0.0545	1	H2Db_B22	SLMAP	Q3URD3
AALVNAPENRL	NA	NA	NA	NA	NA	NA	NA	NA	NA	NA	NA	NA	NA	NA	NA	NA	0	173000	1220	58073.3	0.0432	3	H2Db_B22	S4A11	A2AJN7
AALVNKFWL	NA	NA	NA	NA	NA	NA	353000	2120000	NA	NA	NA	NA	NA	NA	NA	NA	NA	NA	NA	1236500	0.0073	2	H2Db_B22	GLYAT	Q91XE0
AALVNLDSL	NA	NA	128000	75700	98100	121000	2170000	2050000	7410000	NA	NA	0	510000	NA	3920000	0	NA	253000	NA	1394650	0.0035	12	H2Db_B22	EPN2	Q8CHU3
AALVNPDSF	NA	NA	NA	NA	NA	NA	40200	221000	NA	NA	NA	NA	NA	NA	93600	NA	NA	NA	NA	118267	0.0089	3	H2Db_B22	ZHX1	P70121
AALVNYSRL	NA	NA	NA	NA	NA	NA	NA	NA	NA	NA	NA	NA	NA	NA	NA	NA	NA	81700	NA	81700	0.0076	1	H2Db_B22	CAPS1	Q80TJ1
AALVQRDSV	NA	NA	NA	NA	NA	NA	NA	NA	NA	NA	NA	NA	46200	NA	NA	NA	NA	NA	NA	46200	0.1487	1	H2Db_B22	MAP1A	Q9QYR6
AALVSKAIDVL	NA	NA	NA	NA	NA	NA	53800	NA	159000	NA	NA	39900	NA	NA	NA	NA	NA	NA	NA	84233.3	0.341	3	H2Db_B22	SOGA1	E1U8D0
AALVSRTFL	70000	61800	2840000	NA	1190000	27100	1580000	3030000	4210000	0	61100	1000000	3150000	NA	13700000	NA	120000	1030000	1730000	2112500	0.0282	16	H2Db_B22	ABCD1	P48410
AALYGKTEV	NA	NA	NA	NA	NA	NA	NA	NA	NA	NA	NA	NA	80700	NA	517000	NA	NA	NA	NA	298850	0.5923	2	H2Db_B22	CSKI2	Q8VHK1
AAMILRESL	NA	NA	NA	NA	NA	NA	NA	NA	4520	NA	NA	NA	NA	NA	NA	NA	NA	NA	NA	4520	0.0978	1	H2Db_B22	TTC23	Q8CHY7
AAMKNVTEL	783000	1400000	980000	1020000	6760000	521000	15500000	41400000	28700000	371000	53700	1150000	17200000	84200	118000000	4180000	1090000	16900000	1970000	1.35823e+07	0.0045	19	H2Db_B22	1433G	P61982
AAMLLQQVM	NA	NA	431000	NA	174000	NA	298000	865000	421000	NA	NA	219000	576000	NA	2800000	NA	26000	91200	168000	551745	0.073	11	H2Db_B22	UFL1	Q8CCJ3
AAMLNYTHI	0	NA	29600	11200	64600	NA	109000	13100	1200000	NA	NA	13400	519000	NA	2730000	NA	NA	104000	39300	402767	0.0043	12	H2Db_B22	ALG12	Q8VDB2
AAMVSKFFL	NA	NA	94300	NA	NA	NA	143000	92000	114000	NA	0	NA	181000	NA	675000	NA	NA	12400	38100	149978	0.0268	9	H2Db_B22	PPAC3	Q91WB2
AANINKESI	NA	NA	7190	NA	60200	NA	71300	1520000	203000	NA	NA	126000	166000	NA	1450000	NA	0	324000	43500	361017	0.0103	11	H2Db_B22	SYDC	Q922B2
AANKNNDAL	NA	NA	NA	NA	82500	NA	NA	NA	NA	NA	NA	NA	43900	NA	NA	NA	NA	NA	114000	80133.3	0.0127	3	H2Db_B22	DESM	P31001
AANRNHEAL	NA	NA	NA	NA	31200	NA	NA	257000	NA	NA	NA	NA	82500	NA	NA	NA	NA	589000	NA	239925	0.0089	4	H2Db_B22	PERI	P15331
AANRNNDAL	NA	788000	15400	155000	2580000	332000	155000	5650000	1380000	153000	NA	90700	4590000	69300	71000	NA	29200	4560000	3700000	1.51991e+06	0.0099	16	H2Db_B22	VIME	P20152
AANVLHLSL	NA	NA	NA	NA	0	NA	NA	NA	NA	NA	NA	NA	NA	NA	NA	NA	NA	NA	NA	0	0.7645	1	H2Db_B22	PINK1	Q99MQ3
AAPAFSRA	NA	NA	NA	NA	18800	NA	NA	NA	NA	NA	NA	NA	NA	NA	NA	NA	NA	NA	NA	18800	1.9681	1	H2Kb_Y3	HSPB1	P14602
AAPAPFLPM	NA	NA	NA	NA	NA	NA	NA	NA	NA	NA	NA	NA	NA	NA	NA	NA	NA	2730000	NA	2730000	0.132	1	H2Db_B22	TCF7	Q00417
AAPAPSLWTL	43900	NA	434000	0	82200	NA	756000	271000	1720000	16700	16500	409000	136000	NA	34700	NA	45800	11200	1090000	337800	0.526	15	H2Db_B22	SHSA5	Q9D7I0
AAPDVVVPTL	NA	NA	NA	NA	NA	NA	NA	NA	NA	NA	NA	NA	37500	NA	NA	NA	NA	NA	NA	37500	1.384	1	H2Db_B22	DYHC1	Q9JHU4
AAPELKARL	NA	NA	NA	NA	NA	NA	NA	NA	NA	NA	NA	NA	NA	NA	208000	NA	NA	12500	NA	110250	1.2521	2	H2Kb_Y3	HTR5B	Q8C547
AAPENFPNQTT	NA	NA	NA	NA	41900	NA	NA	NA	NA	NA	NA	NA	NA	NA	NA	NA	NA	NA	NA	41900	1.1866	1	H2Db_B22	HDAC6	Q9Z2V5
AAPENHMEGTA	NA	NA	NA	NA	37500	NA	NA	NA	NA	NA	NA	NA	NA	NA	NA	NA	NA	NA	NA	37500	0.6155	1	H2Db_B22	ZHX2	Q8C0C0
AAPENTTVV	NA	NA	NA	NA	NA	NA	NA	NA	NA	NA	NA	NA	NA	NA	NA	NA	NA	70500	NA	70500	0.0085	1	H2Db_B22	IGDC4	Q9EQS9
AAPESPGYQWL	NA	NA	NA	NA	NA	NA	NA	NA	NA	NA	NA	NA	70500	NA	NA	NA	NA	NA	NA	70500	1.8421	1	H2Db_B22	TRAP1	Q9CQN1
AAPETREHL	NA	NA	NA	NA	NA	NA	NA	NA	NA	NA	NA	NA	NA	NA	NA	NA	NA	80700	NA	80700	0.2288	1	H2Db_B22	RAB32	Q9CZE3
AAPFDTVHI	153000	118000	2030000	66300	1490000	80700	3620000	4810000	7710000	NA	82400	1010000	6410000	NA	26400000	517000	204000	2240000	2110000	3.47361e+06	0.2051	17	H2Db_B22	TRM2A	Q8BNV1
AAPGNKTSYI	NA	NA	NA	NA	NA	NA	NA	NA	NA	NA	NA	NA	NA	NA	255000	NA	NA	11100	19900	95333.3	0.0448	3	H2Db_B22	NSUN5	Q8K4F6
AAPGPLNSYL	NA	NA	NA	NA	363000	NA	NA	NA	NA	NA	NA	NA	2010000	NA	NA	NA	NA	NA	NA	1186500	1.6787	2	H2Db_B22	HES2	O54792
AAPGSKDHL	NA	NA	NA	NA	NA	NA	207000	1740000	291000	NA	NA	NA	1290000	NA	4480000	NA	NA	735000	NA	1.45717e+06	0.489	6	H2Db_B22	TM41B	Q8K1A5
AAPHFFHL	NA	NA	141000	NA	NA	NA	NA	NA	NA	NA	NA	NA	NA	NA	606000	NA	NA	63600	38600	212300	0.0308	4	H2Kb_Y3	ARI5A	Q3U108
AAPIDRVGQTI	NA	NA	NA	NA	0	NA	NA	NA	NA	NA	NA	NA	NA	NA	NA	NA	NA	NA	NA	0	0.8504	1	H2Db_B22	HNRPM	Q9D0E1
AAPIFYLL	NA	NA	NA	NA	NA	NA	NA	92800	NA	NA	NA	NA	889000	NA	59700	NA	NA	NA	NA	347167	0.0451	3	H2Kb_Y3	GSDMD	Q9D8T2
AAPINPSDI	NA	NA	NA	NA	NA	NA	NA	92200	NA	NA	NA	NA	NA	NA	NA	NA	NA	NA	NA	92200	0.0159	1	H2Db_B22	MECR	Q9DCS3
AAPINPSDINM	NA	NA	NA	NA	13800	NA	NA	NA	NA	NA	NA	NA	NA	NA	NA	NA	NA	NA	NA	13800	0.2209	1	H2Db_B22	MECR	Q9DCS3
AAPINTQGL	NA	90600	155000	142000	1450000	55400	2180000	5540000	4000000	NA	NA	168000	5640000	NA	23000000	NA	0	1900000	484000	3.20036e+06	0.0475	14	H2Db_B22	SP130	Q8BIH0
AAPIPVTPI	NA	NA	NA	NA	NA	NA	NA	NA	NA	NA	NA	NA	0	NA	NA	149000	NA	NA	NA	74500	0.1215	2	H2Db_B22	LPP	Q8BFW7
AAPISPWTM	54500	25900	894000	34800	307000	17600	1130000	512000	2350000	86400	NA	709000	1500000	NA	1620000	NA	120000	645000	923000	683075	0.0847	16	H2Db_B22	ZN746	Q3U133
AAPISTPVL	NA	NA	NA	NA	NA	NA	NA	136000	NA	NA	NA	NA	NA	NA	NA	NA	NA	NA	NA	136000	0.1791	1	H2Db_B22	ACSL5	Q8JZR0
AAPISTTEL	NA	NA	NA	NA	NA	NA	NA	NA	NA	NA	NA	NA	NA	NA	897000	NA	NA	NA	NA	897000	0.0938	1	H2Db_B22	BTK	P35991
AAPKSAETL	NA	NA	NA	NA	NA	NA	NA	3470000	NA	NA	NA	NA	NA	NA	2730000	NA	NA	NA	NA	3100000	0.055	2	H2Db_B22	CHSTE	Q80V53
AAPLDRETESV	NA	NA	NA	NA	NA	NA	NA	NA	NA	NA	NA	NA	108000	NA	NA	NA	NA	NA	NA	108000	1.6504	1	H2Db_B22	CAD17	Q9R100
AAPMSNMAM	NA	NA	NA	NA	NA	NA	NA	200000	NA	NA	NA	NA	233000	NA	NA	NA	NA	NA	NA	216500	0.2669	2	H2Db_B22	YIF1B	Q9CX30
AAPNHTSLSI	NA	NA	0	NA	NA	NA	NA	NA	NA	NA	NA	NA	NA	NA	NA	NA	NA	NA	NA	0	1.4295	1	H2Db_B22	MTA3	Q924K8
AAPPALLEPL	NA	NA	NA	NA	NA	NA	NA	NA	NA	NA	NA	NA	270000	NA	NA	NA	NA	NA	NA	270000	0.3085	1	H2Db_B22	MED25	Q8VCB2
AAPQNFTPS	NA	NA	NA	NA	NA	NA	NA	NA	NA	NA	NA	NA	239000	NA	NA	NA	NA	NA	NA	239000	0.0394	1	H2Db_B22	AP3B1	Q9Z1T1
AAPQNFTPSM	NA	NA	NA	NA	NA	NA	NA	97000	NA	NA	NA	NA	77000	NA	466000	NA	NA	0	NA	160000	0.0085	4	H2Db_B22	AP3B1	Q9Z1T1
AAPQNFTPSMI	239000	329000	2270000	311000	2950000	98500	5400000	8590000	12300000	186000	73200	1300000	12300000	NA	25600000	698000	395000	4310000	3290000	4.47998e+06	0.0095	18	H2Db_B22	AP3B1	Q9Z1T1
AAPRGAELV	NA	NA	NA	NA	NA	NA	NA	655000	285000	NA	NA	NA	107000	NA	1060000	NA	NA	NA	NA	526750	0.2444	4	H2Db_B22	SNRK	Q8VDU5
AAPRNKHWL	580000	NA	31000	122000	3330000	36500	8050000	7170000	21700000	NA	NA	416000	11600000	NA	19600000	2160000	NA	7040000	703000	5.89561e+06	0.0117	14	H2Db_B22	GPKOW	Q56A08
AAPRNSPTGL	0	NA	12400	0	159000	NA	200000	1020000	616000	NA	NA	NA	474000	NA	4670000	NA	NA	121000	62700	666827	0.0463	11	H2Db_B22	F193A	Q8CGI1
AAPRSFIFL	767000	370000	5710000	673000	NA	431000	8160000	13500000	25100000	65200	595000	2000000	12800000	NA	34900000	730000	1140000	7000000	7260000	7.12948e+06	0.0644	17	H2Db_B22	MET14	Q3UIK4
AAPRSGPSV	NA	NA	NA	NA	36800	NA	NA	NA	NA	NA	NA	NA	41300	NA	NA	NA	NA	NA	NA	39050	0.4334	2	H2Db_B22	WBP11	Q923D5
AAPRSRSFL	NA	NA	NA	NA	NA	NA	NA	NA	NA	NA	NA	NA	NA	NA	10400000	NA	NA	NA	NA	10400000	0.1247	1	H2Db_B22	S15A4	Q91W98
AAPSAPAPAM	NA	NA	NA	NA	NA	NA	NA	NA	NA	NA	NA	NA	NA	NA	0	NA	NA	NA	NA	0	0.8866	1	H2Db_B22	CYTSA	Q2KN98
AAPSIQTPSL	NA	NA	NA	NA	NA	NA	NA	NA	NA	NA	NA	NA	42000	NA	NA	NA	NA	NA	NA	42000	0.4763	1	H2Db_B22	QRIC1	Q3UA37
AAPSNGITM	NA	NA	NA	NA	NA	NA	NA	NA	31800	NA	NA	NA	NA	NA	NA	NA	NA	NA	NA	31800	0.007	1	H2Db_B22	ZDH14	Q8BQQ1
AAPSNLALQFL	NA	NA	NA	NA	NA	NA	NA	NA	NA	NA	NA	NA	NA	NA	NA	156000	NA	1250000	NA	703000	0.0371	2	H2Db_B22	BPIB2	Q8C1E1
AAPSNLPYL	318000	133000	440000	11900	1370000	NA	2150000	5710000	8450000	90800	18800	348000	2960000	NA	11000000	NA	482000	20900000	1230000	3.47578e+06	0.0063	16	H2Db_B22	DUS4	Q8BFV3
AAPSSYYKL	NA	NA	NA	NA	NA	NA	NA	31600	NA	NA	NA	NA	NA	NA	NA	NA	NA	NA	NA	31600	0.2456	1	H2Db_B22	HPPD	P49429
AAPTNANSL	NA	683000	NA	406000	7340000	419000	6850000	52500000	20500000	NA	NA	NA	20100000	NA	104000000	1590000	500000	20100000	1470000	1.81891e+07	0.0078	13	H2Db_B22	CNOT4	Q8BT14
AAPTNRQIEIL	11700	NA	192000	NA	153000	NA	479000	652000	1810000	NA	NA	NA	499000	NA	3770000	NA	NA	425000	158000	814970	0.0545	10	H2Db_B22	NU160	Q9Z0W3
AAPTSAARV	NA	NA	NA	NA	20500	NA	NA	270000	38000	NA	NA	NA	NA	NA	712000	NA	NA	0	12900	175567	0.5931	6	H2Db_B22	E2AK3	Q9Z2B5
AAPVNMTFL	NA	NA	NA	NA	NA	NA	NA	NA	NA	NA	NA	361000	NA	NA	0	NA	713000	NA	NA	358000	0.0047	3	H2Db_B22	DSG3	O35902
AAPVSATVL	NA	NA	NA	NA	NA	NA	122000	5700000	88600	NA	NA	NA	255000	NA	303000	NA	0	NA	47100	930814	0.0506	7	H2Db_B22	ACSL1	P41216
AAPVSGPRL	NA	NA	31400	NA	62500	NA	NA	467000	113000	NA	NA	NA	196000	NA	1950000	NA	NA	179000	18900	377225	0.4221	8	H2Db_B22	LTV1	Q6NSQ7
AAPYPGAMTI	NA	NA	NA	NA	NA	NA	NA	NA	NA	NA	NA	NA	1020000	NA	NA	NA	NA	NA	NA	1020000	1.5068	1	H2Db_B22	LEG4	Q8K419
AAQEFLESL	NA	NA	NA	NA	NA	NA	NA	NA	77800	NA	NA	NA	NA	NA	NA	NA	NA	NA	NA	77800	0.8096	1	H2Db_B22	MYO10	F8VQB6
AAQNNCPAI	NA	NA	NA	NA	NA	NA	NA	NA	NA	NA	NA	NA	NA	NA	NA	NA	NA	4140	NA	4140	0.1046	1	H2Db_B22	FM1AB	Q8C0T1
AAQTNLTLL	NA	NA	NA	NA	53500	NA	90200	0	669000	NA	NA	NA	54100	NA	1300000	NA	NA	172000	0	292350	0.0094	8	H2Db_B22	PKNX2	Q8BG99
AASCNSVHL	NA	NA	9050	NA	NA	NA	NA	NA	63200	NA	NA	NA	NA	NA	175000	NA	NA	NA	NA	82416.7	0.0211	3	H2Db_B22	ASPP1	Q62415
AASKNGQYV	NA	NA	NA	NA	6150	NA	NA	0	NA	NA	NA	NA	NA	NA	NA	NA	NA	128000	14600	37187.5	0.0243	4	H2Db_B22	UTP18	Q5SSI6
AASRNAELL	NA	NA	NA	39700	NA	NA	NA	NA	NA	NA	NA	NA	NA	NA	NA	NA	NA	NA	NA	39700	0.0117	1	H2Db_B22	GFAP	P03995
AATFNPELI	NA	NA	NA	NA	NA	NA	NA	148000	NA	NA	NA	7740	24500	NA	NA	NA	NA	NA	5210	46362.5	0.0214	4	H2Db_B22	ACOX1	Q9R0H0
AATVFPFNI	NA	NA	NA	NA	NA	NA	NA	NA	NA	NA	NA	NA	NA	NA	764000	NA	NA	NA	NA	764000	1.207	1	H2Kb_Y3	WDFY3	Q6VNB8
AAVALKDVI	NA	NA	NA	NA	216000	NA	NA	343000	NA	NA	NA	NA	1720000	NA	NA	NA	NA	NA	NA	759667	0.1152	3	H2Db_B22	CP4FE	Q9EP75
AAVANQHSSFV	NA	NA	NA	NA	NA	NA	NA	NA	NA	NA	NA	NA	NA	NA	194000	NA	NA	5510	NA	99755	0.0399	2	H2Db_B22	KIF11	Q6P9P6
AAVEDINPA	NA	NA	NA	NA	NA	NA	NA	NA	NA	NA	NA	NA	182000	NA	NA	NA	NA	NA	NA	182000	0.4311	1	H2Db_B22	GOLI4	Q8BXA1
AAVENLKNI	NA	NA	20800	NA	24300	NA	21700	107000	36800	NA	NA	44500	55400	NA	370000	NA	NA	9510	23100	71311	0.0341	10	H2Db_B22	EXOC3	Q6KAR6
AAVENLPTFL	NA	NA	NA	NA	NA	NA	423000	608000	710000	NA	NA	NA	465000	NA	2150000	NA	NA	NA	NA	871200	0.0092	5	H2Db_B22	IMB1	P70168
AAVENLPVPA	NA	NA	NA	NA	NA	NA	NA	NA	NA	NA	NA	NA	354000	NA	NA	NA	NA	NA	NA	354000	0.1131	1	H2Db_B22	COG3	Q8CI04
AAVFNLIHV	NA	NA	NA	NA	69400	NA	NA	NA	NA	NA	NA	NA	2330000	NA	NA	NA	NA	41900	299000	685075	0.0117	4	H2Db_B22	NMUR2	Q8BZ39
AAVFNMSYF	NA	NA	NA	NA	NA	NA	NA	160000	NA	NA	NA	NA	NA	NA	NA	NA	NA	NA	NA	160000	0.0113	1	H2Db_B22	SARDH	Q99LB7
AAVGNHVAKL	NA	63100	60100	NA	205000	11000	221000	709000	540000	NA	NA	NA	955000	NA	6990000	NA	7300	689000	67300	876483	0.1372	12	H2Db_B22	ULA1	Q8VBW6
AAVIAHDFL	144000	0	6730000	13400	73100	13900	1600000	3610000	3000000	33300	NA	849000	0	NA	9710000	NA	217000	697000	2570000	1.82879e+06	0.0411	16	H2Db_B22	CCND3	P30282
AAVIDQERL	27400	169000	84600	NA	1480000	NA	825000	2710000	3710000	18700	NA	843000	2220000	NA	3590000	NA	626000	1010000	373000	1.26334e+06	0.3015	14	H2Db_B22	MRCKG	Q80UW5
AAVINLTSEKL	NA	NA	14700	NA	NA	NA	43900	NA	85500	NA	NA	NA	NA	NA	NA	NA	NA	NA	NA	48033.3	0.0477	3	H2Db_B22	APBB2	Q9DBR4
AAVKFHNL	NA	76400	253000	331000	6820000	78800	1370000	6550000	1020000	NA	NA	NA	12300000	NA	3430000	1310000	NA	1720000	542000	2.75394e+06	0.0275	13	H2Kb_Y3	GPDM	Q64521
AAVKNEVNV	NA	NA	NA	NA	NA	NA	NA	3640000	270000	NA	NA	NA	419000	NA	1570000	NA	NA	304000	125000	1.05467e+06	0.0209	6	H2Db_B22	FRY	E9Q8I9
AAVLNPRFL	26100	22100	1300000	NA	449000	14600	1100000	831000	1350000	NA	45500	100000	2630000	NA	8160000	NA	3820	1090000	355000	1.16514e+06	0.0095	15	H2Db_B22	K0528	Q7TPS5
AAVMYPRM	NA	NA	NA	NA	NA	NA	NA	81000	NA	NA	NA	NA	NA	NA	NA	NA	NA	NA	NA	81000	0.1152	1	H2Kb_Y3	TM50A	Q9CXL1
AAVQLIWVV	NA	NA	83200	NA	NA	NA	38000	77300	30300	NA	NA	0	140000	NA	156000	NA	NA	NA	50000	71850	0.5224	8	H2Db_B22	INT4	Q8CIM8
AAVQLLQFL	NA	NA	NA	NA	NA	NA	NA	NA	26300	NA	NA	NA	NA	NA	NA	NA	NA	NA	NA	26300	0.1515	1	H2Db_B22	TEX10	Q3URQ0
AAVQNPALTAL	NA	NA	NA	NA	1140000	NA	594000	1780000	NA	NA	NA	NA	2610000	NA	8670000	NA	NA	NA	NA	2958800	0.0348	5	H2Db_B22	SRBP2	Q3U1N2
AAVRDISEA	NA	NA	NA	NA	NA	NA	NA	NA	NA	NA	NA	NA	0	NA	64500	NA	NA	NA	NA	32250	1.0881	2	H2Db_B22	RS26	P62855
AAVRGNAAVL	NA	NA	NA	NA	NA	NA	NA	NA	511000	NA	NA	NA	NA	NA	1660000	NA	NA	NA	NA	1085500	0.0366	2	H2Db_B22	EMC6	Q9CQW0
AAVRNCDEF	NA	NA	NA	NA	273000	NA	NA	NA	65900	NA	NA	NA	NA	NA	NA	NA	NA	703	NA	113201	0.0134	3	H2Db_B22	ACOC	P28271
AAVSNFGYDL	NA	NA	NA	NA	NA	NA	NA	NA	NA	NA	NA	44600	NA	NA	NA	NA	NA	NA	NA	44600	0.0278	1	H2Db_B22	PEDF	P97298
AAVSNKFRDLL	12800	NA	257000	NA	134000	NA	824000	274000	1150000	NA	NA	NA	604000	NA	2370000	NA	NA	401000	341000	636780	0.0441	10	H2Db_B22	COG4	Q8R1U1
AAVSNLVRV	NA	32000	242000	NA	106000	NA	869000	2530000	3140000	NA	NA	76300	558000	NA	3640000	NA	NA	249000	165000	1.05521e+06	0.0106	11	H2Db_B22	VINC	Q64727
AAVTNVEDL	NA	91400	NA	NA	74100	NA	42200	NA	460000	NA	NA	NA	156000	NA	NA	NA	NA	NA	NA	164740	0.0075	5	H2Db_B22	NGB	Q9ER97
AAVTYVNL	NA	NA	NA	NA	NA	NA	NA	NA	NA	NA	NA	NA	NA	NA	NA	NA	NA	82600	NA	82600	0.0286	1	H2Kb_Y3	AIRE	Q9Z0E3
AAVVGATHL	NA	0	80300	NA	208000	NA	101000	NA	NA	16800	NA	NA	526000	NA	462000	NA	NA	767000	445000	289567	0.1218	9	H2Db_B22	GPR27	O54897
AAVVNFEEA	NA	NA	NA	NA	NA	NA	NA	834000	296000	NA	NA	NA	208000	NA	2570000	NA	NA	NA	NA	977000	0.0097	4	H2Db_B22	XPO2	Q9ERK4
AAVVNFEEAL	NA	NA	NA	NA	NA	NA	195000	NA	536000	NA	NA	NA	NA	NA	517000	NA	NA	NA	107000	338750	0.0096	4	H2Db_B22	XPO2	Q9ERK4
AAVVYHKL	NA	NA	NA	NA	NA	NA	NA	159000	NA	NA	NA	NA	NA	NA	3150	NA	NA	2450	NA	54866.7	0.1385	3	H2Kb_Y3	SRBP1	Q9WTN3
AAVWNAQEA	7930	NA	NA	NA	283000	NA	255000	106000	540000	NA	NA	45400	111000	NA	1400000	NA	6530	349000	87300	290105	0.1031	11	H2Db_B22	AIP	O08915
AAWQMLYL	NA	NA	NA	NA	NA	NA	NA	NA	NA	NA	NA	NA	NA	NA	NA	0	NA	NA	NA	0	0.4105	1	H2Kb_Y3	UNC50	Q9CQ61
AAYANKVEL	NA	NA	NA	NA	NA	NA	NA	NA	NA	NA	NA	NA	NA	NA	NA	NA	NA	273000	NA	273000	0.0084	1	H2Db_B22	K2C71	Q9R0H5
AAYAVKVEL	NA	NA	NA	NA	NA	NA	NA	NA	NA	160000	NA	NA	7730000	20300	NA	NA	NA	NA	NA	2.63677e+06	0.781	3	H2Db_B22	CONT	NULL
AAYEFTTL	NA	NA	NA	0	114000	NA	1270000	2100000	1190000	NA	NA	NA	294000	NA	3130000	NA	NA	758000	NA	1107000	0.0071	8	H2Kb_Y3	DRG1	P32233
AAYGFRNI	NA	48800	292000	NA	1160000	NA	718000	8470000	238000	NA	NA	118000	1530000	NA	3420000	NA	106000	742000	231000	1.42282e+06	0.0269	12	H2Kb_Y3	NARF	Q9CYQ7
AAYLARHV	NA	NA	NA	NA	NA	NA	NA	35200	NA	NA	NA	NA	NA	NA	NA	NA	NA	NA	NA	35200	0.4981	1	H2Kb_Y3	THIM	Q8BWT1
AAYMNKVEL	NA	543000	NA	NA	NA	NA	1350000	NA	NA	NA	NA	5560000	NA	NA	NA	NA	10500000	65100000	NA	16610600	0.0077	5	H2Db_B22	K2C72	Q6IME9
AAYRNLGQNL	NA	NA	88300	NA	88500	NA	106000	246000	242000	NA	NA	162000	176000	NA	3880000	NA	NA	442000	86400	551720	0.1442	10	H2Db_B22	RCC2	Q8BK67
AAYRNYRHL	NA	NA	NA	NA	4880000	NA	NA	4450000	NA	NA	NA	NA	18000000	NA	NA	546000	NA	NA	NA	6969000	0.0214	4	H2Db_B22	CP4FE	Q9EP75
AAYSFYNV	NA	NA	NA	NA	211000	NA	209000	834000	541000	NA	NA	NA	450000	NA	1570000	NA	NA	374000	NA	598429	0.0078	7	H2Kb_Y3	NMT1	O70310
AAYSYFRL	NA	NA	526000	NA	34900	NA	182000	12800000	33700	NA	NA	NA	NA	NA	9170000	NA	NA	66700	NA	3.25904e+06	0.0059	7	H2Kb_Y3	STAB2	Q8R4U0
AAYTNKVEL	NA	4040000	NA	NA	1260000	NA	4200000	876000	11100000	0	NA	NA	2850000	NA	1350000	NA	258000	36900000	3230000	6.00582e+06	0.0087	11	H2Db_B22	K2C7	Q9DCV7
AAYVHLMPAL	NA	NA	NA	NA	NA	NA	64100	NA	NA	NA	NA	NA	NA	NA	NA	NA	NA	NA	NA	64100	0.316	1	H2Db_B22	TIM9B	Q9WV96
ACGANREEI	NA	NA	NA	NA	60800	NA	NA	NA	NA	NA	NA	NA	NA	NA	126000	NA	NA	NA	NA	93400	0.4789	2	H2Db_B22	TBC8B	A3KGB4
ACPEYSRL	NA	NA	NA	NA	788000	NA	NA	39400	NA	NA	NA	NA	427000	NA	128000	NA	NA	NA	NA	345600	0.9817	4	H2Kb_Y3	TMF1	B9EKI3
ACPQNWIGV	NA	NA	215000	NA	NA	NA	NA	NA	NA	NA	NA	NA	0	NA	NA	NA	NA	NA	110000	108333	1.0519	3	H2Db_B22	CLC2D	Q91V08
ACSPYFHAM	NA	NA	NA	NA	NA	NA	NA	NA	NA	NA	NA	NA	120000	NA	NA	NA	NA	NA	NA	120000	1.4112	1	H2Kb_Y3	KLHL2	Q8JZP3
ACVENGKPEL	NA	NA	8640	NA	34400	NA	NA	NA	NA	NA	NA	NA	NA	NA	138000	NA	NA	NA	NA	60346.7	1.4426	3	H2Db_B22	ZN516	Q7TSH3
ADAVNQEFL	NA	NA	NA	NA	NA	NA	NA	NA	NA	NA	NA	NA	68000	NA	NA	NA	NA	NA	NA	68000	0.4951	1	H2Db_B22	DESM	P31001
AEYIYPSL	NA	NA	NA	NA	NA	NA	NA	68500	NA	NA	NA	NA	NA	NA	NA	NA	NA	NA	NA	68500	0.4288	1	H2Kb_Y3	PHF8	Q80TJ7
AFFKTLSNM	NA	NA	NA	NA	72000	NA	NA	0	NA	NA	NA	NA	53300	NA	NA	NA	NA	NA	NA	41766.7	0.6753	3	H2Kb_Y3	P4R3A	Q6P2K6
AFFRFSGL	NA	NA	NA	NA	NA	NA	NA	15700	NA	NA	NA	NA	NA	NA	NA	NA	NA	NA	NA	15700	0.0177	1	H2Kb_Y3	STAR3	Q61542
AFVFVCQTVI	NA	NA	NA	NA	NA	NA	NA	NA	NA	NA	NA	NA	NA	NA	NA	NA	0	NA	NA	0	1.9822	1	H2Db_B22	PP4R1	Q8K2V1
AFVRLPSL	4080	NA	335000	NA	281000	NA	546000	571000	705000	NA	NA	22500	687000	NA	1530000	NA	7000	468000	329000	457132	0.7995	12	H2Kb_Y3	SPPL3	Q9CUS9
AFWYGSRL	NA	NA	NA	NA	NA	NA	NA	55900	NA	NA	NA	NA	NA	NA	NA	NA	NA	NA	NA	55900	0.3991	1	H2Kb_Y3	ABCBB	Q9QY30
AFYKISTL	NA	NA	NA	NA	NA	NA	NA	65000	NA	NA	NA	NA	NA	NA	NA	NA	NA	NA	NA	65000	0.3501	1	H2Kb_Y3	DNJC3	Q91YW3
AFYQFVNNL	NA	NA	60000	NA	17600	NA	64800	234000	96100	NA	NA	41700	NA	NA	293000	NA	4720	NA	184000	110658	0.0575	9	H2Kb_Y3	RNF12	Q9WTV7
AFYYIHNL	NA	NA	NA	NA	1050000	NA	NA	NA	696000	NA	NA	552000	NA	NA	NA	NA	NA	NA	499000	699250	0.1032	4	H2Kb_Y3	ADDA	Q9QYC0
AGFAFLTGV	NA	NA	NA	NA	NA	NA	0	1240000	NA	NA	NA	NA	26200	NA	36300	NA	NA	NA	0	260500	0.0623	5	H2Kb_Y3	BI1	Q9D2C7
AGFLFQKV	NA	NA	17600	NA	NA	NA	NA	NA	11800	NA	NA	NA	NA	NA	65800	NA	NA	0	NA	23800	0.0614	4	H2Kb_Y3	FUND1	Q9DB70
AGHRNREVL	NA	38200	NA	NA	392000	30500	283000	1660000	1990000	NA	NA	14100	1690000	NA	6900000	182000	20900	3700000	150000	1.31159e+06	0.0397	13	H2Db_B22	TDRD3	Q91W18
AGIENDEAF	NA	NA	NA	NA	182000	NA	NA	1370000	NA	NA	NA	NA	NA	NA	2310000	NA	NA	312000	109000	856600	0.0876	5	H2Db_B22	CLCA	O08585
AGIENDEAFAI	NA	NA	NA	NA	29900	NA	NA	NA	NA	NA	NA	NA	NA	NA	NA	166000	NA	NA	NA	97950	0.0558	2	H2Db_B22	CLCA	O08585
AGIENKFGL	NA	NA	NA	NA	NA	NA	NA	133000	NA	NA	NA	NA	NA	NA	NA	NA	NA	NA	NA	133000	0.0994	1	H2Db_B22	CMC1	Q8BH59
AGIENKFGLYL	0	NA	162000	NA	32500	NA	542000	4050000	841000	NA	20100	74000	1180000	NA	865000	NA	9150	620000	216000	662442	0.0392	13	H2Db_B22	CMC1	Q8BH59
AGIGFYQHL	NA	NA	NA	NA	NA	NA	NA	18300	NA	NA	NA	NA	NA	NA	NA	NA	NA	NA	NA	18300	0.0195	1	H2Kb_Y3	SMG5	Q6ZPY2
AGIGLDVTVM	NA	NA	NA	NA	NA	NA	NA	NA	NA	NA	NA	NA	NA	NA	217000	NA	NA	NA	NA	217000	1.3933	1	H2Db_B22	TRXR1	Q9JMH6
AGIINHGYA	NA	NA	NA	NA	NA	NA	NA	121000	NA	NA	NA	NA	NA	NA	906000	NA	NA	NA	NA	513500	0.0858	2	H2Db_B22	CHD4	Q6PDQ2
AGIINIDHP	NA	NA	NA	NA	NA	NA	NA	NA	NA	NA	NA	NA	NA	NA	339000	NA	NA	NA	NA	339000	0.3727	1	H2Db_B22	EMR4	Q91ZE5
AGILMGPLSL	NA	NA	NA	NA	NA	NA	NA	0	NA	NA	NA	NA	NA	NA	NA	NA	NA	NA	NA	0	1.5776	1	H2Db_B22	S36A2	Q8BHK3
AGILNGKLV	NA	NA	NA	NA	NA	NA	NA	NA	NA	NA	NA	NA	84300	NA	33800	NA	NA	NA	NA	59050	0.0798	2	H2Db_B22	C1TC	Q922D8
AGILNHYLI	NA	NA	206000	NA	NA	NA	NA	NA	NA	NA	NA	98700	NA	NA	236000	NA	NA	NA	346000	221675	0.0079	4	H2Db_B22	AL5AP	P30355
AGIQNLLLSKI	NA	NA	NA	NA	NA	NA	NA	NA	NA	NA	NA	NA	38000	NA	NA	NA	NA	NA	NA	38000	0.1652	1	H2Db_B22	RAI14	Q9EP71
AGIYNTTEL	54500	NA	NA	NA	702000	NA	658000	7640000	798000	NA	NA	223000	1320000	NA	1230000	NA	121000	548000	142000	1221500	0.0088	11	H2Db_B22	COQ9	Q8K1Z0
AGLENPITV	NA	NA	NA	NA	NA	NA	NA	NA	NA	NA	NA	NA	NA	NA	37500	NA	NA	NA	NA	37500	0.0234	1	H2Db_B22	TXD16	Q7TN22
AGLKNLNVV	NA	NA	NA	NA	NA	NA	NA	79000	NA	NA	NA	NA	NA	NA	951000	NA	NA	NA	NA	515000	0.0128	2	H2Db_B22	SOSB2	Q8BGW5
AGLKNLRVLHL	NA	NA	NA	NA	NA	NA	NA	NA	NA	NA	NA	0	NA	NA	NA	NA	NA	NA	NA	0	0.4073	1	H2Db_B22	SLIT3	Q9WVB4
AGLLNNPHFI	NA	NA	212000	NA	NA	NA	NA	NA	NA	NA	NA	188000	0	NA	507000	NA	33200	NA	216000	192700	0.0505	6	H2Db_B22	SGTA	Q8BJU0
AGLQFVNL	NA	NA	NA	NA	NA	NA	NA	134000	NA	NA	NA	NA	0	NA	208000	NA	NA	NA	NA	114000	0.0337	3	H2Kb_Y3	SET1B	Q8CFT2
AGLRLLTNM	NA	NA	529000	NA	49100	NA	147000	1280000	779000	NA	NA	167000	742000	NA	4000000	NA	0	351000	721000	796827	0.783	11	H2Db_B22	ARM10	Q9D0L7
AGLSLLHL	NA	NA	NA	NA	NA	NA	NA	NA	NA	NA	NA	NA	NA	NA	NA	130000	NA	NA	NA	130000	1.1404	1	H2Kb_Y3	GSDA2	Q32M21
AGLSNIPDLAL	NA	NA	NA	NA	NA	NA	NA	NA	113000	NA	12300	255000	NA	NA	NA	NA	NA	NA	204000	146075	0.2767	4	H2Db_B22	IL16	O54824
AGLTHIITM	NA	13500	6810000	NA	42400	NA	489000	972000	386000	3880	NA	849000	765000	NA	2020000	NA	14300	588000	2120000	1.15947e+06	0.1405	13	H2Db_B22	KPRA	Q9D0M1
AGLTHLITM	NA	13500	6810000	NA	42400	NA	489000	972000	386000	3880	NA	849000	NA	NA	2020000	NA	14300	588000	2120000	1192340	0.1363	12	H2Db_B22	KPRB	Q8R574
AGLTMHASI	NA	NA	NA	NA	NA	NA	NA	NA	0	NA	NA	NA	NA	NA	NA	NA	NA	NA	NA	0	0.9068	1	H2Kb_Y3	XPO1	Q6P5F9
AGLVNVVLV	NA	NA	202000	NA	NA	NA	NA	NA	NA	NA	NA	0	49300	NA	NA	NA	NA	NA	225000	119075	0.0154	4	H2Db_B22	AOC3	O70423
AGNVNLEEM	NA	NA	NA	NA	NA	NA	NA	171000	NA	NA	NA	NA	NA	NA	NA	NA	NA	NA	NA	171000	0.0116	1	H2Db_B22	GPC4	P51655
AGPENIPEPM	NA	NA	NA	NA	52700	NA	NA	NA	NA	NA	NA	NA	1210000	NA	NA	NA	NA	NA	NA	631350	0.0299	2	H2Db_B22	TPC12	Q8K2L8
AGPENSSKI	5940	147000	NA	36100	1190000	35500	510000	10700000	928000	35100	NA	29700	1940000	17600	10500000	NA	12700	2510000	531000	1820540	0.0508	16	H2Db_B22	ATG2B	Q80XK6
AGPENYVHP	NA	NA	NA	NA	NA	NA	50300	NA	NA	NA	NA	NA	0	NA	NA	NA	NA	NA	NA	25150	0.8206	2	H2Db_B22	SHAN2	Q80Z38
AGPQGLDLAPI	NA	NA	NA	NA	NA	NA	NA	214000	NA	NA	NA	NA	NA	NA	216000	NA	NA	NA	NA	215000	0.8226	2	H2Db_B22	CTF8A	P0CG14
AGPSHVAAM	NA	NA	NA	NA	NA	NA	NA	623000	NA	NA	NA	NA	NA	NA	84200	NA	NA	NA	NA	353600	0.2316	2	H2Db_B22	RENT1	Q9EPU0
AGPSNFGTEL	35300	51800	132000	NA	198000	NA	616000	1120000	1300000	NA	NA	173000	382000	NA	3020000	NA	38700	644000	607000	639831	0.0596	13	H2Db_B22	RC3H2	P0C090
AGPTFNYL	NA	NA	NA	NA	NA	NA	NA	NA	NA	NA	NA	NA	106000	NA	255000	NA	NA	NA	140000	167000	0.1588	3	H2Kb_Y3	TOP2A	Q01320
AGPTNAIFKA	NA	NA	NA	NA	NA	NA	NA	363000	NA	NA	NA	NA	650000	NA	NA	NA	NA	NA	NA	506500	0.8879	2	H2Db_B22	PCBP2	Q61990
AGPTNVHLI	NA	994000	3220000	NA	4480000	NA	9950000	28200000	20500000	976000	NA	2460000	7500000	NA	28700000	3570000	NA	10200000	12500000	10250000	0.0095	13	H2Db_B22	SIX5	P70178
AGPVNLPTGI	NA	NA	NA	NA	NA	NA	NA	NA	NA	NA	NA	NA	36700	NA	NA	NA	NA	NA	NA	36700	0.0455	1	H2Db_B22	F222B	Q6P539
AGPWYRNL	15400	NA	67900	NA	236000	NA	381000	1060000	200000	NA	NA	NA	852000	NA	1200000	NA	NA	NA	125000	459700	0.1103	9	H2Kb_Y3	ATP9B	P98195
AGQFNQDYL	18900	42700	106000	NA	584000	NA	932000	849000	1190000	0	NA	586000	787000	NA	2450000	NA	NA	331000	296000	628662	0.0221	13	H2Db_B22	ANX11	P97384
AGTRNIYYL	NA	NA	NA	NA	743000	NA	2030000	15500000	3170000	NA	NA	NA	1960000	NA	12400000	412000	65500	2830000	NA	4.34561e+06	0.0106	9	H2Db_B22	TRAP1	Q9CQN1
AGVDNFGLGL	NA	NA	NA	NA	NA	NA	NA	NA	NA	NA	NA	NA	75600	NA	NA	NA	NA	NA	NA	75600	1.392	1	H2Db_B22	SCOT1	Q9D0K2
AGVENVSEL	NA	NA	NA	533000	NA	234000	2480000	225000	2490000	NA	NA	NA	NA	NA	10000000	NA	355000	NA	481000	2099750	0.014	8	H2Db_B22	PYGM	Q9WUB3
AGVHNSDVV	NA	NA	NA	NA	NA	NA	NA	NA	NA	NA	NA	NA	NA	NA	113000	NA	NA	NA	NA	113000	0.0203	1	H2Db_B22	ATRN1	Q6A051
AGVINRERM	NA	NA	NA	NA	NA	NA	NA	NA	NA	NA	NA	52800	NA	NA	NA	NA	NA	NA	NA	52800	0.0353	1	H2Db_B22	VPP4	Q920R6
AGVKNQRPF	NA	NA	NA	NA	NA	NA	NA	NA	NA	NA	NA	NA	713000	NA	NA	NA	NA	NA	NA	713000	0.2699	1	H2Db_B22	LUZP1	Q8R4U7
AGVRNPQQHL	500000	5860000	4890000	1200000	72400000	581000	40400000	377000000	100000000	2180000	NA	3980000	200000000	103000	1490000000	21700000	8850000	233000000	22700000	1.4363e+08	0.3797	18	H2Db_B22	PABP1	P29341
AGVSNASRV	NA	NA	NA	NA	NA	NA	NA	NA	NA	NA	NA	NA	NA	NA	593000	NA	NA	NA	NA	593000	0.1195	1	H2Db_B22	PHIP	Q8VDD9
AGVSNFAELI	NA	NA	NA	NA	NA	NA	106000	NA	NA	NA	NA	NA	NA	NA	NA	NA	NA	NA	NA	106000	0.049	1	H2Db_B22	PTPRU	B1AUH1
AGVSNIIEF	NA	NA	986000	NA	NA	NA	NA	NA	NA	NA	NA	NA	NA	NA	5780000	NA	NA	NA	477000	2.41433e+06	0.1161	3	H2Db_B22	F111A	Q9D2L9
AGVVNKYEV	34800	NA	15800	8990	516000	NA	282000	4160000	911000	NA	NA	30700	2080000	NA	4840000	NA	NA	100000	61000	1.08669e+06	0.0179	12	H2Db_B22	DHCR7	O88455
AGVYFNPLI	NA	NA	NA	NA	NA	NA	NA	NA	NA	NA	NA	NA	103000	NA	NA	NA	NA	NA	NA	103000	1.33	1	H2Kb_Y3	TAM41	Q3TUH1
AGYAYRRV	NA	NA	NA	NA	NA	NA	NA	362000	NA	NA	NA	NA	NA	NA	1450000	NA	NA	NA	NA	906000	0.0479	2	H2Kb_Y3	MYO1E	E9Q634
AGYKYKRL	NA	NA	NA	NA	NA	NA	NA	60800	NA	NA	NA	NA	NA	NA	134000	NA	NA	NA	NA	97400	0.0327	2	H2Kb_Y3	SETB2	Q8C267
AGYLHTLV	NA	NA	NA	NA	NA	NA	NA	1490000	NA	NA	NA	NA	NA	NA	NA	NA	NA	NA	NA	1490000	0.1432	1	H2Kb_Y3	LCAT	P16301
AGYMYTQL	NA	181000	NA	NA	517000	185000	1150000	13000000	1820000	NA	NA	0	1430000	NA	3090000	NA	153000	856000	160000	1878500	0.008	12	H2Kb_Y3	UBR4	A2AN08
AGYMYTQLM	NA	NA	NA	NA	NA	NA	NA	63400	NA	NA	NA	NA	NA	NA	NA	NA	NA	NA	NA	63400	0.0352	1	H2Kb_Y3	UBR4	A2AN08
AGYSFEKL	NA	NA	NA	NA	NA	NA	NA	306000	NA	NA	NA	NA	148000	NA	1160000	NA	NA	124000	NA	434500	0.0261	4	H2Kb_Y3	MK08	Q91Y86
AHIINQELL	NA	NA	NA	NA	NA	NA	NA	NA	NA	NA	NA	NA	NA	NA	NA	NA	0	NA	NA	0	0.061	1	H2Db_B22	EPIPL	Q8R0W0
AHPLFTFL	NA	NA	NA	NA	NA	NA	NA	58800	NA	NA	NA	NA	NA	NA	NA	NA	NA	NA	NA	58800	0.594	1	H2Kb_Y3	GPX1	P11352
AHQVNLEYL	NA	NA	NA	NA	NA	NA	NA	NA	NA	NA	NA	NA	NA	NA	NA	NA	NA	0	NA	0	0.0939	1	H2Db_B22	IREB2	Q811J3
AHYTYNNL	NA	NA	NA	NA	463000	NA	296000	763000	320000	NA	NA	NA	185000	NA	6980000	NA	0	281000	87400	1.04171e+06	0.0567	9	H2Kb_Y3	SL9A9	Q8BZ00
AICIFREL	NA	NA	3770	NA	NA	NA	NA	0	NA	NA	NA	NA	908000	NA	51900	NA	NA	NA	NA	240918	0.4558	4	H2Kb_Y3	SSRP1	Q08943
AIFAFARI	NA	NA	NA	NA	NA	NA	NA	NA	NA	NA	NA	NA	NA	NA	NA	NA	NA	294000	NA	294000	0.009	1	H2Kb_Y3	PTPRQ	P0C5E4
AIFKAFAM	NA	NA	NA	NA	NA	NA	1460000	1800000	NA	NA	NA	NA	NA	NA	NA	NA	NA	NA	NA	1630000	0.2292	2	H2Kb_Y3	PCBP2	Q61990
AIFKKTVAM	NA	NA	NA	NA	NA	NA	NA	74700	37100	NA	NA	NA	NA	NA	262000	NA	NA	15200	26500	83100	0.6154	5	H2Kb_Y3	SNX6	Q6P8X1
AIFNFQSL	NA	NA	513000	NA	355000	NA	216000	3590000	376000	NA	NA	35900	8730000	NA	11500000	90300	NA	886000	255000	2.41338e+06	0.0093	11	H2Kb_Y3	KISHA	Q9CR64
AIFNFQSLL	NA	NA	NA	NA	NA	NA	NA	10300	NA	NA	NA	NA	41500	NA	NA	NA	NA	NA	NA	25900	0.0221	2	H2Kb_Y3	KISHA	Q9CR64
AIHEFQETL	NA	NA	NA	NA	NA	NA	NA	NA	NA	NA	NA	NA	789000	NA	NA	NA	NA	NA	NA	789000	0.5436	1	H2Kb_Y3	IFIT1	Q64282
AIHESTDTL	NA	NA	NA	NA	NA	NA	NA	NA	NA	NA	NA	NA	NA	NA	508000	NA	NA	NA	20800	264400	0.8729	2	H2Db_B22	P2Y14	Q9ESG6
AIIAFKTL	NA	NA	287000	NA	102000	NA	276000	NA	147000	NA	NA	26300	368000	NA	2610000	NA	NA	257000	132000	467256	0.0776	9	H2Kb_Y3	ARHG6	Q8K4I3
AIIAFKTLM	NA	NA	NA	NA	NA	NA	22200	NA	NA	NA	NA	NA	NA	NA	NA	NA	NA	NA	NA	22200	0.4099	1	H2Kb_Y3	ARHG6	Q8K4I3
AIIDKTLKL	NA	NA	NA	NA	NA	NA	1220000	NA	NA	NA	NA	NA	NA	NA	NA	NA	NA	NA	NA	1220000	1.759	1	H2Kb_Y3	S27A2	O35488
AIITGFRNV	NA	NA	370000	NA	127000	NA	NA	NA	57600	NA	NA	NA	86400	NA	1170000	NA	NA	64800	165000	291543	0.9663	7	H2Kb_Y3	BUB1B	Q9Z1S0
AILERFPTI	NA	NA	311000	NA	144000	NA	0	221000	321000	NA	NA	19000	865000	NA	1420000	NA	19900	316000	224000	350991	0.2764	11	H2Kb_Y3	FANCC	P50652
AILYYVNL	NA	NA	NA	NA	NA	NA	NA	272000	NA	NA	NA	NA	NA	NA	NA	NA	NA	NA	NA	272000	0.0264	1	H2Kb_Y3	A1BG	Q19LI2
AIMGFIGF	NA	NA	NA	NA	NA	NA	NA	NA	NA	NA	NA	NA	NA	NA	NA	93400	NA	NA	NA	93400	1.0541	1	H2Kb_Y3	SC61G	P60060
AIMPNGDHI	NA	NA	188000	NA	245000	NA	506000	1040000	680000	NA	NA	110000	1440000	NA	7400000	NA	0	521000	203000	1.12118e+06	0.0274	11	H2Db_B22	LIS1	P63005
AINIFQKL	NA	NA	NA	NA	39400	NA	NA	NA	NA	NA	NA	NA	75500	NA	NA	NA	NA	NA	NA	57450	0.4727	2	H2Kb_Y3	AIM2	Q91VJ1
AIPEFMNL	NA	NA	NA	NA	NA	NA	NA	1580000	NA	NA	NA	NA	NA	NA	241000	NA	NA	NA	NA	910500	0.0781	2	H2Kb_Y3	COPG2	Q9QXK3
AIRIFSLL	NA	NA	NA	NA	NA	NA	NA	82700	NA	NA	NA	NA	NA	NA	NA	NA	NA	NA	NA	82700	0.1553	1	H2Kb_Y3	WDR3	Q8BHB4
AIRVFANI	NA	NA	NA	NA	29100	NA	NA	470000	NA	NA	NA	NA	NA	NA	NA	NA	NA	NA	NA	249550	0.1219	2	H2Kb_Y3	EIF3L	Q8QZY1
AIVEFATV	NA	NA	NA	NA	NA	NA	NA	145000	62600	NA	NA	NA	NA	NA	179000	NA	NA	NA	NA	128867	0.1794	3	H2Kb_Y3	DJC17	Q91WT4
AIVEFLSNL	NA	NA	NA	NA	NA	NA	51600	NA	NA	NA	NA	NA	635000	NA	1510000	NA	NA	274000	124000	518920	0.0423	5	H2Kb_Y3	CAF1B	Q9D0N7
AIVEHLVTL	NA	NA	242000	NA	NA	NA	NA	NA	552000	NA	NA	NA	110000	NA	1630000	NA	26900	714000	341000	516557	0.7198	7	H2Kb_Y3	IKBA	Q9Z1E3
AIVEYRDL	NA	NA	NA	NA	620000	NA	NA	NA	NA	NA	NA	NA	77900	NA	NA	NA	NA	NA	NA	348950	0.7622	2	H2Kb_Y3	SRRT	Q99MR6
AIVQFTRTF	NA	NA	29900	NA	81700	NA	NA	NA	NA	NA	NA	NA	NA	NA	NA	NA	NA	NA	61000	57533.3	1.1213	3	H2Kb_Y3	CCZ1	Q8C1Y8
AIVQMRNL	NA	NA	NA	NA	NA	NA	NA	96400	NA	NA	NA	NA	NA	NA	47000	NA	NA	NA	NA	71700	0.9182	2	H2Kb_Y3	MARF1	Q8BJ34
AIVRNLESL	NA	NA	75100	NA	NA	NA	29600	14700	14100	NA	NA	28700	NA	NA	61600	NA	NA	74800	134000	54075	0.0435	8	H2Db_B22	RT06	P58064
AIVSFAHV	NA	0	299000	NA	423000	NA	675000	1880000	642000	NA	NA	NA	1560000	NA	2210000	NA	NA	1070000	209000	896800	0.1176	10	H2Kb_Y3	MSH2	P43247
AIVTFITKV	NA	15500	158000	NA	0	171000	1110000	942000	1020000	NA	0	47200	111000	NA	882000	NA	16500	80200	199000	339457	0.8427	14	H2Kb_Y3	TENC1	Q8CGB6
AIYAFSHL	NA	NA	NA	NA	NA	NA	NA	NA	395000	NA	NA	NA	883000	NA	NA	NA	NA	NA	NA	639000	0.0059	2	H2Kb_Y3	ABCB9	Q9JJ59
AIYEFIHNF	22200	37400	128000	NA	37300	NA	482000	2400000	413000	NA	NA	142000	397000	NA	1220000	NA	120000	226000	242000	451300	0.0503	13	H2Kb_Y3	AP4S1	Q9WVL1
AIYIFHGF	NA	NA	40800	NA	NA	NA	NA	NA	NA	NA	NA	34000	NA	NA	16800	NA	NA	NA	NA	30533.3	0.0763	3	H2Kb_Y3	ITA11	P61622
AIYSYLHI	NA	NA	NA	NA	NA	NA	NA	NA	NA	NA	NA	NA	NA	NA	NA	NA	0	NA	NA	0	0.0236	1	H2Kb_Y3	AT12A	Q9Z1W8
AIYVMAKV	NA	NA	NA	NA	NA	NA	NA	88300	NA	NA	NA	NA	NA	NA	173000	NA	NA	NA	4930	88743.3	0.2974	3	H2Kb_Y3	RBL2	Q64700
AIYYFKIAV	NA	NA	NA	NA	NA	NA	NA	42200	NA	NA	NA	NA	NA	NA	NA	NA	NA	NA	NA	42200	0.2132	1	H2Kb_Y3	AT2A2	O55143
AKIQMLDAL	NA	NA	NA	NA	NA	NA	NA	NA	77000	NA	NA	NA	NA	NA	3360000	NA	9740	394000	NA	960185	0.9003	4	H2Db_B22	DAPL1	Q9D757
AKLENADFL	NA	24900	0	NA	NA	NA	NA	NA	753000	NA	NA	NA	NA	NA	NA	NA	NA	447000	NA	306225	0.054	4	H2Db_B22	PKHL1	Q80ZA4
AKLENAEVL	25400	NA	35500	NA	NA	NA	NA	1620000	NA	NA	NA	NA	209000	NA	1670000	NA	NA	607000	22300	598457	0.1495	7	H2Db_B22	HES6	Q9JHE6
AKLLNEEVL	NA	NA	NA	NA	NA	NA	94500	NA	443000	NA	NA	NA	NA	NA	NA	NA	NA	NA	NA	268750	0.3395	2	H2Db_B22	SYNE1	Q6ZWR6
AKLVNQEVL	65000	0	417000	30100	1410000	NA	1280000	4610000	1900000	35900	NA	113000	4420000	NA	10300000	375000	36800	2490000	461000	1.74649e+06	0.1391	16	H2Db_B22	NDUS1	Q91VD9
AKVKNVDLI	NA	NA	NA	NA	NA	NA	NA	NA	42700	NA	NA	NA	NA	NA	475000	NA	NA	15300	NA	177667	0.1314	3	H2Db_B22	ASB13	Q8VBX0
AKYLFSAL	NA	214000	NA	NA	NA	NA	NA	NA	NA	NA	NA	NA	NA	NA	NA	NA	NA	NA	NA	214000	0.0941	1	H2Kb_Y3	ZSWM5	Q80TC6
ALANVNIGSL	NA	NA	NA	NA	NA	NA	26600	NA	NA	NA	NA	NA	NA	NA	NA	NA	NA	NA	NA	26600	0.5492	1	H2Db_B22	RLA1	P47955
ALEFLTHL	NA	NA	NA	NA	NA	NA	NA	NA	NA	NA	NA	NA	0	NA	NA	NA	NA	NA	NA	0	0.7584	1	H2Kb_Y3	BRAT1	Q8C3R1
ALEHFPML	NA	NA	NA	NA	NA	NA	NA	NA	NA	NA	NA	NA	5870	NA	NA	NA	NA	NA	NA	5870	1.1473	1	H2Kb_Y3	GPDM	Q64521
ALFQPSFL	NA	NA	NA	NA	NA	NA	NA	NA	NA	NA	NA	NA	968000	NA	NA	3110000	NA	NA	NA	2039000	1.4296	2	H2Kb_Y3	ACTB	P60710
ALHQNITSI	NA	NA	NA	NA	NA	NA	NA	NA	NA	NA	NA	NA	NA	NA	267000	NA	NA	0	NA	133500	0.0545	2	H2Db_B22	ICOSL	Q9JHJ8
ALHVNGESL	NA	NA	NA	NA	NA	NA	NA	NA	NA	NA	NA	NA	NA	NA	140000	NA	NA	NA	4750	72375	0.0491	2	H2Db_B22	EHMT1	Q5DW34
ALINMKVAL	NA	NA	NA	NA	NA	NA	NA	NA	NA	NA	NA	NA	147000	NA	NA	NA	NA	NA	NA	147000	1.6868	1	H2Db_B22	CP3AD	Q64464
ALIQNADTL	32900	86300	NA	116000	1240000	23200	1410000	2690000	2730000	NA	NA	257000	3980000	NA	27000000	NA	63300	4370000	387000	3.17041e+06	0.0087	14	H2Db_B22	3BP1	P55194
ALLELLHEL	NA	NA	NA	NA	NA	NA	NA	NA	NA	NA	NA	NA	15100	NA	NA	NA	NA	NA	NA	15100	1.5709	1	H2Db_B22	LEMD2	Q6DVA0
ALLQNKDVI	NA	NA	150000	NA	424000	NA	154000	1310000	841000	NA	NA	NA	1650000	NA	2340000	NA	NA	345000	139000	817000	0.0154	9	H2Db_B22	AGAL	P51569
ALLQYINL	NA	NA	NA	NA	NA	NA	NA	279000	NA	NA	NA	NA	NA	NA	917000	NA	NA	127000	NA	441000	0.167	3	H2Kb_Y3	APC4	Q91W96
ALMLKTPSL	NA	NA	NA	NA	NA	NA	NA	NA	NA	NA	NA	NA	NA	NA	NA	NA	NA	NA	18400	18400	1.7237	1	H2Kb_Y3	GRHL1	Q921D9
ALNDNFVKL	NA	NA	NA	NA	NA	NA	NA	NA	NA	NA	NA	NA	NA	NA	NA	2990000	NA	NA	NA	2990000	0.9847	1	H2Db_B22	G3P	P16858
ALNRNQSPV	NA	NA	NA	NA	5620	NA	NA	NA	NA	NA	NA	NA	NA	NA	NA	NA	NA	NA	NA	5620	0.2298	1	H2Db_B22	KS6A3	P18654
ALPLWLSL	NA	NA	NA	NA	NA	NA	NA	NA	NA	NA	NA	NA	83400	NA	NA	NA	NA	NA	NA	83400	1.6329	1	H2Kb_Y3	PDXD1	Q99K01
ALVRFVNL	13000	NA	554000	NA	406000	NA	759000	3540000	310000	NA	NA	53400	1590000	NA	3760000	NA	NA	484000	795000	1.11495e+06	0.07	11	H2Kb_Y3	LAS1L	A2BE28
ALYQFSNL	NA	NA	NA	NA	NA	NA	NA	393000	NA	NA	NA	3180	NA	NA	429000	NA	NA	NA	NA	275060	0.0084	3	H2Kb_Y3	PLXB2	B2RXS4
AMAPRTLLL	NA	NA	NA	NA	NA	NA	214000	2840000	1490000	NA	NA	NA	4620000	NA	NA	NA	76400	869000	NA	1684900	1.1379	6	H2Kb_Y3	HA1L	P01897
AMFRRKAFL	NA	NA	NA	NA	NA	NA	118000	NA	88100	NA	NA	NA	NA	NA	1100000	NA	NA	NA	NA	435367	0.1641	3	H2Kb_Y3	TBB3	Q9ERD7
AMFSGRMEVL	NA	NA	NA	NA	NA	NA	7570	NA	NA	NA	NA	NA	NA	NA	NA	NA	NA	NA	NA	7570	1.0324	1	H2Db_B22	BACD3	Q922M3
AMGLNRDHM	NA	NA	NA	NA	NA	NA	NA	188000	NA	NA	NA	NA	NA	NA	NA	NA	NA	NA	NA	188000	0.0255	1	H2Db_B22	KAT1	Q8BTY1
AMGTNDTVI	88000	249000	NA	NA	720000	NA	1610000	8170000	2570000	50900	NA	NA	1160000	NA	430000	NA	NA	3930000	474000	1.76835e+06	0.0288	11	H2Db_B22	FAS	P19096
AMGTSTVEI	NA	NA	NA	NA	NA	NA	NA	NA	NA	NA	NA	NA	NA	NA	590000	NA	NA	NA	NA	590000	0.8295	1	H2Db_B22	ESF1	Q3V1V3
AMGVNLTSM	216000	1440000	8090000	2100000	10900000	1140000	11000000	36000000	49000000	436000	57900	790000	28600000	NA	106000000	1440000	473000	25500000	5940000	1.60624e+07	0.0139	18	H2Db_B22	PCNA	P17918
AMGVNMETA	NA	NA	NA	NA	0	NA	NA	1760000	0	NA	NA	NA	0	NA	1840000	NA	NA	423000	40800	580543	0.1808	7	H2Db_B22	VATB2	P62814
AMHRNLVDNI	NA	NA	NA	NA	NA	NA	NA	NA	NA	NA	NA	NA	NA	NA	55000	NA	NA	NA	NA	55000	0.1902	1	H2Db_B22	PLEC	Q9QXS1
AMIELVERL	NA	NA	47000	NA	NA	NA	NA	0	NA	NA	NA	NA	NA	NA	1630000	NA	NA	0	NA	419250	0.9895	4	H2Kb_Y3	TRI44	Q9QXA7
AMIGNDTVM	NA	NA	NA	NA	NA	NA	NA	101000	NA	NA	NA	NA	NA	NA	NA	NA	NA	NA	NA	101000	0.0117	1	H2Db_B22	APOH	Q01339
AMIRGGHVNL	NA	NA	NA	NA	NA	NA	NA	NA	NA	NA	NA	NA	NA	NA	NA	375000	NA	NA	NA	375000	1.0229	1	H2Db_B22	SCOT1	Q9D0K2
AMKMNTSPL	NA	NA	NA	NA	NA	NA	NA	NA	NA	NA	NA	NA	NA	NA	NA	NA	NA	39300	NA	39300	0.0371	1	H2Db_B22	TENS3	Q5SSZ5
AMLEKGERM	NA	NA	NA	NA	NA	NA	NA	NA	NA	NA	NA	NA	NA	NA	1420000	NA	NA	NA	NA	1420000	0.79	1	H2Db_B22	KSYK	P48025
AMLENASDI	NA	NA	NA	NA	NA	NA	NA	NA	NA	NA	NA	NA	NA	NA	192000	NA	NA	NA	NA	192000	0.0226	1	H2Db_B22	ABCF1	Q6P542
AMLENLLSM	NA	NA	NA	NA	NA	NA	NA	NA	NA	NA	NA	NA	16700	NA	NA	NA	NA	NA	NA	16700	0.009	1	H2Db_B22	KIF22	Q3V300
AMLENQTPEL	NA	NA	NA	NA	2480	NA	NA	NA	NA	NA	NA	2570	NA	NA	NA	NA	NA	3610	NA	2886.67	0.0201	3	H2Db_B22	FAS	P19096
AMLISAGLPPL	NA	NA	NA	NA	NA	NA	NA	9370	NA	NA	NA	NA	NA	NA	NA	NA	NA	NA	NA	9370	0.9918	1	H2Db_B22	DHX15	O35286
AMLQLGPFL	NA	NA	NA	NA	NA	NA	NA	14700	NA	NA	NA	NA	NA	NA	NA	NA	NA	NA	NA	14700	0.3058	1	H2Db_B22	AT11C	Q9QZW0
AMLTNLESL	120000	617000	2750000	833000	1980000	146000	7290000	9810000	17300000	25000	227000	950000	9950000	NA	29000000	1860000	229000	6390000	3070000	5141500	0.0077	18	H2Db_B22	ANC2	Q8BZQ7
AMLVWNLYYM	NA	NA	NA	NA	NA	NA	NA	NA	NA	NA	NA	11900	NA	NA	NA	NA	NA	NA	NA	11900	0.0198	1	H2Db_B22	TMM79	Q9D709
AMMAKAEYL	NA	95700	265000	13800	237000	22600	551000	1310000	1330000	NA	NA	490000	43700	NA	4700000	NA	42500	829000	357000	734807	0.0779	14	H2Db_B22	PSMD6	Q99JI4
AMMDHSKSPFM	NA	NA	NA	NA	NA	NA	NA	NA	NA	NA	NA	NA	1580000	NA	NA	NA	NA	NA	NA	1580000	1.9337	1	H2Db_B22	ST1B1	Q9QWG7
AMMQNLQSV	NA	NA	NA	NA	NA	NA	NA	733000	NA	NA	NA	NA	NA	NA	NA	NA	NA	NA	NA	733000	0.0114	1	H2Db_B22	CP7A1	Q64505
AMMVLIAHL	NA	NA	NA	NA	NA	NA	NA	NA	20200	NA	NA	NA	330000	NA	6530000	NA	NA	NA	NA	2293400	0.2719	3	H2Db_B22	S39A7	Q31125
AMNVNDLFL	NA	NA	574000	NA	NA	NA	1360000	802000	1850000	NA	NA	178000	1050000	NA	5810000	NA	NA	511000	517000	1.40578e+06	0.0231	9	H2Db_B22	RAB5B	P61021
AMNVNEIFM	154000	12300	3200000	71500	1510000	72300	10200000	12500000	18900000	NA	162000	3990000	6700000	NA	11700000	NA	568000	2240000	2380000	4.64751e+06	0.0204	16	H2Db_B22	RAB5C	P35278
AMPINKATI	10400	NA	99700	NA	476000	NA	411000	1190000	607000	NA	NA	29400	3360000	NA	6800000	NA	NA	742000	19300	1.24953e+06	0.0149	11	H2Db_B22	YMEL1	O88967
AMPRLTLPFL	257000	273000	391000	NA	481000	2150000	3230000	4600000	5810000	NA	977000	271000	7150000	NA	6660000	1820000	457000	2670000	949000	2384125	1.1234	16	H2Db_B22	MGLL	O35678
AMPSNGSHRL	NA	NA	NA	NA	NA	NA	NA	NA	NA	NA	NA	NA	24500	NA	NA	NA	NA	NA	NA	24500	0.3725	1	H2Db_B22	STIM1	P70302
AMPSNSPVAAL	NA	NA	NA	NA	462000	NA	NA	NA	NA	NA	NA	NA	4390000	NA	NA	NA	NA	NA	NA	2426000	0.3498	2	H2Db_B22	VAPB	Q9QY76
AMSVNDEVL	NA	NA	NA	NA	NA	NA	NA	1400000	NA	NA	NA	NA	NA	NA	NA	NA	NA	NA	NA	1400000	0.0327	1	H2Db_B22	MUG1	P28665
AMVINIYRM	NA	NA	44800	NA	0	NA	331000	897000	497000	NA	NA	0	628000	NA	1010000	NA	NA	NA	19200	380778	0.0326	9	H2Db_B22	PKD2	O35245
AMVKNVLEL	NA	NA	NA	NA	NA	NA	24400	18400	NA	NA	NA	NA	NA	NA	NA	NA	NA	NA	NA	21400	0.0142	2	H2Db_B22	ES1	Q9D172
AMVQTLQSL	NA	NA	NA	NA	NA	NA	NA	NA	2230000	NA	NA	NA	NA	NA	NA	NA	NA	NA	NA	2230000	0.6652	1	H2Db_B22	FA65B	Q80U16
AMYIFLHTV	160000	351000	1220000	NA	1970000	120000	1700000	12800000	2870000	2850	NA	614000	12700000	NA	6860000	NA	1170000	1020000	2350000	3.06052e+06	0.0786	15	H2Kb_Y3	ORML2	Q9CQZ0
AMYSFPQI	NA	NA	NA	NA	NA	NA	NA	1510000	NA	NA	NA	NA	69100	NA	NA	NA	NA	NA	NA	789550	0.0241	2	H2Kb_Y3	ALAT1	Q8QZR5
AMYSMRII	NA	NA	NA	NA	NA	NA	NA	NA	NA	NA	NA	NA	NA	NA	NA	73600	NA	NA	NA	73600	0.8177	1	H2Kb_Y3	NU5M	P03921
AMYVAIQAV	NA	NA	NA	NA	0	NA	NA	NA	NA	NA	NA	NA	60400	NA	NA	NA	NA	NA	NA	30200	0.8861	2	H2Db_B22	ACTA	P62737
AMYVHAYTL	NA	NA	97500	NA	NA	NA	70200	652000	621000	NA	NA	NA	NA	NA	4500000	NA	NA	169000	195000	900671	0.046	7	H2Db_B22	PSA3	O70435
ANFFFPLV	NA	NA	NA	NA	NA	NA	NA	NA	NA	NA	NA	NA	79300	NA	NA	NA	NA	NA	NA	79300	0.014	1	H2Kb_Y3	TMC4	Q7TQ65
ANFIYQSM	NA	NA	NA	NA	1380000	NA	NA	NA	NA	NA	NA	NA	3850000	NA	NA	NA	NA	NA	NA	2615000	0.0156	2	H2Kb_Y3	MYO1A	O88329
ANFRFTDRL	NA	NA	NA	NA	NA	NA	NA	7010000	NA	NA	NA	NA	NA	NA	NA	NA	NA	NA	NA	7010000	0.0254	1	H2Kb_Y3	HPT	Q61646
ANFSFFTSL	NA	NA	NA	NA	NA	NA	NA	1780000	NA	NA	NA	NA	NA	NA	NA	NA	NA	NA	41300	910650	0.0052	2	H2Kb_Y3	TMM19	Q91W52
ANFTFPRL	NA	NA	163000	NA	NA	NA	NA	463000	499000	NA	NA	37300	1350000	NA	926000	NA	6660	113000	74400	403596	0.0069	9	H2Kb_Y3	SNX27	Q3UHD6
ANHRYANV	NA	NA	NA	NA	NA	NA	NA	226000	49300	NA	NA	NA	NA	NA	693000	NA	NA	160000	NA	282075	0.0663	4	H2Kb_Y3	BRD8	Q8R3B7
ANIDFYAQV	36100	NA	423000	NA	97500	NA	3230000	19300000	1190000	NA	NA	NA	641000	NA	337000	NA	NA	245000	NA	2.83329e+06	0.0317	9	H2Kb_Y3	GHR	P16882
ANIDFYNQL	NA	NA	NA	NA	NA	NA	NA	8440000	NA	NA	NA	NA	NA	NA	NA	NA	NA	NA	NA	8440000	0.0231	1	H2Kb_Y3	GYS2	Q8VCB3
ANINFPNL	NA	NA	93300	NA	NA	NA	247000	289000	179000	NA	NA	NA	NA	NA	1110000	NA	NA	160000	115000	313329	0.0171	7	H2Kb_Y3	MLL2	Q6PDK2
ANIRNMSVI	NA	NA	NA	NA	NA	NA	NA	NA	NA	NA	NA	NA	NA	NA	604000	NA	NA	NA	NA	604000	0.0099	1	H2Db_B22	EF2	P58252
ANITAGHL	NA	NA	NA	NA	NA	NA	45500	NA	NA	NA	NA	NA	NA	NA	NA	NA	NA	NA	NA	45500	1.1936	1	H2Kb_Y3	ATP6	P00848
ANLIYYSL	19500	NA	138000	NA	1040000	NA	672000	4510000	359000	NA	NA	18100	4930000	NA	2100000	NA	42000	486000	178000	1.20772e+06	0.028	12	H2Kb_Y3	ATPG	Q91VR2
ANLKYLSL	NA	NA	NA	NA	NA	NA	NA	NA	NA	NA	NA	NA	1010000	NA	NA	NA	NA	NA	NA	1010000	0.0394	1	H2Kb_Y3	S35A3	Q8R1T4
ANLPVGTPI	NA	NA	NA	NA	NA	NA	NA	NA	NA	NA	NA	NA	594000	NA	NA	NA	NA	NA	486000	540000	1.1821	2	H2Db_B22	VACHT	O35304
ANLRFFFL	NA	NA	NA	NA	NA	NA	NA	NA	NA	NA	NA	9140	NA	NA	NA	NA	2060000	347000	4220000	1659035	0.0261	4	H2Kb_Y3	FS2P1	Q0VAX3
ANLSYQSL	NA	NA	NA	NA	NA	NA	NA	74300	NA	NA	NA	NA	NA	NA	NA	NA	NA	NA	NA	74300	0.0583	1	H2Kb_Y3	T126A	Q9D8Y1
ANPRLWLRL	NA	NA	NA	NA	NA	NA	NA	329000	NA	NA	NA	NA	NA	NA	12800	NA	NA	NA	NA	170900	0.4488	2	H2Kb_Y3	CNOTA	Q8BH15
ANRYFTTV	NA	NA	NA	NA	NA	NA	NA	148000	NA	NA	NA	NA	NA	NA	NA	NA	NA	NA	NA	148000	0.223	1	H2Kb_Y3	GAPD1	Q6PAR5
ANVAYQSL	NA	NA	NA	NA	1030000	NA	NA	NA	NA	NA	NA	NA	1350000	NA	NA	NA	NA	NA	NA	1190000	0.1056	2	H2Kb_Y3	MYO1A	O88329
ANVQYAAV	NA	NA	NA	NA	NA	NA	NA	43100	NA	NA	NA	NA	NA	NA	NA	NA	NA	NA	NA	43100	0.134	1	H2Kb_Y3	PTN23	Q6PB44
ANVSNFTFA	NA	NA	NA	NA	NA	NA	NA	NA	NA	NA	NA	NA	NA	NA	64800	NA	NA	NA	NA	64800	0.1584	1	H2Db_B22	RPN2	Q9DBG6
ANVSNSAAI	NA	NA	NA	NA	NA	NA	NA	NA	NA	NA	NA	NA	NA	NA	16300	NA	NA	NA	NA	16300	0.0477	1	H2Db_B22	SCAF8	Q6DID3
ANVVFTQL	NA	NA	NA	NA	NA	NA	NA	795000	NA	NA	NA	NA	NA	NA	383000	NA	NA	NA	NA	589000	0.0402	2	H2Kb_Y3	AGAP3	Q8VHH5
ANYDFYQL	NA	NA	NA	NA	NA	NA	336000	601000	172000	NA	NA	NA	392000	NA	1520000	NA	NA	NA	NA	604200	0.0091	5	H2Kb_Y3	SMG8	Q8VE18
ANYDFYQLL	NA	NA	NA	NA	NA	NA	0	217000	41000	NA	NA	NA	122000	NA	176000	NA	NA	NA	NA	111200	0.0069	5	H2Kb_Y3	SMG8	Q8VE18
ANYEFSQV	57000	517000	93000	1960000	5970000	1260000	12700000	18100000	11600000	33900	NA	NA	12500000	NA	66900000	635000	484000	2300000	866000	8.49849e+06	0.0123	16	H2Kb_Y3	CD38	P56528
ANYLVSKL	NA	141000	NA	NA	576000	NA	51000	NA	533000	NA	NA	NA	1220000	NA	NA	517000	NA	NA	NA	506333	0.0831	6	H2Kb_Y3	CP1A1	P00184
ANYNFRGM	NA	NA	NA	NA	NA	NA	NA	15200	NA	NA	NA	NA	NA	NA	418000	NA	NA	NA	NA	216600	0.0156	2	H2Kb_Y3	STAU2	Q8CJ67
ANYQRDGPM	NA	NA	NA	NA	20600	NA	NA	3930000	NA	NA	NA	NA	NA	NA	361000	NA	NA	8200	NA	1079950	0.4294	4	H2Kb_Y3	CATA	P24270
ANYRQPIL	NA	NA	NA	NA	NA	NA	NA	0	NA	NA	NA	NA	NA	NA	NA	NA	NA	NA	NA	0	0.2243	1	H2Kb_Y3	GTR2	P14246
ANYRWFLAV	NA	NA	NA	NA	NA	NA	NA	13100	NA	NA	NA	NA	NA	NA	NA	NA	NA	NA	NA	13100	0.0151	1	H2Kb_Y3	NDUA9	Q9DC69
ANYVFLYHL	NA	NA	NA	NA	60500	NA	269000	1730000	NA	NA	NA	NA	214000	NA	NA	NA	NA	NA	NA	568375	0.0096	4	H2Kb_Y3	S47A1	Q8K0H1
APPFFPHV	NA	NA	NA	NA	NA	NA	NA	26300	NA	NA	NA	NA	244000	NA	NA	NA	NA	NA	NA	135150	1.2744	2	H2Kb_Y3	OTUD4	B2RRE7
AQARSTLVL	NA	NA	NA	NA	578000	NA	NA	NA	2560000	NA	NA	NA	NA	NA	NA	NA	NA	NA	NA	1569000	0.9087	2	H2Db_B22	VW5B2	Q3UR50
AQFEFTETV	NA	NA	NA	NA	NA	NA	NA	NA	NA	NA	NA	NA	NA	NA	940000	NA	NA	NA	NA	940000	0.6431	1	H2Kb_Y3	BUD13	Q8R149
AQFEHTIL	NA	NA	NA	NA	160000	NA	NA	483000	NA	NA	NA	NA	NA	NA	83900	NA	17400	NA	34500	155760	0.582	5	H2Kb_Y3	AMPM2	O08663
AQFEHTLL	NA	NA	NA	NA	160000	NA	NA	483000	NA	NA	NA	NA	NA	NA	83900	NA	17400	NA	34500	155760	0.2191	5	H2Kb_Y3	AMPM1	Q8BP48
AQFKFTVL	NA	NA	646000	NA	996000	29500	850000	8000000	461000	NA	NA	164000	4380000	NA	4060000	64800	127000	647000	914000	1.64148e+06	0.0543	13	H2Kb_Y3	PA2G4	P50580
AQFNFQNV	NA	NA	NA	NA	75900	NA	NA	206000	NA	NA	NA	NA	NA	NA	NA	NA	NA	NA	28700	103533	0.1049	3	H2Kb_Y3	GLD2	Q91YI6
AQFYGLTPL	NA	NA	NA	NA	NA	NA	NA	NA	16600	NA	NA	NA	NA	NA	NA	NA	NA	NA	NA	16600	0.0912	1	H2Db_B22	SHKB1	Q6P7W2
AQHLGESTV	NA	26100	NA	NA	136000	NA	NA	NA	NA	NA	NA	15600	75000	NA	NA	8350000	NA	219000	NA	1.47028e+06	1.4829	6	H2Db_B22	ATPB	P56480
AQHVNLAVL	NA	NA	NA	NA	NA	NA	166000	NA	NA	NA	NA	NA	NA	NA	NA	NA	NA	160000	NA	163000	0.0098	2	H2Db_B22	GON4L	Q9DB00
AQIENSAAV	NA	NA	NA	NA	104000	NA	107000	430000	276000	NA	NA	NA	326000	NA	1220000	NA	NA	140000	NA	371857	0.014	7	H2Db_B22	GBP1	Q01514
AQIHFPRL	NA	NA	NA	NA	NA	NA	NA	6160000	NA	NA	NA	NA	NA	NA	NA	NA	NA	NA	NA	6160000	0.1234	1	H2Kb_Y3	A1AT1	P07758
AQIINSTAL	NA	NA	NA	NA	326000	NA	NA	NA	NA	NA	NA	NA	2250000	NA	NA	NA	NA	0	NA	858667	0.0087	3	H2Db_B22	LIPH	Q8CIV3
AQILNQVMM	NA	NA	14100	NA	NA	NA	NA	NA	NA	NA	NA	NA	NA	NA	NA	NA	NA	NA	NA	14100	0.0112	1	H2Db_B22	BUB1	O08901
AQITGTEHL	NA	47100	382000	NA	NA	527000	NA	126000	528000	NA	NA	69200	NA	NA	NA	NA	NA	246000	NA	275043	0.2698	7	H2Db_B22	PDLI5	Q8CI51
AQKDRFPNL	NA	NA	NA	NA	NA	NA	NA	NA	NA	NA	NA	NA	NA	NA	NA	NA	NA	NA	0	0	1.0573	1	H2Kb_Y3	TRFL	P08071
AQLAGNSDLI	NA	NA	NA	NA	NA	NA	NA	661000	NA	NA	NA	NA	NA	NA	NA	NA	NA	NA	NA	661000	0.0515	1	H2Db_B22	ENOG	P17183
AQLAKKDYL	73900	NA	759000	61200	1010000	26400	1410000	3040000	2820000	75600	NA	640000	975000	NA	38500000	NA	241000	3450000	1150000	3.61547e+06	0.1927	15	H2Db_B22	NCF2	O70145
AQLANTTAI	NA	0	NA	NA	NA	NA	NA	NA	NA	0	NA	NA	404000	NA	NA	NA	NA	472000	NA	219000	0.0078	4	H2Db_B22	PR40A	Q9R1C7
AQLELISRI	NA	NA	58400	NA	NA	NA	NA	NA	NA	NA	NA	39000	NA	NA	NA	NA	NA	NA	25900	41100	0.8861	3	H2Db_B22	CDK13	Q69ZA1
AQLELISRL	NA	NA	58400	NA	NA	NA	NA	NA	NA	NA	NA	39000	NA	NA	NA	NA	NA	NA	25900	41100	1.1008	3	H2Db_B22	CDK12	Q14AX6
AQLENAAKV	NA	NA	NA	NA	NA	NA	NA	NA	NA	NA	NA	NA	NA	NA	133000	NA	NA	NA	NA	133000	0.0491	1	H2Db_B22	XPO4	Q9ESJ0
AQLIYRHL	NA	NA	NA	NA	NA	NA	NA	NA	NA	NA	NA	NA	NA	NA	99800	NA	NA	NA	31700	65750	0.1909	2	H2Kb_Y3	RASL2	Q6PFQ7
AQLKNLFFI	NA	NA	NA	NA	NA	NA	NA	NA	NA	NA	NA	NA	NA	NA	36400	NA	NA	NA	NA	36400	0.0083	1	H2Db_B22	GP141	Q7TQP0
AQLKTMHNL	NA	NA	NA	NA	NA	NA	NA	NA	NA	NA	NA	NA	NA	NA	29000	NA	NA	NA	NA	29000	0.7101	1	H2Db_B22	CL004	Q91YN0
AQLLLNSHL	NA	NA	NA	NA	NA	NA	145000	NA	241000	NA	NA	NA	NA	NA	NA	NA	NA	NA	NA	193000	1.0392	2	H2Db_B22	CSKI2	Q8VHK1
AQLLNQQYA	NA	NA	NA	NA	NA	NA	NA	NA	NA	NA	NA	NA	NA	NA	602000	NA	NA	516000	NA	559000	0.0769	2	H2Db_B22	SATB1	Q60611
AQLLNWVYL	NA	NA	241000	NA	NA	NA	531000	1320000	1010000	NA	NA	NA	464000	NA	668000	NA	NA	NA	160000	627714	0.0077	7	H2Db_B22	ZCH24	B2RVL6
AQLLNYKIAL	29400	NA	38700	NA	147000	NA	481000	128000	81800	NA	NA	NA	1280000	NA	NA	NA	NA	24400	0	245589	0.1331	9	H2Db_B22	AMPE	P16406
AQLNIGNVLPV	NA	NA	NA	NA	NA	NA	NA	NA	NA	NA	NA	NA	43500	NA	NA	NA	NA	NA	NA	43500	0.1288	1	H2Db_B22	RL8	P62918
AQLPNPVLDSI	NA	NA	NA	NA	10300	NA	NA	NA	NA	NA	NA	5670	NA	NA	NA	121000	NA	NA	NA	45656.7	0.1369	3	H2Db_B22	EHD1	Q9WVK4
AQLQLLGTV	NA	NA	19600	NA	NA	NA	NA	NA	NA	NA	NA	NA	NA	NA	NA	NA	NA	NA	NA	19600	0.7283	1	H2Db_B22	CCND3	P30282
AQLQNQQSF	NA	NA	NA	NA	NA	NA	NA	1370000	65800	NA	NA	NA	272000	NA	2800000	NA	NA	444000	NA	990360	0.1183	5	H2Db_B22	CHCH2	Q9D1L0
AQLRNLDNAVL	NA	NA	NA	NA	NA	NA	NA	NA	60600	NA	NA	NA	NA	NA	80400	NA	NA	NA	NA	70500	0.0592	2	H2Db_B22	DHX33	Q80VY9
AQLRNTQWV	NA	NA	0	NA	NA	NA	NA	NA	0	NA	NA	NA	NA	NA	NA	NA	NA	NA	NA	0	0.0327	2	H2Db_B22	AT8A1	P70704
AQLRQYHRL	NA	NA	NA	NA	NA	NA	NA	NA	53300	NA	NA	NA	NA	NA	186000	NA	NA	NA	NA	119650	0.6501	2	H2Kb_Y3	SYF2	Q9D198
AQLVNFLFI	NA	NA	NA	NA	NA	NA	NA	NA	NA	NA	NA	NA	NA	NA	182000	NA	NA	NA	NA	182000	0.0078	1	H2Db_B22	M17L2	Q8VIK2
AQLVNLREL	NA	NA	NA	NA	NA	NA	NA	NA	0	NA	NA	NA	NA	NA	NA	NA	NA	NA	NA	0	0.0126	1	H2Db_B22	LRC8B	Q5DU41
AQMELQDYV	NA	NA	NA	NA	NA	NA	NA	NA	333000	NA	NA	NA	NA	NA	863000	NA	NA	NA	NA	598000	0.086	2	H2Db_B22	NR2C2	P49117
AQMQNHSLEM	NA	NA	NA	NA	NA	NA	NA	NA	NA	NA	NA	NA	NA	NA	148000	NA	NA	19400	NA	83700	0.0322	2	H2Db_B22	TACC3	Q9JJ11
AQMTGTEYM	NA	NA	NA	NA	NA	NA	NA	NA	NA	NA	NA	NA	76200	NA	NA	NA	NA	NA	NA	76200	0.0427	1	H2Db_B22	LDB3	Q9JKS4
AQNLSMNPM	NA	NA	NA	NA	NA	NA	NA	66800	NA	NA	NA	NA	NA	NA	NA	NA	NA	NA	NA	66800	0.2137	1	H2Db_B22	ADH1	P00329
AQPGALTSM	NA	NA	NA	NA	NA	NA	NA	NA	NA	NA	NA	NA	NA	NA	174000	NA	NA	0	NA	87000	1.5636	2	H2Db_B22	OLF12	Q60894
AQPMNPTQNM	NA	NA	NA	NA	NA	NA	NA	NA	NA	NA	NA	NA	0	NA	NA	NA	NA	NA	NA	0	0.3395	1	H2Db_B22	CAPR1	Q60865
AQPSNQSPM	NA	NA	NA	NA	NA	NA	NA	NA	NA	NA	NA	NA	110000	NA	NA	NA	NA	NA	NA	110000	0.0123	1	H2Db_B22	WAC	Q924H7
AQPVNVQQL	NA	14900	92400	0	189000	NA	324000	783000	330000	NA	NA	61000	208000	NA	3890000	NA	NA	442000	215000	545775	0.0468	12	H2Db_B22	EP400	Q8CHI8
AQQLFQKL	NA	NA	NA	NA	NA	NA	NA	286000	106000	NA	NA	NA	NA	NA	50000	NA	NA	NA	NA	147333	1.1045	3	H2Kb_Y3	ABCA3	Q8R420
AQQMYQSL	NA	NA	NA	NA	632000	NA	102000	1040000	277000	NA	NA	NA	30900	NA	2460000	NA	NA	178000	72700	599075	0.9588	8	H2Kb_Y3	HAGHL	Q9DB32
AQQSYERL	NA	NA	NA	NA	1360000	NA	151000	801000	438000	NA	NA	NA	1120000	NA	956000	NA	NA	175000	71600	634075	1.9158	8	H2Kb_Y3	FBP1L	Q8K012
AQQVNRTTL	NA	NA	NA	NA	NA	NA	NA	NA	6780	NA	NA	NA	NA	NA	249000	NA	NA	NA	NA	127890	0.0276	2	H2Db_B22	TAF6	Q62311
AQRKYALL	NA	NA	NA	NA	NA	NA	NA	NA	NA	NA	NA	NA	NA	NA	403000	NA	NA	NA	NA	403000	0.419	1	H2Kb_Y3	RN111	Q99ML9
AQTSNSQEI	NA	NA	NA	NA	NA	NA	NA	123000	NA	NA	NA	NA	NA	NA	NA	NA	NA	NA	NA	123000	0.0898	1	H2Db_B22	SP110	Q8BVK9
AQVENLITT	NA	NA	NA	NA	NA	NA	0	NA	NA	NA	NA	49400	NA	NA	269000	NA	NA	28900	NA	86825	0.261	4	H2Db_B22	FXYD6	Q9D164
AQVENVQRI	NA	NA	NA	NA	90400	NA	NA	635000	391000	NA	NA	NA	NA	NA	1880000	NA	NA	39600	34700	511783	0.0499	6	H2Db_B22	CCD41	Q9D5R3
AQVFNLTLL	NA	NA	303000	NA	NA	NA	NA	158000	251000	NA	NA	63600	NA	NA	1930000	NA	NA	NA	143000	474767	0.0145	6	H2Db_B22	TOE1	Q9D2E2
AQVQNAQCV	NA	NA	NA	NA	95400	NA	NA	NA	NA	NA	NA	NA	NA	NA	NA	NA	NA	NA	NA	95400	0.0517	1	H2Db_B22	K1C20	Q9D312
AQVQNSEQL	18300	114000	NA	43500	1040000	131000	810000	3190000	2340000	0	NA	NA	1510000	37900	15400000	NA	12500	6950000	212000	2.12061e+06	0.0231	15	H2Db_B22	RABE2	Q91WG2
AQVRNQGYL	8070	NA	NA	5020	93200	13400	198000	953000	671000	NA	NA	NA	187000	NA	2540000	NA	NA	526000	NA	519469	0.0149	10	H2Db_B22	KIZ	Q3UXL4
AQVSNVVYL	1560000	39500	NA	NA	510000	1400000	41000000	16900000	456000	NA	365000	34200	290000	NA	4390000	2700000	215000	1100000	NA	5068550	0.0081	14	H2Db_B22	BTNL9	Q8BJE2
AQVTLREPL	NA	NA	70800	NA	NA	NA	NA	NA	12300	NA	NA	NA	NA	NA	1030000	NA	NA	15400	NA	282125	0.137	4	H2Db_B22	CYFP2	Q5SQX6
AQYGNILKHVM	652000	15800	3080000	163000	2140000	117000	14800000	7290000	32600000	31700	346000	687000	16900000	NA	74100000	1290000	199000	5280000	3510000	9066750	0.1969	18	H2Db_B22	NUP53	Q8R4R6
AQYHFPKL	NA	NA	NA	NA	171000	NA	NA	3720000	NA	NA	NA	NA	158000	NA	NA	NA	NA	0	NA	1012250	0.0324	4	H2Kb_Y3	COIA1	P39061
AQYKFIYV	166000	322000	4720000	NA	4390000	437000	7320000	10700000	10300000	33000	56200	588000	10200000	NA	159000000	NA	877000	8980000	2960000	13815575	0.1052	16	H2Kb_Y3	PTN6	P29351
AQYLFIQTF	NA	NA	NA	NA	23100	NA	NA	73100	NA	NA	NA	NA	64600	NA	NA	NA	NA	NA	NA	53600	0.3226	3	H2Kb_Y3	RRP1B	Q91YK2
AQYNFILV	NA	NA	NA	NA	60500	NA	46500	2380000	NA	NA	NA	NA	136000	NA	276000	NA	16500	NA	39700	422171	0.1442	7	H2Kb_Y3	SYTC2	Q8BLY2
AQYNFILVV	NA	NA	NA	NA	NA	NA	NA	467000	NA	NA	NA	NA	NA	NA	NA	NA	NA	NA	NA	467000	0.3818	1	H2Kb_Y3	SYTC2	Q8BLY2
AQYQFSVL	NA	NA	NA	NA	4620000	NA	315000	NA	NA	NA	NA	94000	21600000	NA	464000	185000	109000	403000	57600	3.09418e+06	0.0333	9	H2Kb_Y3	TUTLA	Q05BQ1
AQYRFIYM	54300	126000	318000	NA	761000	163000	1490000	3650000	1880000	NA	NA	73700	2430000	NA	7480000	NA	48000	1420000	188000	1.43443e+06	0.0249	14	H2Kb_Y3	PTN11	P35235
AQYRLVTEI	NA	NA	57700	NA	0	NA	84700	NA	210000	NA	NA	105000	NA	NA	1360000	NA	NA	85400	58900	245212	0.2173	8	H2Db_B22	DDX10	Q80Y44
AQYSFDKL	NA	NA	NA	NA	539000	0	709000	1880000	320000	NA	NA	25100	482000	NA	1470000	NA	51700	461000	83000	547345	0.1169	11	H2Kb_Y3	HTR5B	Q8C547
ARIFFTYM	NA	NA	NA	NA	NA	NA	NA	190000	NA	NA	NA	NA	NA	NA	NA	NA	NA	NA	NA	190000	0.7362	1	H2Kb_Y3	FADS1	Q920L1
ARYIHRRL	NA	NA	NA	NA	1160000	NA	858000	4400000	710000	NA	NA	NA	410000	NA	4410000	NA	27900	930000	NA	1.61324e+06	1.9936	8	H2Kb_Y3	DGLB	Q91WC9
ARYSHTSL	NA	NA	NA	NA	NA	NA	NA	NA	NA	NA	NA	NA	NA	NA	2590000	NA	NA	767000	NA	1678500	1.5514	2	H2Kb_Y3	EPB42	P49222
ASAINWTLI	NA	NA	NA	NA	NA	NA	NA	NA	NA	NA	NA	NA	89800	NA	NA	NA	NA	NA	NA	89800	0.0087	1	H2Db_B22	AL1L2	Q8K009
ASARNLEHL	NA	NA	NA	NA	537000	NA	331000	1590000	1580000	NA	NA	132000	1780000	NA	10300000	NA	NA	1740000	107000	2.01078e+06	0.0092	9	H2Db_B22	FBX38	Q8BMI0
ASARNPYSL	NA	NA	NA	NA	NA	NA	NA	NA	NA	NA	NA	NA	NA	NA	161000	NA	NA	NA	NA	161000	0.019	1	H2Db_B22	KI21B	Q9QXL1
ASAVNFIEL	21400	NA	73400	NA	NA	NA	287000	117000	31000	NA	NA	218000	NA	NA	NA	NA	NA	176000	208000	141475	0.0085	8	H2Db_B22	NAR3	Q8R2G4
ASFDFRVA	NA	NA	NA	NA	NA	NA	NA	NA	NA	NA	NA	NA	NA	NA	NA	NA	NA	17300	NA	17300	0.4802	1	H2Kb_Y3	ACY1	Q99JW2
ASFIFRQL	NA	NA	162000	NA	NA	NA	NA	NA	NA	NA	NA	NA	NA	NA	NA	NA	NA	31500	112000	101833	0.0066	3	H2Kb_Y3	PASK	Q8CEE6
ASFRFPWL	NA	NA	NA	NA	81700	NA	NA	NA	NA	NA	NA	NA	1670000	NA	NA	0	NA	NA	NA	583900	0.0094	3	H2Kb_Y3	B4GN2	Q09199
ASFSFGKKI	NA	NA	NA	NA	NA	NA	NA	NA	NA	NA	NA	NA	0	NA	NA	NA	NA	NA	NA	0	0.2406	1	H2Kb_Y3	NUP50	Q9JIH2
ASGANYKSVL	NA	NA	NA	NA	NA	NA	NA	NA	0	NA	NA	NA	NA	NA	NA	NA	NA	NA	NA	0	0.4502	1	H2Db_B22	RAIN	Q3U0S6
ASGPINFTVF	NA	NA	136000	NA	NA	NA	NA	NA	NA	NA	NA	NA	NA	NA	NA	NA	NA	NA	NA	136000	0.2338	1	H2Db_B22	MLRS	P97457
ASHENPVDILI	NA	NA	212000	NA	19800	NA	NA	NA	176000	NA	NA	225000	NA	NA	NA	NA	NA	257000	NA	177960	0.5016	5	H2Db_B22	ZN787	Q8BIF9
ASHLNLDAL	247000	NA	621000	NA	1560000	NA	2860000	4580000	4890000	190000	NA	733000	6490000	NA	14300000	385000	268000	2080000	1050000	2.87529e+06	0.0067	14	H2Db_B22	TRI32	Q8CH72
ASIANLINL	NA	NA	0	NA	NA	NA	NA	130000	58800	NA	NA	NA	288000	NA	603000	NA	NA	NA	0	179967	0.0077	6	H2Db_B22	LAP2	Q80TH2
ASIENHIRL	NA	NA	NA	NA	NA	NA	NA	NA	NA	NA	NA	21100	NA	NA	NA	NA	NA	NA	NA	21100	0.0088	1	H2Db_B22	ATS5	Q9R001
ASIENTSTL	NA	190000	NA	157000	1620000	95600	2070000	6470000	4380000	52700	NA	132000	3860000	NA	25500000	0	228000	2470000	605000	3.18869e+06	0.005	15	H2Db_B22	PHF12	Q5SPL2
ASIFNSSSTL	NA	NA	NA	NA	NA	NA	164000	NA	NA	NA	NA	NA	NA	NA	NA	NA	NA	NA	NA	164000	0.0386	1	H2Db_B22	SC5A2	Q923I7
ASIKNRQRI	NA	NA	NA	NA	NA	NA	NA	NA	NA	NA	NA	NA	NA	NA	102000	NA	NA	NA	NA	102000	0.0219	1	H2Db_B22	RANB9	P69566
ASIQKAQSL	NA	NA	NA	NA	NA	NA	NA	NA	14000	NA	NA	NA	NA	NA	NA	NA	NA	NA	NA	14000	0.5222	1	H2Db_B22	ITSN2	Q9Z0R6
ASIQNGKDSL	11100	97100	26300	NA	4190000	0	481000	2010000	694000	18800	NA	71200	13000000	NA	7160000	518000	46000	1970000	301000	1.91216e+06	0.0126	16	H2Db_B22	MARK2	Q05512
ASISNISPHL	NA	NA	NA	NA	NA	NA	NA	NA	NA	NA	NA	NA	NA	NA	1000000	NA	NA	NA	NA	1000000	0.0091	1	H2Db_B22	MINT	Q62504
ASISNVTEI	NA	NA	NA	NA	24200	NA	NA	NA	1070000	NA	NA	NA	155000	NA	152000	NA	NA	NA	NA	350300	0.0043	4	H2Db_B22	ITA2	Q62469
ASITFEHM	NA	NA	NA	NA	NA	NA	33600	268000	NA	NA	NA	NA	206000	NA	531000	NA	NA	0	13300	175317	0.0779	6	H2Kb_Y3	EIF3H	Q91WK2
ASIVNKDGL	NA	66300	NA	NA	2570000	NA	379000	3480000	1600000	NA	NA	188000	9430000	NA	6480000	NA	NA	926000	183000	2530230	0.0096	10	H2Db_B22	PPARD	P35396
ASLASRYDSPL	NA	NA	NA	NA	NA	NA	NA	NA	NA	NA	NA	NA	NA	NA	236000	NA	NA	15700	NA	125850	0.6048	2	H2Db_B22	ABLM1	Q8K4G5
ASLENDIKPA	NA	NA	NA	NA	24200	NA	NA	NA	NA	NA	NA	NA	NA	NA	NA	NA	NA	NA	NA	24200	0.4982	1	H2Db_B22	NSF	P46460
ASLENQLEA	NA	NA	NA	NA	23600	NA	NA	NA	66700	NA	NA	NA	NA	NA	NA	NA	NA	NA	NA	45150	0.0765	2	H2Db_B22	MKL2	P59759
ASLHNQITA	NA	NA	NA	NA	NA	NA	NA	224000	NA	NA	NA	NA	NA	NA	404000	NA	NA	NA	NA	314000	0.1087	2	H2Db_B22	VPS52	Q8C754
ASLMNKDGV	NA	NA	NA	NA	95200	NA	NA	NA	NA	NA	NA	NA	NA	NA	245000	NA	NA	NA	NA	170100	0.0276	2	H2Db_B22	PPARG	P37238
ASLMNKDGVLI	NA	NA	118000	NA	26700	NA	47800	NA	56800	NA	NA	122000	NA	NA	NA	NA	NA	NA	NA	74260	0.053	5	H2Db_B22	PPARG	P37238
ASLMYWTLF	NA	NA	NA	NA	NA	NA	NA	NA	NA	NA	NA	NA	NA	NA	NA	0	NA	NA	NA	0	0.2496	1	H2Kb_Y3	G6PC3	Q6NSQ9
ASLQLISHI	NA	NA	NA	NA	NA	NA	NA	NA	NA	NA	NA	NA	NA	NA	184000	NA	NA	0	18300	67433.3	0.2375	3	H2Db_B22	XRCC5	P27641
ASLQNQIVQKI	NA	NA	NA	NA	NA	NA	NA	NA	NA	NA	NA	NA	NA	NA	NA	NA	0	NA	NA	0	0.1033	1	H2Db_B22	AL3A2	P47740
ASLRDKDTL	NA	NA	NA	NA	NA	NA	NA	197000	NA	NA	NA	NA	NA	NA	NA	NA	NA	NA	NA	197000	0.0826	1	H2Db_B22	SYIC	Q8BU30
ASLRFVFL	NA	NA	NA	NA	NA	NA	NA	NA	73500	NA	NA	NA	1570000	NA	1260000	NA	NA	229000	NA	783125	0.0186	4	H2Kb_Y3	MCRS1	Q99L90
ASLRHYLNL	698000	NA	NA	NA	0	NA	NA	NA	NA	NA	NA	NA	24800	NA	NA	188000	NA	NA	NA	227700	0.2985	4	H2Db_B22	PYY	Q9EPS2
ASLRNMVQA	NA	NA	NA	NA	NA	NA	NA	NA	NA	NA	NA	NA	NA	NA	NA	NA	NA	114000	NA	114000	0.0701	1	H2Db_B22	HD	P42859
ASLRNTSKV	NA	NA	NA	NA	NA	NA	NA	NA	NA	NA	NA	NA	NA	NA	61200	NA	NA	NA	NA	61200	0.0308	1	H2Db_B22	SPRTN	G3X912
ASLSFRSL	NA	NA	NA	NA	NA	NA	NA	172000	NA	NA	NA	NA	NA	NA	NA	NA	NA	NA	NA	172000	0.021	1	H2Kb_Y3	B3A3	P16283
ASLSNLHSL	52200	40100	419000	50900	495000	27200	947000	2270000	1860000	56700	NA	297000	1500000	NA	4900000	NA	85300	740000	694000	902150	0.0066	16	H2Db_B22	CBY1	Q9D1C2
ASLSTFQQM	NA	469000	NA	36600	76500	124000	1090000	483000	396000	NA	NA	NA	5500000	6520	629000	98400000	346000	379000	NA	8302740	0.5003	13	H2Kb_Y3	ACTS	P68134
ASLTNKHSQEL	NA	NA	NA	NA	NA	NA	NA	NA	NA	NA	NA	NA	NA	NA	255000	NA	NA	NA	NA	255000	0.1213	1	H2Db_B22	SAS6	Q80UK7
ASLTNQDAL	NA	62900	NA	NA	335000	NA	221000	1160000	8470000	NA	NA	NA	262000	29200	2540000	NA	NA	111000	NA	1.46568e+06	0.0055	9	H2Db_B22	MACF1	Q9QXZ0
ASLVHFTHL	NA	NA	136000	NA	NA	NA	NA	NA	NA	NA	NA	NA	NA	NA	95800	NA	NA	NA	NA	115900	0.0411	2	H2Db_B22	GP1BA	O35930
ASLVNADKL	597000	565000	1770000	1070000	8050000	443000	12800000	33900000	21900000	261000	0	1330000	36600000	113000	106000000	2740000	745000	14100000	2260000	1.29076e+07	0.006	19	H2Db_B22	VP33B	P59016
ASLVNASSL	NA	NA	NA	NA	NA	NA	NA	NA	NA	NA	NA	NA	NA	NA	128000	NA	NA	NA	NA	128000	0.0063	1	H2Db_B22	KALRN	A2CG49
ASLVNHVLL	NA	NA	209000	NA	NA	NA	NA	NA	NA	NA	NA	12100	34200	NA	350000	NA	NA	39900	61900	117850	0.0075	6	H2Db_B22	ERC6L	Q8BHK9
ASLVNKIGL	NA	NA	195000	NA	NA	NA	NA	20800	119000	NA	NA	NA	17900	NA	638000	NA	NA	46100	102000	162686	0.0564	7	H2Db_B22	HEM4	P51163
ASLVNSPSYL	9260	39200	376000	14700	449000	NA	1050000	2190000	2130000	13100	NA	127000	796000	NA	21900000	NA	29500	10900000	373000	2.69312e+06	0.0095	15	H2Db_B22	T131L	Q3U3D7
ASLVRTFL	NA	NA	NA	NA	NA	NA	NA	NA	NA	NA	NA	NA	25200	NA	NA	NA	NA	NA	NA	25200	0.8583	1	H2Kb_Y3	LPP60	A0JNU3
ASLVYSFL	NA	NA	NA	NA	NA	NA	NA	NA	NA	NA	NA	NA	0	NA	NA	NA	NA	NA	NA	0	0.0155	1	H2Kb_Y3	AP1M2	Q9WVP1
ASMINVEYL	160000	216000	949000	318000	762000	108000	4590000	3360000	11000000	8980	54200	300000	2700000	NA	14600000	365000	143000	2440000	1300000	2.40968e+06	0.0032	18	H2Db_B22	NSD1	O88491
ASMLNDELSHI	NA	NA	NA	NA	8650	NA	217000	NA	834000	NA	NA	NA	NA	NA	158000	NA	NA	NA	NA	304412	0.0291	4	H2Db_B22	TRAF7	Q922B6
ASMQNVVFDYL	NA	NA	NA	NA	NA	NA	NA	62100	2850	NA	NA	NA	56200	NA	NA	NA	NA	NA	NA	40383.3	0.0071	3	H2Db_B22	QCR1	Q9CZ13
ASMSNDFKSVL	73000	130000	757000	70900	645000	78300	3210000	3500000	9470000	21900	NA	708000	4330000	NA	10800000	NA	212000	951000	1030000	2.24919e+06	0.038	16	H2Db_B22	STX5	Q8K1E0
ASMTNLVKM	NA	NA	NA	NA	NA	NA	NA	NA	NA	NA	NA	NA	NA	NA	3440	NA	NA	NA	NA	3440	0.007	1	H2Db_B22	XPO5	Q924C1
ASMTNRELM	NA	NA	NA	NA	67800	NA	161000	1110000	292000	1860	NA	NA	94100	NA	5360000	NA	NA	446000	75300	845340	0.0054	9	H2Db_B22	ADPGK	Q8VDL4
ASNINSVII	NA	NA	NA	NA	NA	NA	NA	NA	NA	NA	NA	NA	NA	NA	NA	NA	NA	NA	33200	33200	0.0245	1	H2Db_B22	ZMYM2	Q9CU65
ASPANVGTL	NA	NA	NA	NA	NA	NA	NA	596000	NA	NA	NA	NA	219000	NA	1400000	NA	NA	0	NA	553750	0.01	4	H2Db_B22	SMCR8	Q3UMB5
ASPASTVNHL	NA	NA	NA	NA	NA	NA	25400	NA	NA	NA	NA	NA	NA	NA	NA	NA	NA	NA	NA	25400	1.8384	1	H2Db_B22	THOP1	Q8C1A5
ASPEFTKL	NA	1200000	NA	NA	7950000	NA	5800000	41400000	1560000	NA	NA	NA	10200000	NA	22900000	1020000	NA	11400000	2200000	10563000	0.0988	10	H2Kb_Y3	FA98A	Q3TJZ6
ASPEGQDYL	153000	383000	171000	97700	2920000	114000	2910000	14000000	5780000	92500	NA	1480000	4500000	NA	47100000	NA	878000	4990000	1620000	5449325	0.0722	16	H2Db_B22	RTCB	Q99LF4
ASPENSEQL	NA	58800	NA	NA	NA	8330	NA	NA	NA	NA	NA	NA	NA	NA	NA	NA	NA	109000	87500	65907.5	0.0162	4	H2Db_B22	HS12A	Q8K0U4
ASPEQVRAM	NA	NA	NA	NA	127000	NA	175000	NA	NA	NA	NA	NA	NA	NA	NA	NA	NA	NA	NA	151000	1.7806	2	H2Db_B22	FBX18	Q8K2I9
ASPEYSNL	NA	NA	NA	NA	NA	NA	NA	NA	NA	NA	NA	NA	129000	NA	43600	NA	NA	NA	NA	86300	0.0437	2	H2Kb_Y3	LPIN3	Q99PI4
ASPIFTHV	67200	318000	1340000	179000	2920000	NA	4660000	10500000	3380000	23300	NA	131000	6750000	NA	31400000	NA	404000	6020000	1610000	4.64683e+06	0.1232	15	H2Kb_Y3	CWC22	Q8C5N3
ASPLDKVCLI	NA	NA	NA	NA	NA	NA	NA	NA	NA	NA	NA	NA	33600	NA	NA	NA	NA	NA	NA	33600	1.6548	1	H2Db_B22	ADH1	P00329
ASPMNHSVQM	NA	NA	NA	NA	94300	NA	228000	312000	350000	NA	NA	NA	461000	NA	7420000	NA	NA	388000	24800	1.15976e+06	0.0596	8	H2Db_B22	CBP	P45481
ASPMSIPTNTM	NA	NA	NA	NA	NA	NA	NA	NA	NA	NA	NA	NA	NA	NA	189000	NA	NA	NA	NA	189000	1.6016	1	H2Db_B22	CARM1	Q9WVG6
ASPQRLTAF	NA	NA	NA	NA	39200	NA	NA	NA	NA	NA	NA	NA	NA	NA	NA	NA	NA	NA	NA	39200	1.9761	1	H2Kb_Y3	DNPEP	Q9Z2W0
ASPRNFTSV	NA	367000	NA	NA	NA	NA	NA	NA	NA	NA	NA	NA	NA	NA	NA	NA	NA	NA	NA	367000	0.009	1	H2Db_B22	ASZ1	Q8VD46
ASPSNFLPM	NA	NA	NA	NA	NA	NA	NA	NA	230000	NA	NA	NA	79400	NA	NA	NA	NA	NA	NA	154700	0.0062	2	H2Db_B22	PKN3	Q8K045
ASPSNHKVI	NA	NA	NA	NA	NA	NA	NA	189000	NA	NA	NA	NA	NA	NA	276000	NA	NA	NA	NA	232500	0.045	2	H2Db_B22	KRIT1	Q6S5J6
ASPSSVEVHPV	NA	NA	NA	NA	NA	NA	NA	NA	NA	NA	NA	47000	NA	NA	NA	NA	NA	5470	NA	26235	1.3123	2	H2Db_B22	YTHD3	Q8BYK6
ASPTNPTAI	NA	0	NA	NA	0	NA	145000	313000	165000	NA	NA	NA	NA	NA	1390000	NA	NA	285000	18200	289525	0.0087	8	H2Db_B22	AN13D	Q6PD24
ASPVFARL	NA	NA	NA	NA	NA	NA	564000	319000	3400000	NA	NA	NA	632000	NA	1880000	NA	NA	NA	NA	1359000	0.0099	5	H2Kb_Y3	RGS9	O54828
ASPVNRIVQM	NA	NA	NA	NA	NA	NA	NA	NA	NA	NA	NA	NA	NA	NA	10600000	NA	NA	820000	NA	5710000	0.0581	2	H2Db_B22	SLTM	Q8CH25
ASPYNGLAL	NA	NA	NA	NA	NA	NA	NA	1360000	NA	NA	NA	NA	NA	NA	NA	NA	NA	NA	NA	1360000	0.0342	1	H2Db_B22	EST1C	P23953
ASRIFPHL	NA	NA	NA	NA	241000	NA	NA	NA	NA	NA	NA	NA	222000	NA	447000	NA	NA	130000	NA	260000	0.0463	4	H2Kb_Y3	SSH3	Q8K330
ASSRNLVTL	NA	NA	NA	NA	0	NA	NA	NA	NA	NA	NA	NA	706000	NA	NA	NA	NA	NA	NA	353000	0.0124	2	H2Db_B22	PLCB3	P51432
ASTTNQQEI	NA	235000	NA	NA	1360000	NA	1020000	6500000	2320000	NA	NA	NA	2420000	NA	12300000	NA	NA	3530000	939000	3.40267e+06	0.0301	9	H2Db_B22	SMRD2	Q99JR8
ASVEFLMTV	NA	NA	NA	NA	NA	NA	NA	93100	12500	NA	NA	NA	NA	NA	NA	NA	NA	NA	55800	53800	0.2617	3	H2Kb_Y3	VP13A	Q5H8C4
ASVGNAQKLPI	NA	NA	NA	NA	NA	NA	NA	NA	NA	NA	NA	255000	NA	NA	NA	NA	NA	NA	NA	255000	0.1099	1	H2Db_B22	PDLI1	O70400
ASVINGHTL	NA	45700	219000	72900	541000	24100	923000	2980000	8070000	28300	NA	165000	1720000	NA	20500000	NA	32800	2300000	324000	2529720	0.0064	15	H2Db_B22	ANR44	B2RXR6
ASVKFHVL	NA	NA	NA	NA	NA	NA	NA	250000	NA	NA	NA	NA	NA	NA	89000	NA	NA	NA	NA	169500	0.1025	2	H2Kb_Y3	CHD4	Q6PDQ2
ASVLNKWQM	NA	NA	NA	NA	NA	NA	0	NA	NA	NA	NA	NA	NA	NA	NA	NA	NA	NA	NA	0	0.0197	1	H2Db_B22	DDX1	Q91VR5
ASVLNTDPAL	NA	NA	38200	NA	197000	NA	146000	NA	277000	NA	NA	13200	842000	NA	1280000	NA	NA	227000	130000	350044	0.0095	9	H2Db_B22	DPP3	Q99KK7
ASVLNVNHI	2250000	1790000	10600000	6820000	24800000	1240000	33100000	85000000	122000000	2420000	555000	8240000	74800000	434000	207000000	9390000	4260000	43400000	32700000	3.53052e+07	0.0078	19	H2Db_B22	ANR17	Q99NH0
ASVLNVTAL	NA	NA	NA	NA	NA	NA	NA	NA	NA	NA	NA	NA	9850000	NA	NA	NA	NA	NA	NA	9850000	0.0071	1	H2Db_B22	NMUR1	O55040
ASVMNLLVI	NA	NA	NA	NA	NA	NA	70600	NA	NA	NA	NA	NA	NA	NA	NA	NA	NA	NA	NA	70600	0.0073	1	H2Db_B22	ACM5	Q920H4
ASVQNEAKL	21800	77100	40300	NA	1000000	63700	917000	4480000	1930000	25600	NA	170000	3690000	NA	10100000	NA	81400	1460000	300000	1.62379e+06	0.0319	15	H2Db_B22	COR1C	Q9WUM4
ASVQNPASNL	NA	NA	NA	NA	NA	NA	NA	NA	NA	NA	NA	NA	NA	NA	NA	NA	0	NA	NA	0	0.1567	1	H2Db_B22	PITX2	P97474
ASVRFQHV	NA	NA	NA	NA	NA	NA	NA	NA	NA	NA	NA	NA	NA	NA	67300	NA	NA	NA	NA	67300	0.103	1	H2Kb_Y3	SDF2L	Q9ESP1
ASVSNGATFL	NA	NA	NA	NA	542000	NA	NA	NA	0	NA	NA	NA	3930000	NA	NA	NA	NA	123000	NA	1148750	0.0207	4	H2Db_B22	SPIT1	Q9R097
ASVSNPLFL	NA	64500	394000	NA	271000	NA	1070000	2550000	2680000	NA	NA	314000	436000	NA	3760000	NA	NA	NA	1420000	1295950	0.0082	10	H2Db_B22	EXT2	P70428
ASVTFLQRL	NA	NA	NA	NA	NA	NA	NA	NA	NA	NA	NA	NA	147000	NA	NA	NA	NA	NA	NA	147000	0.0525	1	H2Kb_Y3	LRBA	Q9ESE1
ASVTGHTNI	NA	NA	NA	NA	NA	NA	NA	NA	NA	NA	NA	NA	NA	NA	22400	NA	NA	NA	NA	22400	0.4817	1	H2Db_B22	FEM1C	Q8CEF1
ASVVNDIGSHL	NA	NA	54500	NA	NA	0	314000	46000	5740000	NA	NA	31100	NA	NA	327000	NA	NA	9550	NA	815269	0.1554	8	H2Db_B22	DYH2	P0C6F1
ASVVNLLKDVL	0	NA	NA	NA	NA	21400	NA	30100	58400	NA	NA	NA	286000	NA	797000	NA	NA	NA	NA	198817	0.0329	6	H2Db_B22	THADA	A8C756
ASVYNTRHV	NA	NA	NA	NA	NA	NA	NA	255000	334000	NA	NA	NA	45400	NA	723000	NA	NA	NA	NA	339350	0.1379	4	H2Db_B22	GP146	Q99LE2
ASYEFTTL	NA	103000	121000	62000	396000	122000	2210000	16900000	2070000	NA	NA	60200	927000	NA	5830000	NA	93700	650000	451000	2.14256e+06	0.0055	14	H2Kb_Y3	DRG2	Q9QXB9
ASYEFVQRL	2510000	4400000	10600000	4430000	71000000	7500000	108000000	129000000	90800000	260000	187000	7000000	127000000	70200	112000000	3640000	6550000	32300000	15900000	3.85867e+07	1.3619	19	H2Kb_Y3	DYHC1	Q9JHU4
ASYERLDVF	NA	NA	NA	NA	NA	NA	NA	NA	0	NA	NA	NA	NA	NA	NA	NA	NA	NA	NA	0	0.6822	1	H2Kb_Y3	IASPP	Q5I1X5
ASYINPDHL	NA	NA	NA	NA	NA	NA	NA	NA	NA	NA	NA	NA	NA	NA	NA	NA	NA	NA	38100	38100	0.0072	1	H2Db_B22	ITCH	Q8C863
ASYLFRGL	NA	NA	1000000	NA	1780000	599000	3430000	5020000	3620000	NA	NA	329000	7020000	NA	8350000	NA	445000	765000	NA	2.94164e+06	0.0055	11	H2Kb_Y3	TMC6	Q7TN60
ASYLLAAL	NA	NA	NA	NA	NA	NA	8210	171000	NA	NA	NA	NA	NA	NA	0	NA	NA	NA	13400	48152.5	0.0102	4	H2Kb_Y3	RLA2	P99027
ASYNHPVL	NA	NA	NA	NA	48900	NA	NA	NA	NA	NA	NA	NA	NA	NA	103000	NA	NA	93700	NA	81866.7	0.0738	3	H2Kb_Y3	HDAC4	Q6NZM9
ASYNHSQV	NA	20000	NA	NA	NA	NA	NA	NA	NA	NA	NA	NA	NA	NA	27100	NA	NA	NA	NA	23550	0.1543	2	H2Kb_Y3	ARNT	P53762
ASYQFPMV	NA	NA	NA	NA	NA	NA	NA	NA	NA	NA	NA	NA	NA	NA	0	NA	NA	NA	NA	0	0.0112	1	H2Kb_Y3	RUNX2	Q08775
ASYRYSGV	NA	NA	NA	NA	447000	NA	NA	NA	NA	NA	NA	NA	400000	NA	875000	NA	NA	10700	NA	433175	0.0086	4	H2Kb_Y3	KVM5	P84750
ASYRYTGV	NA	NA	NA	NA	834000	NA	NA	NA	NA	NA	NA	NA	1180000	NA	3460000	NA	NA	129000	NA	1400750	0.0083	4	H2Kb_Y3	KV5A1	P01633
ASYTFLRN	NA	NA	NA	NA	NA	NA	NA	0	NA	NA	NA	NA	NA	NA	NA	NA	NA	NA	NA	0	0.8316	1	H2Kb_Y3	ENPP1	P06802
ASYTYLSL	NA	NA	NA	NA	NA	NA	NA	0	NA	NA	NA	NA	NA	NA	NA	NA	NA	NA	NA	0	0.0062	1	H2Kb_Y3	FRIL2	P49945
ASYVNLPTI	NA	NA	8590	NA	NA	NA	NA	NA	NA	NA	NA	NA	NA	NA	NA	NA	NA	NA	NA	8590	0.0065	1	H2Db_B22	RSSA	P14206
ATFDFSQYM	NA	NA	NA	NA	NA	NA	NA	205000	13300	NA	NA	NA	77500	NA	79100	NA	0	NA	0	62483.3	0.0737	6	H2Kb_Y3	MSH2	P43247
ATFEFTANV	NA	NA	46200	NA	NA	NA	246000	NA	155000	NA	NA	NA	NA	NA	585000	NA	NA	111000	40400	197267	0.0303	6	H2Kb_Y3	KI16B	B1AVY7
ATFEYSFI	NA	NA	NA	NA	NA	NA	NA	NA	NA	NA	NA	NA	NA	NA	0	NA	NA	NA	NA	0	0.0288	1	H2Kb_Y3	SSRA	Q9CY50
ATFHFRTL	NA	NA	NA	NA	108000	NA	NA	106000	28500	NA	NA	NA	NA	NA	897000	NA	NA	NA	27400	233380	0.008	5	H2Kb_Y3	AIP	O08915
ATFIREVLM	NA	72600	105000	NA	213000	NA	621000	471000	227000	NA	NA	NA	982000	NA	1420000	NA	NA	70300	100000	428190	0.5604	10	H2Kb_Y3	PGH1	P22437
ATFLFSLI	NA	NA	NA	NA	NA	NA	NA	477000	NA	NA	NA	NA	NA	NA	NA	NA	NA	NA	NA	477000	0.0145	1	H2Kb_Y3	S6A13	P31649
ATFLPKFL	NA	NA	NA	NA	NA	NA	NA	1820000	NA	NA	NA	NA	NA	NA	NA	NA	NA	NA	NA	1820000	0.9101	1	H2Kb_Y3	SO2B1	Q8BXB6
ATFPFAML	NA	NA	105000	NA	NA	NA	156000	1010000	NA	NA	NA	NA	525000	NA	366000	NA	NA	202000	225000	369857	0.0076	7	H2Kb_Y3	SC6A6	O35316
ATFRDLFL	NA	NA	NA	NA	NA	NA	NA	NA	NA	NA	NA	NA	NA	NA	0	NA	NA	NA	NA	0	1.0685	1	H2Kb_Y3	WBS28	Q6UJB9
ATGPYPSM	NA	NA	NA	NA	NA	NA	NA	0	NA	NA	NA	NA	NA	NA	NA	NA	NA	NA	NA	0	1.3209	1	H2Kb_Y3	HGS	Q99LI8
ATGYYPRF	NA	NA	NA	NA	NA	NA	NA	555000	NA	NA	NA	NA	NA	NA	NA	NA	NA	NA	NA	555000	1.6073	1	H2Kb_Y3	RELN	Q60841
ATIANFSEL	NA	NA	NA	NA	27100	NA	49200	NA	NA	NA	NA	NA	64300	NA	NA	NA	NA	NA	NA	46866.7	0.0077	3	H2Db_B22	S22AL	Q9WTN6
ATIFFTRL	NA	NA	34700	NA	48900	NA	NA	424000	27500	NA	NA	NA	46300	NA	NA	NA	NA	18100	93300	98971.4	0.0096	7	H2Kb_Y3	P3C2A	Q61194
ATIINEEVL	466000	732000	2900000	1180000	6650000	379000	12300000	29900000	24700000	303000	189000	2490000	42300000	NA	87700000	3050000	1070000	14800000	6490000	1.31999e+07	0.0081	18	H2Db_B22	SRP54	P14576
ATILNLERV	NA	NA	57800	NA	18100	NA	27600	129000	11400	NA	NA	13900	NA	NA	NA	NA	NA	20100	65900	42975	0.0295	8	H2Db_B22	COG4	Q8R1U1
ATIRYALL	NA	NA	NA	NA	1840000	NA	NA	NA	NA	NA	NA	NA	5740000	NA	NA	434000	NA	NA	NA	2.67133e+06	0.0119	3	H2Kb_Y3	CP2S1	Q9DBX6
ATISNDGATI	NA	NA	NA	NA	203000	NA	NA	NA	NA	NA	NA	NA	NA	NA	2400000	NA	NA	NA	90300	897767	0.0631	3	H2Db_B22	TCPH	P80313
ATKINSSAI	NA	NA	NA	NA	NA	NA	NA	NA	NA	NA	NA	NA	NA	NA	NA	NA	NA	28100	NA	28100	0.5005	1	H2Db_B22	MEN1	O88559
ATLAYKKL	NA	NA	NA	NA	NA	NA	NA	NA	NA	NA	NA	NA	NA	NA	92900	NA	NA	NA	NA	92900	0.206	1	H2Kb_Y3	DOCK2	Q8C3J5
ATLAYTKL	NA	NA	NA	NA	191000	NA	257000	319000	44600	NA	NA	NA	NA	NA	NA	NA	NA	80400	57100	158183	0.0555	6	H2Kb_Y3	DOCK1	Q8BUR4
ATLEFTQL	NA	NA	NA	NA	1760000	NA	NA	NA	NA	NA	NA	NA	5000000	NA	NA	NA	NA	1100000	NA	2620000	0.0282	3	H2Kb_Y3	NOS2	P29477
ATLENVTNL	NA	NA	155000	NA	162000	NA	112000	1420000	962000	NA	NA	255000	NA	NA	2840000	NA	23500	68200	243000	624070	0.023	10	H2Db_B22	CA123	Q8BHG2
ATLKNTEKI	NA	NA	NA	NA	NA	NA	NA	NA	177000	NA	NA	NA	47600	NA	401000	NA	NA	127000	NA	188150	0.0274	4	H2Db_B22	AT11A	P98197
ATLLYKEL	NA	NA	NA	NA	NA	NA	NA	NA	NA	NA	NA	NA	NA	NA	52700	NA	NA	NA	NA	52700	0.112	1	H2Kb_Y3	ANK1	Q02357
ATLNNLAVL	NA	NA	NA	NA	NA	NA	NA	NA	NA	NA	NA	NA	250000	NA	NA	0	NA	NA	NA	125000	0.0142	2	H2Db_B22	KLC3	Q91W40
ATLNRFSAL	NA	NA	NA	NA	NA	NA	NA	134000	NA	NA	NA	NA	NA	NA	NA	NA	NA	NA	NA	134000	0.0707	1	H2Kb_Y3	IF4G1	Q6NZJ6
ATLQNELQSSL	NA	NA	NA	NA	NA	NA	NA	NA	NA	NA	NA	NA	NA	NA	NA	NA	NA	NA	30900	30900	0.5675	1	H2Db_B22	XPR1	Q9Z0U0
ATLRYASL	NA	NA	NA	NA	473000	NA	4560000	NA	317000	NA	NA	NA	829000	NA	942000	NA	NA	243000	NA	1.22733e+06	0.0092	6	H2Kb_Y3	APBB2	Q9DBR4
ATLSNTQTL	NA	NA	NA	NA	NA	NA	NA	NA	NA	NA	NA	NA	NA	NA	880000	NA	NA	NA	NA	880000	0.0097	1	H2Db_B22	SETB2	Q8C267
ATLVFHNL	2580000	7300000	45200000	4900000	102000000	13200000	112000000	302000000	142000000	763000	1330000	5170000	401000000	NA	497000000	19200000	10500000	126000000	51300000	102413500	0.013	18	H2Kb_Y3	STAT3	P42227
ATLVFHQL	NA	NA	NA	NA	NA	NA	NA	224000	NA	NA	NA	NA	NA	NA	700000	NA	NA	203000	NA	375667	0.0368	3	H2Kb_Y3	NALP5	Q9R1M5
ATMLFAEL	NA	NA	NA	NA	NA	NA	NA	205000	NA	NA	NA	NA	NA	NA	NA	NA	NA	NA	NA	205000	0.0095	1	H2Kb_Y3	CSN6	O88545
ATPIFSKM	NA	350000	NA	NA	322000	NA	406000	8220000	211000	NA	NA	NA	99400	NA	265000	NA	249000	NA	NA	1265300	0.2386	8	H2Kb_Y3	GSTM1	P10649
ATPLLMRPM	NA	NA	NA	NA	25900	NA	NA	NA	NA	NA	NA	NA	NA	NA	NA	NA	NA	NA	NA	25900	1.2813	1	H2Kb_Y3	HG2A	P04441
ATPPNTLNL	NA	NA	NA	NA	NA	NA	0	NA	NA	NA	NA	NA	NA	NA	NA	NA	NA	NA	NA	0	0.2909	1	H2Db_B22	APBB2	Q9DBR4
ATPRFSGL	NA	NA	NA	NA	NA	NA	NA	104000	NA	NA	NA	NA	NA	NA	NA	NA	NA	NA	NA	104000	0.0777	1	H2Kb_Y3	EFTU	Q8BFR5
ATQKFRKL	NA	NA	NA	NA	12300	NA	NA	188000	NA	NA	NA	NA	NA	NA	NA	NA	NA	NA	NA	100150	0.5904	2	H2Kb_Y3	IMA1	Q60960
ATQVYPKL	NA	1570000	NA	NA	16300000	980000	18000000	49200000	8760000	NA	NA	NA	24800000	NA	62600000	NA	1280000	12600000	1900000	1.79991e+07	0.2943	11	H2Kb_Y3	BRE	Q8K3W0
ATQVYTIL	NA	NA	NA	NA	NA	NA	NA	49900	NA	NA	NA	NA	NA	NA	NA	NA	NA	NA	NA	49900	0.4033	1	H2Kb_Y3	RNF13	O54965
ATRSFPQL	NA	NA	914000	NA	7990000	845000	11200000	15000000	7310000	NA	NA	NA	17400000	NA	46900000	1620000	NA	15000000	NA	12417900	0.1803	10	H2Kb_Y3	ANXA7	Q07076
ATRTFPRI	NA	NA	NA	NA	NA	NA	NA	277000	NA	NA	NA	NA	NA	NA	NA	NA	NA	NA	NA	277000	0.5636	1	H2Kb_Y3	CP26B	Q811W2
ATVENLNEL	NA	NA	NA	NA	57300	NA	541000	319000	272000	NA	NA	NA	NA	NA	382000	NA	NA	50100	NA	270233	0.0176	6	H2Db_B22	TRPC1	Q61056
ATVINGQFV	NA	NA	NA	NA	NA	NA	NA	447000	NA	NA	NA	NA	NA	NA	NA	NA	NA	NA	NA	447000	0.0383	1	H2Db_B22	INSR	P15208
ATVNNPTAI	NA	7040	NA	NA	81400	NA	169000	NA	703000	NA	NA	NA	1460000	NA	5710000	NA	NA	428000	82400	1080105	0.0415	8	H2Db_B22	AN13A	Q80UP5
ATVSNGPFL	61100	0	490000	0	905000	111000	1760000	5950000	5680000	NA	NA	58100	6250000	NA	18600000	273000	17500	3610000	974000	2.79623e+06	0.0212	16	H2Db_B22	MSL2	Q69ZF8
ATVTNAITF	NA	NA	NA	73900	158000	NA	2200000	2910000	NA	NA	NA	NA	1940000	NA	NA	NA	NA	NA	NA	1456380	0.0709	5	H2Db_B22	S4A4	O88343
ATYIFLQTF	10000	NA	281000	NA	523000	80200	1040000	2130000	1900000	NA	25400	201000	4190000	NA	2680000	NA	64100	543000	584000	1.01798e+06	0.1212	14	H2Kb_Y3	TM41B	Q8K1A5
ATYIFNGL	NA	NA	NA	NA	96500	NA	192000	804000	NA	NA	NA	NA	152000	NA	745000	NA	13500	159000	58300	277538	0.0075	8	H2Kb_Y3	COPG2	Q9QXK3
ATYNFAVL	NA	NA	NA	NA	NA	NA	30300	NA	NA	NA	NA	NA	37700	NA	47800	NA	NA	NA	NA	38600	0.0071	3	H2Kb_Y3	MYPR	P60202
ATYPQMSNPL	NA	NA	NA	NA	NA	NA	NA	NA	446000	NA	NA	NA	NA	NA	NA	NA	NA	NA	NA	446000	1.3644	1	H2Db_B22	PIGQ	Q9QYT7
ATYQFHPNL	NA	NA	NA	NA	NA	NA	15500	NA	NA	NA	NA	NA	NA	NA	48200	NA	NA	NA	NA	31850	0.0071	2	H2Kb_Y3	TBCD5	Q80XQ2
ATYQVALL	NA	NA	NA	NA	86800	NA	NA	NA	NA	NA	NA	NA	37500	NA	803000	NA	NA	NA	NA	309100	0.0854	3	H2Kb_Y3	STRA6	O70491
ATYSYKEAL	NA	47500	NA	NA	270000	NA	243000	910000	105000	NA	NA	NA	NA	NA	NA	NA	NA	122000	70200	252529	0.0716	7	H2Kb_Y3	CDC16	Q8R349
ATYTFIQQL	60400	0	297000	NA	969000	17600	2240000	12400000	1200000	NA	NA	142000	3020000	NA	3650000	NA	324000	391000	427000	1.79557e+06	0.0141	14	H2Kb_Y3	GALK1	Q9R0N0
ATYVQEFL	NA	NA	NA	NA	NA	NA	NA	0	NA	NA	NA	NA	NA	NA	NA	NA	NA	NA	NA	0	0.5998	1	H2Kb_Y3	KPB1	P18826
AVAKHFVAL	NA	NA	NA	NA	NA	NA	NA	NA	NA	NA	NA	NA	NA	NA	304000	NA	NA	NA	NA	304000	1.0034	1	H2Db_B22	G6PI	P06745
AVALMYRL	NA	NA	NA	NA	NA	NA	NA	338000	NA	NA	NA	NA	NA	NA	NA	NA	NA	NA	NA	338000	0.6719	1	H2Kb_Y3	CYB5	P56395
AVCENFQEFL	NA	NA	0	NA	NA	NA	NA	NA	NA	NA	NA	NA	NA	NA	NA	NA	NA	NA	NA	0	0.6989	1	H2Db_B22	APAF	O88879
AVCTFIHL	NA	NA	304000	NA	233000	NA	NA	197000	NA	NA	37800	NA	4420000	NA	0	NA	NA	NA	274000	780829	0.1709	7	H2Kb_Y3	EBP	P70245
AVDRFQTL	NA	NA	NA	NA	NA	NA	NA	92700	NA	NA	NA	NA	NA	NA	NA	NA	NA	NA	NA	92700	0.6845	1	H2Kb_Y3	PSD13	Q9WVJ2
AVFARVAF	NA	NA	NA	NA	NA	NA	NA	NA	NA	NA	NA	NA	NA	NA	160000	NA	NA	NA	NA	160000	0.8034	1	H2Kb_Y3	SATB2	Q8VI24
AVFDFPQF	NA	NA	NA	NA	NA	NA	NA	116000	NA	NA	NA	NA	NA	NA	NA	NA	NA	NA	NA	116000	0.1703	1	H2Kb_Y3	STRAB	Q8K4T3
AVFEHFALL	NA	NA	NA	NA	NA	NA	NA	2810000	NA	NA	NA	NA	NA	NA	NA	NA	NA	NA	NA	2810000	0.0086	1	H2Kb_Y3	VTNC	P29788
AVFEYHNV	NA	NA	NA	NA	224000	NA	NA	NA	72100	NA	NA	NA	NA	NA	571000	NA	NA	164000	78900	222000	0.0283	5	H2Kb_Y3	CYBR1	Q925G2
AVFHPRQEL	NA	NA	NA	NA	NA	NA	NA	NA	NA	NA	NA	NA	NA	NA	NA	598000	NA	NA	NA	598000	1.5725	1	H2Kb_Y3	COPA	Q8CIE6
AVFRFKVL	NA	NA	125000	NA	151000	NA	177000	189000	358000	NA	NA	NA	NA	NA	311000	NA	NA	NA	238000	221286	0.0131	7	H2Kb_Y3	MENTO	Q9DCI3
AVFRGRMSM	NA	NA	NA	NA	NA	NA	NA	NA	NA	NA	NA	NA	NA	NA	NA	591000	NA	NA	NA	591000	0.8457	1	H2Kb_Y3	TBB5	P99024
AVFRVGSVL	NA	NA	NA	NA	NA	NA	NA	NA	NA	NA	NA	NA	0	NA	NA	38200	NA	NA	NA	19100	1.3462	2	H2Kb_Y3	DHSA	Q8K2B3
AVFTFEQL	67400	356000	670000	NA	282000	120000	2620000	1390000	2440000	NA	NA	408000	1040000	NA	8120000	383000	308000	1670000	845000	1.38129e+06	0.0099	15	H2Kb_Y3	NIBAN	Q3UW53
AVFTWTNL	NA	NA	NA	NA	NA	NA	NA	376000	NA	NA	NA	NA	NA	NA	604000	NA	NA	NA	128000	369333	0.0226	3	H2Kb_Y3	DIP2B	Q3UH60
AVFVDLEPTVI	NA	NA	NA	NA	NA	NA	NA	NA	NA	NA	NA	NA	306000	NA	NA	137000	NA	NA	NA	221500	1.2252	2	H2Db_B22	TBA4A	P68368
AVGRSLQPL	NA	NA	NA	NA	NA	NA	NA	NA	NA	NA	NA	NA	0	NA	NA	NA	NA	NA	NA	0	1.6795	1	H2Db_B22	DNS2A	P56542
AVHEFQNL	NA	NA	NA	NA	NA	NA	221000	37800000	NA	NA	NA	NA	NA	NA	NA	NA	NA	NA	NA	19010500	0.0388	2	H2Kb_Y3	GYS2	Q8VCB3
AVHRNSYFL	NA	NA	NA	NA	51300	NA	NA	NA	NA	NA	NA	NA	NA	NA	NA	NA	NA	NA	NA	51300	0.0224	1	H2Db_B22	COBL	Q5NBX1
AVIAFITL	NA	NA	NA	NA	NA	NA	NA	132000	NA	NA	NA	NA	NA	NA	NA	NA	NA	NA	NA	132000	0.0705	1	H2Kb_Y3	T150A	Q91WN2
AVIENLKYFL	NA	NA	206000	NA	NA	NA	190000	847000	379000	NA	NA	251000	1070000	NA	763000	NA	NA	105000	152000	440333	0.0688	9	H2Db_B22	C1GLC	Q9JMG2
AVIHFAGL	NA	NA	91400	NA	1010000	NA	56200	145000	NA	NA	NA	NA	6750000	NA	301000	NA	NA	NA	118000	1.21023e+06	0.0155	7	H2Kb_Y3	GALE	Q8R059
AVIKFLEL	NA	226000	876000	NA	872000	59400	1010000	6040000	1160000	NA	51100	326000	4220000	NA	5590000	NA	346000	1250000	1760000	1.69904e+06	0.0632	14	H2Kb_Y3	MSH2	P43247
AVILFSGL	NA	NA	NA	NA	NA	NA	NA	0	NA	NA	NA	NA	NA	NA	NA	NA	NA	NA	NA	0	0.0181	1	H2Kb_Y3	KYNU	Q9CXF0
AVIQFLERI	NA	23100	56500	NA	NA	NA	51900	205000	226000	NA	10000	23400	269000	NA	1470000	NA	20900	201000	36500	216108	0.3705	12	H2Kb_Y3	NPA1P	Q571H0
AVIRFESI	NA	NA	NA	NA	80500	NA	NA	NA	NA	NA	NA	0	NA	NA	NA	NA	NA	NA	NA	40250	0.1524	2	H2Kb_Y3	STT3B	Q3TDQ1
AVIRNINDQVL	NA	NA	135000	NA	NA	NA	NA	NA	NA	NA	NA	NA	NA	NA	781000	NA	NA	NA	NA	458000	0.2081	2	H2Db_B22	IL18	P70380
AVISNKDIL	NA	NA	29500	NA	25700	NA	NA	697000	NA	NA	NA	66900	167000	NA	696000	NA	NA	81600	26200	223738	0.0115	8	H2Db_B22	BGH3	P82198
AVITNFSARI	NA	NA	23000	NA	NA	NA	NA	NA	NA	NA	NA	NA	NA	NA	NA	NA	NA	NA	NA	23000	0.1397	1	H2Db_B22	VPS51	Q3UVL4
AVLDLQSKL	NA	NA	NA	NA	NA	NA	NA	59600000	NA	NA	NA	NA	NA	NA	NA	NA	NA	NA	NA	59600000	1.9794	1	H2Kb_Y3	SBNO2	Q7TNB8
AVLEHMEEL	NA	NA	NA	NA	NA	NA	NA	NA	NA	NA	NA	NA	NA	NA	NA	NA	NA	195000	NA	195000	0.3891	1	H2Db_B22	FMNL	Q9JL26
AVLFFHQL	4360	NA	NA	NA	NA	NA	NA	NA	NA	NA	NA	NA	NA	NA	31000	NA	0	NA	NA	11786.7	0.0318	3	H2Kb_Y3	TMM35	Q9D328
AVLGSFPYV	NA	NA	NA	NA	NA	NA	NA	415000	NA	NA	NA	NA	NA	NA	NA	NA	NA	NA	NA	415000	1.5527	1	H2Kb_Y3	SEC63	Q8VHE0
AVLKFAAA	NA	NA	NA	NA	NA	NA	NA	77800	NA	NA	NA	NA	151000	NA	NA	NA	NA	NA	NA	114400	0.9092	2	H2Kb_Y3	RSSA	P14206
AVLKFIEGI	NA	NA	NA	NA	NA	NA	NA	NA	NA	NA	NA	NA	20000	NA	NA	NA	NA	NA	NA	20000	0.7869	1	H2Kb_Y3	NAT10	Q8K224
AVLNFTAL	NA	NA	NA	NA	NA	NA	NA	NA	NA	NA	NA	NA	NA	NA	60900	NA	NA	NA	NA	60900	0.0373	1	H2Kb_Y3	HUWE1	Q7TMY8
AVLQFLTSL	NA	NA	NA	NA	NA	NA	NA	NA	NA	NA	NA	NA	NA	NA	70900	NA	NA	NA	NA	70900	0.0704	1	H2Kb_Y3	GNPAT	P98192
AVLRFFNEV	NA	NA	NA	NA	NA	NA	NA	18000	NA	NA	NA	NA	NA	NA	NA	NA	NA	NA	NA	18000	0.1011	1	H2Kb_Y3	CPT2	P52825
AVLRFIQL	NA	NA	NA	NA	NA	NA	123000	NA	22500	NA	NA	NA	13100	NA	449000	NA	NA	619000	NA	245320	0.0332	5	H2Kb_Y3	T150C	Q8C8S3
AVLRNIVHL	NA	NA	NA	NA	NA	NA	562000	NA	NA	NA	NA	NA	NA	NA	871000	NA	NA	NA	NA	716500	0.0204	2	H2Db_B22	ENDD1	Q8C522
AVLRNLCLL	NA	NA	NA	NA	NA	NA	NA	3240	NA	NA	NA	NA	NA	NA	NA	NA	NA	NA	NA	3240	0.0268	1	H2Db_B22	ACOX1	Q9R0H0
AVLRNQIHV	NA	NA	NA	NA	NA	NA	204000	135000	87000	NA	NA	NA	NA	NA	6230000	NA	NA	NA	NA	1664000	0.0622	4	H2Db_B22	CSN1	Q99LD4
AVLRYTKL	NA	NA	487000	NA	1780000	NA	NA	1930000	481000	NA	NA	NA	1200000	NA	8870000	NA	NA	NA	279000	2.14671e+06	0.0365	7	H2Kb_Y3	RFC2	Q9WUK4
AVLSFHNI	NA	NA	1130000	NA	265000	NA	87500	981000	182000	NA	NA	NA	530000	NA	12800000	NA	NA	792000	69900	1.87082e+06	0.0801	9	H2Kb_Y3	ABCG3	Q99P81
AVLSFSTRL	223000	NA	4410000	NA	3490000	0	7170000	14000000	10100000	NA	93700	539000	15700000	NA	23400000	636000	651000	3350000	3050000	5.78751e+06	0.0552	15	H2Kb_Y3	STT3A	P46978
AVLTNPETL	NA	51300	NA	NA	206000	NA	0	0	313000	42600	NA	0	240000	NA	676000	NA	0	96500	660000	190450	0.0087	12	H2Db_B22	PLOD3	Q9R0E1
AVLTNQETI	22200	20200	NA	93700	1490000	NA	204000	NA	1060000	NA	NA	NA	2270000	28500	NA	244000	NA	2320000	123000	715964	0.0071	11	H2Db_B22	BIG3	Q3UGY8
AVLTYTRF	NA	NA	NA	NA	NA	NA	16300	NA	NA	NA	NA	NA	NA	NA	NA	NA	NA	NA	NA	16300	0.3231	1	H2Kb_Y3	MTX1	P47802
AVMKNYLLPI	NA	NA	NA	NA	NA	NA	NA	162000	NA	NA	NA	NA	NA	NA	NA	NA	NA	NA	NA	162000	0.049	1	H2Db_B22	DHI1	P50172
AVMRNTTYA	NA	NA	NA	NA	NA	NA	NA	NA	NA	NA	NA	NA	NA	NA	38400	NA	NA	NA	NA	38400	0.0496	1	H2Db_B22	IRAK1	Q62406
AVNLFPML	NA	NA	NA	NA	NA	NA	NA	NA	NA	NA	NA	NA	16300	NA	NA	NA	NA	NA	NA	16300	0.2517	1	H2Kb_Y3	ABCG5	Q99PE8
AVPIFIEL	NA	NA	NA	NA	NA	NA	74000	2540000	NA	NA	NA	107000	96300	NA	NA	NA	198000	NA	NA	603060	0.1564	5	H2Kb_Y3	IMA7	O35345
AVPIFVAL	NA	NA	NA	NA	NA	NA	NA	NA	NA	NA	NA	NA	NA	NA	302000	NA	NA	NA	150000	226000	0.1056	2	H2Kb_Y3	XCT	Q9WTR6
AVQEFQNQM	NA	NA	NA	NA	49400	NA	NA	NA	NA	NA	NA	NA	NA	NA	NA	NA	NA	NA	NA	49400	1.0746	1	H2Kb_Y3	TOIP1	Q921T2
AVQTFSYL	NA	NA	NA	NA	NA	NA	NA	110000	NA	NA	NA	NA	NA	NA	NA	NA	NA	NA	NA	110000	0.0837	1	H2Kb_Y3	IPO5	Q8BKC5
AVSTFVNRM	NA	NA	NA	NA	NA	NA	NA	NA	NA	NA	NA	NA	NA	NA	36200	NA	NA	NA	NA	36200	0.6795	1	H2Kb_Y3	HGS	Q99LI8
AVVAFVMKM	NA	NA	NA	NA	52300	NA	152000	224000	15000	NA	NA	NA	236000	NA	1050000	NA	NA	0	NA	247043	0.5883	7	H2Kb_Y3	HA1B	P01901
AVVEFLTSV	NA	NA	141000	22100	68200	NA	260000	340000	139000	NA	NA	23700	32600	NA	387000	NA	48900	NA	309000	161045	0.3438	11	H2Kb_Y3	RNC	Q5HZJ0
AVVEFSRNV	NA	NA	NA	NA	50700	NA	NA	NA	44300	NA	NA	NA	NA	NA	223000	NA	NA	18600	NA	84150	0.4852	4	H2Kb_Y3	PYRG1	P70698
AVVKFHPI	NA	NA	NA	NA	NA	NA	NA	NA	NA	NA	NA	NA	NA	NA	NA	NA	NA	39100	NA	39100	0.1865	1	H2Kb_Y3	ROA0	Q9CX86
AVVLNATWL	NA	NA	112000	NA	NA	NA	129000	22300	150000	NA	NA	6510	NA	NA	61200	NA	2760	69400	406000	106574	0.0343	9	H2Db_B22	ACOD2	P13011
AVVQILRL	NA	NA	NA	NA	NA	NA	68600	NA	NA	NA	NA	NA	NA	NA	NA	NA	NA	NA	NA	68600	1.5995	1	H2Kb_Y3	GLRX5	Q80Y14
AVVRFINRF	NA	NA	635000	NA	392000	NA	1190000	2730000	578000	NA	NA	NA	1040000	NA	5210000	NA	NA	424000	224000	1.38033e+06	0.7379	9	H2Kb_Y3	MTMR5	Q6ZPE2
AVVRFNQYF	NA	NA	NA	NA	NA	NA	NA	49300	NA	NA	NA	NA	NA	NA	NA	NA	NA	NA	NA	49300	1.1014	1	H2Kb_Y3	EKI1	Q9D4V0
AVVRFPRL	NA	NA	697000	NA	NA	NA	NA	NA	NA	NA	NA	NA	NA	NA	1770000	NA	NA	NA	NA	1233500	0.0287	2	H2Kb_Y3	INT7	Q7TQK1
AVVSFKEL	NA	NA	NA	NA	NA	NA	NA	NA	NA	NA	NA	NA	NA	NA	1230000	NA	NA	NA	NA	1230000	0.1989	1	H2Kb_Y3	PLCL2	Q8K394
AVVTNAMII	NA	NA	NA	NA	50100	NA	NA	49400	87200	NA	NA	NA	2200000	NA	757000	NA	NA	NA	NA	628740	0.0717	5	H2Db_B22	ANO6	Q6P9J9
AVVVNAAQL	NA	NA	NA	NA	NA	NA	NA	NA	NA	NA	NA	NA	NA	NA	293000	NA	NA	0	NA	146500	0.0511	2	H2Db_B22	M2OM	Q9CR62
AVVVNSERL	NA	NA	NA	NA	NA	NA	NA	NA	NA	NA	NA	NA	NA	NA	NA	NA	NA	18000	NA	18000	0.0425	1	H2Db_B22	FAT2	Q5F226
AVWKHNTI	NA	NA	NA	NA	NA	NA	NA	0	NA	NA	NA	NA	NA	NA	NA	NA	NA	NA	NA	0	1.0339	1	H2Kb_Y3	TPP2	Q64514
AVWLNTSQPL	0	NA	NA	NA	NA	NA	NA	NA	NA	NA	NA	NA	NA	NA	NA	NA	NA	NA	NA	0	0.2761	1	H2Db_B22	MBD2	Q9Z2E1
AVWQFRNM	NA	NA	NA	NA	NA	NA	NA	NA	NA	NA	NA	NA	NA	NA	NA	9050000	NA	NA	NA	9050000	0.0316	1	H2Kb_Y3	PA21B	Q9Z0Y2
AVYAFLGL	NA	NA	NA	NA	NA	NA	94600	777000	230000	NA	NA	NA	48500	NA	820000	NA	NA	NA	NA	394020	0.0083	5	H2Kb_Y3	SH3L1	Q9JJU8
AVYEHAVI	NA	NA	NA	NA	NA	NA	NA	NA	NA	NA	NA	NA	15000	NA	0	NA	NA	NA	NA	7500	0.1941	2	H2Kb_Y3	VNN1	Q9Z0K8
AVYEHPSV	NA	NA	NA	NA	NA	NA	NA	107000	NA	NA	NA	NA	NA	NA	19300	NA	NA	NA	NA	63150	0.2534	2	H2Kb_Y3	BTD	Q8CIF4
AVYGNAEVTPL	NA	NA	48900	NA	NA	NA	NA	NA	NA	NA	NA	NA	NA	NA	NA	NA	NA	NA	NA	48900	0.3045	1	H2Db_B22	SPF30	Q8BGT7
AVYIFHGA	NA	NA	NA	NA	NA	NA	NA	NA	NA	NA	NA	NA	NA	NA	0	NA	NA	NA	NA	0	0.2359	1	H2Kb_Y3	ITAD	Q3V0T4
AVYIHALL	NA	NA	189000	NA	328000	NA	284000	580000	363000	NA	NA	NA	2450000	NA	1880000	NA	NA	285000	67300	714033	0.0156	9	H2Kb_Y3	AVL9	Q80U56
AVYLYKNTL	NA	NA	NA	NA	333000	NA	NA	NA	NA	NA	NA	NA	291000	NA	NA	NA	NA	NA	NA	312000	0.0423	2	H2Kb_Y3	OSTA	Q8R000
AVYPFAAV	NA	NA	NA	NA	164000	NA	NA	4700000	NA	NA	NA	NA	1100000	NA	164000	0	NA	NA	NA	1225600	0.0119	5	H2Kb_Y3	IQGA2	Q3UQ44
AVYQFGSAL	NA	NA	NA	NA	NA	NA	149000	1010000	92800	NA	NA	NA	151000	NA	494000	NA	NA	154000	42800	299086	0.0308	7	H2Kb_Y3	MPRA	Q80ZE4
AVYRMTYV	NA	NA	NA	NA	82100	NA	NA	343000	NA	NA	NA	NA	8770	NA	102000	NA	NA	NA	NA	133968	0.1825	4	H2Kb_Y3	ALS2	Q920R0
AVYSFEAL	NA	NA	60800	NA	79200	50300	801000	958000	394000	NA	NA	14800	110000	NA	1160000	NA	NA	56600	28900	337600	0.0085	11	H2Kb_Y3	VMA5A	Q99KC8
AVYTFETL	NA	738000	243000	357000	409000	1030000	6400000	2510000	9530000	10600	8660	56200	1360000	NA	3580000	476000	318000	NA	754000	1.73628e+06	0.0084	16	H2Kb_Y3	NIBL1	Q8R1F1
AVYTFETLL	46500	555000	363000	140000	203000	554000	2590000	1670000	8430000	NA	85000	838000	1470000	NA	2850000	418000	207000	2260000	979000	1.39168e+06	0.0246	17	H2Kb_Y3	NIBL1	Q8R1F1
AVYTYLRL	NA	NA	93800	NA	109000	NA	364000	556000	534000	NA	NA	NA	384000	NA	953000	NA	4640	290000	22200	331064	0.0073	10	H2Kb_Y3	INT3	Q7TPD0
AWIRVALM	NA	NA	NA	NA	NA	NA	NA	NA	NA	NA	NA	NA	119000	NA	NA	NA	NA	NA	NA	119000	1.3479	1	H2Kb_Y3	RUN3A	O08576
AWLERTPGL	NA	NA	NA	NA	NA	NA	NA	262000	NA	NA	NA	NA	NA	NA	NA	NA	NA	NA	NA	262000	1.3302	1	H2Kb_Y3	T23O	P48776
AWMDVLPHL	NA	NA	NA	NA	NA	NA	NA	NA	NA	NA	NA	NA	68100	NA	NA	NA	NA	NA	NA	68100	0.9992	1	H2Kb_Y3	VNN1	Q9Z0K8
AYELFTKI	NA	NA	NA	NA	NA	NA	NA	NA	0	NA	NA	NA	NA	NA	129000	NA	NA	NA	NA	64500	1.8108	2	H2Kb_Y3	BAK	O08734
AYFATYIFL	NA	NA	NA	NA	NA	NA	NA	NA	NA	NA	NA	NA	NA	NA	46100	NA	NA	NA	NA	46100	0.4661	1	H2Kb_Y3	TM41B	Q8K1A5
AYFTHSNL	NA	NA	NA	NA	NA	NA	NA	823000	NA	NA	NA	NA	NA	NA	214000	NA	NA	NA	NA	518500	0.1582	2	H2Kb_Y3	COPA	Q8CIE6
AYIFFCNI	NA	NA	NA	NA	NA	NA	NA	NA	NA	NA	NA	NA	NA	NA	0	NA	NA	NA	NA	0	0.1654	1	H2Kb_Y3	GP132	Q9Z282
AYLARHVGL	NA	NA	NA	NA	NA	NA	NA	35100	NA	NA	NA	NA	NA	NA	NA	NA	NA	NA	NA	35100	1.0773	1	H2Kb_Y3	THIM	Q8BWT1
AYLFKQGL	NA	NA	NA	NA	NA	NA	NA	150000	NA	NA	NA	NA	NA	NA	NA	NA	NA	NA	NA	150000	0.4437	1	H2Kb_Y3	CD029	Q8C1A9
AYQHLFYL	NA	NA	NA	NA	65000	NA	37900	29200	246000	NA	NA	NA	363000	NA	249000	NA	NA	NA	NA	165017	0.7205	6	H2Kb_Y3	IQGA1	Q9JKF1
AYTIFENI	NA	NA	NA	NA	NA	NA	NA	0	NA	NA	NA	NA	NA	NA	0	NA	NA	NA	NA	0	1.5961	2	H2Kb_Y3	TXIP1	Q99P25
CAFMVDNEAI	NA	NA	NA	NA	NA	NA	NA	NA	NA	NA	NA	NA	281000	NA	NA	NA	NA	NA	NA	281000	0.9927	1	H2Db_B22	TBA1C	P68373
CAFMVDNEAL	NA	NA	NA	NA	NA	NA	NA	NA	NA	NA	NA	NA	281000	NA	NA	NA	NA	NA	NA	281000	1.2272	1	H2Db_B22	TBAL3	Q3UX10
CAVKNGILTI	NA	NA	NA	NA	NA	NA	NA	NA	NA	NA	NA	NA	NA	NA	0	NA	NA	NA	NA	0	0.0997	1	H2Db_B22	ASAP1	Q9QWY8
CLHSKFSHL	NA	NA	NA	NA	NA	NA	NA	NA	NA	NA	NA	NA	NA	NA	0	NA	NA	NA	NA	0	0.5029	1	H2Kb_Y3	ANO5	Q75UR0
CSGKNFTEL	NA	NA	NA	NA	NA	NA	NA	0	0	NA	NA	NA	NA	NA	NA	NA	NA	NA	NA	0	0.0477	2	H2Db_B22	DOCK6	Q8VDR9
CSLQNKLVI	NA	NA	32000	NA	NA	NA	70300	NA	454000	NA	NA	NA	227000	NA	3310000	NA	NA	0	NA	682217	0.0187	6	H2Db_B22	ZWINT	Q9CQU5
CSNKNLEKL	NA	NA	NA	NA	NA	NA	NA	NA	225000	NA	NA	NA	NA	NA	NA	NA	NA	NA	NA	225000	0.1438	1	H2Db_B22	MACF1	Q9QXZ0
CTIVNIHEL	NA	NA	NA	NA	NA	NA	NA	NA	NA	NA	NA	NA	NA	NA	22700	NA	NA	27300	NA	25000	0.0095	2	H2Db_B22	F120B	Q6RI63
DAAKNQVAM	NA	NA	NA	NA	30200	NA	NA	NA	NA	NA	NA	NA	NA	NA	NA	NA	NA	NA	NA	30200	0.4953	1	H2Db_B22	HSP7C	P63017
DAFLFNEL	NA	NA	NA	NA	NA	NA	NA	NA	NA	NA	NA	NA	6220	NA	NA	NA	NA	NA	NA	6220	0.3693	1	H2Kb_Y3	RUVB2	Q9WTM5
DAFVFSHL	NA	NA	NA	NA	NA	NA	NA	NA	NA	NA	NA	NA	315000	NA	NA	NA	NA	NA	NA	315000	0.0894	1	H2Kb_Y3	MTX1	P47802
DAIHNFDFL	NA	NA	236000	NA	NA	NA	138000	288000	706000	NA	NA	192000	308000	NA	307000	NA	38100	109000	290000	261210	0.0129	10	H2Db_B22	AT133	Q5XF89
DAIHNFSPA	NA	NA	NA	NA	36000	NA	NA	NA	NA	NA	NA	NA	NA	NA	NA	NA	NA	NA	NA	36000	0.2292	1	H2Db_B22	T184A	Q3UFJ6
DALENLRVYL	NA	NA	7100	NA	NA	NA	6550	NA	12800	NA	NA	40800	28200	NA	NA	NA	NA	NA	46100	23591.7	0.2516	6	H2Db_B22	BCL10	Q9Z0H7
DALQLLLPV	NA	NA	NA	NA	NA	NA	NA	NA	NA	NA	NA	NA	29800	NA	NA	NA	NA	NA	NA	29800	1.2176	1	H2Db_B22	NXP20	Q9D281
DALSLRDTL	NA	NA	NA	NA	NA	NA	NA	NA	NA	NA	NA	NA	96000	NA	NA	NA	NA	NA	NA	96000	1.04	1	H2Db_B22	DC1L1	Q8R1Q8
DALSNVDLL	NA	NA	94100	NA	664000	NA	141000	0	241000	NA	NA	14100	7290000	NA	1160000	NA	NA	184000	87400	987560	0.0389	10	H2Db_B22	CYFP2	Q5SQX6
DALTNLTVL	NA	NA	600000	NA	413000	NA	753000	1140000	1620000	NA	NA	NA	1080000	NA	3780000	10400	31900	894000	810000	1.01203e+06	0.0378	11	H2Db_B22	PP1R7	Q3UM45
DALVFGHL	NA	NA	NA	NA	NA	NA	0	NA	NA	NA	NA	NA	NA	NA	NA	NA	NA	NA	NA	0	0.7212	1	H2Kb_Y3	MTX2	O88441
DAVANLTQL	NA	NA	NA	NA	NA	NA	NA	NA	NA	NA	NA	NA	NA	NA	NA	NA	NA	NA	14700	14700	0.102	1	H2Db_B22	AP1G2	O88512
DAVKNAQHV	NA	NA	NA	NA	14300	NA	NA	NA	NA	NA	NA	NA	40000	NA	59900	NA	NA	NA	NA	38066.7	0.7516	3	H2Db_B22	WBP11	Q923D5
DAVKNGDYI	35600	82800	NA	49600	782000	28900	793000	2990000	1580000	19300	NA	62000	2220000	NA	11900000	NA	103000	2330000	261000	1.54915e+06	0.0228	15	H2Db_B22	MPP8	Q3TYA6
DFINHYANL	NA	NA	NA	NA	NA	NA	NA	NA	NA	NA	NA	NA	215000	NA	NA	NA	NA	NA	NA	215000	0.9505	1	H2Kb_Y3	DYHC1	Q9JHU4
DFSSPANISSL	NA	NA	NA	NA	5560	NA	NA	NA	NA	NA	NA	NA	NA	NA	NA	NA	NA	NA	NA	5560	0.6568	1	H2Db_B22	ICAL	P51125
DGGWNTVPI	NA	NA	NA	NA	39200	NA	NA	NA	NA	NA	NA	88000	180000	NA	NA	NA	NA	NA	NA	102400	0.9931	3	H2Db_B22	IF4G1	Q6NZJ6
DGVANVEHI	NA	NA	NA	NA	NA	NA	NA	NA	NA	NA	NA	NA	132000	NA	607000	NA	NA	NA	NA	369500	0.2606	2	H2Db_B22	5NT3	Q9D020
DGVINMSIPI	NA	NA	NA	NA	NA	NA	NA	NA	NA	NA	NA	NA	0	NA	NA	NA	NA	NA	NA	0	0.7351	1	H2Db_B22	PAPS2	O88428
DIYSFSEL	NA	NA	NA	NA	NA	NA	NA	0	NA	NA	NA	NA	NA	NA	NA	NA	NA	NA	NA	0	0.1184	1	H2Kb_Y3	URGCP	Q5NCI0
DQIQNAQYL	19100	NA	101000	NA	634000	NA	1000000	2890000	2150000	NA	NA	296000	1690000	NA	12700000	NA	57500	2260000	271000	2.00572e+06	0.1003	12	H2Db_B22	HNRPK	P61979
DQVENHEFL	NA	NA	NA	NA	NA	NA	NA	NA	7570	NA	NA	NA	NA	NA	NA	NA	NA	NA	5370	6470	0.123	2	H2Db_B22	MSH2	P43247
DQVRNSYYI	351000	NA	NA	NA	NA	NA	NA	NA	NA	NA	NA	NA	NA	NA	NA	NA	NA	755000	NA	553000	0.0793	2	H2Db_B22	TEN4	Q3UHK6
DSGVNKNYL	NA	NA	NA	NA	81600	NA	NA	NA	NA	NA	NA	NA	NA	NA	NA	NA	NA	NA	NA	81600	0.5833	1	H2Db_B22	TPD52	Q62393
DSHTNTYYL	NA	NA	NA	NA	NA	NA	0	NA	NA	NA	NA	NA	NA	NA	NA	NA	NA	NA	NA	0	0.0744	1	H2Db_B22	S12A1	P55014
DSLNYLPNM	NA	NA	NA	NA	NA	NA	NA	NA	NA	NA	NA	NA	59400	NA	NA	NA	NA	NA	NA	59400	1.0227	1	H2Kb_Y3	PYC	Q05920
DSLVNQEVL	NA	NA	NA	NA	NA	NA	NA	NA	NA	NA	NA	NA	86300	NA	NA	NA	NA	72200	21100	59866.7	0.0419	3	H2Db_B22	RPA2	P70700
DTFLFPKL	NA	NA	NA	NA	NA	NA	NA	186000	NA	NA	NA	NA	NA	NA	NA	NA	NA	NA	NA	186000	0.1828	1	H2Kb_Y3	PPARA	P23204
DTHTNTYYL	NA	NA	NA	NA	258000	NA	NA	NA	NA	NA	NA	NA	NA	NA	NA	NA	NA	NA	NA	258000	0.2489	1	H2Db_B22	S12A2	P55012
DTLVNNVPL	NA	NA	NA	NA	NA	NA	NA	NA	NA	NA	NA	NA	0	NA	NA	NA	NA	NA	NA	0	0.1191	1	H2Db_B22	PRC2C	Q3TLH4
DTYAYRLL	NA	NA	NA	NA	NA	NA	NA	NA	NA	NA	NA	NA	0	NA	NA	NA	NA	NA	NA	0	0.186	1	H2Kb_Y3	FAM3B	Q9D309
DVINVFHHL	NA	NA	NA	NA	NA	NA	NA	NA	NA	NA	NA	NA	126000	NA	NA	NA	NA	NA	NA	126000	1.4557	1	H2Kb_Y3	CCNL1	Q52KE7
DVIVNQAKM	NA	NA	NA	NA	NA	NA	NA	NA	NA	NA	NA	NA	117000	NA	NA	NA	NA	NA	NA	117000	0.9699	1	H2Db_B22	EMAL4	Q3UMY5
DVLENKLLPL	NA	NA	NA	NA	6290	NA	NA	NA	NA	NA	NA	NA	NA	NA	NA	NA	NA	NA	NA	6290	1.9082	1	H2Db_B22	DYN3	Q8BZ98
DVLSHFPNL	NA	NA	NA	NA	NA	NA	NA	NA	NA	NA	NA	NA	85500	NA	NA	NA	NA	NA	NA	85500	0.377	1	H2Kb_Y3	IMA3	O35344
DVVPWYLRL	NA	NA	NA	NA	NA	NA	NA	NA	NA	NA	NA	NA	0	NA	NA	NA	NA	NA	NA	0	0.7372	1	H2Kb_Y3	PIGT	Q8BXQ2
DVVSNKELM	NA	NA	NA	NA	NA	NA	NA	666000	NA	NA	NA	NA	NA	NA	NA	NA	NA	NA	NA	666000	1.2755	1	H2Db_B22	UDB17	P17717
DVYKFIRL	NA	NA	NA	NA	NA	NA	NA	12200000	NA	NA	NA	NA	NA	NA	NA	NA	NA	NA	NA	12200000	0.0897	1	H2Kb_Y3	KYNU	Q9CXF0
DVYRFPGL	NA	NA	NA	NA	13400000	NA	NA	NA	NA	NA	NA	NA	39500000	NA	NA	NA	NA	NA	NA	26450000	0.0838	2	H2Kb_Y3	MUC2	Q80Z19
EAFAFCSML	NA	NA	NA	NA	0	NA	NA	NA	NA	NA	NA	NA	NA	NA	NA	NA	NA	NA	NA	0	0.2039	1	H2Kb_Y3	CNR2	P47936
EAIKNHEEL	NA	NA	NA	NA	NA	NA	NA	102000	50000	NA	NA	NA	71500	NA	185000	NA	NA	31900	NA	88080	0.0137	5	H2Db_B22	CAB45	Q61112
EAILNKYYL	18900	NA	72400	NA	59700	NA	440000	4540000	86900	NA	NA	78300	164000	NA	1590000	NA	12400	3650	95300	596796	0.0091	12	H2Db_B22	SUCR1	Q99MT6
EAIQNSTSI	NA	NA	NA	NA	NA	NA	NA	290000	49500	NA	NA	NA	222000	NA	730000	NA	NA	75600	30500	232933	0.0145	6	H2Db_B22	CUL4B	A2A432
EAITFKNL	NA	17900	53300	NA	1320000	NA	119000	99500	145000	NA	NA	NA	5220000	NA	679000	NA	5350	191000	53500	718505	0.7747	11	H2Kb_Y3	CAN1	O35350
EAIVNQEII	NA	NA	NA	NA	NA	NA	NA	NA	NA	NA	NA	NA	NA	NA	91700	NA	NA	10400	NA	51050	0.0108	2	H2Db_B22	XYLT1	Q811B1
EAKVNGTTV	NA	NA	NA	NA	NA	NA	NA	NA	NA	NA	NA	51700	NA	NA	NA	NA	NA	NA	NA	51700	0.5946	1	H2Db_B22	DMD	P11531
EALIHRQEM	NA	NA	NA	NA	NA	NA	NA	NA	NA	NA	NA	NA	NA	NA	NA	NA	NA	NA	0	0	1.5514	1	H2Db_B22	MYO10	F8VQB6
EAPRFPQL	NA	NA	NA	NA	126000	NA	NA	44400	NA	NA	NA	NA	NA	NA	0	NA	NA	NA	NA	56800	1.395	3	H2Kb_Y3	MLL2	Q6PDK2
EAYRFHEF	NA	NA	NA	NA	135000	NA	NA	NA	NA	NA	NA	NA	NA	NA	NA	NA	NA	NA	NA	135000	0.5993	1	H2Kb_Y3	EHD4	Q9EQP2
EAYRFTGL	22100	66200	514000	NA	1250000	105000	1390000	2170000	313000	NA	NA	107000	3700000	NA	9730000	NA	82600	1640000	298000	1.52771e+06	0.0356	14	H2Kb_Y3	CENPO	Q8K015
EGINNLTHM	NA	NA	NA	NA	NA	NA	NA	NA	NA	NA	NA	NA	NA	NA	NA	NA	NA	20800	56300	38550	0.1159	2	H2Db_B22	LIPB1	Q8C8U0
EGLRFYPNL	NA	NA	NA	NA	NA	NA	NA	NA	NA	NA	NA	NA	252000	NA	NA	NA	NA	NA	NA	252000	0.0786	1	H2Kb_Y3	VPS36	Q91XD6
EGMPPYPYL	NA	NA	NA	NA	NA	NA	NA	NA	NA	NA	NA	NA	209000	NA	NA	NA	NA	NA	NA	209000	1.5294	1	H2Kb_Y3	APC1	P53995
EGPLNVDLI	NA	NA	NA	NA	NA	NA	NA	NA	NA	NA	NA	NA	129000	NA	NA	NA	NA	NA	NA	129000	0.1177	1	H2Db_B22	TBAL3	Q3UX10
EGPYYTHL	NA	NA	NA	NA	NA	NA	NA	NA	NA	NA	NA	NA	74900	NA	NA	NA	NA	NA	NA	74900	1.1489	1	H2Kb_Y3	TET3	Q8BG87
EGVRNVASV	NA	NA	NA	NA	250000	NA	NA	NA	NA	NA	NA	NA	1270000	NA	NA	NA	NA	NA	NA	760000	0.4159	2	H2Db_B22	RLA0	P14869
EGYKYERI	NA	NA	NA	NA	NA	NA	NA	NA	NA	NA	NA	NA	NA	NA	273000	NA	NA	NA	NA	273000	1.9368	1	H2Kb_Y3	CHD4	Q6PDQ2
EIFDFNTL	NA	NA	NA	NA	NA	NA	NA	0	NA	NA	NA	NA	NA	NA	NA	NA	NA	NA	NA	0	0.3144	1	H2Kb_Y3	MYH4	Q5SX39
EIFDYELL	NA	NA	NA	NA	NA	NA	NA	NA	NA	NA	NA	NA	NA	NA	NA	0	NA	NA	NA	0	1.0334	1	H2Kb_Y3	DOCK2	Q8C3J5
EIFQHISLM	NA	NA	NA	NA	NA	NA	NA	44200	NA	NA	NA	NA	NA	NA	NA	NA	NA	NA	NA	44200	1.5972	1	H2Kb_Y3	CP4AA	O88833
EIFRFYKL	NA	NA	NA	NA	2250000	NA	0	NA	NA	NA	NA	NA	18100000	NA	2370000	NA	NA	NA	290000	4602000	0.0814	5	H2Kb_Y3	COR2A	Q8C0P5
EIFRHITLM	NA	NA	NA	NA	NA	NA	NA	5240000	NA	NA	NA	NA	NA	NA	NA	NA	NA	NA	NA	5240000	0.9824	1	H2Kb_Y3	CP4CA	Q91WL5
EIISFQHL	207000	193000	1220000	NA	5490000	364000	2390000	27900000	NA	5780	21500	596000	25200000	NA	3660000	469000	157000	824000	1910000	4412955	0.3915	16	H2Kb_Y3	LRC8A	Q80WG5
EIITFTAM	NA	NA	NA	NA	NA	NA	NA	NA	NA	NA	NA	NA	NA	NA	NA	NA	NA	NA	0	0	1.2843	1	H2Kb_Y3	UBR4	A2AN08
EIMRFSKL	NA	NA	NA	NA	81400	NA	NA	NA	NA	NA	NA	NA	NA	NA	NA	NA	NA	NA	NA	81400	0.3283	1	H2Kb_Y3	LETM1	Q9Z2I0
EIMWFKKL	NA	NA	NA	NA	NA	NA	NA	34300	NA	NA	NA	NA	NA	NA	NA	NA	NA	NA	NA	34300	0.8621	1	H2Kb_Y3	ACOX1	Q9R0H0
EIQRFINL	134000	49200	485000	NA	95400	NA	4450000	160000000	842000	NA	28200	142000	NA	NA	NA	NA	177000	139000	274000	1.39013e+07	0.7549	12	H2Kb_Y3	CP2E1	Q05421
EITTFSRL	NA	NA	NA	NA	422000	NA	45700	NA	6740	NA	NA	NA	110000	NA	NA	NA	NA	NA	NA	146110	1.9094	4	H2Kb_Y3	RN213	E9Q555
EIVSFQHL	75400	160000	710000	NA	936000	329000	3950000	2590000	3720000	NA	NA	207000	2740000	NA	9170000	NA	183000	1720000	825000	1951100	0.8043	14	H2Kb_Y3	LRC8C	Q8R502
EIVTFERL	158000	NA	2450000	NA	4710000	413000	5690000	28600000	0	NA	NA	438000	17300000	NA	25900000	70600	408000	5210000	2920000	6733400	1.4759	14	H2Kb_Y3	FXR1	Q61584
EIYEFHKM	25400	NA	2410000	412000	3530000	43200	2110000	1480000	1680000	NA	NA	326000	5390000	NA	55700000	589000	231000	5550000	1750000	5.41511e+06	0.3155	15	H2Kb_Y3	NCF1	Q09014
EIYSFSESL	NA	NA	NA	NA	NA	NA	NA	440000	NA	NA	NA	NA	NA	NA	NA	NA	NA	NA	16100	228050	0.237	2	H2Kb_Y3	XRCC5	P27641
ELFPVFTQL	496000	636000	2700000	378000	5090000	614000	10800000	32600000	10300000	0	910000	1590000	81200000	NA	58500000	124000	1980000	5850000	9650000	1.24121e+07	1.0679	18	H2Kb_Y3	CF089	Q99KU6
ELFRYFRM	NA	NA	NA	NA	NA	NA	NA	252000	NA	NA	NA	NA	NA	NA	NA	NA	NA	NA	NA	252000	0.3475	1	H2Kb_Y3	ACSL1	P41216
ELYLYNNI	NA	NA	NA	NA	NA	NA	NA	NA	NA	NA	NA	NA	NA	NA	124000	NA	NA	NA	NA	124000	0.877	1	H2Kb_Y3	TLR7	P58681
EMLLNVEYM	NA	NA	NA	NA	NA	NA	NA	NA	NA	NA	NA	NA	NA	NA	143000	NA	NA	NA	12400	77700	0.0147	2	H2Db_B22	RIN3	P59729
ENFIFSYM	NA	NA	NA	NA	NA	NA	NA	NA	NA	NA	NA	NA	NA	NA	40700	NA	NA	NA	NA	40700	0.189	1	H2Kb_Y3	SL9A7	Q8BLV3
ENFRFLSL	NA	NA	45400	NA	NA	NA	58800	NA	64400	NA	NA	NA	NA	NA	640000	NA	NA	NA	NA	202150	0.0667	4	H2Kb_Y3	CAHM2	Q8VEC4
ENFTFQKV	NA	NA	NA	NA	324000	NA	61700	41700	16900	NA	NA	NA	NA	NA	145000	NA	NA	31600	37400	94042.9	1.0965	7	H2Kb_Y3	KPCD	P28867
ENIGNLYNL	NA	NA	NA	NA	NA	NA	NA	NA	NA	NA	NA	NA	NA	NA	0	NA	NA	NA	NA	0	1.0847	1	H2Db_B22	LRRC1	Q80VQ1
ENLTYLQL	NA	NA	NA	NA	12500	NA	NA	NA	NA	NA	NA	NA	51900	NA	NA	NA	13800	NA	NA	26066.7	1.0947	3	H2Kb_Y3	DESP	E9Q557
ENYNFLLQL	NA	NA	NA	NA	NA	NA	NA	18900	NA	NA	NA	NA	35900	NA	NA	NA	NA	NA	NA	27400	0.1143	2	H2Kb_Y3	SP16H	Q920B9
ENYRFHAI	NA	NA	NA	NA	NA	NA	NA	52800	NA	NA	NA	NA	NA	NA	NA	NA	NA	NA	NA	52800	0.2675	1	H2Kb_Y3	FA8	Q06194
ENYTYIQNF	NA	NA	NA	NA	NA	NA	40000	39700	NA	NA	NA	NA	NA	NA	NA	NA	6200	NA	NA	28633.3	0.9402	3	H2Kb_Y3	I5P2	Q8K337
EQMEFPLL	NA	NA	NA	NA	NA	NA	NA	NA	NA	NA	NA	NA	53300	NA	NA	NA	NA	NA	NA	53300	1.5494	1	H2Kb_Y3	ADNP	Q9Z103
EQYIYPTI	NA	NA	NA	NA	95900	NA	60300	NA	NA	NA	NA	NA	259000	NA	156000	NA	NA	NA	NA	142800	1.1101	4	H2Kb_Y3	TRUA	Q9WU56
EQYKFYSV	NA	NA	NA	NA	457000	NA	609000	16200000	NA	NA	NA	NA	179000	NA	473000	NA	NA	NA	80200	2999700	0.65	6	H2Kb_Y3	NDUA4	Q62425
ESAISNLDYI	NA	NA	92500	NA	22000	NA	255000	49000	897000	NA	NA	177000	NA	NA	532000	NA	25100	12100	80300	214200	0.0064	10	H2Db_B22	VAV3	Q9R0C8
ESFKFVRL	NA	NA	NA	NA	NA	NA	NA	36900	NA	NA	NA	NA	NA	NA	NA	NA	NA	NA	NA	36900	0.0283	1	H2Kb_Y3	EI2BA	Q99LC8
ESFPGFVNL	NA	NA	31400	NA	17300	NA	NA	859000	NA	NA	NA	33300	0	NA	NA	NA	NA	NA	NA	188200	0.3099	5	H2Kb_Y3	SYNE1	Q6ZWR6
ESFSDYPPL	NA	17700	32600	NA	1450000	NA	NA	0	NA	NA	NA	30800	3050000	NA	NA	6410000	81200	NA	25300	1.23307e+06	0.5998	9	H2Kb_Y3	EF1A1	P10126
ESIKNQMTV	NA	NA	NA	NA	NA	NA	NA	NA	NA	NA	NA	NA	NA	NA	40700	NA	NA	NA	NA	40700	0.0523	1	H2Db_B22	MCM6	P97311
ESLIHHFKL	NA	NA	NA	NA	NA	NA	NA	NA	NA	NA	NA	NA	NA	NA	NA	792000	NA	NA	NA	792000	1.2449	1	H2Kb_Y3	NDUS2	Q91WD5
ESPIFQQL	NA	NA	NA	NA	14500000	NA	3050000	NA	NA	NA	NA	NA	24500000	NA	NA	0	NA	NA	NA	10512500	1.2228	4	H2Kb_Y3	VILI	Q62468
ESPINVTTV	NA	NA	NA	NA	12500	NA	NA	NA	49800	NA	NA	NA	0	NA	311000	NA	NA	NA	79500	90560	0.0487	5	H2Db_B22	WAPL	Q65Z40
ESSLFPAL	NA	NA	NA	NA	NA	NA	NA	NA	NA	NA	NA	NA	NA	NA	NA	0	NA	NA	NA	0	1.7389	1	H2Kb_Y3	CORIN	Q9Z319
ESVEFQNL	NA	34400	22900	NA	697000	NA	NA	495000	NA	NA	NA	NA	1170000	NA	1170000	NA	NA	152000	105000	480788	0.5829	8	H2Kb_Y3	RPB1	P08775
ESYEFKSTV	NA	NA	NA	NA	NA	NA	NA	NA	NA	NA	NA	NA	NA	NA	19900	NA	NA	NA	NA	19900	0.4733	1	H2Kb_Y3	NAC1	P70414
ESYIFTLL	NA	NA	NA	NA	NA	NA	NA	NA	NA	NA	NA	NA	75100	NA	NA	NA	NA	NA	NA	75100	0.023	1	H2Kb_Y3	EPG5	Q80TA9
ESYSFEARM	NA	NA	NA	NA	120000	NA	115000	91900	161000	NA	NA	NA	69100	NA	1610000	NA	NA	267000	20200	306775	0.1632	8	H2Kb_Y3	ZMY19	Q9CQG3
ETFLFATV	NA	NA	NA	NA	NA	NA	NA	NA	NA	NA	NA	NA	29300	NA	NA	NA	NA	NA	NA	29300	0.1466	1	H2Kb_Y3	ZNFX1	Q8R151
ETIMNQEKL	NA	NA	NA	NA	15000	NA	NA	0	NA	NA	NA	NA	NA	NA	767000	NA	NA	NA	23700	201425	0.1971	4	H2Db_B22	BTF3	Q64152
ETPVYANL	NA	88200	28100	NA	1020000	77200	812000	2750000	948000	NA	NA	NA	4490000	NA	4650000	NA	55500	907000	417000	1.35358e+06	0.5504	12	H2Kb_Y3	JUND	P15066
ETVRFPLM	NA	NA	NA	NA	NA	NA	NA	NA	NA	NA	NA	NA	73200	NA	NA	NA	NA	NA	NA	73200	1.7839	1	H2Kb_Y3	KLH22	Q99JN2
ETYKYFSL	NA	NA	NA	NA	518000	NA	279000	1270000	79000	NA	NA	96500	1040000	NA	NA	NA	44400	NA	NA	475271	0.0477	7	H2Kb_Y3	TM9S3	Q9ET30
EVFDFRGM	155000	765000	93900	NA	2480000	53000	2320000	10800000	1070000	0	NA	1030000	6150000	NA	693000	0	1380000	419000	998000	1.77543e+06	0.8024	16	H2Kb_Y3	NCKP1	P28660
EVFEFLQQV	NA	NA	NA	NA	33000	NA	NA	101000	NA	NA	NA	NA	404000	NA	NA	NA	NA	NA	NA	179333	0.8764	3	H2Kb_Y3	PAR14	Q2EMV9
EVLDFITHL	NA	NA	NA	NA	NA	NA	NA	NA	NA	NA	NA	NA	338000	NA	NA	NA	4310	NA	NA	171155	0.6474	2	H2Kb_Y3	COASY	Q9DBL7
EVLQNMLDL	NA	NA	NA	NA	NA	NA	NA	203000	NA	NA	NA	NA	NA	NA	NA	NA	NA	NA	NA	203000	1.2303	1	H2Db_B22	UH1BL	A2RSJ4
EVYAFFGL	NA	NA	NA	NA	NA	NA	NA	45200	NA	NA	NA	NA	NA	NA	NA	NA	NA	NA	NA	45200	0.0675	1	H2Kb_Y3	CO5	P06684
EVYKFKEI	NA	NA	NA	NA	117000	NA	NA	620000	NA	NA	NA	NA	NA	NA	NA	NA	NA	NA	NA	368500	1.0928	2	H2Kb_Y3	VPS41	Q5KU39
EVYLFERI	NA	NA	NA	NA	NA	NA	NA	NA	NA	NA	NA	NA	723000	NA	335000	NA	NA	NA	NA	529000	0.3943	2	H2Kb_Y3	VPS45	P97390
EYGYSNRVVDL	NA	NA	NA	NA	NA	NA	152000	NA	NA	NA	NA	NA	NA	NA	NA	NA	NA	NA	NA	152000	0.6559	1	H2Db_B22	G3P	P16858
FAAGTAALGYL	NA	NA	NA	NA	NA	NA	244000	NA	NA	NA	NA	NA	NA	NA	NA	NA	NA	NA	NA	244000	1.7013	1	H2Db_B22	CISD1	Q91WS0
FAEENGLLFL	NA	NA	NA	NA	NA	NA	NA	NA	NA	NA	NA	NA	67400	NA	NA	NA	NA	NA	NA	67400	0.2726	1	H2Db_B22	RAB14	Q91V41
FAEKNGLSF	NA	NA	NA	NA	NA	NA	0	NA	NA	NA	NA	NA	54500	NA	NA	NA	NA	NA	NA	27250	0.3279	2	H2Db_B22	RB11A	P62492
FAFANSDYL	NA	NA	NA	NA	NA	NA	177000	455000	341000	NA	NA	NA	15700	NA	429000	NA	NA	NA	NA	283540	0.0025	5	H2Db_B22	DHX57	Q6P5D3
FAFESVVAI	NA	NA	24300	NA	NA	NA	NA	NA	NA	NA	NA	NA	NA	NA	12400	NA	NA	NA	NA	18350	0.046	2	H2Db_B22	DOCK8	Q8C147
FAFRNFLYL	NA	NA	NA	NA	NA	83900	92300	159000	3010000	NA	0	NA	71600	NA	4220000	70000	NA	268000	0	797480	0.0039	10	H2Db_B22	SMCA2	Q6DIC0
FAFSNGYLASL	NA	NA	NA	NA	NA	NA	50400	38200	27000	NA	NA	NA	76000	NA	NA	NA	NA	NA	NA	47900	0.0098	4	H2Db_B22	S29A1	Q9JIM1
FAFSSQELASL	NA	NA	NA	NA	NA	NA	NA	0	NA	NA	NA	NA	NA	NA	NA	NA	NA	NA	NA	0	0.4402	1	H2Db_B22	TISB	P23950
FAGINQDLL	NA	NA	221000	NA	64100	NA	63600	NA	254000	NA	NA	NA	351000	NA	611000	NA	NA	148000	NA	244671	0.0077	7	H2Db_B22	DYH8	Q91XQ0
FAGRSFRNPL	NA	NA	NA	NA	NA	NA	NA	NA	NA	NA	NA	NA	47400	NA	NA	NA	NA	NA	NA	47400	0.508	1	H2Db_B22	ENOA	P17182
FAHFNSHAA	NA	NA	NA	NA	46100	NA	NA	292000	NA	NA	NA	NA	NA	NA	335000	NA	NA	NA	NA	224367	0.0399	3	H2Db_B22	AGFG1	Q8K2K6
FAHHNRYVL	NA	370000	NA	15000	3730000	657000	11100000	21600000	33400000	4640	NA	2290000	14200000	NA	97000000	3880000	NA	6950000	4200000	1.42426e+07	0.0082	14	H2Db_B22	FES	P16879
FAHIDGDHL	52900	NA	266000	5620	409000	NA	854000	2140000	1720000	22700	NA	213000	1490000	NA	6860000	NA	203000	143000	639000	1072730	0.0462	14	H2Db_B22	DHX15	O35286
FAHLDATTV	NA	NA	NA	NA	16700	NA	NA	NA	NA	NA	NA	NA	173000	NA	NA	NA	NA	NA	NA	94850	0.0517	2	H2Db_B22	ATPB	P56480
FAHLGLDYI	NA	NA	NA	NA	NA	NA	NA	NA	NA	NA	NA	NA	NA	NA	NA	NA	NA	0	NA	0	0.0107	1	H2Db_B22	TDT	P09838
FAHTNIESL	1050000	827000	2910000	2170000	11900000	648000	24600000	67600000	75700000	497000	306000	1560000	58700000	137000	156000000	16700000	850000	20800000	5550000	2.36055e+07	0.0055	19	H2Db_B22	PDIA3	P27773
FAHTNQDTM	NA	NA	NA	NA	NA	NA	NA	45600	NA	NA	NA	NA	NA	NA	NA	NA	NA	NA	NA	45600	0.004	1	H2Db_B22	COOA1	Q30D77
FAHTNSEQKM	NA	NA	NA	NA	NA	NA	NA	NA	NA	NA	NA	NA	NA	NA	NA	NA	NA	67900	NA	67900	0.0362	1	H2Db_B22	SHSA2	Q8QZV2
FAIANSTASTL	NA	NA	NA	NA	NA	NA	98200	307000	561000	NA	NA	NA	NA	NA	NA	NA	NA	NA	NA	322067	0.0067	3	H2Db_B22	TIE2	Q02858
FAIDDHDYL	436000	345000	1310000	245000	2760000	116000	5740000	7430000	10700000	75500	109000	2450000	7760000	0	19700000	841000	1520000	3480000	4020000	3.63355e+06	0.0157	19	H2Db_B22	PI42C	Q91XU3
FAIDRGGTF	NA	NA	NA	NA	NA	NA	NA	348000	NA	NA	NA	NA	NA	NA	NA	NA	NA	NA	NA	348000	1.7839	1	H2Db_B22	OPLA	Q8K010
FAIGNMAAF	NA	NA	NA	NA	NA	NA	NA	NA	NA	NA	NA	NA	169000	NA	NA	NA	NA	NA	NA	169000	0.0114	1	H2Db_B22	RTCB	Q99LF4
FAIINSNPIEL	NA	NA	251000	NA	38000	NA	280000	229000	674000	NA	NA	35700	459000	NA	803000	NA	NA	NA	133000	322522	0.0062	9	H2Db_B22	TM131	O70472
FAIKALKKDVV	NA	NA	NA	NA	NA	NA	NA	NA	NA	NA	NA	23600	NA	NA	NA	NA	NA	NA	NA	23600	0.4752	1	H2Db_B22	KPCT	Q02111
FAILIHDVL	NA	NA	NA	NA	NA	NA	NA	NA	NA	NA	NA	NA	NA	NA	18500	NA	NA	NA	NA	18500	0.0139	1	H2Db_B22	TM131	O70472
FAIQLLNEL	NA	NA	NA	NA	NA	NA	NA	NA	NA	NA	NA	NA	NA	NA	172000	NA	NA	NA	NA	172000	0.0333	1	H2Db_B22	MD12L	Q8BQM9
FAIQNKHLC	NA	NA	NA	NA	NA	NA	NA	NA	NA	NA	NA	NA	179000	NA	NA	NA	NA	NA	NA	179000	0.1399	1	H2Db_B22	ATF3	Q60765
FAIQNPTLI	27200	NA	493000	NA	215000	0	1000000	844000	4690000	NA	38900	99600	988000	NA	5640000	NA	3820	964000	305000	1.09347e+06	0.0043	14	H2Db_B22	SP2	Q9D2H6
FAIRNILDYV	NA	NA	NA	NA	114000	377000	394000	2780000	899000	NA	NA	NA	7130000	NA	12300000	652000	28500	488000	NA	2516250	0.0057	10	H2Db_B22	PARP9	Q8CAS9
FAISKEDVQEL	NA	NA	NA	NA	NA	NA	NA	NA	NA	NA	NA	120000	NA	NA	NA	NA	NA	NA	NA	120000	0.544	1	H2Db_B22	FACR2	Q7TNT2
FAISLIESV	NA	NA	27100	NA	NA	NA	37100	23200	43200	NA	NA	NA	125000	NA	183000	NA	NA	NA	19900	65500	0.0626	7	H2Db_B22	DYHC1	Q9JHU4
FAISLYREL	NA	NA	NA	NA	NA	NA	NA	27500	NA	NA	NA	NA	NA	NA	NA	NA	NA	NA	NA	27500	0.1108	1	H2Db_B22	A1AT2	P22599
FAITSDGKAFI	NA	NA	NA	NA	NA	NA	NA	67900	NA	NA	NA	NA	NA	NA	NA	NA	NA	NA	NA	67900	0.2127	1	H2Db_B22	ITIH1	Q61702
FAIYNGEWDL	NA	NA	NA	NA	NA	NA	61300	40100	107000	NA	NA	29800	NA	NA	NA	NA	NA	NA	NA	59550	0.0099	4	H2Db_B22	HYCCI	Q6P9N1
FALAGYEFCI	NA	NA	NA	NA	NA	NA	NA	NA	NA	NA	NA	NA	NA	NA	NA	NA	NA	40000	NA	40000	0.1125	1	H2Db_B22	TTC19	Q8CC21
FALAHTVRDHL	NA	NA	NA	NA	NA	NA	NA	NA	116000	NA	NA	NA	NA	NA	NA	NA	NA	NA	NA	116000	0.1596	1	H2Db_B22	PYGM	Q9WUB3
FALAMKDTL	NA	0	373000	NA	NA	NA	849000	773000	1140000	NA	NA	NA	751000	NA	7450000	NA	NA	497000	81000	1.32378e+06	0.0088	9	H2Db_B22	ADCY3	Q8VHH7
FALANHLIKV	4620000	60300	6830000	178000	3240000	650000	49300000	176000000	78700000	96300	1090000	3390000	16100000	NA	35900000	1000000	1010000	2260000	8170000	2.15886e+07	0.0333	18	H2Db_B22	EHD1	Q9WVK4
FALANTQDTV	NA	NA	NA	NA	NA	NA	NA	NA	0	NA	NA	NA	NA	NA	NA	NA	NA	NA	NA	0	0.007	1	H2Db_B22	DJC16	Q80TN4
FALELFQTL	NA	NA	92300	NA	NA	NA	NA	NA	71200	NA	NA	0	380000	NA	2570000	NA	NA	0	42600	450871	0.0361	7	H2Db_B22	ILEUA	Q9D154
FALENPGTIRV	NA	NA	NA	NA	NA	NA	NA	12400	NA	NA	NA	NA	NA	NA	NA	NA	NA	NA	NA	12400	0.1277	1	H2Db_B22	MOSC1	Q9CW42
FALGFNSISL	NA	NA	NA	NA	NA	NA	NA	0	NA	NA	NA	NA	NA	NA	NA	NA	NA	NA	NA	0	0.0178	1	H2Db_B22	K0100	Q5SYL3
FALINIGRL	NA	NA	NA	NA	1790	NA	3390	NA	NA	NA	NA	NA	54100	NA	NA	NA	NA	NA	NA	19760	0.0088	3	H2Db_B22	MTMRB	Q3V1L6
FALINKLDI	34700	NA	623000	34500	3810	NA	952000	1050000	1450000	NA	75500	246000	1050000	NA	2320000	NA	17800	398000	531000	627594	0.0079	14	H2Db_B22	ATE1	Q9Z2A5
FALINMKVAL	NA	NA	NA	NA	NA	NA	NA	280000	NA	NA	NA	NA	10700000	NA	NA	0	NA	NA	NA	3660000	0.0096	3	H2Db_B22	CP3AD	Q64464
FALINMKVALV	NA	NA	NA	NA	NA	NA	NA	NA	NA	NA	NA	NA	30300	NA	NA	NA	NA	NA	NA	30300	0.0531	1	H2Db_B22	CP3AD	Q64464
FALKHLPKDPM	NA	NA	NA	NA	NA	NA	NA	NA	NA	NA	NA	NA	0	NA	NA	131000	NA	NA	NA	65500	0.0557	2	H2Db_B22	CISY	Q9CZU6
FALKNPFYSL	50200	NA	177000	NA	NA	10700	288000	1170000	635000	NA	29200	451000	576000	NA	1340000	NA	171000	314000	1140000	488623	0.0071	13	H2Db_B22	TPPC4	Q9ES56
FALKSLTYL	NA	NA	NA	NA	NA	NA	22500	44200	7790	NA	NA	0	NA	NA	51400	NA	NA	NA	NA	25178	0.0094	5	H2Db_B22	TPST1	O70281
FALLGAQPL	NA	NA	NA	NA	NA	NA	NA	NA	NA	NA	NA	NA	NA	NA	69900	NA	NA	NA	NA	69900	0.0136	1	H2Db_B22	B3AT	P04919
FALMNMKLAL	NA	NA	NA	NA	NA	NA	NA	374000	NA	NA	NA	NA	584000	NA	NA	NA	NA	NA	NA	479000	0.0099	2	H2Db_B22	CP3AG	Q64481
FALNNPEMV	9290	155000	116000	419000	324000	19500	1430000	1020000	190000	NA	NA	417000	270000	7510	1060000	NA	71300	108000	506000	382662	0.0094	16	H2Db_B22	NDRG1	Q62433
FALQVNTLPL	NA	NA	NA	NA	NA	NA	NA	54800	NA	NA	NA	NA	NA	NA	193000	NA	NA	NA	NA	123900	0.0059	2	H2Db_B22	A2M	Q61838
FALRLGSWM	NA	NA	NA	NA	NA	NA	NA	NA	NA	NA	NA	NA	24900	NA	NA	NA	NA	NA	NA	24900	0.0619	1	H2Db_B22	UBR1	O70481
FALSLISQKPM	NA	NA	NA	NA	NA	NA	NA	NA	NA	NA	NA	NA	73200	NA	NA	NA	NA	NA	NA	73200	0.1821	1	H2Db_B22	NSMA3	Q6ZPR5
FALSNEHYSL	NA	NA	27800	NA	38400	NA	75100	16300	166000	NA	NA	95500	NA	NA	NA	NA	0	NA	89800	63612.5	0.0073	8	H2Db_B22	LUZP1	Q8R4U7
FALSNVAEV	NA	NA	NA	NA	NA	NA	NA	NA	NA	NA	NA	NA	NA	NA	324000	NA	NA	NA	NA	324000	0.0057	1	H2Db_B22	AQR	Q8CFQ3
FALTLQETL	NA	NA	2320000	103000	NA	NA	5200000	1910000	908000	NA	445000	NA	2640000	NA	4220000	685000	NA	NA	1860000	2029100	0.0213	10	H2Db_B22	EEPD1	Q3TGW2
FALTNPEKSI	NA	NA	NA	NA	NA	NA	NA	NA	0	NA	NA	NA	NA	NA	NA	NA	NA	NA	NA	0	0.0096	1	H2Db_B22	SIL1	Q9EPK6
FALVNGNNI	129000	166000	958000	98800	1100000	82400	3180000	11800000	7670000	43800	57000	462000	3810000	14100	18200000	311000	225000	1740000	1120000	2.69301e+06	0.0046	19	H2Db_B22	AP1G1	P22892
FALYNAANL	NA	NA	NA	NA	NA	NA	134000	NA	522000	NA	NA	NA	NA	NA	116000	NA	NA	NA	NA	257333	0.0064	3	H2Db_B22	PIEZ1	E2JF22
FAMTNQILV	NA	NA	NA	NA	NA	NA	NA	18600000	NA	NA	NA	NA	NA	NA	NA	NA	NA	NA	NA	18600000	0.0053	1	H2Db_B22	CPSM	Q8C196
FANLFGVL	NA	NA	NA	NA	NA	NA	NA	87600	NA	NA	NA	NA	NA	NA	NA	NA	NA	NA	NA	87600	0.7025	1	H2Kb_Y3	MBB1A	Q7TPV4
FANLNGFYL	NA	NA	NA	NA	NA	NA	NA	NA	232000	NA	NA	NA	178000	NA	NA	NA	NA	NA	NA	205000	0.0053	2	H2Db_B22	MFAP4	Q9D1H9
FANMVVDAVL	NA	NA	NA	NA	NA	NA	NA	NA	NA	NA	NA	NA	NA	NA	NA	161000	NA	NA	NA	161000	0.4349	1	H2Db_B22	TCPA	P11983
FAPDNFQAL	NA	NA	NA	NA	NA	NA	NA	NA	NA	NA	NA	NA	NA	NA	76200	NA	NA	NA	NA	76200	0.0323	1	H2Db_B22	P52K	Q9CUX1
FAPENLDPI	NA	NA	NA	NA	NA	NA	NA	74300	NA	NA	NA	NA	NA	NA	NA	NA	NA	NA	NA	74300	0.005	1	H2Db_B22	ITIH2	Q61703
FAPFNLTVI	NA	NA	34100	NA	NA	NA	NA	NA	NA	NA	NA	NA	NA	NA	NA	NA	NA	NA	NA	34100	0.0066	1	H2Db_B22	ADAM2	Q60718
FAPGSQLPIL	NA	NA	NA	NA	NA	NA	NA	NA	90500	NA	NA	NA	NA	NA	NA	NA	NA	NA	NA	90500	0.6197	1	H2Db_B22	CLIC3	Q9D7P7
FAPIPFGGIYL	NA	NA	NA	NA	NA	NA	NA	NA	NA	NA	NA	NA	NA	NA	NA	NA	NA	NA	0	0	0.9713	1	H2Db_B22	OTU7A	Q8R554
FAPIYADL	NA	NA	11300	NA	84400	NA	148000	971000	NA	NA	NA	NA	585000	NA	361000	NA	10400	52500	71100	254967	0.2211	9	H2Kb_Y3	TMX2	Q9D710
FAPKNIYSI	589000	303000	2830000	8170000	4240000	131000	10400000	80200000	2860000	0	201000	2220000	23400000	391000	211000000	1790000	1380000	2210000	3490000	1.87266e+07	0.0081	19	H2Db_B22	CSF1R	P09581
FAPKNIYSIM	NA	NA	NA	NA	NA	NA	NA	NA	NA	NA	NA	NA	0	NA	621000	NA	NA	NA	NA	310500	0.0239	2	H2Db_B22	CSF1R	P09581
FAPKNLTNM	NA	NA	NA	NA	NA	NA	NA	4770000	NA	NA	NA	NA	NA	NA	NA	NA	NA	NA	NA	4770000	0.0086	1	H2Db_B22	ITIH1	Q61702
FAPKSWMEDSL	NA	NA	19200	NA	NA	NA	NA	NA	NA	NA	NA	NA	NA	NA	NA	NA	NA	NA	NA	19200	0.4526	1	H2Db_B22	CPEB4	Q7TN98
FAPNSVHYL	51800	NA	307000	9010	119000	NA	838000	1900000	1890000	13300	NA	208000	NA	NA	4450000	NA	55800	489000	331000	820147	0.0664	13	H2Db_B22	XPO7	Q9EPK7
FAPPKEDIKPL	NA	NA	NA	NA	NA	NA	NA	NA	NA	NA	NA	NA	NA	NA	NA	0	NA	NA	NA	0	1.6028	1	H2Db_B22	TOP1	Q04750
FAPPQGSPVM	NA	NA	NA	NA	NA	NA	NA	1120000	NA	NA	NA	NA	NA	NA	502000	NA	NA	NA	NA	811000	0.8	2	H2Db_B22	SCYL2	Q8CFE4
FAPQFLSV	NA	NA	NA	NA	NA	NA	NA	82800	NA	NA	NA	NA	NA	NA	NA	NA	NA	NA	NA	82800	0.8709	1	H2Kb_Y3	THIM	Q8BWT1
FAPQFTARF	NA	NA	NA	NA	NA	NA	NA	NA	NA	NA	NA	NA	NA	NA	NA	NA	NA	NA	5390	5390	0.5463	1	H2Kb_Y3	FUCO	Q99LJ1
FAPRDPIPYL	NA	NA	490000	NA	NA	NA	288000	419000	499000	NA	NA	82800	NA	NA	1380000	NA	NA	NA	NA	526467	0.2427	6	H2Db_B22	RU17	Q62376
FAPSNEAVDSL	NA	NA	NA	NA	71300	NA	202000	433000	622000	NA	NA	NA	117000	NA	NA	NA	NA	NA	47600	248817	0.0374	6	H2Db_B22	STAB1	Q8R4Y4
FAPSNEAWENL	NA	NA	NA	NA	NA	NA	NA	NA	NA	NA	NA	56900	NA	NA	NA	NA	NA	NA	NA	56900	0.0593	1	H2Db_B22	POSTN	Q62009
FAPSSLFDL	NA	NA	NA	NA	NA	NA	NA	NA	NA	NA	NA	NA	NA	NA	NA	209000	NA	NA	NA	209000	0.2422	1	H2Db_B22	NQO1	Q64669
FAPTNIILV	NA	NA	1110000	NA	NA	NA	566000	1070000	1190000	NA	NA	NA	NA	NA	2880000	NA	NA	21800	NA	1.13963e+06	0.0127	6	H2Db_B22	PAR3	O08675
FAPTNIILVI	NA	NA	171000	NA	NA	NA	NA	NA	NA	NA	NA	NA	NA	NA	NA	NA	NA	NA	NA	171000	0.028	1	H2Db_B22	PAR3	O08675
FAPTSVAII	NA	NA	NA	NA	NA	NA	NA	NA	NA	NA	NA	NA	NA	NA	304000	NA	NA	NA	NA	304000	0.1185	1	H2Db_B22	PGAP1	Q3UUQ7
FAPVAPKFTPV	NA	NA	347000	NA	7020	NA	NA	NA	10300	NA	NA	85600	NA	NA	NA	NA	31800	NA	0	80286.7	0.276	6	H2Db_B22	ZYX	Q62523
FAPVNITTEV	NA	NA	71000	NA	NA	NA	NA	NA	NA	NA	NA	NA	NA	NA	NA	NA	NA	NA	NA	71000	0.0136	1	H2Db_B22	EF1A2	P62631
FAPVNVTTE	NA	NA	NA	NA	73100	NA	NA	NA	NA	NA	NA	NA	NA	NA	NA	NA	NA	NA	NA	73100	0.3497	1	H2Db_B22	EF1A1	P10126
FAPVNVTTEV	NA	NA	579000	NA	1460000	NA	222000	1030000	681000	NA	NA	1700000	11200000	NA	1850000	1900000	61400	455000	503000	1803450	0.0139	12	H2Db_B22	EF1A1	P10126
FAPVNVTTEVK	NA	NA	74700	NA	252000	NA	NA	NA	NA	NA	NA	NA	1410000	NA	NA	NA	NA	NA	NA	578900	0.459	3	H2Db_B22	EF1A1	P10126
FAPVYPIM	NA	NA	NA	NA	NA	NA	NA	NA	NA	NA	NA	NA	NA	NA	0	NA	NA	NA	NA	0	0.6665	1	H2Kb_Y3	COG5	Q8C0L8
FAPYNKPSL	NA	NA	NA	NA	NA	NA	3720000	6540000	6050000	NA	NA	NA	5280000	NA	46200000	NA	NA	5590000	1120000	1.06429e+07	0.0186	7	H2Db_B22	DTX2	Q8R3P2
FAQNNVTEI	NA	NA	NA	NA	1080000	NA	1380000	1370000	5610000	NA	NA	1370000	3860000	NA	4360000	NA	NA	NA	871000	2487625	0.0087	8	H2Db_B22	S12A7	Q9WVL3
FAQPGQECYL	NA	NA	NA	NA	NA	NA	NA	NA	NA	NA	NA	NA	NA	NA	699000	NA	NA	NA	NA	699000	1.1784	1	H2Db_B22	MGT5B	Q765H6
FARKFNAL	NA	NA	NA	NA	NA	NA	NA	NA	NA	NA	NA	NA	NA	NA	NA	12100000	NA	NA	NA	12100000	0.3702	1	H2Kb_Y3	CLH	Q68FD5
FARKFNALF	NA	NA	NA	NA	NA	NA	NA	NA	NA	NA	NA	NA	NA	NA	NA	572000	NA	NA	NA	572000	0.9764	1	H2Kb_Y3	CLH	Q68FD5
FASFITPTM	NA	NA	NA	NA	NA	NA	32800	NA	NA	NA	NA	NA	NA	NA	NA	NA	NA	NA	NA	32800	0.4025	1	H2Db_B22	ATP6	P00848
FASFNDTFVHV	NA	NA	NA	NA	NA	NA	NA	NA	NA	NA	NA	NA	NA	NA	NA	NA	NA	NA	20200	20200	0.2664	1	H2Db_B22	RS14	P62264
FASINPLNGTL	NA	NA	17600	NA	NA	NA	NA	NA	NA	NA	NA	NA	NA	NA	NA	NA	NA	NA	NA	17600	0.1668	1	H2Db_B22	Z518A	B2RRF6
FASQNLTTL	NA	NA	15800	NA	39100	NA	160000	0	186000	NA	NA	NA	206000	NA	175000	NA	NA	442000	7640	136838	0.0066	9	H2Db_B22	INPP	P49442
FASRIPSAL	NA	NA	NA	NA	NA	NA	177000	NA	NA	NA	NA	NA	NA	NA	NA	NA	NA	NA	NA	177000	0.6688	1	H2Db_B22	S22AI	Q78KK3
FATEATSDWL	NA	NA	NA	NA	NA	NA	NA	32700	NA	NA	NA	NA	NA	NA	NA	NA	NA	NA	NA	32700	1.6565	1	H2Db_B22	CPSM	Q8C196
FATKTVIYL	NA	NA	2050	NA	NA	NA	NA	NA	NA	NA	NA	NA	NA	NA	NA	NA	NA	NA	NA	2050	0.2233	1	H2Db_B22	TM164	Q6PHN7
FATNNSEHI	NA	8960	30000	NA	109000	5000	NA	428000	489000	NA	NA	NA	245000	NA	1160000	NA	NA	398000	56800	292976	0.0098	10	H2Db_B22	CDC5L	Q6A068
FATSNQISL	NA	NA	NA	NA	NA	NA	NA	527000	46300	NA	NA	NA	194000	NA	840000	NA	NA	46100	98200	291933	0.0096	6	H2Db_B22	COMD7	Q8BG94
FAVDPQAPTL	NA	NA	NA	NA	NA	NA	NA	NA	NA	NA	NA	NA	34000	NA	NA	NA	NA	NA	NA	34000	1.9863	1	H2Db_B22	NUP53	Q8R4R6
FAVKNEKRFYL	NA	NA	NA	NA	26000	NA	130000	160000	114000	NA	NA	NA	65700	NA	153000	NA	NA	116000	NA	109243	0.0097	7	H2Db_B22	LAMP2	P17047
FAVKNSLVM	NA	NA	11600	NA	NA	NA	105000	42000	NA	NA	NA	NA	NA	NA	1020000	NA	NA	0	NA	235720	0.0064	5	H2Db_B22	TMM26	Q3UP23
FAVPKNYKL	NA	NA	NA	NA	NA	NA	NA	NA	NA	NA	NA	NA	NA	NA	NA	42500	NA	NA	NA	42500	1.1134	1	H2Db_B22	CPSF5	Q9CQF3
FAVRDMRQTV	NA	NA	NA	NA	231000	NA	NA	NA	NA	NA	NA	NA	NA	NA	NA	313000	NA	NA	NA	272000	0.6979	2	H2Db_B22	EF1A1	P10126
FAVRNKDVF	NA	NA	323000	NA	NA	NA	514000	198000	215000	NA	NA	NA	24500	NA	597000	NA	NA	149000	NA	288643	0.0087	7	H2Db_B22	GDN	Q07235
FAVSHVLIPMW	NA	NA	NA	NA	NA	NA	NA	NA	NA	NA	NA	NA	NA	NA	NA	0	NA	NA	NA	0	1.941	1	H2Db_B22	NDUB6	Q3UIU2
FAVSNFVDNL	NA	NA	NA	NA	NA	NA	NA	NA	NA	NA	NA	NA	NA	NA	NA	NA	NA	80000	NA	80000	0.0096	1	H2Db_B22	NLGN1	Q99K10
FAVTAYQNI	NA	NA	NA	NA	NA	NA	NA	NA	NA	NA	NA	NA	NA	NA	161000	NA	NA	NA	NA	161000	0.8526	1	H2Kb_Y3	MGAP	A2AWL7
FAVTHQESI	NA	NA	34500	NA	NA	NA	NA	NA	NA	NA	NA	NA	31300000	NA	2730000	NA	NA	393000	27100	6896920	0.0244	5	H2Db_B22	ICEF1	Q5DU31
FAVVNHQGTL	81900	60400	559000	153000	1190000	80900	2930000	2510000	8140000	59300	NA	186000	5800000	NA	16500000	NA	101000	3430000	660000	2.65259e+06	0.0098	16	H2Db_B22	UBP27	Q8CEG8
FAVVNSHSL	NA	NA	NA	NA	NA	NA	0	NA	NA	NA	NA	NA	NA	NA	NA	NA	NA	NA	NA	0	0.0046	1	H2Db_B22	S22AF	Q504N2
FAYEGRDYI	2510000	2130000	8560000	252000	21400000	1100000	41800000	95900000	150000000	873000	321000	23600000	64000000	58800	324000000	NA	10900000	46400000	20600000	4.52447e+07	0.0096	18	H2Db_B22	HA17	P14429
FAYIQYESL	NA	NA	NA	NA	NA	NA	NA	101000	NA	NA	NA	NA	28600	NA	240000	NA	NA	NA	NA	123200	0.0716	3	H2Db_B22	RB15B	Q6PHZ5
FAYKFLRV	NA	NA	NA	NA	NA	NA	NA	NA	NA	NA	NA	NA	NA	NA	NA	NA	212000	NA	NA	212000	0.0315	1	H2Kb_Y3	CST12	Q9DAN8
FAYKNVKFVL	NA	NA	NA	NA	NA	NA	NA	NA	NA	NA	311000	NA	NA	NA	0	NA	NA	NA	NA	155500	0.0123	2	H2Db_B22	SSRG	Q9DCF9
FAYRFSNL	335000	197000	2650000	NA	2040000	580000	5600000	21100000	8190000	0	29700	358000	9060000	NA	29000000	NA	432000	3670000	1170000	5.27573e+06	0.0049	16	H2Kb_Y3	PWP2	Q8BU03
FAYRFSNLL	NA	NA	NA	NA	0	NA	NA	119000	NA	NA	NA	NA	NA	NA	NA	NA	NA	NA	NA	59500	0.02	2	H2Kb_Y3	PWP2	Q8BU03
FAYTNHTVL	NA	NA	NA	NA	NA	NA	137000	6240000	33200	NA	NA	24700	36200	NA	792000	NA	NA	197000	101000	945138	0.0049	8	H2Db_B22	PYGL	Q9ET01
FAYTVKYVL	NA	NA	87500	NA	NA	NA	151000	128000	123000	NA	NA	83600	106000	NA	664000	NA	NA	58200	55400	161856	0.1754	9	H2Db_B22	UB2J2	Q6P073
FAYVPSPQVL	NA	NA	NA	NA	NA	NA	117000	NA	NA	NA	NA	NA	NA	NA	NA	NA	NA	NA	NA	117000	0.6057	1	H2Db_B22	NPT2A	Q60825
FAYWGQGTL	NA	NA	NA	NA	NA	NA	NA	NA	196000	NA	NA	NA	NA	NA	NA	250000	NA	NA	NA	223000	0.2389	2	H2Db_B22	HVM32	P01801
FCAVNPHFI	NA	NA	44100	NA	NA	NA	NA	NA	NA	NA	NA	NA	271000	NA	NA	NA	NA	NA	48900	121333	0.0394	3	H2Db_B22	COR2A	Q8C0P5
FCAVNPKFM	NA	NA	184000	NA	NA	NA	NA	NA	NA	NA	NA	NA	NA	NA	NA	NA	NA	NA	34200	109100	0.2451	2	H2Db_B22	COR1A	O89053
FCAVNPRFV	NA	NA	37600	NA	NA	NA	NA	NA	NA	NA	NA	NA	NA	NA	NA	NA	NA	NA	NA	37600	0.4639	1	H2Db_B22	COR1C	Q9WUM4
FCIENLQKL	NA	NA	NA	NA	NA	NA	NA	NA	NA	NA	NA	NA	NA	NA	NA	NA	NA	NA	63600	63600	0.1036	1	H2Db_B22	ACACA	Q5SWU9
FCLEDKELL	NA	NA	47500	NA	NA	NA	NA	NA	NA	NA	NA	NA	0	NA	NA	NA	NA	NA	NA	23750	1.6732	2	H2Db_B22	TRI35	Q8C006
FCLQNAQHDPL	NA	NA	105000	NA	NA	NA	NA	NA	NA	NA	NA	NA	55200	NA	NA	NA	NA	NA	88000	82733.3	0.0989	3	H2Db_B22	GBG5	Q80SZ7
FCMQCWSEYL	NA	NA	NA	NA	NA	NA	NA	113000	NA	NA	NA	NA	NA	NA	NA	NA	NA	NA	NA	113000	0.6397	1	H2Db_B22	ARI1	Q9Z1K5
FCPRLLDYL	NA	NA	NA	NA	NA	NA	NA	NA	NA	NA	NA	NA	124000	NA	NA	NA	NA	NA	NA	124000	0.4486	1	H2Db_B22	MADD	Q80U28
FCSCQLNGATL	NA	NA	NA	NA	NA	NA	NA	NA	NA	NA	NA	NA	280000	NA	NA	NA	NA	NA	NA	280000	1.3077	1	H2Db_B22	ITSN2	Q9Z0R6
FCYVNDIVL	NA	NA	274000	NA	NA	NA	NA	NA	NA	NA	NA	NA	69800	NA	NA	NA	NA	NA	NA	171900	0.051	2	H2Db_B22	HDAC2	P70288
FDFLFPRF	NA	NA	NA	NA	NA	NA	NA	408000	NA	NA	NA	NA	NA	NA	NA	NA	NA	NA	NA	408000	1.9827	1	H2Kb_Y3	CP8B1	O88962
FDYMFKIL	NA	NA	NA	NA	NA	NA	NA	NA	NA	NA	NA	NA	21500	NA	NA	NA	NA	NA	NA	21500	0.8854	1	H2Kb_Y3	RAB3A	P63011
FDYMFKLL	NA	NA	NA	NA	NA	NA	NA	NA	NA	NA	NA	NA	21500	NA	NA	NA	NA	NA	NA	21500	0.4613	1	H2Kb_Y3	RAB3C	P62823
FENTNHTQV	NA	NA	NA	NA	NA	NA	NA	NA	NA	NA	NA	NA	NA	NA	NA	107000	NA	NA	NA	107000	0.6944	1	H2Db_B22	CNN1	Q08091
FETFNTPAM	NA	NA	NA	NA	NA	NA	NA	NA	NA	NA	NA	NA	275000	NA	NA	NA	NA	NA	NA	275000	0.7788	1	H2Db_B22	ACTB	P60710
FETFNVPAM	NA	NA	NA	NA	230000	NA	NA	NA	NA	NA	NA	NA	416000	NA	NA	NA	NA	NA	NA	323000	0.6167	2	H2Db_B22	ACTA	P62737
FFFKNQEYI	98800	NA	378000	NA	NA	298000	692000	435000	870000	NA	137000	375000	278000	NA	29200	NA	44700	449000	253000	333669	0.0251	13	H2Db_B22	ABLM3	Q69ZX8
FFGPTLNSFI	NA	NA	NA	NA	NA	NA	NA	445000	NA	NA	NA	NA	NA	NA	NA	NA	NA	NA	NA	445000	1.6795	1	H2Db_B22	ELOV2	Q9JLJ4
FFIKNGDYL	NA	NA	NA	NA	NA	NA	NA	NA	95900	NA	NA	35500	NA	NA	NA	NA	7120	43000	25200	41344	0.0262	5	H2Db_B22	ABLM1	Q8K4G5
FFLINGPEI	NA	NA	NA	NA	NA	NA	0	NA	NA	NA	NA	NA	NA	NA	NA	NA	NA	NA	NA	0	0.0898	1	H2Db_B22	TERA	Q01853
FFMPGFAPL	NA	NA	NA	NA	NA	NA	NA	NA	NA	NA	NA	NA	2550000	NA	NA	8550000	NA	NA	NA	5550000	0.5532	2	H2Kb_Y3	TBB6	Q922F4
FGASFVSFL	NA	NA	NA	NA	NA	NA	NA	NA	NA	NA	NA	NA	NA	NA	773000	NA	NA	NA	NA	773000	0.4711	1	H2Kb_Y3	TT39C	Q8VE09
FGFPEGSVEL	NA	NA	NA	NA	NA	NA	NA	NA	NA	NA	NA	NA	NA	NA	NA	232000	NA	NA	NA	232000	1.8419	1	H2Db_B22	RS3	P62908
FGGHNEDFI	NA	NA	NA	NA	NA	NA	NA	782000	NA	NA	NA	NA	NA	NA	3470000	NA	NA	303000	NA	1.51833e+06	0.0486	3	H2Db_B22	WDR26	Q8C6G8
FGGSNPFEI	NA	NA	NA	NA	NA	NA	NA	NA	NA	NA	NA	71300	NA	NA	NA	NA	NA	NA	NA	71300	0.0523	1	H2Db_B22	DNJB4	Q9D832
FGGSNVHVI	239000	58900	355000	NA	359000	NA	813000	2330000	487000	NA	NA	339000	820000	NA	348000	NA	76100	995000	1340000	658462	0.0311	13	H2Db_B22	FAS	P19096
FGIDNFEFI	516000	692000	2400000	1120000	1040000	2840000	14100000	10400000	64200000	NA	948000	2660000	6140000	NA	25500000	2760000	1590000	3380000	7350000	8.68447e+06	0.007	17	H2Db_B22	KPCL	P23298
FGIHNGVETL	485000	437000	9940000	6840000	5360000	123000	3570000	51900000	22800000	526000	172000	6660000	23900000	264000	88000000	1950000	2910000	9920000	15800000	1.32398e+07	0.015	19	H2Db_B22	GPCP1	Q8C0L9
FGIHNSVGI	NA	NA	NA	NA	NA	NA	NA	464000	NA	NA	NA	NA	NA	NA	NA	NA	NA	NA	NA	464000	0.03	1	H2Db_B22	MOT8	O70324
FGIIDVTEV	NA	NA	NA	NA	NA	NA	NA	NA	NA	NA	NA	NA	NA	NA	0	NA	NA	NA	NA	0	0.112	1	H2Db_B22	CEPT1	Q8BGS7
FGIKNFSAI	36200	NA	114000	NA	45800	NA	230000	95000	360000	NA	NA	11500	517000	NA	282000	NA	NA	17000	NA	170850	0.0067	10	H2Db_B22	ODP2	Q8BMF4
FGIKNMDQV	33000	NA	49900	NA	160000	NA	1860000	841000	2180000	NA	NA	32900	1210000	NA	2310000	NA	14700	176000	73400	745075	0.0075	12	H2Db_B22	ETS2	P15037
FGIKNNLGPPL	NA	NA	363000	NA	0	NA	NA	NA	NA	NA	NA	NA	NA	NA	274000	NA	NA	NA	NA	212333	0.0264	3	H2Db_B22	GPTC8	A2A6A1
FGILGSTTL	NA	NA	NA	NA	NA	NA	NA	0	NA	NA	NA	NA	NA	NA	NA	NA	NA	NA	NA	0	0.0837	1	H2Db_B22	ARAID	Q6PGD0
FGIRNHGLET	NA	NA	NA	NA	NA	NA	NA	NA	NA	NA	NA	211000	NA	NA	NA	NA	NA	NA	NA	211000	0.939	1	H2Db_B22	SAA4	P31532
FGIRNHGLETL	NA	NA	NA	NA	NA	NA	NA	NA	NA	NA	NA	131000	NA	NA	NA	NA	NA	NA	NA	131000	0.019	1	H2Db_B22	SAA4	P31532
FGIRNVTHI	NA	NA	NA	NA	NA	NA	NA	67600	NA	NA	NA	NA	NA	NA	177000	NA	NA	NA	NA	122300	0.0058	2	H2Db_B22	COQ5	Q9CXI0
FGISSVPTKGL	NA	NA	9130	NA	NA	NA	NA	NA	NA	NA	NA	NA	NA	NA	NA	NA	NA	NA	NA	9130	1.4796	1	H2Db_B22	SARNP	Q9D1J3
FGLENLISI	NA	NA	NA	NA	NA	NA	NA	NA	NA	NA	NA	NA	NA	NA	472000	NA	NA	NA	NA	472000	0.0085	1	H2Db_B22	IP6K1	Q6PD10
FGLHLIDFM	NA	NA	NA	NA	NA	NA	NA	NA	NA	NA	NA	NA	204000	NA	118000	NA	NA	NA	58400	126800	0.0979	3	H2Db_B22	CND2	Q8C156
FGLKNFVDL	NA	NA	NA	NA	NA	NA	10800	NA	NA	NA	NA	NA	NA	NA	NA	NA	NA	NA	NA	10800	0.0122	1	H2Db_B22	PIEZ1	E2JF22
FGLKNLALHL	NA	NA	NA	NA	NA	NA	NA	269000	NA	NA	NA	NA	17800	NA	4670000	NA	NA	NA	NA	1.65227e+06	0.0351	3	H2Db_B22	BANK1	Q80VH0
FGLLNPVAV	NA	NA	2780000	NA	NA	NA	0	3930000	4650000	NA	NA	NA	1670000	NA	7600000	NA	NA	85100	NA	2959300	0.0098	7	H2Db_B22	NOTC3	Q61982
FGLLNTEGL	NA	NA	NA	NA	48400	NA	NA	NA	NA	NA	NA	NA	244000	NA	NA	NA	NA	NA	NA	146200	0.0202	2	H2Db_B22	NALP6	Q91WS2
FGLNNMEEL	NA	NA	NA	NA	NA	NA	NA	NA	NA	NA	NA	NA	NA	NA	0	NA	NA	NA	NA	0	0.0082	1	H2Db_B22	LRIG2	Q52KR2
FGLQNFPEL	NA	NA	134000	NA	NA	NA	NA	114000	NA	NA	NA	30400	NA	NA	80600	NA	NA	NA	72300	86260	0.0085	5	H2Db_B22	DCUP	P70697
FGLRNLERL	NA	NA	NA	NA	NA	NA	NA	2580000	NA	NA	NA	539000	294000	NA	3210000	NA	NA	NA	876000	1499800	0.0097	5	H2Db_B22	TLR8	P58682
FGLRNLERLYL	NA	NA	NA	NA	NA	NA	NA	0	NA	NA	NA	NA	NA	NA	260000	NA	NA	NA	NA	130000	0.0163	2	H2Db_B22	TLR8	P58682
FGLSNQLVV	NA	NA	84200	NA	NA	NA	NA	NA	NA	NA	NA	NA	951000	NA	2500000	NA	NA	NA	NA	1178400	0.0096	3	H2Db_B22	MCLN1	Q99J21
FGLSNSTVKV	NA	NA	NA	NA	NA	NA	NA	NA	NA	NA	NA	19500	NA	NA	NA	NA	NA	NA	NA	19500	0.0578	1	H2Db_B22	MEDAG	Q14BA6
FGLSNYHQL	NA	NA	NA	NA	NA	NA	NA	127000	NA	NA	NA	NA	NA	NA	1110000	NA	NA	NA	NA	618500	0.0082	2	H2Db_B22	RCC1	Q8VE37
FGLTLTSYI	NA	NA	NA	NA	NA	NA	NA	NA	NA	NA	NA	NA	NA	NA	30900	NA	NA	NA	NA	30900	0.0921	1	H2Db_B22	PREP	Q8K411
FGMSNFAYV	NA	NA	NA	NA	NA	NA	NA	NA	NA	NA	NA	NA	NA	NA	883000	NA	NA	NA	NA	883000	0.0049	1	H2Db_B22	SCN4A	Q9ER60
FGNLNKVVL	NA	NA	NA	NA	NA	NA	NA	NA	NA	NA	NA	NA	NA	NA	4500	NA	NA	NA	NA	4500	0.0391	1	H2Db_B22	KDM1A	Q6ZQ88
FGNYNQQPS	NA	NA	NA	NA	NA	NA	NA	650000	NA	NA	NA	NA	NA	NA	272000	NA	NA	NA	NA	461000	1.071	2	H2Db_B22	ROA2	O88569
FGPINSVAF	NA	NA	1410000	NA	507000	NA	1310000	5310000	3850000	NA	NA	478000	5160000	NA	11000000	112000	NA	2330000	1960000	3.03882e+06	0.0777	11	H2Db_B22	EIF3I	Q9QZD9
FGPISEVVV	NA	NA	NA	NA	NA	NA	NA	NA	NA	NA	NA	216000	122000	NA	NA	NA	NA	NA	NA	169000	0.5885	2	H2Db_B22	RBM3	O89086
FGPRDPQLVPI	NA	NA	NA	NA	NA	NA	NA	NA	NA	NA	NA	42800	NA	NA	NA	NA	NA	NA	NA	42800	0.6854	1	H2Db_B22	NSDHL	Q9R1J0
FGPTNVLLI	169000	NA	NA	NA	NA	NA	2600000	2170000	652000	NA	NA	NA	1570000	NA	3410000	NA	NA	NA	0	1.51014e+06	0.0133	7	H2Db_B22	PAR1	P30558
FGPVDHEEL	NA	24600	68700	NA	101000	NA	210000	1370000	607000	NA	NA	NA	533000	NA	2340000	NA	NA	784000	365000	640330	0.2015	10	H2Db_B22	CDN1C	P49919
FGPVGLDKM	NA	NA	NA	NA	NA	NA	NA	NA	NA	NA	NA	12700	746000	NA	NA	NA	NA	NA	NA	379350	0.333	2	H2Db_B22	TCPA	P11983
FGPVNHEEL	3580000	2910000	15300000	6100000	35500000	3980000	94900000	163000000	248000000	2140000	1320000	6340000	114000000	540000	707000000	16600000	3630000	100000000	19100000	81260000	0.0086	19	H2Db_B22	CDN1B	P46414
FGPVNHEELT	NA	NA	NA	NA	NA	NA	NA	NA	NA	NA	NA	128000	NA	NA	NA	NA	NA	NA	NA	128000	0.54	1	H2Db_B22	CDN1B	P46414
FGPVSGAQI	NA	NA	NA	NA	NA	NA	NA	691000	NA	NA	NA	NA	147000	NA	NA	NA	NA	NA	NA	419000	0.2267	2	H2Db_B22	PICA	Q7M6Y3
FGPYNMSHL	NA	NA	NA	NA	NA	NA	NA	NA	NA	NA	NA	NA	NA	NA	1910000	NA	NA	NA	NA	1910000	0.0149	1	H2Db_B22	FFAR2	Q8VCK6
FGQSAIFLL	NA	NA	NA	NA	NA	NA	182000	33400	NA	NA	NA	NA	NA	NA	NA	NA	NA	NA	NA	107700	1.7579	2	H2Db_B22	ALKB1	P0CB42
FGQTNRTPEF	NA	NA	NA	NA	NA	NA	NA	NA	NA	NA	NA	NA	NA	NA	NA	410000	NA	NA	NA	410000	0.4589	1	H2Db_B22	EF1G	Q9D8N0
FGVAGQLTDTM	NA	NA	NA	NA	NA	NA	NA	NA	NA	NA	NA	NA	44300	NA	NA	NA	NA	NA	NA	44300	0.9333	1	H2Db_B22	STK3	Q9JI10
FGVKSLVYM	NA	NA	NA	NA	NA	NA	NA	32600	NA	NA	NA	NA	NA	NA	NA	NA	NA	NA	NA	32600	0.1143	1	H2Db_B22	DEGS1	O09005
FGVLNVQTV	25700	NA	361000	NA	160000	NA	481000	3390000	1960000	NA	NA	NA	409000	NA	2150000	NA	NA	347000	220000	950370	0.0095	10	H2Db_B22	AMFR	Q9R049
FGYNFGRY	NA	NA	NA	NA	NA	NA	NA	NA	NA	NA	NA	NA	NA	NA	NA	2000000	NA	NA	NA	2000000	1.3614	1	H2Kb_Y3	PCKGM	Q8BH04
FGYRYTRL	NA	NA	NA	NA	NA	NA	NA	806000	NA	NA	NA	NA	73700	NA	772000	NA	NA	NA	NA	550567	0.0073	3	H2Kb_Y3	RN123	Q5XPI3
FHHSNIEML	NA	NA	NA	NA	NA	NA	NA	NA	NA	NA	NA	NA	NA	NA	76100	NA	NA	NA	NA	76100	0.146	1	H2Db_B22	ADA17	Q9Z0F8
FHIPNVTPYI	NA	NA	NA	NA	NA	NA	NA	NA	616000	NA	NA	NA	NA	NA	NA	NA	NA	NA	NA	616000	0.051	1	H2Db_B22	ACE	P09470
FHLQNGAVM	NA	NA	NA	NA	NA	NA	NA	246000	NA	NA	NA	NA	NA	NA	NA	NA	NA	NA	NA	246000	0.0483	1	H2Db_B22	DCMC	Q99J39
FHLQNGDVV	NA	NA	26300	NA	47700	NA	161000	NA	228000	NA	NA	34100	NA	NA	NA	NA	0	NA	35200	76042.9	0.0451	7	H2Db_B22	KIFA3	P70188
FHVENFDHL	NA	NA	NA	NA	65300	NA	67500	NA	NA	NA	NA	NA	495000	NA	781000	NA	NA	76800	NA	297120	0.0421	5	H2Db_B22	CO6A5	A6H584
FHVQNIDLL	NA	NA	1680000	NA	NA	NA	243000	188000	298000	NA	NA	215000	117000	NA	1930000	NA	15100	320000	517000	552310	0.0371	10	H2Db_B22	ATAD5	Q4QY64
FIHEVNPSSL	6130	0	324000	0	91200	NA	212000	996000	112000	26600	NA	238000	377000	NA	5630000	NA	23000	478000	236000	583329	0.7674	15	H2Db_B22	SAP	Q61207
FIHNNLKDVYI	NA	NA	402000	NA	17600	NA	886000	967000	6220000	NA	NA	412000	484000	NA	4450000	NA	NA	NA	102000	1.54896e+06	0.4872	9	H2Db_B22	SPD2A	O89032
FIIANIPLPL	NA	NA	NA	NA	NA	NA	NA	NA	NA	NA	NA	NA	279000	NA	NA	NA	NA	NA	NA	279000	0.04	1	H2Db_B22	AT1A1	Q8VDN2
FIIFNKDTL	NA	NA	NA	NA	NA	NA	33000	47500	65300	NA	NA	NA	NA	NA	NA	NA	NA	9450	NA	38812.5	0.0095	4	H2Db_B22	HMR1	Q8HWB0
FIILFNNL	NA	NA	NA	NA	NA	NA	NA	NA	NA	NA	NA	NA	NA	NA	655000	NA	NA	NA	NA	655000	0.0825	1	H2Kb_Y3	AT8A1	P70704
FIKDFPQL	NA	NA	NA	NA	NA	NA	NA	NA	NA	NA	NA	NA	0	NA	NA	NA	NA	NA	NA	0	0.8905	1	H2Kb_Y3	ASTN2	Q80Z10
FILKNFPAL	NA	NA	NA	NA	NA	NA	NA	NA	NA	NA	NA	NA	71700	NA	NA	NA	NA	NA	NA	71700	0.3926	1	H2Kb_Y3	KLHL9	Q6ZPT1
FILLAITAL	NA	NA	NA	NA	80000	NA	NA	NA	NA	NA	NA	NA	NA	NA	NA	NA	NA	NA	NA	80000	0.9588	1	H2Db_B22	SC5A1	Q8C3K6
FILLLREVL	NA	NA	NA	NA	NA	NA	NA	NA	NA	NA	NA	NA	NA	NA	63000	NA	NA	NA	NA	63000	0.499	1	H2Db_B22	MARH6	Q6ZQ89
FIMTNVDQI	NA	NA	123000	NA	NA	NA	135000	NA	72100	NA	NA	39700	NA	NA	2220000	NA	NA	111000	35000	390829	0.0097	7	H2Db_B22	CX021	Q9D3J9
FININSLRL	NA	NA	NA	NA	31600	NA	130000	662000	NA	NA	NA	NA	NA	NA	NA	NA	NA	NA	NA	274533	0.3944	3	H2Db_B22	ASSY	P16460
FIVFNNDDWAL	NA	NA	NA	NA	NA	NA	NA	NA	NA	NA	NA	NA	NA	NA	NA	20500	NA	NA	NA	20500	0.7095	1	H2Db_B22	AMYP	P00688
FIVLNPEFL	NA	NA	NA	NA	NA	NA	NA	220000	NA	NA	NA	NA	NA	NA	NA	NA	NA	NA	NA	220000	0.0178	1	H2Db_B22	ACSM1	Q91VA0
FIYEFDSL	NA	NA	NA	NA	NA	NA	NA	NA	NA	NA	NA	NA	634000	NA	320000	NA	NA	NA	354000	436000	0.0697	3	H2Kb_Y3	CO6A4	A2AX52
FIYENHPDVF	NA	NA	223000	NA	NA	NA	NA	NA	NA	NA	NA	NA	NA	NA	NA	NA	NA	NA	NA	223000	0.3771	1	H2Db_B22	MYOZ1	Q9JK37
FIYIFTKI	NA	NA	0	NA	NA	NA	0	471000	NA	NA	NA	NA	26400000	NA	991000	88900	NA	NA	NA	4.65848e+06	0.084	6	H2Kb_Y3	SC5AB	Q8K0E3
FIYSKLNM	NA	NA	NA	NA	NA	NA	NA	NA	NA	NA	NA	NA	NA	NA	NA	10200000	NA	NA	NA	10200000	0.3911	1	H2Kb_Y3	IGG2B	P01867
FIYSLFMKL	NA	NA	NA	NA	NA	NA	NA	25800	NA	NA	NA	NA	NA	NA	NA	NA	NA	NA	NA	25800	0.0748	1	H2Kb_Y3	NB5R3	Q9DCN2
FLFTFTKL	NA	NA	NA	NA	NA	NA	NA	NA	12700	NA	NA	NA	NA	NA	NA	NA	NA	NA	NA	12700	0.0596	1	H2Kb_Y3	ADCY9	P51830
FLKDFFTSL	NA	NA	NA	NA	NA	NA	NA	NA	NA	NA	NA	NA	NA	NA	NA	22900	NA	NA	NA	22900	0.4748	1	H2Kb_Y3	ATG2B	Q80XK6
FLLQLQEEL	NA	NA	NA	NA	NA	NA	34100	16800	10600	NA	NA	NA	NA	NA	406000	NA	NA	NA	26700	98840	0.7751	5	H2Db_B22	SP16H	Q920B9
FLNGNLAGATL	NA	NA	NA	NA	NA	NA	91000	NA	NA	NA	NA	NA	NA	NA	NA	NA	NA	NA	NA	91000	1.7682	1	H2Db_B22	CDKL5	Q3UTQ8
FLNINGSPM	NA	NA	NA	NA	NA	NA	NA	NA	NA	NA	NA	NA	398000	NA	NA	NA	NA	NA	NA	398000	0.0269	1	H2Db_B22	IRF6	P97431
FLNVNCEHI	NA	NA	220000	NA	NA	NA	NA	NA	NA	NA	NA	NA	NA	NA	NA	NA	NA	NA	145000	182500	0.1471	2	H2Db_B22	MCM4	P49717
FLQYNRLQL	NA	NA	NA	NA	241000	NA	NA	NA	NA	NA	NA	NA	NA	NA	NA	NA	NA	NA	NA	241000	0.527	1	H2Db_B22	PLCG1	Q62077
FLVANATHI	NA	NA	104000	NA	NA	NA	NA	NA	NA	NA	NA	11000	218000	NA	NA	NA	NA	0	0	66600	0.0361	5	H2Db_B22	PLPL2	Q8BJ56
FLVQNIHTL	NA	NA	256000	NA	47700	NA	290000	180000	98500	NA	NA	8360	82900	NA	1720000	NA	NA	186000	161000	303046	0.0333	10	H2Db_B22	BRX1	Q9DCA5
FLYIFTKI	NA	NA	0	NA	NA	NA	0	471000	NA	NA	NA	NA	NA	NA	991000	88900	NA	NA	NA	310180	0.3522	5	H2Kb_Y3	SC5A2	Q923I7
FMAKKFPLDPL	NA	NA	NA	NA	NA	NA	NA	93600	NA	NA	NA	NA	NA	NA	NA	NA	NA	NA	NA	93600	1.0296	1	H2Db_B22	ADH1	P00329
FMATNPEHL	97800	96700	132000	NA	1100000	30200	1310000	2940000	3570000	NA	NA	189000	1990000	2480	5180000	NA	71500	782000	235000	1.18178e+06	0.0142	15	H2Db_B22	EDEM3	Q2HXL6
FMATNSLHL	NA	NA	31400	NA	NA	NA	NA	NA	87900	NA	NA	NA	260000	NA	1560000	NA	NA	253000	0	365383	0.026	6	H2Db_B22	CCNT1	Q9QWV9
FMDQCRNVL	NA	NA	649000	NA	NA	NA	1700000	NA	NA	NA	NA	NA	NA	NA	NA	NA	NA	NA	NA	1174500	0.8358	2	H2Db_B22	ATX10	P28658
FMGPTNIPF	NA	NA	NA	NA	NA	NA	NA	NA	NA	NA	NA	NA	384000	NA	NA	NA	NA	NA	NA	384000	1.6503	1	H2Db_B22	SMAP1	Q91VZ6
FMGVNMDVI	NA	55800	281000	141000	NA	62300	760000	781000	5560000	NA	NA	NA	581000	NA	2590000	NA	NA	334000	134000	1.02546e+06	0.0084	11	H2Db_B22	RIC8A	Q3TIR3
FMHFNLESSYL	NA	NA	NA	NA	NA	NA	NA	806000	NA	NA	NA	NA	NA	NA	NA	NA	NA	NA	NA	806000	0.0479	1	H2Db_B22	MASP1	P98064
FMISHLDYL	NA	NA	75600	NA	NA	NA	137000	81900	181000	NA	NA	33300	26200	NA	995000	NA	NA	81300	77000	187589	0.0133	9	H2Db_B22	ATM	Q62388
FMKKNVDFL	NA	NA	NA	NA	NA	NA	NA	9900000	NA	NA	NA	NA	NA	NA	NA	NA	NA	NA	NA	9900000	0.0243	1	H2Db_B22	BHMT1	O35490
FMKQNLDEL	NA	NA	9840	NA	24300	NA	21300	NA	NA	NA	NA	NA	42500	NA	NA	NA	NA	NA	NA	24485	0.0257	4	H2Db_B22	AAKG2	Q91WG5
FMLALKENI	NA	NA	161000	NA	NA	NA	43700	25600	NA	NA	NA	NA	57300	NA	410000	NA	NA	34700	NA	122050	0.3219	6	H2Db_B22	DIAP3	Q9Z207
FMNPFNLPNL	NA	NA	NA	NA	NA	NA	NA	NA	NA	NA	NA	NA	110000	NA	0	15700	NA	NA	NA	41900	0.4501	3	H2Db_B22	STIP1	Q60864
FMPGFAPL	NA	NA	NA	NA	NA	NA	NA	NA	NA	NA	NA	NA	335000	NA	NA	559000	NA	NA	NA	447000	0.1888	2	H2Kb_Y3	TBB6	Q922F4
FMPPVPITSPI	NA	NA	NA	NA	NA	NA	NA	NA	NA	NA	NA	NA	56300	NA	NA	NA	NA	NA	NA	56300	1.2852	1	H2Db_B22	SC31A	Q3UPL0
FMVEKGPTL	NA	NA	312000	NA	263000	NA	159000	694000	892000	3680	NA	90700	1370000	NA	6020000	NA	22700	91700	294000	851065	0.4964	12	H2Db_B22	UB2J2	Q6P073
FMVRNSSQM	NA	NA	NA	16400	NA	NA	NA	NA	NA	NA	NA	NA	NA	NA	NA	NA	NA	NA	NA	16400	0.0112	1	H2Db_B22	BMX	P97504
FMYTTPFTL	NA	NA	317000	NA	NA	NA	106000	108000	44500	NA	NA	NA	134000	NA	1920000	NA	NA	NA	16000	377929	0.096	7	H2Db_B22	DOCK8	Q8C147
FNDGLNHLDSL	NA	NA	NA	NA	NA	NA	NA	NA	NA	NA	NA	NA	NA	NA	NA	463000	NA	NA	NA	463000	1.5668	1	H2Db_B22	HBB1	P02088
FNIGSRGPLPL	NA	NA	11000	NA	NA	NA	NA	NA	NA	NA	NA	NA	NA	NA	NA	NA	NA	NA	NA	11000	1.8336	1	H2Db_B22	MATR3	Q8K310
FNIRNIGKTL	NA	NA	NA	NA	NA	NA	NA	NA	NA	NA	NA	NA	NA	NA	NA	6800000	NA	NA	NA	6800000	0.1552	1	H2Db_B22	RS3A	P97351
FNKLNLEHI	NA	NA	NA	NA	NA	NA	NA	NA	12200	NA	NA	NA	NA	NA	NA	NA	NA	NA	NA	12200	0.1787	1	H2Db_B22	VPS35	Q9EQH3
FNLVNNALL	NA	NA	213000	NA	NA	NA	112000	132000	412000	NA	NA	45600	NA	NA	483000	NA	NA	65800	154000	202175	0.0196	8	H2Db_B22	API5	O35841
FNLVYENL	52400	421000	1990000	0	637000	179000	5360000	7180000	2600000	20500	0	271000	3090000	NA	25900000	264000	616000	1590000	1720000	2.88283e+06	0.0937	18	H2Kb_Y3	NFAM1	Q8R4V1
FNYGFEYL	NA	NA	NA	NA	NA	NA	NA	NA	NA	NA	NA	NA	739000	NA	NA	NA	NA	NA	NA	739000	0.0322	1	H2Kb_Y3	DYHC1	Q9JHU4
FNYHFPNI	NA	NA	78600	NA	NA	NA	1830000	NA	NA	NA	NA	NA	NA	NA	NA	NA	NA	NA	668000	858867	0.0107	3	H2Kb_Y3	CDKL1	Q8CEQ0
FPIINQFTDVL	NA	NA	NA	NA	NA	NA	NA	NA	NA	NA	NA	NA	70500	NA	NA	NA	NA	NA	NA	70500	0.2821	1	H2Db_B22	CP3AD	Q64464
FQAENPEPL	NA	NA	NA	NA	NA	NA	NA	NA	NA	NA	NA	NA	1170000	NA	NA	NA	NA	NA	NA	1170000	0.0136	1	H2Db_B22	CAD17	Q9R100
FQAINAGHI	86600	30900	216000	71000	266000	71000	1070000	1980000	3630000	NA	NA	97200	865000	NA	2840000	NA	42000	456000	281000	800180	0.0414	15	H2Db_B22	TANC1	Q0VGY8
FQALNAEKL	NA	NA	NA	NA	NA	NA	NA	0	NA	NA	NA	NA	235000	NA	3130000	NA	NA	NA	139000	876000	0.038	4	H2Db_B22	ATR	Q9JKK8
FQALNELIPM	NA	NA	NA	NA	NA	NA	NA	NA	NA	NA	NA	NA	101000	NA	NA	NA	NA	NA	NA	101000	0.0362	1	H2Db_B22	ERAP1	Q9EQH2
FQAMNKELI	NA	NA	NA	NA	600000	NA	85400	1080000	0	NA	NA	1430000	2240000	NA	NA	NA	1800000	2490000	395000	1.12449e+06	0.0145	9	H2Db_B22	DESP	E9Q557
FQAPNVTFL	NA	NA	368000	NA	NA	NA	NA	303000	NA	NA	NA	NA	NA	NA	353000	NA	NA	NA	NA	341333	0.0132	3	H2Db_B22	AS3MT	Q91WU5
FQARNGSEL	NA	NA	NA	NA	NA	NA	NA	NA	NA	NA	NA	NA	NA	NA	97700	NA	NA	28700	19900	48766.7	0.0242	3	H2Db_B22	ES8L1	Q8R5F8
FQEDNGMPV	NA	NA	NA	NA	NA	NA	NA	NA	NA	NA	NA	NA	217000	NA	NA	NA	NA	NA	NA	217000	0.4237	1	H2Db_B22	CX7A2	P48771
FQEENTENL	NA	NA	NA	NA	17100	NA	30800	NA	164000	NA	NA	NA	NA	NA	977000	NA	NA	210000	NA	279780	0.439	5	H2Db_B22	PSD12	Q9D8W5
FQEMNIELI	NA	NA	17700	NA	NA	NA	53100	NA	NA	NA	NA	NA	NA	NA	50400	NA	NA	NA	NA	40400	0.0926	3	H2Db_B22	ACL6A	Q9Z2N8
FQFAHHLEL	NA	NA	NA	NA	NA	NA	NA	NA	NA	NA	NA	NA	NA	NA	NA	0	NA	NA	NA	0	0.2294	1	H2Kb_Y3	CIR1A	Q8R2N2
FQFANNKPEI	NA	NA	NA	NA	10600	NA	NA	29300	3770	NA	NA	38900	NA	NA	NA	NA	NA	NA	12600	19034	0.0518	5	H2Db_B22	DMD	P11531
FQFASFPHM	NA	NA	1450	NA	NA	NA	16500	NA	NA	NA	NA	NA	NA	NA	NA	NA	NA	NA	NA	8975	0.1262	2	H2Db_B22	MED23	Q80YQ2
FQFIFASM	NA	NA	NA	NA	NA	NA	NA	NA	NA	NA	NA	NA	NA	NA	43500	NA	NA	NA	NA	43500	0.0638	1	H2Kb_Y3	IF4G1	Q6NZJ6
FQFINPTTI	49200	8370	540000	19800	156000	NA	792000	5080000	2590000	NA	43500	121000	597000	NA	1800000	NA	0	1270000	993000	937325	0.0067	15	H2Db_B22	WDR59	Q8C0M0
FQFPDVDFL	NA	NA	NA	NA	NA	NA	NA	15000	0	NA	NA	NA	111000	NA	22800	42700	NA	NA	36900	38066.7	0.1464	6	H2Db_B22	CLUS	Q06890
FQFTFKHL	NA	NA	200000	NA	NA	NA	NA	1810000	NA	NA	NA	NA	2530000	NA	4660000	NA	NA	395000	NA	1919000	0.0594	5	H2Kb_Y3	DNJA2	Q9QYJ0
FQFVGIENI	NA	NA	NA	NA	NA	NA	NA	0	NA	NA	NA	NA	NA	NA	0	NA	NA	NA	NA	0	0.2031	2	H2Db_B22	MTMR6	Q8VE11
FQGKNLETV	NA	NA	NA	NA	NA	NA	NA	561000	NA	NA	NA	NA	NA	NA	748000	NA	NA	NA	NA	654500	0.0515	2	H2Db_B22	PLXB2	B2RXS4
FQGSNGTVL	NA	NA	NA	NA	NA	NA	NA	NA	NA	NA	NA	NA	NA	NA	818000	NA	NA	NA	NA	818000	0.0295	1	H2Db_B22	DCR1C	Q8K4J0
FQGTSLTHL	NA	NA	NA	NA	NA	NA	NA	NA	NA	NA	NA	111000	NA	NA	NA	NA	NA	NA	63800	87400	0.6693	2	H2Db_B22	LRC33	Q8BMT4
FQHKNHTCL	NA	NA	NA	NA	92500	NA	NA	21900	109000	NA	NA	NA	NA	NA	143000	NA	NA	NA	10700	75420	0.0153	5	H2Db_B22	HIPK1	O88904
FQHPNTDML	84400	286000	476000	131000	1070000	486000	3440000	4410000	31500000	44400	NA	342000	2520000	NA	13100000	NA	134000	729000	580000	3708300	0.0392	16	H2Db_B22	SDPR	Q63918
FQHSSSNLQSV	NA	NA	NA	NA	NA	NA	NA	NA	NA	NA	NA	NA	NA	NA	NA	NA	NA	18500	NA	18500	0.5933	1	H2Db_B22	CHD8	Q09XV5
FQILNDEII	NA	NA	NA	NA	NA	NA	NA	NA	79400	NA	NA	NA	20500	NA	NA	NA	NA	0	NA	33300	0.009	3	H2Db_B22	CYFP1	Q7TMB8
FQISNPEFAFL	NA	NA	NA	NA	NA	NA	NA	3670	24800	NA	NA	NA	NA	NA	NA	NA	NA	NA	NA	14235	0.0178	2	H2Db_B22	PLCG1	Q62077
FQIVNPHLL	3170000	1470000	316000000	2260000	15000000	686000	30900000	26300000	57800000	829000	2810000	11700000	41800000	125000	324000000	5940000	12000000	48200000	135000000	5.45258e+07	0.0076	19	H2Db_B22	RIR1	P07742
FQKENFQLQL	NA	NA	NA	NA	NA	NA	59400	NA	NA	NA	NA	NA	NA	NA	NA	NA	NA	NA	NA	59400	0.6999	1	H2Db_B22	VPS8	Q0P5W1
FQKQNVTIM	NA	NA	NA	NA	85400	NA	NA	NA	NA	NA	NA	NA	951000	NA	NA	NA	NA	120000	NA	385467	0.07	3	H2Db_B22	NOS2	P29477
FQLEKIDYL	17500	NA	399000	NA	14500	NA	107000	NA	119000	NA	14100	24300	NA	NA	678000	NA	NA	384000	88300	184570	0.1057	10	H2Db_B22	KIF17	Q99PW8
FQLENVNKL	NA	NA	20100	NA	148000	NA	NA	NA	33500	NA	NA	24600	NA	NA	NA	NA	NA	NA	3700	45980	0.0267	5	H2Db_B22	GOLM1	Q91XA2
FQLENVVNV	NA	NA	NA	NA	NA	NA	112000	NA	NA	NA	NA	8240	94300	NA	NA	NA	NA	NA	954000	292135	0.0363	4	H2Db_B22	PROM1	O54990
FQLIGIQDGYL	NA	NA	NA	NA	NA	NA	NA	23800	NA	NA	NA	NA	NA	NA	NA	NA	NA	NA	NA	23800	1.3058	1	H2Db_B22	IF5A1	P63242
FQLINPQYHF	NA	NA	NA	NA	NA	NA	NA	17300	NA	NA	NA	NA	NA	NA	NA	NA	NA	NA	NA	17300	0.1788	1	H2Db_B22	GPC6	Q9R087
FQLINVEDF	NA	NA	73300	NA	NA	NA	91900	NA	142000	NA	NA	9370	NA	NA	602000	NA	NA	NA	44700	160545	0.0664	6	H2Db_B22	AQR	Q8CFQ3
FQLPNGAVI	NA	NA	NA	NA	NA	NA	NA	NA	NA	NA	NA	NA	NA	NA	66700	NA	NA	NA	NA	66700	0.0099	1	H2Db_B22	DCR1A	Q9JIC3
FQLQNPFLL	2170	NA	168000	NA	NA	6370	628000	742000	838000	NA	15400	22500	250000	NA	836000	10400	NA	NA	164000	306903	0.0098	12	H2Db_B22	DCP1B	Q3U564
FQLQQIEFL	NA	NA	NA	NA	NA	NA	NA	8170	NA	NA	NA	NA	NA	NA	NA	NA	NA	NA	NA	8170	0.2268	1	H2Db_B22	DSRAD	Q99MU3
FQLRLAEVL	49400	57600	246000	26400	NA	45300	721000	995000	995000	NA	110000	259000	1220000	NA	4400000	NA	27400	619000	661000	695473	0.1127	15	H2Db_B22	NOL6	Q8R5K4
FQLRNLVLL	NA	NA	NA	NA	NA	NA	78100	5320000	NA	NA	NA	NA	NA	NA	NA	NA	NA	NA	NA	2699050	0.0079	2	H2Db_B22	S22A7	Q91WU2
FQMPKFDLGPL	NA	NA	61600	NA	NA	NA	NA	NA	NA	NA	NA	NA	NA	NA	NA	NA	NA	NA	NA	61600	0.3088	1	H2Db_B22	MYOZ1	Q9JK37
FQNFGNVVEL	NA	NA	NA	NA	NA	NA	101000	NA	NA	NA	NA	NA	NA	NA	NA	NA	NA	NA	NA	101000	0.0877	1	H2Db_B22	G3BP1	P97855
FQNSLQEFI	NA	NA	NA	NA	NA	NA	NA	NA	NA	NA	NA	NA	NA	NA	NA	NA	NA	NA	3450	3450	0.3236	1	H2Db_B22	MACF1	Q9QXZ0
FQNVNSVTL	424000	185000	1620000	556000	2840000	244000	10000000	26200000	31600000	158000	84000	1020000	22200000	58400	41100000	931000	392000	6720000	2430000	7829600	0.0086	19	H2Db_B22	TXNL1	Q8CDN6
FQPAKYARI	NA	NA	NA	NA	NA	NA	NA	0	NA	NA	NA	NA	NA	NA	NA	NA	NA	NA	NA	0	1.9533	1	H2Kb_Y3	NLGN1	Q99K10
FQPVHPIQPI	NA	NA	NA	NA	NA	NA	NA	NA	NA	NA	NA	27100	NA	NA	NA	NA	NA	NA	NA	27100	0.4311	1	H2Db_B22	CNOTA	Q8BH15
FQQEFPSL	13700	0	352000	NA	1430000	0	824000	2580000	560000	NA	NA	152000	3380000	NA	2440000	NA	303000	482000	816000	952336	1.3586	14	H2Kb_Y3	PRC2C	Q3TLH4
FQQHILNVL	NA	NA	276000	NA	NA	NA	NA	NA	NA	NA	NA	NA	NA	NA	NA	NA	NA	NA	NA	276000	1.2875	1	H2Db_B22	LYST	P97412
FQQTNEDEL	NA	NA	NA	NA	54700	NA	324000	261000	1130000	NA	NA	NA	52300	NA	267000	NA	NA	111000	26800	278350	0.047	8	H2Db_B22	ARHG7	Q9ES28
FQRDYYDRM	NA	NA	NA	NA	NA	NA	NA	69100	NA	NA	NA	NA	NA	NA	NA	NA	NA	NA	NA	69100	1.9051	1	H2Kb_Y3	HNRPC	Q9Z204
FQVDNFEAL	NA	NA	NA	NA	NA	NA	NA	NA	NA	NA	NA	NA	NA	NA	NA	NA	NA	NA	41800	41800	0.0369	1	H2Db_B22	ITAM	P05555
FQVENFFTL	NA	NA	NA	NA	NA	NA	NA	NA	5820	NA	NA	NA	NA	NA	42400	NA	NA	NA	NA	24110	0.0083	2	H2Db_B22	TPC10	Q3TLI0
FQVGNKDKM	NA	NA	NA	NA	NA	NA	NA	NA	NA	NA	NA	NA	NA	NA	20100	NA	NA	NA	NA	20100	0.0619	1	H2Db_B22	ABCA3	Q8R420
FQVILLEHI	NA	NA	56500	NA	NA	NA	64500	100000	116000	NA	NA	2610	259000	NA	868000	NA	NA	NA	53000	189951	0.2812	8	H2Db_B22	SCC4	Q9D2X5
FQVKNPPAAYI	NA	NA	374000	NA	NA	NA	490000	NA	553000	NA	NA	78400	84700	NA	4900000	NA	NA	487000	234000	900138	0.0367	8	H2Db_B22	FMNL	Q9JL26
FQVKNPPHTYI	359000	NA	1310000	NA	622000	103000	8460000	3150000	22700000	NA	NA	331000	914000	NA	11800000	437000	5960	1790000	646000	3759140	0.023	14	H2Db_B22	FMNL3	Q6ZPF4
FQVQDKEVL	NA	NA	NA	NA	NA	NA	NA	NA	NA	NA	NA	NA	NA	NA	NA	NA	NA	NA	9600	9600	0.3788	1	H2Db_B22	RBGPR	Q8BMG7
FQVRNLPTL	NA	NA	NA	NA	NA	NA	NA	NA	9940	NA	NA	NA	NA	NA	NA	NA	NA	0	NA	4970	0.0086	2	H2Db_B22	CL029	Q8BHN7
FQVSNRTPI	NA	NA	NA	NA	NA	NA	NA	NA	NA	NA	NA	NA	NA	NA	464000	NA	NA	NA	NA	464000	0.0057	1	H2Db_B22	NFIB	P97863
FQVTHTVAL	NA	NA	76200	NA	NA	NA	65400	NA	193000	NA	NA	0	61800	NA	919000	NA	NA	24300	68700	176050	0.1864	8	H2Db_B22	TOM40	Q9QYA2
FQWANTGAAV	NA	NA	NA	NA	NA	NA	NA	NA	NA	NA	NA	NA	371000	NA	NA	NA	NA	NA	NA	371000	0.1616	1	H2Db_B22	RBP2	Q9ERU9
FQWPNSQDI	NA	NA	NA	NA	NA	NA	NA	NA	NA	NA	NA	0	NA	NA	NA	NA	0	NA	0	0	0.14	3	H2Db_B22	AG10B	Q3UGP8
FQWRNLNTI	NA	NA	46700	NA	23200	NA	213000	170000	259000	NA	NA	10500	435000	NA	NA	NA	NA	13300	71100	137978	0.0086	9	H2Db_B22	ASTE1	Q8BIR2
FQYEFLESI	NA	NA	NA	NA	NA	NA	NA	25900	NA	NA	NA	NA	42000	NA	NA	NA	NA	NA	NA	33950	0.442	2	H2Kb_Y3	NR1I3	O35627
FQYESKVFYL	NA	NA	51900	NA	NA	NA	68100	65000	145000	NA	NA	91100	NA	NA	159000	NA	0	43000	93400	79611.1	0.3724	9	H2Db_B22	1433F	P68510
FQYIFEGL	NA	NA	NA	NA	NA	NA	NA	32600	NA	NA	NA	NA	24600	NA	108000	NA	NA	NA	NA	55066.7	0.0926	3	H2Kb_Y3	EXOC4	O35382
FQYRNRIAM	NA	179000	227000	NA	1100000	86900	7440000	17600000	9640000	NA	NA	216000	13700000	NA	34900000	1030000	9800	623000	243000	6.21391e+06	0.009	14	H2Db_B22	PGH1	P22437
FQYVHDHYL	NA	NA	NA	NA	NA	NA	NA	NA	NA	NA	NA	NA	NA	NA	0	NA	NA	NA	NA	0	0.0442	1	H2Db_B22	C1GLT	Q9JJ06
FRLQNSTLM	NA	NA	NA	NA	NA	NA	NA	NA	NA	NA	NA	NA	NA	NA	0	NA	NA	NA	NA	0	0.2292	1	H2Db_B22	GRAP1	Q8VD04
FRMPVLREYL	510000	NA	NA	NA	864000	77300	9220000	13200000	3270000	0	1310000	828000	26700000	NA	5190000	4980000	330000	3920000	11100000	5.43329e+06	0.5881	15	H2Db_B22	DGAT2	Q9DCV3
FRMTDQEAI	NA	NA	NA	NA	NA	NA	NA	NA	NA	NA	NA	NA	NA	NA	NA	NA	NA	291000	NA	291000	1.4829	1	H2Db_B22	NPM	Q61937
FRYFRMPEL	NA	NA	NA	NA	NA	NA	NA	36300	NA	NA	NA	NA	NA	NA	NA	NA	NA	NA	NA	36300	1.0768	1	H2Kb_Y3	ACSL1	P41216
FSADTLVEFL	NA	NA	203000	NA	NA	NA	NA	NA	NA	NA	NA	NA	NA	NA	NA	NA	NA	NA	NA	203000	1.037	1	H2Db_B22	CASQ1	O09165
FSEENHEPL	NA	116000	179000	NA	1870000	33900	1920000	13600000	5140000	NA	NA	689000	3910000	NA	13300000	NA	571000	3630000	778000	3.51822e+06	0.0143	13	H2Db_B22	VPS35	Q9EQH3
FSEKNTDHI	NA	NA	NA	NA	NA	NA	NA	139000	10700	NA	NA	NA	48900	NA	1240000	NA	NA	22000	NA	292120	0.055	5	H2Db_B22	RAB43	Q8CG50
FSELNSTEM	NA	NA	NA	NA	NA	NA	NA	NA	NA	NA	NA	NA	NA	NA	505000	NA	NA	NA	NA	505000	0.041	1	H2Db_B22	C2D1B	Q8BRN9
FSFDYHAFL	NA	NA	NA	NA	NA	NA	NA	17400	NA	NA	NA	NA	30400	NA	NA	NA	NA	NA	NA	23900	0.2226	2	H2Db_B22	HACD2	Q9D3B1
FSFPAVVAPF	NA	NA	NA	NA	NA	NA	NA	NA	NA	NA	NA	NA	NA	NA	NA	76700	NA	NA	NA	76700	1.0104	1	H2Db_B22	SYG	Q9CZD3
FSFQNFIEI	NA	NA	NA	NA	NA	NA	NA	NA	76200	NA	NA	NA	NA	NA	148000	NA	NA	NA	14200	79466.7	0.0052	3	H2Db_B22	MAP1B	P14873
FSFRNTQEVI	23300	NA	494000	NA	71300	NA	971000	308000	1020000	NA	NA	460000	120000	NA	2030000	NA	43900	201000	427000	514125	0.0097	12	H2Db_B22	GVIN1	Q80SU7
FSGANKEKL	NA	NA	NA	NA	56100	NA	NA	544000	21300	NA	NA	NA	200000	NA	704000	NA	NA	0	NA	254233	0.0598	6	H2Db_B22	THIO	P10639
FSGHNLEYL	124000	NA	198000	NA	232000	NA	1010000	1460000	9230000	NA	NA	126000	742000	NA	812000	NA	54700	398000	309000	1.22464e+06	0.01	12	H2Db_B22	CHAC1	Q8R3J5
FSGLKGLEVL	NA	NA	NA	NA	NA	NA	246000	852000	NA	NA	NA	NA	NA	NA	NA	NA	NA	194000	101000	348250	0.706	4	H2Db_B22	RHG31	A6X8Z5
FSGSNAEQM	NA	NA	NA	NA	NA	NA	76600	NA	40500	NA	NA	NA	NA	NA	1850000	NA	NA	152000	NA	529775	0.0213	4	H2Db_B22	ARHG2	Q60875
FSGTDRETL	NA	NA	NA	NA	NA	NA	NA	NA	NA	NA	NA	NA	NA	NA	NA	NA	NA	NA	0	0	0.2997	1	H2Db_B22	PCX3	Q8VI59
FSGTLLLPPL	NA	NA	NA	NA	NA	NA	30000	NA	NA	NA	NA	NA	NA	NA	NA	NA	NA	NA	NA	30000	1.5713	1	H2Db_B22	PDE4C	Q3UEI1
FSHHNIIRL	NA	NA	NA	NA	NA	NA	NA	NA	34400	NA	NA	NA	NA	NA	8520	NA	NA	NA	NA	21460	0.0372	2	H2Db_B22	EPHA2	Q03145
FSHKNWVVF	NA	NA	NA	NA	NA	NA	77000	1790000	NA	NA	NA	NA	NA	NA	NA	NA	NA	NA	NA	933500	0.0153	2	H2Db_B22	VWA8	Q8CC88
FSHPNVLPV	NA	NA	330000	NA	NA	NA	NA	NA	NA	NA	NA	748000	NA	NA	NA	NA	NA	40100	NA	372700	0.0081	3	H2Db_B22	ILK	O55222
FSHPNVLPVL	NA	NA	474000	NA	75700	NA	214000	NA	203000	NA	NA	NA	456000	NA	650000	NA	NA	25200	257000	294362	0.0328	8	H2Db_B22	ILK	O55222
FSHQHRVLA	NA	NA	NA	NA	NA	NA	NA	NA	NA	NA	NA	NA	NA	NA	57900	NA	NA	NA	NA	57900	1.6812	1	H2Db_B22	SIN3A	Q60520
FSIANPNSL	NA	NA	NA	NA	NA	NA	NA	NA	NA	NA	NA	NA	NA	NA	NA	NA	NA	NA	47300	47300	0.0054	1	H2Db_B22	RHBT2	Q91V93
FSIANPVYV	1160000	NA	NA	NA	NA	NA	2150000	3960000	NA	NA	NA	NA	NA	NA	NA	NA	0	NA	NA	1817500	0.0046	4	H2Db_B22	3BHS1	P24815
FSIFNRSIDAF	2060	NA	118000	NA	NA	31900	132000	NA	1080000	NA	11000	NA	274000	NA	700000	NA	NA	36700	27400	241306	0.0649	10	H2Db_B22	SCF	P20826
FSIKNKKGSEL	NA	NA	NA	73200	416000	NA	2360000	2010000	21700000	NA	NA	1170000	603000	NA	4910000	NA	NA	1350000	274000	3486620	0.0353	10	H2Db_B22	MOES	P26041
FSIQNYTEKL	43200	13100	80100	NA	44100	91500	1290000	227000	7280000	NA	21800	34400	517000	NA	75100	NA	26100	258000	198000	679960	0.0079	15	H2Db_B22	MMP15	O54732
FSISNSAEDPF	NA	NA	NA	NA	NA	NA	NA	NA	NA	NA	NA	NA	NA	NA	NA	4320000	80000	NA	NA	2200000	0.0154	2	H2Db_B22	AMY1	P00687
FSITDQQTL	NA	NA	149000	NA	59500	NA	244000	92800	867000	NA	NA	129000	147000	NA	NA	NA	54200	625000	293000	266050	0.0359	10	H2Db_B22	NLRC5	C3VPR6
FSITYKPV	NA	NA	NA	NA	NA	NA	NA	NA	NA	NA	NA	NA	NA	NA	NA	1320000	NA	NA	NA	1320000	0.1498	1	H2Kb_Y3	RS15	P62843
FSKLDVIYL	NA	NA	NA	NA	NA	NA	NA	NA	NA	NA	NA	75700	NA	NA	NA	NA	NA	NA	NA	75700	0.5073	1	H2Db_B22	TLR8	P58682
FSKVNIQVL	NA	NA	419000	NA	328000	NA	409000	550000	543000	NA	NA	49000	1290000	NA	869000	NA	NA	528000	1100000	608500	0.0326	10	H2Db_B22	OASL2	Q9Z2F2
FSLAHITQLVL	NA	NA	NA	NA	NA	NA	NA	33000	NA	NA	NA	NA	NA	NA	373000	NA	NA	NA	NA	203000	0.3183	2	H2Db_B22	RSU1	Q01730
FSLAPYRDYL	NA	NA	NA	NA	NA	NA	124000	112000	111000	NA	NA	48000	NA	NA	681000	NA	NA	164000	188000	204000	0.1337	7	H2Db_B22	CO039	Q3TEI4
FSLDNEVHSSF	NA	NA	NA	NA	NA	NA	NA	NA	NA	NA	NA	NA	NA	NA	NA	NA	0	NA	NA	0	0.7713	1	H2Db_B22	BMP7	P23359
FSLDNSSSHL	NA	NA	NA	NA	134000	NA	NA	NA	30000	NA	NA	NA	368000	NA	NA	NA	NA	15700	24500	114440	0.1126	5	H2Db_B22	FSD1L	Q8BYN5
FSLENHGACL	NA	NA	71900	NA	NA	NA	NA	NA	NA	NA	NA	NA	NA	NA	NA	NA	NA	NA	NA	71900	0.0246	1	H2Db_B22	RAI1	Q61818
FSLENITRM	NA	NA	NA	NA	NA	NA	NA	NA	NA	NA	NA	118000	NA	NA	NA	NA	81300	NA	NA	99650	0.0075	2	H2Db_B22	PLPL1	Q3V1D5
FSLENLASTI	NA	NA	NA	NA	NA	NA	NA	584000	NA	NA	NA	NA	NA	NA	NA	NA	NA	NA	NA	584000	0.0084	1	H2Db_B22	CP2CT	Q64458
FSLENLRTM	NA	NA	8510	NA	NA	NA	NA	NA	NA	NA	NA	NA	NA	NA	NA	NA	NA	NA	NA	8510	0.0068	1	H2Db_B22	KANL1	Q80TG1
FSLENNFLL	NA	NA	838000	NA	NA	NA	1200000	2770000	1430000	NA	NA	98000	2050000	NA	5270000	NA	NA	713000	1170000	1.72656e+06	0.0082	9	H2Db_B22	STAT1	P42225
FSLENVPEGEL	NA	NA	51800	NA	18900	NA	210000	35900	426000	NA	NA	NA	NA	NA	NA	NA	NA	91700	49400	126243	0.07	7	H2Db_B22	N4BP1	Q6A037
FSLESQTTI	NA	NA	16600	NA	NA	NA	NA	NA	NA	NA	NA	NA	NA	NA	46100	NA	NA	70000	NA	44233.3	0.0212	3	H2Db_B22	IRK10	Q9JM63
FSLGSPLSSPV	NA	NA	59300	NA	302000	NA	NA	NA	NA	NA	NA	NA	1840000	NA	NA	NA	NA	NA	NA	733767	1.1629	3	H2Db_B22	DESM	P31001
FSLHNPYNL	NA	NA	92800	NA	NA	NA	NA	NA	NA	NA	NA	198000	NA	NA	NA	NA	NA	NA	NA	145400	0.0097	2	H2Db_B22	TBX15	O70306
FSLINWDDL	NA	NA	NA	NA	NA	NA	50100	54000	20500	NA	NA	NA	259000	NA	NA	NA	NA	NA	NA	95900	0.0055	4	H2Db_B22	SGK1	Q9WVC6
FSLLNSDSSL	NA	NA	NA	NA	NA	NA	NA	510000	NA	NA	NA	NA	NA	NA	NA	NA	NA	NA	NA	510000	0.0089	1	H2Db_B22	RHPN2	Q8BWR8
FSLNNLHEL	NA	NA	NA	NA	NA	NA	NA	NA	127000	NA	NA	NA	NA	NA	NA	NA	NA	23200	NA	75100	0.0062	2	H2Db_B22	LRC8B	Q5DU41
FSLQNQLRL	37900	NA	505000	NA	46400	NA	934000	876000	1810000	NA	NA	186000	1220000	NA	2360000	NA	28600	114000	280000	699825	0.0089	12	H2Db_B22	FLII	Q9JJ28
FSLRFNNL	NA	NA	NA	NA	NA	NA	NA	NA	NA	NA	NA	NA	NA	NA	112000	NA	NA	NA	22400	67200	0.0104	2	H2Kb_Y3	TLR13	Q6R5N8
FSLSNLQEL	NA	NA	NA	NA	NA	NA	NA	NA	37400	NA	NA	NA	45700	NA	NA	NA	NA	NA	NA	41550	0.0057	2	H2Db_B22	LRC8D	Q8BGR2
FSLSQWDPM	NA	NA	NA	NA	0	NA	NA	NA	NA	NA	NA	NA	NA	NA	NA	NA	NA	NA	NA	0	0.0099	1	H2Db_B22	AG10B	Q3UGP8
FSLTNGMYP	NA	NA	245000	NA	NA	NA	136000	1060000	281000	NA	NA	NA	315000	NA	1390000	NA	NA	184000	318000	491125	0.1189	8	H2Db_B22	RL6	P47911
FSLVGFTQM	NA	NA	73700	NA	NA	NA	32700	59300	19400	NA	NA	NA	41900	NA	281000	NA	NA	NA	23600	75942.9	0.0453	7	H2Db_B22	TECR	Q9CY27
FSLYNGILL	NA	NA	NA	NA	NA	NA	NA	200000	NA	NA	NA	NA	NA	NA	165000	NA	NA	NA	NA	182500	0.0085	2	H2Db_B22	EBP	P70245
FSMASSLNLPV	NA	NA	NA	NA	NA	NA	NA	NA	NA	NA	NA	39900	NA	NA	NA	NA	NA	NA	NA	39900	0.4938	1	H2Db_B22	BCL10	Q9Z0H7
FSMQDLTTI	NA	NA	NA	NA	NA	NA	NA	0	338000	NA	NA	NA	NA	NA	NA	NA	NA	NA	NA	169000	0.0098	2	H2Db_B22	REEP1	Q8BGH4
FSMTLFQHI	NA	NA	NA	NA	NA	NA	95700	NA	187000	NA	NA	NA	NA	NA	NA	NA	NA	NA	NA	141350	0.0457	2	H2Db_B22	TSN9	Q8BJU2
FSMTNNVLL	NA	NA	NA	NA	NA	NA	884000	NA	3630000	NA	NA	NA	628000	NA	383000	NA	NA	NA	NA	1381250	0.0055	4	H2Db_B22	M3K6	Q9WTR2
FSNKNLEEL	38900	21200	131000	NA	325000	NA	579000	1380000	1820000	NA	NA	98800	802000	NA	3880000	NA	NA	522000	223000	818408	0.0087	12	H2Db_B22	DI3L1	Q8C0S1
FSNKNTLII	NA	NA	NA	NA	NA	NA	NA	NA	NA	NA	NA	NA	38800	NA	NA	NA	NA	NA	NA	38800	0.0223	1	H2Db_B22	CO3	P01027
FSNLFGGEPL	NA	NA	240000	NA	NA	NA	NA	NA	NA	NA	NA	NA	NA	NA	214000	NA	NA	NA	NA	227000	0.2866	2	H2Db_B22	TFR1	Q62351
FSNVNLKEV	40900	34700	231000	6570	353000	NA	412000	2440000	239000	29500	NA	363000	552000	NA	3100000	NA	94300	347000	827000	604665	0.0431	15	H2Db_B22	DDB1	Q3U1J4
FSNVNSIEF	NA	NA	NA	NA	NA	NA	47100	NA	241000	NA	NA	38400	NA	NA	NA	NA	NA	0	NA	81625	0.0332	4	H2Db_B22	CD47	Q61735
FSPANYDQAHL	NA	NA	NA	NA	NA	NA	22100	NA	119000	NA	NA	NA	NA	NA	NA	NA	NA	NA	NA	70550	0.0479	2	H2Db_B22	SIK3	Q6P4S6
FSPASPPTHL	0	NA	307000	NA	127000	NA	1460000	2300000	207000	9660	NA	NA	0	NA	4990000	NA	23900	220000	102000	812213	1.1337	12	H2Db_B22	TF7L1	Q9Z1J1
FSPENTELL	NA	25000	75200	189000	146000	NA	739000	806000	2190000	NA	NA	150000	116000	NA	1330000	NA	NA	1610000	143000	626600	0.0212	12	H2Db_B22	BBS4	Q8C1Z7
FSPFNPTSL	NA	NA	130000	NA	28600	NA	127000	NA	199000	NA	NA	15400	127000	NA	2740000	NA	NA	259000	0	402889	0.0104	9	H2Db_B22	ELF4	Q9Z2U4
FSPFNPTSLI	NA	NA	NA	NA	NA	NA	NA	NA	NA	NA	NA	NA	NA	NA	58100	NA	NA	NA	NA	58100	0.068	1	H2Db_B22	ELF4	Q9Z2U4
FSPFSIASL	NA	NA	NA	NA	NA	NA	NA	32100	NA	NA	NA	NA	NA	NA	NA	NA	NA	NA	NA	32100	0.2851	1	H2Db_B22	IC1	P97290
FSPHNHAKL	NA	NA	NA	NA	NA	NA	NA	NA	NA	NA	NA	NA	NA	NA	NA	NA	NA	91200	NA	91200	0.0502	1	H2Db_B22	SIX2	Q62232
FSPINWDDL	NA	NA	NA	NA	NA	NA	157000	327000	NA	NA	NA	NA	551000	NA	NA	NA	NA	NA	NA	345000	0.0092	3	H2Db_B22	SGK2	Q9QZS5
FSPLNPMRV	NA	NA	12700	NA	NA	NA	NA	NA	NA	NA	NA	NA	NA	NA	NA	NA	NA	NA	NA	12700	0.0931	1	H2Db_B22	HNRH2	P70333
FSPLNPMRVHI	NA	NA	231000	NA	68600	NA	1340000	1140000	2990000	NA	47600	0	1370000	NA	4970000	NA	NA	646000	129000	1.17565e+06	0.1022	11	H2Db_B22	HNRH2	P70333
FSPLNPVRV	NA	NA	1430000	NA	87800	NA	778000	3060000	1530000	45000	NA	266000	549000	NA	5890000	NA	3740	803000	1750000	1.34938e+06	0.0419	12	H2Db_B22	HNRPF	Q9Z2X1
FSPLNPVRVHI	0	NA	3030000	40800	1150000	NA	6820000	4550000	22700000	NA	481000	260000	7760000	NA	29400000	273000	84400	7520000	1860000	5.72861e+06	0.1047	15	H2Db_B22	HNRPF	Q9Z2X1
FSPMGVDHM	NA	NA	26500	NA	NA	NA	NA	NA	NA	NA	NA	NA	116000	NA	NA	NA	NA	NA	54900	65800	0.1203	3	H2Db_B22	ELAV1	P70372
FSPMNQHFL	NA	NA	NA	NA	NA	NA	NA	NA	NA	NA	NA	NA	NA	NA	NA	NA	NA	269000	NA	269000	0.007	1	H2Db_B22	DPP10	Q6NXK7
FSPQNFIDNI	NA	NA	NA	NA	38500	NA	NA	NA	NA	NA	NA	NA	22500000	NA	NA	NA	NA	NA	NA	11269250	0.0468	2	H2Db_B22	PLB1	Q3TTY0
FSPRFVAL	NA	NA	NA	NA	NA	NA	NA	NA	NA	NA	NA	NA	191000	NA	1350000	NA	NA	NA	NA	770500	0.0539	2	H2Kb_Y3	SYVN1	Q9DBY1
FSPSFINHI	NA	NA	NA	NA	NA	NA	NA	57200	NA	NA	NA	NA	NA	NA	NA	NA	NA	NA	NA	57200	0.5829	1	H2Kb_Y3	FASTK	Q9JIX9
FSPSNPPEIII	NA	NA	67600	NA	468000	NA	317000	NA	351000	NA	NA	NA	1860000	NA	NA	NA	NA	NA	290000	558933	0.2125	6	H2Db_B22	KCNN3	P58391
FSPSSRYHL	NA	NA	NA	NA	NA	NA	NA	NA	13200	NA	NA	NA	NA	NA	103000	NA	NA	NA	NA	58100	0.2074	2	H2Db_B22	RFWD2	Q9R1A8
FSPTNPAHL	NA	NA	290000	NA	138000	NA	414000	900000	1440000	NA	NA	NA	611000	NA	5470000	NA	NA	1000000	189000	1.16133e+06	0.0107	9	H2Db_B22	WDR76	A6PWY4
FSPTNPAHLL	NA	NA	1440000	NA	NA	NA	320000	53000	617000	NA	NA	NA	NA	NA	2670000	NA	NA	389000	686000	882143	0.0499	7	H2Db_B22	WDR76	A6PWY4
FSPTNYHFL	43100	NA	129000	NA	68400	NA	701000	1340000	3040000	NA	NA	62300	180000	NA	491000	NA	NA	9240	112000	561458	0.0068	11	H2Db_B22	MANBA	Q8K2I4
FSPVDKMQL	NA	NA	NA	NA	NA	NA	NA	NA	NA	NA	NA	93900	NA	NA	NA	NA	NA	NA	NA	93900	0.5322	1	H2Db_B22	ECHA	Q8BMS1
FSPVYRCL	NA	NA	NA	NA	72200	NA	NA	NA	NA	NA	NA	NA	NA	NA	NA	NA	NA	NA	NA	72200	0.392	1	H2Kb_Y3	EXOC6	Q8R313
FSQAWLEEL	NA	NA	NA	NA	NA	NA	NA	NA	NA	NA	NA	NA	NA	NA	NA	NA	NA	41300	NA	41300	0.9206	1	H2Db_B22	BIG3	Q3UGY8
FSQEYINL	NA	NA	16400	NA	NA	NA	NA	207000	NA	NA	NA	NA	NA	NA	78800	NA	NA	NA	NA	100733	0.1037	3	H2Kb_Y3	HM13	Q9D8V0
FSQGPGNRPPL	NA	NA	0	NA	NA	NA	NA	NA	7350	NA	NA	NA	NA	NA	NA	NA	NA	NA	NA	3675	0.1909	2	H2Db_B22	LCP2	Q60787
FSSENQQFV	NA	NA	NA	NA	0	NA	NA	NA	NA	NA	NA	NA	NA	NA	NA	NA	NA	NA	NA	0	0.0365	1	H2Db_B22	SBNO2	Q7TNB8
FSSLNLRETNL	NA	NA	NA	NA	9020	NA	NA	NA	NA	NA	NA	NA	NA	NA	NA	NA	NA	NA	NA	9020	0.5768	1	H2Db_B22	VIME	P20152
FSSSRGFFI	NA	NA	NA	NA	NA	NA	NA	NA	0	NA	NA	NA	NA	NA	NA	NA	NA	NA	NA	0	0.6503	1	H2Db_B22	MSH4	Q99MT2
FSTWNLDHI	NA	NA	16500	NA	NA	NA	NA	NA	50100	NA	NA	NA	NA	NA	NA	NA	NA	NA	NA	33300	0.0085	2	H2Db_B22	DFFB	O54788
FSVAHLFYL	NA	NA	NA	NA	NA	NA	NA	340000	NA	NA	NA	NA	883000	NA	NA	NA	NA	NA	NA	611500	0.0219	2	H2Db_B22	TM86B	Q497J1
FSVAYANM	NA	NA	NA	NA	NA	NA	NA	225000	NA	NA	NA	NA	NA	NA	NA	NA	NA	NA	NA	225000	0.0426	1	H2Kb_Y3	IF4G1	Q6NZJ6
FSVEGQENL	NA	0	48700	NA	NA	NA	250000	874000	310000	NA	NA	84800	170000	NA	2920000	NA	NA	234000	62000	495350	0.3298	10	H2Db_B22	MTR1	Q9DBC3
FSVENFDAL	NA	NA	97800	NA	136000	NA	640000	NA	702000	NA	NA	19900	961000	NA	6750000	NA	NA	885000	310000	1.16686e+06	0.0054	9	H2Db_B22	ITAX	Q9QXH4
FSVENKWRL	NA	NA	183000	NA	176000	NA	1920000	4240000	3320000	NA	NA	368000	2860000	NA	784000	NA	NA	209000	661000	1472100	0.0211	10	H2Db_B22	COX7C	P17665
FSVENKWRLL	NA	NA	NA	NA	NA	NA	137000	NA	NA	NA	NA	NA	NA	NA	NA	NA	NA	NA	28500	82750	0.0578	2	H2Db_B22	COX7C	P17665
FSVLNWDQV	2280	NA	457000	NA	30200	NA	224000	359000	242000	NA	13300	339000	1100000	NA	559000	NA	17800	355000	244000	303275	0.0059	13	H2Db_B22	FA46C	Q5SSF7
FSVNNLLGDPV	NA	NA	75700	NA	NA	NA	NA	1290000	NA	NA	NA	NA	47700	NA	NA	NA	NA	NA	NA	471133	0.0228	3	H2Db_B22	YIF1A	Q91XB7
FSVQETQTL	NA	NA	NA	NA	NA	NA	NA	NA	NA	NA	NA	NA	NA	NA	NA	NA	NA	NA	0	0	0.423	1	H2Db_B22	MSD4	Q91YU3
FSVQNEAGL	NA	NA	NA	NA	NA	NA	NA	NA	NA	NA	NA	NA	NA	NA	129000	NA	NA	NA	NA	129000	0.0382	1	H2Db_B22	ZN292	Q9Z2U2
FSVRPFAL	NA	NA	161000	NA	NA	NA	NA	NA	NA	NA	NA	NA	NA	NA	NA	NA	NA	NA	NA	161000	0.7256	1	H2Kb_Y3	PKD1	O08852
FSVTNPHPEI	NA	NA	NA	NA	NA	NA	NA	NA	NA	NA	NA	NA	NA	NA	67300	NA	NA	NA	NA	67300	0.0091	1	H2Db_B22	DOC11	A2AF47
FSVTNPHTM	0	NA	86200	69700	142000	35300	137000	3360000	2210000	0	NA	36200	1520000	NA	7750000	NA	0	1210000	141000	1113160	0.0051	15	H2Db_B22	LRIF1	Q8CDD9
FSYAPPVDSFL	NA	NA	NA	NA	NA	NA	27500	NA	28800	NA	NA	NA	NA	NA	NA	NA	NA	NA	NA	28150	1.6812	2	H2Db_B22	SGK1	Q9WVC6
FSYFPYPSL	NA	NA	17800	NA	NA	NA	41500	215000	2750	NA	NA	NA	48300	NA	456000	NA	NA	46500	NA	118264	0.0188	7	H2Kb_Y3	HOMEZ	Q80W88
FSYKIDFAEM	NA	NA	21700	NA	NA	NA	354000	NA	298000	NA	NA	4290	NA	NA	1280000	NA	NA	91400	37400	298113	0.5014	7	H2Db_B22	PAR11	Q8CFF0
FSYLKSAL	NA	NA	NA	NA	NA	NA	NA	0	NA	NA	NA	NA	NA	NA	NA	NA	NA	NA	NA	0	0.1003	1	H2Kb_Y3	COG2	Q921L5
FSYLNPQEL	346000	132000	1310000	80100	2930000	49900	5060000	5040000	10800000	79800	94400	967000	18100000	NA	18200000	778000	604000	2130000	2620000	3.85118e+06	0.007	18	H2Db_B22	FBXL5	Q8C2S5
FSYTFSKV	NA	NA	NA	NA	633000	NA	NA	NA	16400	NA	NA	NA	1380000	NA	NA	NA	NA	NA	NA	676467	0.0129	3	H2Kb_Y3	TRPM4	Q7TN37
FSYVFRVV	1700	NA	NA	NA	NA	NA	NA	12500000	NA	NA	NA	NA	NA	NA	NA	NA	NA	NA	NA	6250850	0.031	2	H2Kb_Y3	ABCBB	Q9QY30
FSYVNPQFV	NA	NA	NA	NA	NA	NA	NA	NA	NA	NA	NA	NA	84800	NA	144000	NA	NA	NA	NA	114400	0.0069	2	H2Db_B22	KPCA	P20444
FTDNYTRL	NA	NA	NA	NA	642000	NA	NA	NA	NA	NA	NA	NA	62200	NA	NA	NA	NA	NA	NA	352100	1.5246	2	H2Kb_Y3	VIP	P32648
FTFEYRYL	5130	0	226000	NA	52500	NA	288000	657000	536000	NA	NA	48000	1100000	NA	3200000	NA	52100	379000	184000	517518	0.0098	13	H2Kb_Y3	CNOT3	Q8K0V4
FTFKYHHV	NA	NA	NA	NA	112000	NA	NA	1780000	NA	NA	NA	NA	NA	NA	NA	NA	NA	NA	NA	946000	0.0451	2	H2Kb_Y3	PGRC1	O55022
FTFLRQEL	NA	NA	NA	NA	0	NA	NA	NA	NA	NA	NA	NA	NA	NA	NA	NA	NA	NA	NA	0	0.3569	1	H2Kb_Y3	PDK2	Q9JK42
FTFQFNNL	11800	NA	218000	NA	113000	NA	241000	1120000	375000	NA	NA	18900	1260000	NA	1840000	NA	28800	365000	206000	483125	0.0087	12	H2Kb_Y3	UBP15	Q8R5H1
FTFVLRDLL	NA	NA	NA	NA	NA	NA	NA	NA	NA	NA	NA	NA	NA	NA	46100	NA	NA	NA	NA	46100	0.1448	1	H2Db_B22	INAR2	O35664
FTGHNSPLF	NA	NA	13500	NA	NA	NA	NA	NA	NA	NA	NA	NA	NA	NA	NA	NA	NA	NA	NA	13500	1.605	1	H2Db_B22	OVGP1	Q62010
FTGKNQEII	NA	NA	100000	NA	NA	NA	64200	742000	842000	NA	NA	80600	986000	NA	576000	NA	4130	315000	NA	412214	0.0726	9	H2Db_B22	LRP4	Q8VI56
FTHQNGERV	NA	NA	NA	NA	NA	NA	NA	56100	NA	NA	NA	NA	NA	NA	105000	NA	NA	41300	NA	67466.7	0.1414	3	H2Db_B22	CPEB4	Q7TN98
FTIFNRVDI	NA	NA	NA	NA	NA	NA	NA	NA	5890	NA	NA	NA	NA	NA	NA	NA	NA	NA	NA	5890	0.0233	1	H2Db_B22	STAG2	O35638
FTIIDGNLV	NA	NA	NA	NA	24700	NA	NA	NA	NA	NA	NA	NA	0	NA	NA	NA	NA	NA	NA	12350	0.5796	2	H2Db_B22	ULA1	Q8VBW6
FTIRNKKGTEL	56100	NA	NA	NA	NA	NA	NA	NA	403000	NA	NA	NA	NA	NA	368000	NA	NA	175000	NA	250525	0.0682	4	H2Db_B22	MERL	P46662
FTLRNGQVL	NA	45700	49300	NA	221000	NA	358000	148000	NA	NA	NA	238000	1570000	NA	590000	NA	NA	NA	73400	365933	0.0092	9	H2Db_B22	SUSD2	Q9DBX3
FTLVNKKNALI	NA	NA	38900	NA	NA	NA	120000	NA	171000	NA	NA	NA	NA	NA	0	NA	NA	0	41300	61866.7	0.1706	6	H2Db_B22	EH1L1	Q99MS7
FTPAVHASL	NA	NA	NA	NA	70700	NA	1410000	NA	NA	NA	NA	NA	NA	NA	NA	NA	NA	NA	NA	740350	1.1474	2	H2Db_B22	HBA	P01942
FTPNNIKQV	NA	NA	NA	NA	NA	NA	NA	NA	NA	NA	NA	NA	NA	NA	NA	NA	NA	112000	NA	112000	0.8737	1	H2Db_B22	DDX5	Q61656
FTPSFANL	NA	NA	NA	NA	NA	NA	NA	1820000	NA	NA	NA	NA	NA	NA	NA	NA	NA	NA	NA	1820000	0.0532	1	H2Kb_Y3	IF4G1	Q6NZJ6
FTPVNGDFI	NA	NA	0	NA	NA	NA	NA	NA	NA	NA	NA	NA	93500	NA	968000	NA	NA	NA	NA	353833	0.0093	3	H2Db_B22	SVEP1	A2AVA0
FTQYFQSM	NA	NA	NA	NA	NA	NA	72100	443000	NA	NA	NA	NA	NA	NA	NA	NA	NA	NA	NA	257550	0.4939	2	H2Kb_Y3	APOA2	P09813
FTVCNSHVL	NA	NA	13500	NA	NA	NA	NA	NA	NA	NA	NA	NA	NA	NA	NA	NA	NA	NA	NA	13500	0.0084	1	H2Db_B22	JIP4	Q58A65
FTVENGSTI	NA	NA	NA	NA	NA	NA	126000	7380000	NA	NA	NA	NA	NA	NA	NA	NA	NA	NA	NA	3753000	0.0106	2	H2Db_B22	AADAT	Q9WVM8
FTVPLLEPHL	NA	NA	NA	NA	NA	NA	37200	NA	NA	NA	NA	NA	NA	NA	NA	NA	NA	NA	NA	37200	1.942	1	H2Db_B22	PPR1A	Q9ERT9
FTVRNDITL	NA	NA	NA	NA	NA	NA	NA	NA	NA	NA	66500	NA	NA	NA	NA	2070000	NA	NA	NA	1068250	0.0105	2	H2Db_B22	CTRB1	Q9CR35
FTVSNFVDNL	NA	NA	408000	NA	NA	5620	39600	457000	5680000	NA	44200	1030000	658000	NA	1370000	NA	NA	84900	786000	960302	0.1185	11	H2Db_B22	NLGN2	Q69ZK9
FTWTGAEHI	NA	NA	NA	NA	NA	NA	63000	26600	155000	NA	NA	NA	NA	NA	NA	NA	NA	NA	49200	73450	0.4994	4	H2Db_B22	UBR5	Q80TP3
FTYDYHTL	NA	125000	76700	NA	177000	NA	997000	88100000	782000	34000	NA	146000	NA	NA	508000	NA	6590000	130000	221000	8157225	0.0202	12	H2Kb_Y3	PLM	Q9Z239
FTYGFFKI	NA	NA	NA	NA	NA	NA	NA	NA	NA	NA	NA	NA	NA	NA	3190	NA	NA	NA	NA	3190	0.117	1	H2Kb_Y3	REL	P15307
FTYLNEGFL	NA	NA	NA	NA	NA	NA	NA	99000	NA	NA	NA	NA	NA	NA	NA	NA	NA	NA	NA	99000	0.0361	1	H2Db_B22	S2542	Q8R0Y8
FTYRYLAL	NA	NA	NA	NA	NA	NA	NA	NA	NA	NA	NA	NA	NA	NA	NA	NA	NA	274000	NA	274000	0.0079	1	H2Kb_Y3	VPS16	Q920Q4
FVFAYKSL	NA	NA	NA	NA	NA	NA	NA	59400	NA	NA	NA	NA	NA	NA	NA	NA	NA	NA	NA	59400	0.0244	1	H2Kb_Y3	PXMP4	Q9JJW0
FVFPLSHL	NA	NA	NA	99800	NA	NA	NA	438000	NA	NA	NA	NA	NA	NA	NA	NA	NA	NA	NA	268900	0.114	2	H2Kb_Y3	DBND2	Q9CRD4
FVFSHLAL	NA	NA	NA	NA	NA	NA	151000	NA	NA	NA	NA	NA	NA	NA	NA	NA	NA	NA	NA	151000	0.1016	1	H2Kb_Y3	MTX1	P47802
FVGYNPYSHL	NA	NA	NA	NA	44200	NA	556000	109000	NA	NA	NA	NA	386000	NA	NA	NA	NA	NA	NA	273800	1.1206	4	H2Db_B22	SMCE1	O54941
FVHENIETF	NA	NA	NA	NA	NA	NA	NA	NA	7110	NA	NA	NA	NA	NA	NA	NA	NA	NA	NA	7110	0.0469	1	H2Db_B22	TM245	B1AZA5
FVHQNVGEV	NA	NA	0	NA	54300	NA	NA	NA	325000	NA	NA	NA	NA	NA	1750000	NA	NA	96400	30500	376033	0.2529	6	H2Db_B22	GVIN1	Q80SU7
FVHSYGEYM	NA	NA	NA	NA	NA	NA	257000	NA	NA	NA	NA	NA	NA	NA	NA	NA	NA	NA	NA	257000	0.4983	1	H2Db_B22	CCNT1	Q9QWV9
FVIFNNTYI	NA	NA	NA	NA	NA	NA	135000	133000	172000	NA	NA	23000	255000	NA	453000	NA	NA	0	NA	167286	0.0081	7	H2Db_B22	ULA1	Q8VBW6
FVIIFQNL	NA	NA	NA	NA	NA	NA	NA	NA	NA	NA	NA	NA	592000	NA	NA	NA	NA	NA	NA	592000	0.0537	1	H2Kb_Y3	ANO2	Q8CFW1
FVIPFIHL	NA	NA	NA	NA	NA	NA	NA	NA	NA	NA	NA	NA	NA	NA	NA	NA	NA	NA	10400	10400	0.1125	1	H2Kb_Y3	MOT14	Q8K1C7
FVIRNIRPHI	NA	NA	NA	NA	NA	NA	154000	66500	318000	NA	NA	NA	80800	NA	1030000	NA	NA	6600	NA	275983	0.0616	6	H2Db_B22	T11L2	Q8K1H7
FVIRNIVEA	NA	NA	421000	NA	NA	NA	NA	NA	NA	NA	NA	21000	NA	NA	216000	NA	0	116000	124000	149667	0.1233	6	H2Db_B22	RS26	P62855
FVISNYREQL	33500	NA	583000	NA	172000	NA	526000	866000	1270000	NA	NA	373000	650000	NA	2620000	NA	77800	434000	681000	690525	0.1035	12	H2Db_B22	CE034	Q3UJC8
FVIVFEHV	NA	NA	NA	NA	NA	NA	NA	NA	NA	NA	NA	NA	21600	NA	NA	NA	NA	NA	NA	21600	0.7312	1	H2Kb_Y3	ANO7	Q14AT5
FVIVFQNL	NA	NA	NA	NA	NA	NA	NA	1280000	NA	NA	84700	45500	958000	NA	1610000	61100	NA	NA	126000	595043	0.0468	7	H2Kb_Y3	ANO1	Q8BHY3
FVKVVKNKAYF	NA	NA	NA	NA	NA	NA	NA	NA	NA	NA	NA	NA	27900	NA	NA	NA	NA	NA	NA	27900	1.3847	1	H2Db_B22	RL5	P47962
FVLEYQRL	NA	NA	NA	NA	NA	NA	NA	NA	NA	NA	NA	NA	808000	NA	NA	NA	NA	NA	NA	808000	0.1207	1	H2Kb_Y3	NPCL1	Q6T3U4
FVLLNFAEM	NA	NA	NA	NA	NA	NA	NA	NA	NA	NA	NA	NA	NA	NA	18000	NA	NA	NA	NA	18000	0.0088	1	H2Db_B22	VPS35	Q9EQH3
FVMRNRDVV	NA	NA	NA	NA	NA	NA	NA	160000	NA	NA	NA	NA	NA	NA	NA	NA	NA	NA	NA	160000	0.0084	1	H2Db_B22	CO9	P06683
FVQTNISHL	NA	NA	41700	NA	98600	NA	NA	NA	54100	NA	NA	43400	NA	NA	838000	NA	NA	23500	29900	161314	0.0992	7	H2Db_B22	FLT3L	P49772
FVRINQDYI	NA	NA	91000	NA	33500	NA	113000	263000	225000	NA	NA	77500	NA	NA	379000	NA	19800	53200	114000	136900	0.0215	10	H2Db_B22	SRBD1	Q497V5
FVSENKTLPI	NA	NA	NA	NA	76000	NA	NA	NA	NA	NA	NA	NA	NA	NA	NA	NA	NA	NA	NA	76000	0.389	1	H2Db_B22	FA49A	Q8BHZ0
FVVNNQEEL	NA	NA	NA	NA	NA	NA	NA	NA	NA	NA	NA	NA	NA	NA	181000	NA	NA	NA	NA	181000	0.0251	1	H2Db_B22	COLQ	O35348
FVVSFSQVL	NA	NA	NA	NA	NA	NA	NA	NA	NA	NA	NA	NA	NA	NA	NA	221000	NA	NA	NA	221000	0.9221	1	H2Kb_Y3	TMED3	Q78IS1
FVYHFTKL	NA	NA	NA	NA	40500	NA	NA	NA	NA	NA	NA	NA	NA	NA	NA	NA	NA	35100	NA	37800	0.0097	2	H2Kb_Y3	CAN3	Q64691
FVYIFQEV	197000	1890000	666000	632000	404000	1080000	5640000	10200000	13800000	135000	95700	3780000	3050000	NA	10600000	NA	4130000	1560000	4730000	3.68175e+06	0.0969	17	H2Kb_Y3	PLST	Q99K51
FVYTFTNV	NA	NA	NA	NA	NA	NA	49100	NA	0	NA	NA	NA	NA	NA	NA	NA	NA	NA	NA	24550	0.0192	2	H2Kb_Y3	AAA1	P63115
FVYTFVVI	NA	NA	NA	NA	NA	NA	NA	NA	NA	NA	NA	NA	NA	NA	0	NA	NA	NA	NA	0	0.1831	1	H2Kb_Y3	AT8A1	P70704
FVYTYKLV	NA	NA	NA	NA	NA	NA	NA	NA	NA	NA	NA	NA	NA	NA	96600	NA	NA	NA	NA	96600	0.1445	1	H2Kb_Y3	SF3B3	Q921M3
FVYVFHTL	NA	NA	66000	NA	73900	NA	24700	NA	261000	34600	NA	NA	246000	NA	82200	NA	NA	218000	166000	130267	0.0118	9	H2Kb_Y3	GPNMB	Q99P91
FYMPLNPTDPL	NA	NA	NA	NA	NA	NA	NA	NA	NA	NA	NA	NA	6240	NA	NA	NA	NA	NA	NA	6240	0.2884	1	H2Db_B22	RERE	Q80TZ9
FYVFQTQL	NA	NA	NA	NA	NA	NA	NA	NA	NA	NA	NA	NA	NA	NA	NA	NA	NA	17800	NA	17800	0.4522	1	H2Kb_Y3	RTTN	Q8R4Y8
GAAQNIIPA	NA	NA	NA	NA	23900000	NA	NA	NA	NA	NA	NA	NA	112000000	NA	NA	8450000	NA	NA	NA	4.81167e+07	0.0652	3	H2Db_B22	G3P	P16858
GACANHVSTM	NA	NA	5730	NA	24500	NA	NA	NA	NA	NA	NA	NA	NA	NA	NA	NA	NA	NA	NA	15115	0.3385	2	H2Db_B22	DBNL	Q62418
GACENRGYL	NA	NA	NA	NA	NA	NA	NA	NA	27100	NA	NA	NA	NA	NA	NA	NA	NA	NA	NA	27100	0.1545	1	H2Db_B22	TIE1	Q06806
GAFKNLIHL	NA	NA	16500	NA	NA	NA	NA	12700	NA	NA	NA	NA	NA	NA	0	NA	NA	NA	66600	23950	0.0117	4	H2Db_B22	TLR8	P58682
GAHINLQSL	NA	NA	NA	NA	NA	NA	NA	NA	NA	NA	NA	NA	461000	NA	NA	NA	NA	226000	30400	239133	0.0216	3	H2Db_B22	RIPK4	Q9ERK0
GAHLNPAVTL	NA	NA	NA	NA	NA	NA	NA	NA	18300	NA	NA	NA	NA	NA	NA	NA	NA	NA	NA	18300	0.1201	1	H2Db_B22	AQP1	Q02013
GAHVNAQTV	NA	NA	NA	NA	NA	NA	NA	NA	NA	NA	NA	NA	NA	NA	NA	NA	NA	526000	NA	526000	0.0125	1	H2Db_B22	ASB11	Q9CQ31
GAIALGHPL	NA	NA	NA	NA	NA	NA	NA	159000	NA	NA	NA	NA	NA	NA	NA	NA	NA	NA	NA	159000	0.0515	1	H2Db_B22	THIKB	Q8VCH0
GAIENAFHL	15800	NA	NA	NA	152000	NA	420000	209000	425000	NA	NA	NA	1860000	NA	NA	NA	NA	17700	219000	414812	0.0072	8	H2Db_B22	PPM1J	Q149T7
GAIGGRGLPI	NA	NA	47700	NA	NA	NA	NA	NA	NA	NA	NA	NA	NA	NA	NA	NA	NA	NA	NA	47700	1.5934	1	H2Db_B22	FOP	Q9CY57
GAIQHLAGM	NA	NA	NA	NA	NA	NA	702000	NA	NA	NA	NA	NA	NA	NA	NA	NA	NA	NA	NA	702000	0.555	1	H2Db_B22	ETFA	Q99LC5
GAIRNAAFL	NA	NA	NA	NA	NA	NA	NA	NA	NA	NA	NA	NA	221000	NA	896000	NA	NA	0	NA	372333	0.0052	3	H2Db_B22	VASH2	Q8C5G2
GAIRNGGLYV	NA	NA	NA	NA	170000	NA	NA	1260000	NA	NA	NA	NA	309000	NA	264000	NA	NA	NA	76100	415820	0.0404	5	H2Db_B22	ADCK5	Q80V03
GAIRNYYLGI	NA	NA	NA	NA	NA	NA	NA	NA	NA	NA	NA	NA	126000	NA	NA	NA	NA	NA	NA	126000	0.0329	1	H2Db_B22	HEPH	Q9Z0Z4
GAISDKIYI	NA	NA	NA	NA	NA	NA	388000	2520000	NA	NA	NA	NA	NA	NA	NA	NA	NA	NA	NA	1454000	0.1201	2	H2Db_B22	BDH	Q80XN0
GAIVDQMTL	NA	NA	NA	NA	NA	NA	NA	NA	NA	NA	NA	NA	NA	NA	169000	NA	NA	NA	NA	169000	0.1293	1	H2Db_B22	MA2B1	O09159
GAIVNGKVL	92200	57800	334000	263000	812000	64000	1530000	2000000	2580000	0	NA	NA	2900000	NA	4830000	NA	50600	1330000	650000	1166240	0.0215	15	H2Db_B22	RGPA1	Q6GYP7
GALENAKAEI	NA	NA	187000	16100	271000	24900	793000	947000	1560000	NA	NA	59200	1270000	NA	6000000	NA	NA	788000	193000	1009100	0.0708	12	H2Db_B22	POC5	Q9DBS8
GALFNPYFDPL	222000	NA	NA	NA	NA	NA	NA	NA	NA	NA	NA	NA	NA	NA	NA	NA	NA	NA	NA	222000	0.0131	1	H2Db_B22	SCG1	P16014
GALGNTPPFL	NA	NA	169000	NA	132000	NA	133000	696000	NA	NA	NA	16300	699000	NA	177000	NA	NA	NA	NA	288900	0.1435	7	H2Db_B22	YTHD3	Q8BYK6
GALKLGLPM	NA	NA	68800	NA	NA	NA	NA	NA	NA	NA	NA	50400	NA	NA	NA	NA	NA	NA	NA	59600	0.1507	2	H2Db_B22	TRPT1	Q8K3A2
GALKNGQNL	NA	NA	NA	NA	209000	NA	NA	4160000	457000	NA	NA	NA	882000	NA	4290000	NA	NA	745000	NA	1790500	0.0305	6	H2Db_B22	ATHL1	Q8BP56
GALKNIVAV	857000	244000	4930000	139000	3590000	106000	7440000	23500000	8050000	0	78800	614000	23600000	NA	44200000	1350000	338000	3750000	4910000	7.09427e+06	0.0107	18	H2Db_B22	GPD1L	Q3ULJ0
GALKNLSVI	NA	NA	434000	NA	1750000	NA	726000	2530000	282000	NA	NA	NA	5770000	NA	3220000	NA	NA	147000	NA	1857375	0.0079	8	H2Db_B22	HERC6	F2Z461
GALKNLSVIYI	NA	NA	683000	NA	393000	NA	1250000	1340000	1200000	NA	NA	NA	4830000	NA	2770000	NA	NA	758000	1060000	1.58711e+06	0.0418	9	H2Db_B22	HERC6	F2Z461
GALKNTDYF	516000	314000	2350000	298000	7110000	306000	11800000	42300000	15100000	229000	NA	1270000	20600000	NA	98000000	2020000	863000	7780000	2230000	1.25345e+07	0.0089	17	H2Db_B22	5NT3	Q9D020
GALRSREFL	NA	NA	NA	NA	NA	NA	NA	123000	NA	NA	NA	NA	41700	NA	766000	NA	NA	64400	NA	248775	0.0966	4	H2Db_B22	RNF26	Q8BUH7
GALSNLEQL	NA	NA	NA	NA	NA	NA	NA	NA	0	NA	NA	NA	NA	NA	NA	NA	NA	NA	NA	0	0.0082	1	H2Db_B22	LRC8B	Q5DU41
GALSNLEQLFL	NA	NA	NA	NA	NA	NA	NA	NA	NA	NA	NA	NA	10600	NA	NA	NA	NA	NA	NA	10600	0.0371	1	H2Db_B22	LRC8B	Q5DU41
GALVNAIFL	NA	NA	NA	NA	65300	NA	NA	810000	963000	NA	NA	NA	654000	NA	2350000	22200	NA	NA	NA	810750	0.0069	6	H2Db_B22	ZNT1	Q60738
GALVNERTV	NA	NA	NA	NA	NA	NA	NA	151000	NA	NA	NA	NA	NA	NA	NA	NA	NA	NA	9730	80365	0.0318	2	H2Db_B22	PAMR1	Q8BU25
GALVNLSNAHL	NA	NA	15100	NA	NA	NA	NA	NA	NA	NA	NA	NA	NA	NA	NA	NA	NA	NA	NA	15100	0.0749	1	H2Db_B22	PELP1	Q9DBD5
GANVNHTTV	NA	102000	NA	58000	1090000	40700	628000	2330000	1130000	17400	NA	NA	3270000	NA	10400000	NA	7160	3390000	510000	1.76717e+06	0.0117	13	H2Db_B22	FEM1B	Q9Z2G0
GAPGFSLGSPL	NA	NA	3550000	NA	NA	NA	NA	NA	NA	NA	NA	NA	NA	NA	98600	NA	NA	NA	NA	1824300	1.53	2	H2Db_B22	DESM	P31001
GAPGNLDTL	NA	NA	NA	NA	NA	NA	NA	NA	657000	NA	NA	NA	NA	NA	NA	NA	NA	NA	NA	657000	0.0105	1	H2Db_B22	TMCC2	Q80W04
GAPGNSEQDFM	NA	NA	NA	NA	NA	NA	NA	NA	NA	NA	NA	NA	NA	NA	696000	NA	NA	NA	0	348000	0.2245	2	H2Db_B22	AB1IP	Q8R5A3
GAPINKYVV	NA	NA	111000	0	751000	16700	791000	4170000	1800000	0	NA	NA	3820000	NA	5200000	NA	NA	223000	77500	1413350	0.0272	12	H2Db_B22	FND3A	Q8BX90
GAPINVMFL	NA	NA	NA	NA	776000	NA	32300	NA	22000	NA	NA	NA	3430000	NA	NA	39000	NA	NA	12200	718583	0.0106	6	H2Db_B22	ASM3B	P58242
GAPLNIHKV	NA	NA	NA	NA	NA	NA	NA	345000	NA	NA	NA	NA	NA	NA	NA	NA	NA	NA	NA	345000	0.0535	1	H2Db_B22	TBCD5	Q80XQ2
GAPLNLVDL	NA	NA	4720000	NA	706000	NA	269000	463000	451000	0	NA	88100	2920000	NA	11100000	43800	47000	2220000	1530000	1.88907e+06	0.0323	13	H2Db_B22	KIFC1	Q9QWT9
GAPLNPTFYF	NA	NA	NA	NA	NA	NA	NA	NA	NA	NA	NA	65600	NA	NA	NA	NA	0	NA	NA	32800	0.1845	2	H2Db_B22	CP2BJ	O55071
GAPSNPDVF	NA	NA	NA	NA	NA	NA	136000	5390000	NA	NA	NA	NA	502000	NA	2750000	NA	NA	117000	129000	1504000	0.0718	6	H2Db_B22	NQO2	Q9JI75
GAPVNVSSS	NA	NA	NA	NA	775000	NA	NA	NA	NA	NA	NA	NA	355000	NA	NA	NA	NA	NA	NA	565000	0.6034	2	H2Db_B22	KC1D	Q9DC28
GASVNNTTL	NA	NA	NA	NA	NA	NA	NA	NA	NA	NA	NA	NA	NA	NA	48400	NA	NA	NA	NA	48400	0.031	1	H2Db_B22	FEM1C	Q8CEF1
GAVDFSHL	NA	NA	NA	NA	NA	NA	NA	NA	NA	NA	NA	NA	2330000	NA	NA	NA	NA	NA	NA	2330000	0.436	1	H2Kb_Y3	DC1I2	O88487
GAVEKAEII	NA	NA	NA	NA	NA	NA	NA	NA	NA	NA	NA	NA	NA	NA	NA	NA	NA	163000	NA	163000	0.7686	1	H2Db_B22	ROA0	Q9CX86
GAVEKGVPL	NA	NA	NA	NA	NA	NA	NA	NA	NA	NA	NA	NA	NA	NA	NA	755000	NA	NA	NA	755000	0.2839	1	H2Db_B22	ENOA	P17182
GAVENPEYL	NA	61600	NA	26900	983000	31200	657000	NA	1180000	NA	NA	NA	3190000	NA	1700000	NA	NA	801000	110000	874070	0.007	10	H2Db_B22	ERBB2	P70424
GAVFNGITL	NA	NA	NA	NA	NA	NA	NA	384000	NA	NA	NA	NA	NA	NA	NA	NA	NA	NA	NA	384000	0.0148	1	H2Db_B22	RTN3	Q9ES97
GAVHNGKIYI	NA	NA	NA	NA	NA	NA	NA	NA	NA	NA	NA	NA	NA	NA	11000000	NA	NA	NA	NA	11000000	0.1421	1	H2Db_B22	KLH14	Q69ZK5
GAVHNIESL	NA	NA	NA	NA	NA	NA	NA	NA	NA	NA	NA	NA	NA	NA	147000	NA	NA	NA	NA	147000	0.0116	1	H2Db_B22	BCS1	Q9CZP5
GAVKNAQEAL	NA	NA	7110	NA	44800	NA	NA	206000	199000	NA	NA	NA	171000	NA	1070000	NA	NA	157000	NA	264987	0.1237	7	H2Db_B22	XPOT	Q9CRT8
GAVKNLTYF	770000	403000	1900000	627000	209000000	NA	8500000	51900000	20200000	1470000	190000	1920000	1700000000	111000	34600000	25500000	644000	3010000	3490000	1.1468e+08	0.0124	18	H2Db_B22	SIA4C	Q91Y74
GAVLNDPYM	NA	NA	NA	NA	NA	NA	34900	125000	55500	NA	NA	NA	37800	NA	1150000	NA	NA	128000	81300	230357	0.0087	7	H2Db_B22	TTC3	O88196
GAVQNIAHL	NA	NA	5050000	NA	16000000	NA	17400000	21900000	49400000	NA	NA	NA	87900000	NA	115000000	4670000	NA	16700000	2720000	33674000	0.0093	10	H2Db_B22	ARMC8	Q9DBR3
GAVSNVLAL	NA	NA	NA	NA	NA	NA	NA	NA	NA	NA	NA	NA	NA	NA	41200	NA	NA	NA	NA	41200	0.0119	1	H2Db_B22	PE2R1	P35375
GAVTLQEYL	NA	NA	NA	NA	NA	NA	40500	NA	88300	NA	NA	36900	NA	NA	NA	NA	NA	NA	27500	48300	0.1298	4	H2Db_B22	GIT1	Q68FF6
GAVTNVKVI	130000	161000	1160000	121000	3570000	89300	2600000	34500000	3890000	155000	NA	169000	34200000	8140	50700000	1030000	175000	7660000	2000000	7906580	0.0499	18	H2Db_B22	ELAV1	P70372
GAVVNVADL	NA	NA	NA	NA	NA	NA	NA	NA	NA	NA	NA	NA	NA	NA	341000	NA	NA	NA	NA	341000	0.0206	1	H2Db_B22	TNKS2	Q3UES3
GAVYNGEPKL	NA	NA	NA	NA	108000	NA	NA	NA	20800	NA	NA	408000	0	NA	0	NA	156000	767000	70800	191325	0.0474	8	H2Db_B22	SGPL1	Q8R0X7
GAVYNLENVLL	NA	NA	30300	NA	NA	NA	NA	NA	24400	NA	NA	NA	10500	NA	NA	NA	NA	NA	NA	21733.3	0.2781	3	H2Db_B22	LTN1	Q6A009
GAYKYIQEL	NA	63600	NA	NA	NA	NA	NA	NA	NA	NA	NA	NA	NA	NA	NA	48700000	62600	0	NA	12206550	1.2462	4	H2Db_B22	RL15	Q9CZM2
GCISNTASYL	NA	NA	67700	NA	NA	NA	NA	NA	NA	NA	NA	NA	581000	NA	NA	NA	NA	NA	NA	324350	0.4801	2	H2Db_B22	VPP2	P15920
GCLQNKVVM	NA	NA	504000	NA	66900	NA	NA	101000	NA	NA	NA	NA	595000	NA	552000	NA	NA	160000	106000	297843	0.2937	7	H2Db_B22	RCBT2	Q99LJ7
GDFEYFLNL	NA	NA	238000	NA	168000	NA	401000	1100000	1130000	NA	NA	NA	1080000	NA	14200000	NA	0	196000	NA	2057000	0.4514	9	H2Kb_Y3	CUL3	Q9JLV5
GGHVNLTML	NA	NA	NA	NA	31700	NA	NA	NA	NA	NA	NA	NA	NA	NA	NA	NA	NA	NA	NA	31700	0.0817	1	H2Db_B22	SCOT1	Q9D0K2
GGIQNVGHI	1340000	2330000	11100000	2690000	59100000	1340000	25100000	53700000	61700000	3570000	204000	6570000	300000000	NA	640000000	11700000	3910000	77000000	21400000	7.12641e+07	0.0449	18	H2Db_B22	IMDH2	P24547
GGIVNQSEI	NA	NA	NA	NA	NA	NA	NA	14000000	NA	NA	NA	NA	NA	NA	NA	NA	NA	NA	NA	14000000	0.0097	1	H2Db_B22	FA11	Q91Y47
GGLQNIAVV	NA	NA	NA	NA	NA	NA	147000	NA	22700	NA	NA	82000	151000	NA	1340000	NA	NA	535000	NA	379617	0.0323	6	H2Db_B22	HA2R	P14436
GGLRNVDCL	NA	NA	515000	NA	918000	NA	NA	201000	674000	NA	NA	NA	3810000	NA	1350000	NA	NA	83200	440000	998900	0.0251	8	H2Db_B22	TBK1	Q9WUN2
GGLTNGSGRYI	NA	NA	NA	NA	NA	NA	NA	NA	NA	NA	NA	NA	23300	NA	NA	NA	NA	NA	NA	23300	0.2398	1	H2Db_B22	PUM1	Q80U78
GGMHVNGAPPM	NA	NA	NA	NA	NA	NA	NA	NA	NA	NA	NA	NA	632000	NA	NA	NA	NA	NA	NA	632000	0.9515	1	H2Db_B22	CSTF2	Q8BIQ5
GGNINVETI	NA	NA	NA	NA	269000	NA	477000	5130000	706000	NA	NA	296000	1750000	NA	9000000	NA	NA	827000	924000	2.15322e+06	0.0393	9	H2Db_B22	OST48	O54734
GGPANLEAI	NA	NA	NA	NA	NA	NA	NA	697000	NA	NA	NA	NA	177000	NA	139000	NA	NA	92000	NA	276250	0.0137	4	H2Db_B22	ECHD1	Q9D9V3
GGPENTLVF	NA	NA	NA	NA	159000	NA	NA	NA	NA	NA	NA	NA	280000	NA	256000	NA	NA	NA	45200	185050	0.38	4	H2Db_B22	KANK2	Q8BX02
GGPENVAEM	NA	NA	NA	NA	916000	NA	774000	7940000	2070000	0	NA	38900	5380000	NA	22800000	NA	NA	2970000	117000	4300590	0.0345	10	H2Db_B22	SBNO1	Q689Z5
GGPINPATA	NA	NA	NA	NA	NA	NA	NA	314000	NA	NA	NA	NA	NA	NA	NA	NA	NA	NA	NA	314000	0.2515	1	H2Db_B22	UBP2L	Q80X50
GGPINPATAA	NA	NA	NA	NA	NA	NA	0	282000	NA	NA	NA	NA	423000	NA	0	NA	NA	NA	NA	176250	1.8708	4	H2Db_B22	UBP2L	Q80X50
GGPQNQFPF	NA	NA	155000	NA	NA	NA	NA	NA	NA	NA	NA	NA	4950000	NA	NA	NA	NA	NA	NA	2552500	0.0821	2	H2Db_B22	ARI1A	A2BH40
GGPSNELPGM	NA	NA	NA	NA	293000	NA	NA	NA	NA	NA	NA	NA	635000	NA	NA	NA	NA	NA	NA	464000	0.3308	2	H2Db_B22	SYNP2	Q91YE8
GGVINKYDVVI	NA	NA	NA	NA	23800	NA	NA	NA	NA	NA	NA	NA	139000	NA	NA	NA	NA	NA	NA	81400	0.8786	2	H2Db_B22	SIA4C	Q91Y74
GGVLPNIQAV	NA	NA	6960	NA	NA	NA	NA	NA	NA	NA	NA	NA	NA	NA	NA	NA	NA	NA	NA	6960	1.0974	1	H2Db_B22	H2A1F	Q8CGP5
GGVRDYQTL	NA	NA	NA	NA	NA	NA	NA	84100	NA	NA	NA	NA	NA	NA	NA	NA	NA	NA	NA	84100	1.1737	1	H2Db_B22	ABLM1	Q8K4G5
GGVRNGVAL	95900	245000	403000	NA	3510000	128000	2380000	19600000	4980000	143000	NA	283000	16600000	NA	77000000	740000	319000	8240000	1150000	8.48856e+06	0.0543	16	H2Db_B22	NOL11	Q8BJW5
GGVRNQQTL	NA	NA	NA	NA	89100	NA	271000	741000	NA	NA	NA	NA	260000	NA	4410000	NA	NA	2020000	66400	1122500	0.0481	7	H2Db_B22	ZN618	Q80YY7
GGVVNMYHM	282000	843000	1380000	NA	10300000	38000	12000000	9410000	18900000	112000	NA	595000	74600000	NA	225000000	3490000	407000	21100000	1670000	2.37579e+07	0.0172	16	H2Db_B22	PSB8	P28063
GIALNDNFVKL	NA	NA	6540	NA	0	NA	NA	NA	NA	NA	NA	NA	312000	NA	NA	NA	NA	NA	NA	106180	1.6854	3	H2Db_B22	G3P	P16858
GIFQFQTL	NA	NA	NA	NA	NA	NA	NA	1660000	NA	NA	NA	NA	101000	NA	NA	NA	NA	NA	NA	880500	0.0692	2	H2Kb_Y3	MRP2	Q8VI47
GILRTPDTI	NA	NA	NA	NA	NA	NA	NA	NA	NA	NA	NA	NA	NA	NA	NA	237000	NA	NA	NA	237000	1.3452	1	H2Db_B22	CLH	Q68FD5
GILTFSNL	NA	NA	108000	NA	NA	NA	NA	129000	NA	NA	NA	NA	1150000	NA	548000	NA	NA	NA	NA	483750	0.0798	4	H2Kb_Y3	NOMO1	Q6GQT9
GIMRFVNI	NA	NA	NA	NA	NA	NA	NA	24000	NA	NA	NA	NA	NA	NA	NA	NA	NA	NA	NA	24000	0.298	1	H2Kb_Y3	WDR67	Q6NXY1
GINVNAAPF	NA	NA	NA	NA	7650	NA	NA	NA	NA	NA	NA	NA	109000	NA	NA	NA	NA	NA	NA	58325	0.3961	2	H2Db_B22	CAPR1	Q60865
GIQIFQNL	NA	NA	NA	NA	NA	NA	NA	NA	NA	NA	NA	NA	NA	NA	42000	NA	NA	NA	NA	42000	0.6525	1	H2Kb_Y3	FRMD6	Q8C0V9
GISYFITSL	NA	NA	NA	NA	NA	NA	NA	143000	NA	NA	NA	NA	NA	NA	NA	NA	NA	NA	NA	143000	1.3901	1	H2Kb_Y3	NPBW1	P49681
GKLLNAEYI	124000	59300	153000	14200	1580000	10400	2220000	11000000	1720000	NA	NA	263000	1690000	0	10600000	NA	25000	0	258000	1.85731e+06	0.112	16	H2Db_B22	ABLM2	Q8BL65
GLCALQSLDYL	NA	NA	NA	NA	NA	NA	102000	NA	137000	NA	NA	NA	30000	NA	NA	NA	NA	NA	NA	89666.7	0.4567	3	H2Db_B22	LRRD1	Q8C0R9
GLLKNQVAV	NA	NA	NA	NA	NA	NA	NA	NA	NA	NA	NA	60200	NA	NA	NA	NA	NA	NA	NA	60200	0.3978	1	H2Db_B22	PECR	Q99MZ7
GLLLFSHL	NA	NA	NA	NA	NA	NA	NA	NA	NA	NA	NA	NA	NA	NA	NA	NA	0	NA	NA	0	0.4332	1	H2Kb_Y3	CNTP1	O54991
GLMMFGKL	NA	NA	NA	NA	NA	NA	NA	NA	0	NA	NA	NA	NA	NA	NA	NA	NA	NA	NA	0	0.9161	1	H2Kb_Y3	DTNB	O70585
GLPSLPNLPSL	NA	NA	542000	NA	NA	NA	414000	512000	NA	NA	NA	NA	786000	NA	1070000	NA	NA	12900	56600	484786	0.8706	7	H2Db_B22	GORS2	Q99JX3
GLQPNTIYL	NA	NA	NA	NA	NA	NA	NA	NA	NA	0	NA	NA	NA	NA	NA	NA	NA	NA	NA	0	0.7749	1	H2Db_B22	ROBO3	Q9Z2I4
GLVTNQLSHI	NA	NA	59100	NA	NA	NA	NA	NA	NA	NA	NA	NA	NA	NA	NA	NA	NA	NA	NA	59100	1.6949	1	H2Db_B22	RTN2	O70622
GLYGNKYTL	NA	NA	NA	NA	NA	NA	NA	NA	NA	NA	NA	NA	NA	NA	0	NA	NA	NA	NA	0	0.5793	1	H2Db_B22	DPOLZ	Q61493
GLYLHALL	NA	NA	NA	NA	NA	NA	NA	NA	NA	NA	NA	NA	NA	NA	NA	NA	NA	69500	59300	64400	0.4945	2	H2Kb_Y3	GLP2R	Q5IXF8
GMGINKADI	NA	NA	NA	NA	NA	NA	NA	NA	NA	NA	NA	NA	NA	NA	87000	NA	NA	NA	NA	87000	1.0567	1	H2Db_B22	WRN	O09053
GMHQNTLRI	NA	NA	NA	NA	NA	NA	NA	245000	111000	NA	NA	NA	187000	NA	1680000	NA	NA	274000	NA	499400	0.1946	5	H2Db_B22	NMD3	Q99L48
GMHVNGAPP	NA	NA	NA	NA	NA	NA	NA	NA	NA	NA	NA	NA	218000	NA	NA	NA	NA	NA	NA	218000	1.2885	1	H2Db_B22	CSTF2	Q8BIQ5
GMHVNGAPPM	NA	NA	NA	NA	NA	NA	NA	NA	NA	NA	NA	NA	151000	NA	NA	NA	NA	NA	NA	151000	0.1034	1	H2Db_B22	CSTF2	Q8BIQ5
GMIENGPFL	153000	228000	2310000	429000	702000	277000	7380000	4270000	13700000	54500	175000	88600	6090000	NA	15100000	716000	67100	1760000	2480000	3.11001e+06	0.0204	18	H2Db_B22	GVIN1	Q80SU7
GMIINVLEL	NA	NA	NA	NA	NA	NA	NA	0	122000	NA	NA	NA	NA	NA	953000	NA	NA	166000	75100	263220	0.0196	5	H2Db_B22	PSMF1	Q8BHL8
GMKLNLDYL	14000	40200	459000	NA	110000	NA	1510000	1630000	1630000	NA	NA	225000	1720000	NA	7280000	NA	69700	707000	867000	1.25092e+06	0.0423	13	H2Db_B22	DRG2	Q9QXB9
GMLEKIDMI	NA	NA	38300	NA	NA	NA	115000	NA	105000	NA	NA	37600	NA	NA	444000	NA	NA	0	24800	109243	1.1339	7	H2Db_B22	RBM12	Q8R4X3
GMLGNSSHI	NA	NA	NA	NA	NA	NA	NA	NA	108000	NA	NA	NA	NA	NA	582000	NA	NA	NA	NA	345000	0.1139	2	H2Db_B22	ITF2	Q60722
GMLQNRVLL	NA	NA	NA	NA	NA	NA	NA	NA	NA	NA	NA	NA	183000	NA	NA	NA	NA	NA	NA	183000	0.0303	1	H2Db_B22	BI2L2	Q80Y61
GMVMNLTDL	NA	NA	NA	NA	NA	NA	NA	NA	NA	NA	NA	NA	NA	NA	29600	NA	NA	NA	NA	29600	0.0468	1	H2Db_B22	PTPS	Q9R1Z7
GMYIFLHTV	NA	NA	NA	NA	NA	NA	NA	340000	NA	NA	NA	NA	NA	NA	NA	NA	7310	NA	NA	173655	0.4508	2	H2Kb_Y3	ORML3	Q9CPZ6
GNLDYKNL	NA	NA	NA	NA	NA	155000	NA	NA	NA	NA	NA	NA	NA	NA	NA	NA	NA	NA	NA	155000	0.8283	1	H2Kb_Y3	MLRV	P51667
GNLDYRNL	NA	NA	NA	NA	NA	NA	NA	NA	NA	NA	NA	NA	NA	NA	NA	NA	NA	738000	NA	738000	0.4069	1	H2Kb_Y3	MYL10	Q62082
GNLQLGPPM	NA	NA	NA	NA	NA	NA	NA	NA	NA	NA	NA	NA	NA	NA	0	NA	NA	NA	NA	0	1.6533	1	H2Db_B22	ABEC3	Q99J72
GNLSNFLIHL	NA	NA	NA	NA	NA	NA	NA	NA	NA	NA	NA	NA	NA	NA	70200	NA	NA	29100	NA	49650	0.6762	2	H2Db_B22	YIPF1	Q91VU1
GNSLMHLTAL	NA	NA	NA	NA	NA	NA	NA	NA	NA	NA	NA	NA	NA	NA	189000	NA	NA	NA	NA	189000	1.4998	1	H2Db_B22	CEP72	Q9D3R3
GNVAFPHL	NA	NA	NA	NA	1840000	NA	530000	NA	NA	NA	NA	NA	1780000	NA	NA	NA	NA	NA	NA	1.38333e+06	0.2613	3	H2Kb_Y3	FIP1	Q9D824
GNVTNITTV	NA	NA	NA	NA	NA	NA	NA	NA	130000	NA	NA	NA	NA	NA	2080000	NA	NA	NA	NA	1105000	0.079	2	H2Db_B22	LRC33	Q8BMT4
GNYKWINYL	NA	NA	NA	NA	NA	NA	NA	36600	9070	NA	NA	NA	NA	NA	NA	NA	6670	NA	NA	17446.7	0.2073	3	H2Kb_Y3	ACSL4	Q9QUJ7
GNYLFHYI	NA	NA	NA	NA	NA	NA	NA	44700	NA	NA	NA	NA	NA	NA	NA	NA	NA	NA	NA	44700	0.0514	1	H2Kb_Y3	VAMP7	P70280
GNYNFFNL	NA	NA	0	NA	NA	NA	NA	362000	NA	NA	NA	0	28900	NA	155000	NA	NA	NA	24200	95016.7	0.0109	6	H2Kb_Y3	LMF2	Q8C3X8
GNYNFFNLL	NA	NA	NA	NA	NA	NA	NA	92400	NA	NA	NA	NA	NA	NA	113000	NA	NA	NA	NA	102700	0.0105	2	H2Kb_Y3	LMF2	Q8C3X8
GNYRFMKL	NA	NA	NA	NA	NA	NA	NA	142000	NA	NA	NA	NA	NA	NA	382000	NA	NA	NA	NA	262000	0.0118	2	H2Kb_Y3	INVS	O89019
GNYSYLRL	NA	NA	NA	NA	16900	NA	NA	NA	NA	NA	NA	NA	NA	NA	NA	NA	NA	NA	NA	16900	0.0172	1	H2Kb_Y3	CF120	Q9DAY5
GQAQNKVYL	NA	NA	23500	NA	NA	NA	NA	NA	114000	NA	NA	NA	NA	NA	841000	NA	NA	1130000	NA	527125	0.0476	4	H2Db_B22	ARGAL	A2AWP8
GQGRNPFFL	NA	NA	NA	NA	NA	NA	NA	NA	NA	NA	NA	NA	NA	NA	1090000	NA	NA	NA	NA	1090000	0.1951	1	H2Db_B22	INT6	Q6PCM2
GQINNLVAI	NA	NA	NA	NA	NA	NA	NA	142000	NA	NA	NA	NA	NA	NA	NA	NA	NA	NA	NA	142000	0.022	1	H2Db_B22	ABCC9	P70170
GQITNFEYL	152000	43200	959000	89900	270000	36300	2240000	4170000	7070000	NA	45100	772000	960000	NA	13200000	204000	232000	2500000	826000	1.98644e+06	0.007	17	H2Db_B22	LYST	P97412
GQLAWLQVL	NA	160000	NA	NA	2790000	NA	NA	NA	4410000	NA	NA	NA	NA	NA	NA	NA	NA	NA	NA	2.45333e+06	1.084	3	H2Db_B22	BRF2	Q3UAW9
GQLEFRAL	NA	NA	NA	NA	69600	NA	NA	NA	NA	NA	NA	NA	552000	NA	NA	NA	NA	NA	NA	310800	1.5741	2	H2Kb_Y3	HS90A	P07901
GQLEFRALL	NA	NA	NA	NA	NA	NA	NA	NA	NA	NA	NA	NA	312000	NA	NA	NA	NA	NA	NA	312000	0.877	1	H2Kb_Y3	HS90A	P07901
GQLELKSVI	NA	NA	NA	NA	NA	NA	11100	NA	NA	NA	NA	NA	NA	NA	NA	NA	NA	NA	NA	11100	1.433	1	H2Db_B22	CAND1	Q6ZQ38
GQLENAEQL	NA	NA	NA	NA	1430000	NA	1240000	2200000	1390000	NA	NA	171000	3650000	NA	10100000	NA	NA	1040000	141000	2.37356e+06	0.0474	9	H2Db_B22	TTC19	Q8CC21
GQLILKEEM	17400	70700	159000	116000	179000	91000	158000	133000	1640000	6590	NA	116000	484000	NA	19400000	NA	NA	1940000	111000	1641446	1.0771	15	H2Db_B22	ABLM1	Q8K4G5
GQLKNVQVL	NA	NA	23100	NA	78300	NA	110000	2230000	168000	NA	NA	34600	219000	NA	NA	NA	NA	87200	NA	368775	0.0393	8	H2Db_B22	OPLA	Q8K010
GQLLYSNL	NA	NA	NA	NA	NA	NA	NA	NA	NA	NA	NA	NA	NA	NA	NA	NA	0	NA	15900	7950	0.3977	2	H2Kb_Y3	EHF	O70273
GQLMNADEA	NA	NA	NA	NA	NA	NA	NA	NA	NA	NA	NA	NA	NA	NA	289000	NA	NA	NA	NA	289000	0.1936	1	H2Db_B22	RHG25	Q8BYW1
GQLPNLDLL	NA	NA	NA	NA	NA	NA	23400	NA	NA	NA	NA	NA	NA	NA	NA	NA	NA	NA	21100	22250	0.0354	2	H2Db_B22	GPAA1	Q9WTK3
GQLSNLKVHL	NA	NA	25400	NA	21500	NA	127000	NA	29100	NA	NA	NA	31600	NA	573000	NA	NA	NA	NA	134600	0.2475	6	H2Db_B22	PRDM1	Q60636
GQMVNNPKIHL	NA	NA	NA	NA	NA	NA	119000	199000	405000	NA	NA	NA	1310000	NA	502000	NA	NA	90300	NA	437550	0.3719	6	H2Db_B22	XPO2	Q9ERK4
GQNINQQVI	NA	NA	NA	NA	63100	NA	NA	351000	NA	NA	NA	NA	95300	NA	1190000	NA	NA	0	NA	339880	0.1176	5	H2Db_B22	IL1B	P10749
GQPINPNPM	NA	NA	NA	NA	NA	NA	NA	366000	NA	NA	NA	NA	NA	NA	NA	NA	NA	NA	NA	366000	0.0402	1	H2Db_B22	CP2D9	P11714
GQPINPNTM	NA	NA	NA	NA	NA	NA	NA	254000	NA	NA	NA	NA	NA	NA	NA	NA	NA	NA	NA	254000	0.076	1	H2Db_B22	CP2DA	P24456
GQPSIALEYI	NA	NA	NA	NA	NA	NA	NA	NA	17100	NA	NA	NA	NA	NA	0	NA	NA	0	NA	5700	1.553	3	H2Db_B22	NAA15	Q80UM3
GQSVNFDTI	NA	NA	NA	NA	NA	NA	NA	NA	151000	NA	NA	NA	NA	NA	NA	NA	NA	NA	NA	151000	0.0162	1	H2Db_B22	SFTPA	P35242
GQVINLDQL	56000	150000	882000	202000	865000	30300	2160000	3210000	3360000	0	41000	564000	3330000	NA	9210000	277000	159000	1690000	976000	1.50902e+06	0.0346	18	H2Db_B22	F91A1	Q3UVG3
GQVKNDLFL	NA	NA	NA	NA	NA	NA	NA	NA	NA	NA	NA	33200	NA	NA	NA	NA	NA	NA	NA	33200	0.0718	1	H2Db_B22	PKD1	O08852
GQVLNESLI	NA	NA	NA	NA	NA	NA	NA	NA	NA	NA	NA	NA	0	NA	NA	NA	NA	NA	NA	0	0.0915	1	H2Db_B22	NHSL1	Q8CAF4
GQVRNSELL	NA	NA	NA	NA	999000	NA	NA	NA	NA	NA	NA	NA	4990000	NA	NA	NA	NA	27100	NA	2.00537e+06	0.0392	3	H2Db_B22	SWAHA	Q8BLS7
GQVVIIHML	NA	NA	NA	NA	NA	NA	NA	NA	8740	NA	NA	NA	NA	NA	200000	NA	NA	36600	NA	81780	1.7868	3	H2Db_B22	AP3B1	Q9Z1T1
GQYEFHSL	23400	NA	116000	NA	NA	NA	NA	14600000	774000	NA	NA	372000	NA	NA	NA	NA	358000	75000	346000	2083050	0.1584	8	H2Kb_Y3	LBP	Q61805
GSAVVNKVPL	NA	NA	NA	NA	114000	NA	NA	NA	NA	NA	NA	0	NA	NA	NA	NA	NA	NA	NA	57000	0.0373	2	H2Db_B22	CL023	Q9DAM7
GSFGSNFVSA	NA	NA	NA	NA	137000	NA	NA	NA	NA	NA	NA	NA	NA	NA	NA	NA	NA	137000	NA	137000	1.2786	2	H2Db_B22	DDX5	Q61656
GSFSFANL	NA	NA	NA	NA	30100	NA	NA	NA	NA	NA	NA	NA	255000	NA	NA	NA	NA	NA	NA	142550	0.0066	2	H2Kb_Y3	AMPN	P97449
GSHTNIHLL	NA	NA	110000	NA	NA	NA	NA	NA	187000	NA	NA	NA	NA	NA	1390000	NA	32400	295000	217000	371900	0.0248	6	H2Db_B22	ADNP	Q9Z103
GSHTNSINI	NA	NA	NA	NA	NA	NA	NA	NA	NA	NA	NA	NA	NA	NA	75200	NA	NA	NA	NA	75200	0.1021	1	H2Db_B22	ERC6L	Q8BHK9
GSIANFTNV	NA	NA	NA	NA	NA	NA	NA	1300000	NA	NA	NA	NA	NA	NA	NA	NA	NA	NA	NA	1300000	0.0093	1	H2Db_B22	ACLY	Q91V92
GSIFNITAI	NA	NA	174000	NA	NA	NA	NA	NA	NA	NA	NA	NA	NA	NA	NA	NA	NA	NA	NA	174000	0.0079	1	H2Db_B22	MTR1L	O88495
GSIINISSI	NA	NA	45700	NA	NA	NA	50600	873000	67100	NA	NA	44600	201000	NA	777000	NA	NA	NA	NA	294143	0.0084	7	H2Db_B22	DHB8	P50171
GSIINYMVV	NA	NA	NA	NA	NA	NA	NA	NA	NA	NA	NA	NA	NA	NA	78200	NA	NA	NA	NA	78200	0.0126	1	H2Db_B22	ERMP1	Q3UVK0
GSIINYMVVM	NA	16500	210000	NA	NA	NA	206000	70900	373000	NA	NA	NA	102000	NA	782000	NA	NA	NA	NA	251486	0.0675	7	H2Db_B22	ERMP1	Q3UVK0
GSILMSTRL	NA	NA	NA	NA	NA	NA	92800	NA	NA	NA	NA	NA	NA	NA	NA	NA	NA	NA	NA	92800	1.724	1	H2Kb_Y3	S22AC	Q8CFZ5
GSIVNEGYL	NA	NA	NA	NA	NA	NA	NA	NA	NA	NA	NA	NA	NA	NA	NA	NA	NA	273000	NA	273000	0.0098	1	H2Db_B22	SNG1	O55100
GSIVNIIVL	NA	NA	NA	NA	NA	NA	593000	38700000	244000	NA	NA	NA	1310000	NA	1620000	174000	NA	NA	NA	7.10683e+06	0.0088	6	H2Db_B22	PECR	Q99MZ7
GSIVNVSSM	NA	NA	NA	NA	NA	NA	NA	NA	758000	NA	NA	NA	NA	NA	NA	NA	NA	78800	148000	328267	0.0081	3	H2Db_B22	CBR2	P08074
GSLANHTSI	30700	84300	101000	21000	776000	34100	902000	3540000	1330000	41000	NA	129000	2670000	NA	11700000	211000	42300	1700000	442000	1.39732e+06	0.0082	17	H2Db_B22	VP33A	Q9D2N9
GSLDNITHV	NA	NA	NA	NA	NA	NA	NA	157000	36400	NA	NA	NA	NA	NA	NA	NA	NA	NA	NA	96700	0.0748	2	H2Db_B22	TAU	P10637
GSLDNVGHL	NA	NA	NA	NA	NA	NA	NA	NA	NA	NA	NA	NA	64300	NA	NA	NA	NA	NA	NA	64300	0.2183	1	H2Db_B22	MAP4	P27546
GSLKNHQEV	NA	NA	NA	NA	NA	NA	NA	NA	NA	NA	NA	NA	NA	NA	83800	NA	NA	35300	NA	59550	0.0309	2	H2Db_B22	RELB	Q04863
GSLKNVTTL	413000	479000	1580000	749000	11400000	310000	8580000	21600000	27400000	342000	NA	1770000	55400000	82500	68200000	2540000	1040000	16200000	3460000	1.23081e+07	0.0078	18	H2Db_B22	LAP2	Q80TH2
GSLLNQPKAVL	NA	NA	75000	NA	NA	NA	NA	NA	NA	NA	NA	NA	NA	NA	NA	NA	NA	NA	NA	75000	0.2635	1	H2Db_B22	CLSPN	Q80YR7
GSLLSDDFL	NA	NA	NA	NA	NA	NA	NA	NA	22700	NA	NA	NA	NA	NA	NA	NA	NA	NA	NA	22700	0.2189	1	H2Db_B22	ATCAY	Q8BHE3
GSLNNTLHL	NA	NA	NA	NA	0	NA	NA	NA	NA	NA	NA	NA	NA	NA	NA	NA	NA	NA	NA	0	0.0392	1	H2Db_B22	K0195	Q7TSH8
GSLQNEPTA	NA	NA	NA	NA	325000	NA	NA	NA	NA	NA	NA	NA	NA	NA	NA	NA	NA	NA	NA	325000	0.2449	1	H2Db_B22	PDLI3	O70209
GSLQNGVTA	NA	NA	NA	NA	NA	NA	NA	NA	NA	NA	NA	NA	NA	NA	545000	NA	NA	NA	NA	545000	0.0794	1	H2Db_B22	RENT1	Q9EPU0
GSLRNLEEL	37000	9390	159000	NA	2740000	NA	138000	1120000	186000	NA	NA	131000	5810000	NA	6870000	NA	NA	318000	513000	1.50262e+06	0.0077	12	H2Db_B22	BIR1E	Q9R016
GSLRNLEKL	NA	NA	94300	NA	NA	NA	NA	NA	NA	NA	NA	NA	NA	NA	3330000	NA	NA	NA	NA	1712150	0.017	2	H2Db_B22	BIR1B	Q9QUK4
GSLRNVMHL	NA	NA	NA	NA	NA	NA	NA	NA	NA	NA	NA	NA	NA	NA	253000	NA	NA	NA	NA	253000	0.0138	1	H2Db_B22	ATM	Q62388
GSLSNHTEL	26400	69700	295000	NA	4630000	20600	473000	1920000	1220000	43300	NA	151000	17000000	NA	27300000	908000	75500	4320000	605000	3.69109e+06	0.0087	16	H2Db_B22	TONSL	Q6NZL6
GSLSNSVFL	NA	NA	NA	NA	NA	NA	NA	NA	NA	NA	NA	NA	NA	NA	2250000	NA	NA	NA	NA	2250000	0.0085	1	H2Db_B22	TXD16	Q7TN22
GSLTNLHTL	NA	NA	168000	NA	234000	NA	86900	1020000	691000	NA	NA	95700	1480000	NA	7040000	NA	29000	934000	52300	1.07554e+06	0.0072	11	H2Db_B22	ZEP1	Q03172
GSLVHISYL	NA	NA	170000	NA	NA	NA	NA	NA	351000	NA	NA	111000	NA	NA	409000	NA	4410	82600	157000	183573	0.062	7	H2Db_B22	RPB1	P08775
GSLVNQNLL	NA	NA	284000	NA	102000	NA	224000	691000	473000	NA	NA	48600	230000	NA	1940000	NA	14100	298000	362000	424245	0.0098	11	H2Db_B22	FOXO3	Q9WVH4
GSPANTRYL	NA	NA	NA	NA	NA	NA	NA	NA	10900	NA	NA	NA	NA	NA	NA	NA	NA	NA	NA	10900	0.035	1	H2Db_B22	PP2BA	P63328
GSPENEEYI	NA	NA	NA	NA	NA	NA	NA	799000	NA	NA	NA	NA	NA	NA	NA	NA	NA	NA	NA	799000	0.0117	1	H2Db_B22	RPTOR	Q8K4Q0
GSPENLGESTL	NA	NA	NA	NA	NA	NA	NA	NA	NA	NA	NA	NA	NA	NA	98200	NA	NA	NA	12500	55350	0.3415	2	H2Db_B22	NCOA7	Q6DFV7
GSPINTFTV	NA	NA	NA	NA	NA	NA	NA	68000	NA	NA	NA	NA	41900	NA	NA	NA	NA	NA	NA	54950	0.0166	2	H2Db_B22	CF132	Q91Z58
GSPKNGQFI	NA	NA	NA	NA	NA	NA	NA	140000	NA	NA	NA	NA	NA	NA	NA	NA	NA	NA	NA	140000	0.0312	1	H2Db_B22	US6NL	Q80XC3
GSPMNTTQL	NA	NA	NA	NA	1050000	NA	56800	1690000	614000	NA	NA	NA	6450000	NA	6010000	NA	NA	875000	745000	2186350	0.0271	8	H2Db_B22	IKBZ	Q9EST8
GSPRYAEV	NA	NA	NA	NA	74400	NA	NA	158000	38200	NA	NA	NA	NA	NA	1050000	NA	NA	227000	NA	309520	1.0197	5	H2Kb_Y3	DOC11	A2AF47
GSPSNTRYL	NA	NA	NA	NA	NA	NA	NA	NA	NA	NA	NA	NA	NA	NA	NA	NA	NA	NA	0	0	0.042	1	H2Db_B22	PP2BC	P48455
GSPTNAQASSV	NA	NA	NA	NA	36400	NA	NA	NA	NA	NA	NA	NA	NA	NA	NA	NA	NA	NA	NA	36400	0.9184	1	H2Db_B22	SYNP2	Q91YE8
GSPTNLDKI	NA	NA	NA	NA	30900	NA	NA	97400	NA	NA	NA	NA	86400	NA	145000	NA	NA	310000	NA	133940	0.0234	5	H2Db_B22	PO3F1	P21952
GSVANKFYV	NA	NA	NA	NA	79900	NA	NA	43800	46400	NA	NA	NA	439000	NA	3150000	NA	NA	350000	41500	592943	0.012	7	H2Db_B22	G3BP1	P97855
GSVINEVVL	NA	NA	NA	NA	NA	NA	NA	NA	98700	NA	NA	NA	NA	NA	593000	NA	NA	NA	NA	345850	0.0321	2	H2Db_B22	TOR3A	Q9ER38
GSVLNASTV	NA	NA	NA	NA	99300	NA	251000	1220000	946000	NA	NA	NA	636000	NA	1980000	NA	NA	NA	42000	739186	0.014	7	H2Db_B22	RO60	O08848
GSVLNVAAL	NA	NA	NA	NA	NA	NA	NA	NA	NA	NA	NA	NA	21400	NA	57600	NA	NA	NA	NA	39500	0.0149	2	H2Db_B22	RSRC2	A2RTL5
GSVLNWFSPV	NA	NA	55400	NA	NA	NA	NA	NA	NA	NA	NA	NA	206000	NA	NA	NA	NA	NA	NA	130700	0.0507	2	H2Db_B22	PDXD1	Q99K01
GSVSNIYKL	24300	51200	85400	36500	147000	37300	990000	811000	1490000	NA	NA	166000	483000	0	3500000	NA	28100	1360000	495000	606550	0.0395	16	H2Db_B22	CYFP1	Q7TMB8
GSVTHVTTF	NA	384000	NA	NA	1100000	NA	NA	NA	NA	NA	NA	NA	NA	NA	NA	NA	NA	NA	NA	742000	0.7812	2	H2Db_B22	SMTN	Q921U8
GSVVNSVAL	NA	0	168000	73100	630000	66400	1200000	7500000	3330000	0	NA	NA	5300000	NA	11300000	NA	NA	1350000	333000	2.40388e+06	0.0106	13	H2Db_B22	YTHD1	P59326
GSYLHPSL	NA	NA	NA	NA	31000	NA	NA	NA	NA	NA	NA	NA	NA	NA	NA	NA	NA	NA	NA	31000	0.0868	1	H2Kb_Y3	SFSWA	Q3USH5
GSYQFSMV	NA	NA	NA	NA	NA	NA	NA	NA	NA	NA	NA	NA	0	NA	191000	NA	NA	0	NA	63666.7	0.0547	3	H2Kb_Y3	RUNX1	Q03347
GTFEHAVL	NA	NA	NA	NA	NA	NA	NA	0	NA	NA	NA	NA	NA	NA	NA	NA	NA	NA	NA	0	0.3661	1	H2Kb_Y3	PRP39	Q8K2Z2
GTFQRSAGL	NA	NA	NA	NA	NA	NA	NA	NA	NA	NA	NA	NA	NA	NA	NA	NA	NA	5670	NA	5670	0.4201	1	H2Kb_Y3	CTF8A	P0CG14
GTFSFPGL	NA	NA	NA	NA	NA	NA	NA	5020000	NA	NA	NA	NA	103000	NA	NA	NA	NA	NA	NA	2561500	0.0468	2	H2Kb_Y3	AAAD	Q99PG0
GTFVNGEFV	NA	NA	NA	NA	NA	NA	NA	NA	NA	NA	NA	NA	NA	NA	142000	NA	NA	NA	NA	142000	0.0254	1	H2Db_B22	IFI3	O35368
GTIFIRNL	NA	NA	NA	NA	NA	NA	NA	NA	9470	NA	NA	NA	NA	NA	NA	NA	NA	NA	NA	9470	1.1929	1	H2Kb_Y3	F134C	Q9CQV4
GTIRNILGGTV	NA	NA	NA	NA	NA	NA	NA	NA	NA	NA	NA	60000	NA	NA	NA	NA	NA	NA	NA	60000	0.8563	1	H2Db_B22	IDHP	P54071
GTITNGKRI	NA	NA	2340	NA	9430	NA	NA	311000	27400	NA	NA	NA	77200	NA	273000	NA	NA	76000	23400	99971.2	0.6464	8	H2Db_B22	PK1IP	Q9DCE5
GTIVNGKQI	NA	NA	NA	NA	16700	NA	NA	NA	NA	NA	NA	NA	NA	NA	0	NA	NA	NA	NA	8350	0.2531	2	H2Db_B22	AGGF1	Q7TN31
GTLRFGVL	NA	NA	NA	NA	NA	NA	NA	NA	NA	NA	NA	NA	NA	NA	NA	NA	NA	0	NA	0	0.4147	1	H2Kb_Y3	PTCA	Q64697
GTLRNPEAM	NA	NA	NA	NA	10400	NA	NA	272000	11700	NA	NA	NA	47200	NA	NA	NA	NA	180000	NA	104260	0.0278	5	H2Db_B22	CADH6	P97326
GTLRNVSVM	NA	NA	NA	NA	NA	NA	NA	NA	225000	NA	NA	NA	NA	NA	NA	NA	NA	0	NA	112500	0.025	2	H2Db_B22	THSD1	Q9JM61
GTLSHILEM	NA	NA	46800	NA	NA	NA	263000	354000	0	NA	NA	NA	0	NA	25300	NA	NA	NA	NA	114850	0.7979	6	H2Db_B22	CBS	Q91WT9
GTMVNKTLM	NA	NA	NA	NA	NA	NA	NA	NA	NA	NA	NA	NA	NA	NA	33200	NA	NA	NA	NA	33200	0.0333	1	H2Db_B22	ABCD4	O89016
GTPPRFLNL	NA	NA	NA	NA	NA	NA	NA	1580000	NA	NA	NA	NA	NA	NA	NA	NA	NA	NA	NA	1580000	0.3706	1	H2Kb_Y3	SCNNG	Q9WU39
GTVENVEQV	NA	NA	NA	NA	NA	NA	NA	NA	NA	NA	NA	NA	73200	NA	NA	NA	NA	NA	NA	73200	0.2274	1	H2Db_B22	IF2B2	Q5SF07
GTYDYTQL	NA	NA	NA	NA	NA	NA	NA	NA	NA	NA	NA	NA	NA	NA	351000	NA	NA	NA	NA	351000	0.0719	1	H2Kb_Y3	ALG3	Q8K2A8
GTYEFLYTV	28700	NA	42200	NA	264000	NA	495000	1280000	258000	NA	NA	60000	1620000	NA	480000	NA	110000	NA	NA	463790	0.3166	10	H2Kb_Y3	TRIM2	Q9ESN6
GTYKYLEV	NA	NA	NA	NA	NA	NA	NA	91400	64600	NA	NA	NA	NA	NA	40300	NA	NA	NA	NA	65433.3	0.3201	3	H2Kb_Y3	LPHN1	Q80TR1
GTYLRFIV	NA	NA	NA	NA	NA	NA	NA	NA	NA	NA	NA	NA	NA	NA	NA	NA	3480	NA	NA	3480	1.7453	1	H2Kb_Y3	ZMY11	Q8R5C8
GVCTNIIHM	NA	NA	693000	NA	NA	NA	NA	NA	NA	NA	NA	NA	183000	NA	NA	NA	NA	NA	354000	410000	0.7331	3	H2Db_B22	ABCF2	Q99LE6
GVFEKFPKL	NA	NA	NA	NA	NA	NA	NA	667000	NA	NA	NA	NA	NA	NA	NA	NA	NA	NA	NA	667000	0.1894	1	H2Kb_Y3	ACMSD	Q8R519
GVFRFLSNL	NA	NA	NA	NA	NA	NA	NA	NA	NA	NA	NA	NA	147000	NA	727000	NA	NA	57000	NA	310333	0.0208	3	H2Kb_Y3	LRIG2	Q52KR2
GVFSFSRL	27500	40900	131000	NA	142000	NA	285000	1450000	189000	NA	NA	61000	403000	NA	661000	NA	69100	126000	284000	297654	0.0147	13	H2Kb_Y3	CN101	Q8BMD6
GVHTFPAL	NA	NA	NA	NA	NA	NA	NA	NA	NA	NA	NA	NA	NA	NA	354000	NA	NA	NA	NA	354000	0.4579	1	H2Kb_Y3	GCAB	P01864
GVHTFPAVL	112000	NA	892000	310000	14800	NA	644000	NA	255000	NA	NA	55500	39600	NA	NA	0	86600	0	743000	262708	1.6745	12	H2Kb_Y3	GCAM	P01865
GVHVNQELL	NA	168000	607000	48600	388000	NA	1140000	1570000	2090000	NA	NA	1130000	845000	NA	8120000	NA	403000	878000	1040000	1.41751e+06	0.1062	13	H2Db_B22	VPS8	Q0P5W1
GVIILYDHV	NA	NA	77000	NA	NA	NA	NA	NA	7770	NA	NA	NA	NA	NA	900000	NA	NA	187000	49800	244314	1.4987	5	H2Db_B22	FA49B	Q921M7
GVILFHETL	NA	NA	NA	NA	NA	NA	101000	NA	NA	NA	NA	NA	NA	NA	NA	NA	5670	NA	NA	53335	1.157	2	H2Db_B22	ALDOA	P05064
GVLEYANL	NA	NA	NA	NA	NA	NA	66500	35200	NA	NA	NA	NA	0	NA	325000	NA	NA	NA	NA	106675	0.0787	4	H2Kb_Y3	ATE1	Q9Z2A5
GVLKFARL	NA	NA	NA	NA	309000	NA	407000	2980000	253000	NA	NA	NA	2190000	NA	1860000	NA	0	713000	119000	981222	0.0685	9	H2Kb_Y3	C10	O35127
GVLPNIQAV	NA	NA	169000	NA	NA	NA	NA	NA	NA	NA	NA	0	NA	NA	NA	NA	NA	75000	NA	81333.3	0.459	3	H2Db_B22	H2A2B	Q64522
GVLRFVNL	NA	0	2200000	0	1230000	NA	5300000	11900000	7140000	NA	240000	337000	14700000	NA	13600000	0	528000	3560000	2880000	4241000	0.0685	15	H2Kb_Y3	AG10B	Q3UGP8
GVLSLIDTL	NA	NA	NA	NA	NA	NA	NA	NA	7260	NA	NA	NA	NA	NA	NA	NA	NA	NA	NA	7260	0.7485	1	H2Db_B22	APBB2	Q9DBR4
GVLTNGDIL	NA	NA	NA	NA	NA	NA	NA	NA	NA	NA	NA	NA	79300	NA	NA	NA	NA	NA	NA	79300	0.0326	1	H2Db_B22	PHAG1	Q3U1F9
GVMIFVNV	NA	NA	NA	NA	NA	NA	NA	63500	NA	NA	NA	NA	NA	NA	NA	NA	NA	NA	NA	63500	0.8637	1	H2Kb_Y3	TM143	Q8VD26
GVMTNKDEI	NA	NA	NA	NA	NA	NA	NA	NA	17900	NA	NA	NA	106000	NA	216000	NA	NA	NA	NA	113300	0.0259	3	H2Db_B22	AMPL	Q9CPY7
GVVRFLQL	NA	NA	NA	NA	NA	NA	NA	1460000	NA	NA	NA	NA	NA	NA	NA	NA	NA	NA	NA	1460000	0.4176	1	H2Kb_Y3	CCS	Q9WU84
GVVRNNEAL	NA	NA	NA	NA	NA	NA	NA	NA	NA	NA	NA	NA	NA	NA	217000	NA	NA	101000	NA	159000	0.1232	2	H2Db_B22	ITAV	P43406
GVYTFHLL	NA	NA	NA	NA	NA	NA	NA	312000	NA	NA	NA	NA	560000	NA	NA	NA	NA	NA	NA	436000	0.0295	2	H2Kb_Y3	K0319	Q5SZV5
GYMEYYLYI	NA	NA	NA	NA	NA	NA	NA	84900	NA	NA	NA	NA	NA	NA	NA	NA	NA	NA	NA	84900	1.2292	1	H2Kb_Y3	CT111	Q9D722
GYVGFANL	NA	NA	NA	NA	NA	NA	NA	654000	NA	NA	NA	NA	NA	NA	NA	NA	NA	NA	NA	654000	0.3443	1	H2Kb_Y3	SEPT7	O55131
HAFENLEII	NA	NA	NA	NA	NA	NA	NA	NA	NA	NA	NA	57500	NA	NA	NA	NA	0	NA	NA	28750	0.0066	2	H2Db_B22	EGFR	Q01279
HAHLNLHYL	NA	NA	NA	NA	NA	NA	NA	NA	NA	NA	NA	NA	NA	NA	459000	NA	NA	NA	NA	459000	0.0057	1	H2Db_B22	FRDA	O35943
HAIENIDTF	NA	43700	1670000	15600	876000	NA	665000	2400000	852000	107000	NA	887000	2980000	NA	15200000	NA	153000	2090000	882000	2.05866e+06	0.0076	14	H2Db_B22	BRCA2	P97929
HAIRNSFQYL	35300	NA	88500	NA	1380000	NA	1400000	2040000	4130000	NA	NA	683000	7660000	NA	14600000	118000	NA	2990000	0	2.92707e+06	0.0076	12	H2Db_B22	MTMR4	Q91XS1
HAISNYYDNHL	5190	NA	NA	NA	37000	NA	51100	131000	207000	NA	NA	180000	NA	NA	0	NA	20500	NA	20000	72421.1	0.0229	9	H2Db_B22	EXD2	Q8VEG4
HALNDMTSI	NA	NA	NA	NA	93600	NA	NA	NA	NA	NA	NA	NA	NA	NA	NA	NA	NA	NA	NA	93600	0.1667	1	H2Db_B22	TPM3	P21107
HALQNYSQAVM	NA	NA	NA	NA	NA	NA	86500	NA	297000	NA	NA	NA	NA	NA	91100	NA	NA	NA	8320	120730	0.0406	4	H2Db_B22	TTC28	Q80XJ3
HAPCNVPPYL	NA	NA	37500	NA	NA	NA	NA	NA	NA	NA	NA	NA	NA	NA	NA	NA	NA	NA	NA	37500	0.0199	1	H2Db_B22	GLD2	Q91YI6
HAPRNLRLTYL	208000	70600	129000	NA	605000	NA	686000	6870000	483000	NA	NA	888000	415000	NA	37600000	NA	NA	1050000	3960000	4.41372e+06	0.03	12	H2Db_B22	SN	Q62230
HAPYDAMVM	NA	NA	NA	NA	NA	NA	NA	322000	NA	NA	NA	NA	NA	NA	NA	NA	NA	NA	NA	322000	0.5959	1	H2Db_B22	OCTC	Q9DC50
HAVYNLYAV	NA	NA	NA	NA	36500	NA	NA	NA	NA	NA	NA	NA	NA	NA	NA	NA	NA	NA	NA	36500	0.0093	1	H2Db_B22	UBP2	O88623
HAYFYPPL	NA	NA	98100	NA	NA	NA	NA	NA	NA	NA	NA	NA	NA	NA	NA	NA	NA	NA	NA	98100	0.0101	1	H2Kb_Y3	SIAL	Q61711
HFSANTEIL	NA	NA	NA	NA	NA	NA	NA	327000	NA	NA	NA	NA	NA	NA	NA	NA	NA	NA	NA	327000	1.953	1	H2Db_B22	SYPM	Q8CFI5
HGAMNQQHM	NA	NA	NA	NA	7810	NA	NA	NA	NA	NA	NA	NA	NA	NA	40900	NA	NA	7440	NA	18716.7	0.113	3	H2Db_B22	FOXJ3	Q8BUR3
HGLANQEVL	NA	NA	NA	NA	NA	NA	NA	NA	NA	NA	NA	NA	206000	NA	NA	NA	NA	NA	NA	206000	0.0123	1	H2Db_B22	CISY	Q9CZU6
HGPQNHEAHL	NA	NA	NA	NA	149000	NA	NA	1310000	NA	NA	NA	NA	655000	NA	508000	NA	NA	416000	NA	607600	0.2799	5	H2Db_B22	AL1L1	Q8R0Y6
HGPQNIATL	NA	NA	NA	NA	NA	NA	NA	394000	82400	NA	NA	NA	NA	NA	3310000	NA	NA	NA	NA	1.26213e+06	0.0127	3	H2Db_B22	SALL2	Q9QX96
HGVLNTDNM	NA	NA	3860	NA	33500	NA	58200	1900000	233000	NA	NA	NA	308000	NA	2140000	NA	0	159000	40100	487566	0.0272	10	H2Db_B22	SELO	Q9DBC0
HGYIFSSL	NA	NA	NA	NA	NA	NA	NA	0	NA	NA	NA	NA	NA	NA	NA	NA	NA	NA	NA	0	0.0163	1	H2Kb_Y3	EXOS1	Q9DAA6
HGYSHSSGI	NA	NA	NA	NA	NA	NA	NA	NA	NA	NA	NA	NA	NA	NA	87100	NA	NA	NA	NA	87100	1.2334	1	H2Kb_Y3	ACOX1	Q9R0H0
HGYTFANL	NA	NA	1640000	NA	7300000	1330000	15400000	16800000	12400000	NA	NA	NA	26200000	NA	39300000	NA	NA	8590000	1230000	13019000	0.0079	10	H2Kb_Y3	SAE1	Q9R1T2
HIFLFDGLM	NA	NA	NA	NA	NA	NA	NA	NA	NA	NA	NA	NA	11600	NA	NA	NA	NA	NA	NA	11600	1.006	1	H2Kb_Y3	SOS1	Q62245
HIFSFAQV	NA	NA	NA	NA	NA	NA	NA	NA	NA	NA	NA	NA	1460000	NA	NA	NA	NA	NA	NA	1460000	0.0744	1	H2Kb_Y3	BTNL1	Q7TST0
HIFWNFPGI	NA	NA	NA	NA	NA	NA	NA	NA	NA	NA	NA	NA	143000	NA	NA	NA	NA	NA	NA	143000	0.4742	1	H2Kb_Y3	IPO5	Q8BKC5
HILAFYNL	NA	NA	NA	NA	NA	NA	NA	44800	NA	NA	NA	NA	NA	NA	0	NA	NA	NA	NA	22400	0.0857	2	H2Kb_Y3	SE1L1	Q9Z2G6
HIYDFPPL	NA	NA	NA	NA	NA	NA	NA	NA	NA	NA	NA	NA	NA	NA	63500	NA	NA	NA	NA	63500	0.0496	1	H2Kb_Y3	U119A	Q9Z2R6
HIYEFPQL	1780000	2570000	14100000	2020000	39800000	11600000	112000000	171000000	158000000	225000	1630000	5510000	168000000	NA	192000000	9080000	4990000	19200000	12700000	5.14558e+07	0.038	18	H2Kb_Y3	U119B	Q8C4B4
HIYQFEYM	NA	NA	NA	NA	NA	NA	NA	NA	NA	NA	NA	NA	NA	NA	NA	NA	NA	NA	17900	17900	0.092	1	H2Kb_Y3	FA40A	Q8C079
HIYSFSSL	NA	NA	NA	NA	NA	NA	NA	628000	109000	NA	NA	NA	NA	NA	NA	NA	NA	NA	NA	368500	0.0126	2	H2Kb_Y3	PML	Q60953
HLFPFEKL	NA	NA	NA	NA	NA	NA	63400	63400	NA	NA	NA	9170	34100	NA	NA	NA	NA	NA	61600	46334	0.385	5	H2Kb_Y3	XPC	P51612
HLHINLELL	NA	NA	NA	NA	NA	NA	NA	NA	NA	NA	NA	NA	0	NA	NA	NA	NA	NA	NA	0	0.1378	1	H2Db_B22	EIF3C	Q8R1B4
HLVTNQEAL	NA	NA	NA	NA	45100	NA	118000	NA	117000	NA	NA	NA	NA	NA	514000	NA	NA	69000	NA	172620	0.1226	5	H2Db_B22	GBP5	Q8CFB4
HMVTNESPL	NA	NA	NA	NA	NA	NA	NA	NA	NA	NA	NA	NA	79300	NA	NA	NA	NA	NA	NA	79300	0.0192	1	H2Db_B22	UBE3A	O08759
HNHIFPLL	NA	NA	NA	NA	NA	NA	0	9770000	NA	NA	NA	NA	NA	NA	NA	NA	NA	NA	NA	4885000	0.3012	2	H2Kb_Y3	PH4H	P16331
HNLRNLTFI	NA	NA	NA	NA	NA	NA	NA	NA	NA	NA	NA	NA	NA	NA	NA	NA	NA	NA	22300	22300	0.0094	1	H2Db_B22	RXFP1	Q6R6I7
HNLTSLVVL	NA	NA	NA	NA	NA	NA	NA	218000	NA	NA	NA	NA	NA	NA	NA	NA	NA	NA	NA	218000	1.5141	1	H2Db_B22	FSIP2	A2ARZ3
HNMDNLEKQL	NA	0	NA	NA	NA	NA	NA	NA	NA	NA	NA	NA	NA	NA	NA	NA	NA	NA	NA	0	1.9589	1	H2Db_B22	TRI54	Q9ERP3
HPMTNAATM	NA	NA	NA	NA	NA	NA	NA	NA	NA	NA	NA	NA	54200	NA	NA	NA	NA	NA	NA	54200	0.3502	1	H2Db_B22	PRXD1	Q9D820
HPYFYAPEL	NA	NA	NA	NA	36600	NA	NA	NA	NA	NA	NA	NA	NA	NA	NA	NA	NA	NA	NA	36600	1.8288	1	H2Kb_Y3	CONT	NULL
HQLALISQL	NA	NA	NA	NA	NA	NA	NA	NA	NA	NA	NA	NA	NA	NA	46500	NA	NA	23300	NA	34900	0.9917	2	H2Db_B22	CDK9	Q99J95
HQLENIGNFI	NA	305000	NA	NA	NA	NA	NA	NA	NA	NA	NA	NA	1900000	NA	NA	985000	NA	NA	432000	905500	0.0807	4	H2Db_B22	CNN1	Q08091
HQLQNFNTL	NA	NA	88800	NA	34500	NA	NA	NA	89700	NA	NA	148000	30100	NA	2730000	NA	15200	297000	21900	383911	0.0093	9	H2Db_B22	GRP1	Q9Z1S3
HQMELLDYV	NA	NA	8490	NA	NA	NA	NA	NA	NA	NA	NA	NA	NA	NA	NA	NA	NA	NA	NA	8490	0.1346	1	H2Db_B22	DMC1	Q61880
HQTNNHDYM	NA	NA	NA	NA	NA	NA	NA	NA	NA	NA	NA	NA	NA	NA	470000	NA	NA	110000	NA	290000	0.0402	2	H2Db_B22	TVB5	P04213
HQVVNESTV	NA	NA	NA	NA	NA	NA	NA	NA	NA	NA	NA	10300	NA	NA	NA	NA	NA	NA	NA	10300	0.0355	1	H2Db_B22	FA46B	Q8C152
HQYQFNNL	NA	NA	NA	72000	670000	NA	NA	NA	NA	NA	NA	NA	280000	NA	114000	NA	NA	NA	392000	305600	0.0697	5	H2Kb_Y3	ITAM	P05555
HSALIYSNL	NA	37100	NA	NA	718000	NA	526000	1590000	226000	NA	NA	61300	1490000	NA	2020000	NA	NA	471000	257000	739640	0.3565	10	H2Kb_Y3	TPPC3	O55013
HSAQNAFQTL	NA	NA	33400	NA	NA	NA	NA	NA	NA	NA	NA	NA	NA	NA	NA	NA	NA	NA	NA	33400	0.1538	1	H2Db_B22	UBP45	Q8K387
HSFGTIAAL	NA	NA	NA	NA	NA	NA	NA	NA	NA	NA	NA	NA	NA	NA	153000	NA	NA	NA	NA	153000	1.13	1	H2Kb_Y3	RCD1	Q9JKY0
HSFSFHEL	NA	NA	NA	NA	325000	NA	NA	NA	NA	NA	NA	NA	NA	NA	NA	NA	NA	NA	NA	325000	0.0241	1	H2Kb_Y3	IRAK4	Q8R4K2
HSIQNSQDM	NA	NA	NA	NA	41600	NA	NA	NA	11300	NA	NA	NA	22600	NA	587000	NA	NA	55900	17000	122567	0.0319	6	H2Db_B22	BAG2	Q91YN9
HSIRFVTL	NA	NA	NA	NA	NA	NA	NA	59000	NA	NA	NA	NA	NA	NA	NA	NA	NA	NA	NA	59000	0.0515	1	H2Kb_Y3	WRIP1	Q91XU0
HSLELTDQM	NA	NA	NA	NA	NA	NA	NA	NA	NA	NA	NA	NA	2390000	NA	NA	NA	NA	NA	NA	2390000	0.4321	1	H2Db_B22	MYO7B	Q99MZ6
HSLENSLIDIM	NA	NA	NA	NA	NA	NA	NA	105000	NA	NA	NA	96700	79900	NA	NA	NA	NA	NA	NA	93866.7	0.0826	3	H2Db_B22	CPEB2	Q812E0
HSLERHAAVL	NA	NA	NA	NA	NA	NA	NA	NA	NA	NA	NA	NA	0	NA	NA	NA	NA	NA	NA	0	1.8444	1	H2Db_B22	CLAP2	Q8BRT1
HSLINPEVF	NA	NA	30300	NA	NA	NA	NA	NA	NA	NA	NA	8320	NA	NA	65500	NA	NA	NA	33800	34480	0.033	4	H2Db_B22	CNOT1	Q6ZQ08
HSLIYPYM	NA	NA	NA	NA	39300	NA	NA	NA	NA	NA	NA	NA	NA	NA	NA	NA	NA	NA	NA	39300	0.2473	1	H2Kb_Y3	IRAK2	Q8CFA1
HSLLNKATV	NA	NA	NA	NA	NA	NA	NA	NA	12500	NA	NA	NA	NA	NA	NA	NA	NA	NA	NA	12500	0.0101	1	H2Db_B22	NF1	Q04690
HSLQDWDTI	NA	NA	NA	NA	NA	NA	NA	NA	13100	NA	NA	NA	NA	NA	NA	NA	NA	NA	NA	13100	0.0254	1	H2Db_B22	PRKX	Q922R0
HSLVHKVFL	NA	NA	NA	NA	NA	NA	NA	NA	NA	NA	NA	NA	NA	NA	106000	NA	NA	NA	NA	106000	0.1249	1	H2Db_B22	K0020	Q8BKS9
HSLVLVDEL	NA	NA	NA	NA	NA	NA	NA	NA	NA	NA	NA	NA	NA	NA	NA	NA	NA	NA	17100	17100	0.1065	1	H2Db_B22	MSH6	P54276
HSPQHTTTL	NA	NA	NA	NA	64800	NA	NA	NA	NA	NA	NA	NA	NA	NA	NA	NA	NA	NA	NA	64800	0.1889	1	H2Db_B22	EFNB2	P52800
HSPTNTVHM	21500	NA	NA	0	1290000	28000	1880000	4250000	1330000	6930	NA	NA	5780000	25700	39700000	722000	24100	5240000	67000	4.02435e+06	0.0184	15	H2Db_B22	UBP8	Q80U87
HSQYNIQNI	NA	NA	NA	NA	NA	NA	NA	NA	NA	NA	NA	8870	NA	NA	NA	NA	NA	NA	NA	8870	0.2575	1	H2Db_B22	TAB2	Q99K90
HSSSNLQSV	NA	NA	NA	NA	NA	NA	NA	NA	NA	NA	NA	NA	NA	NA	NA	NA	NA	3760	NA	3760	0.2564	1	H2Db_B22	CHD8	Q09XV5
HSSVGHTPI	NA	NA	29600	NA	46900	NA	NA	NA	141000	NA	NA	75700	140000	NA	NA	NA	3740	105000	18700	70080	0.4439	8	H2Db_B22	RRBP1	Q99PL5
HSVGNDANI	NA	NA	NA	NA	NA	NA	NA	NA	NA	NA	NA	198000	NA	NA	NA	NA	NA	99800	NA	148900	0.1658	2	H2Db_B22	TETN	P43025
HSVINQAVM	NA	NA	NA	115000	NA	NA	NA	NA	NA	NA	NA	NA	NA	NA	NA	NA	NA	NA	NA	115000	0.0099	1	H2Db_B22	AT135	Q3TYU2
HSVLNLLFL	NA	NA	NA	NA	NA	NA	NA	NA	NA	NA	NA	NA	0	NA	NA	NA	NA	NA	NA	0	0.0089	1	H2Db_B22	TM39A	Q9CYC3
HSVQNTEYF	NA	NA	32300	NA	90600	NA	NA	NA	94600	NA	NA	NA	321000	NA	2270000	NA	8030	271000	21500	388629	0.0156	8	H2Db_B22	BLM	O88700
HSVRNFLYI	NA	NA	NA	NA	172000	NA	NA	NA	NA	NA	NA	NA	8240000	NA	1190000	NA	NA	46800	1740000	2277760	0.0059	5	H2Db_B22	CO6A4	A2AX52
HTFTYTGL	NA	NA	15700	NA	NA	NA	NA	80700	45200	NA	NA	NA	NA	NA	745000	NA	NA	93800	29500	168317	0.0269	6	H2Kb_Y3	MED12	A2AGH6
HTGSNHTYL	NA	NA	NA	NA	34900	NA	NA	NA	NA	NA	NA	NA	13400	NA	NA	NA	NA	NA	NA	24150	0.0491	2	H2Db_B22	MAN1	Q9WU40
HTHVNSIAL	NA	NA	NA	NA	NA	NA	NA	NA	417000	NA	NA	NA	NA	NA	NA	NA	NA	NA	NA	417000	0.0528	1	H2Db_B22	AF1L1	Q8BZI0
HTQPFASL	NA	NA	NA	NA	NA	NA	NA	NA	NA	NA	NA	NA	NA	NA	85900	NA	NA	NA	NA	85900	0.4274	1	H2Kb_Y3	MD13L	Q6JPI3
HTVQNADQV	NA	NA	NA	NA	74900	NA	55100	152000	109000	NA	NA	NA	294000	NA	921000	NA	NA	319000	NA	275000	0.0501	7	H2Db_B22	TAP2	P36371
HTVQNTLRNTI	NA	NA	NA	NA	NA	NA	NA	NA	NA	NA	NA	NA	NA	NA	NA	NA	NA	0	NA	0	0.4809	1	H2Db_B22	PLIN1	Q8CGN5
HTYDFEKL	NA	3420	58000	NA	544000	NA	62500	521000	54000	NA	NA	NA	81500	NA	NA	NA	39800	9210	155000	152843	0.1222	10	H2Kb_Y3	RIR1	P07742
HTYVHATL	NA	NA	NA	NA	334000	NA	NA	297000	NA	NA	NA	NA	71300	NA	NA	NA	NA	NA	16400	179675	0.0578	4	H2Kb_Y3	TPC1	Q9EQJ0
HVSENPTPL	NA	NA	37500	NA	310000	NA	NA	NA	NA	NA	NA	179000	1980000	NA	NA	NA	NA	NA	NA	626625	0.1556	4	H2Db_B22	LRC47	Q505F5
HVYYFAHL	62300	119000	804000	NA	2250000	700000	7380000	3210000	3550000	NA	NA	60000	11200000	NA	8240000	NA	308000	799000	691000	2.81238e+06	0.0066	14	H2Kb_Y3	GVIN1	Q80SU7
IAARNQENL	NA	NA	NA	NA	54300	NA	0	511000	NA	NA	NA	NA	204000	NA	973000	NA	NA	313000	NA	342550	0.0218	6	H2Db_B22	CA021	Q8K207
IAAVFHTL	NA	NA	NA	NA	141000	NA	NA	NA	NA	NA	NA	NA	NA	NA	NA	NA	62100	0	83800	71725	0.0398	4	H2Kb_Y3	ANKH	Q9JHZ2
IAFEFPVL	NA	NA	NA	NA	NA	NA	NA	NA	NA	NA	NA	NA	39200	NA	NA	NA	NA	NA	NA	39200	0.0097	1	H2Kb_Y3	CABL1	Q9ESJ1
IAFGFHQL	NA	NA	NA	NA	NA	NA	NA	537000	NA	NA	NA	NA	50000	NA	NA	NA	14000	NA	NA	200333	0.008	3	H2Kb_Y3	PEX14	Q9R0A0
IAFIFNNL	NA	NA	502000	NA	NA	211000	975000	2400000	626000	NA	NA	0	3730000	NA	6370000	169000	NA	1610000	113000	1.51873e+06	0.005	11	H2Kb_Y3	CNOT1	Q6ZQ08
IAFRFLSYV	NA	NA	NA	NA	NA	NA	NA	NA	NA	NA	NA	NA	NA	NA	68900	NA	NA	16000	NA	42450	0.0097	2	H2Kb_Y3	COQ5	Q9CXI0
IAGPYNRL	NA	NA	NA	NA	244000	NA	NA	698000	NA	NA	NA	NA	NA	NA	75000	473000	NA	NA	NA	372500	0.263	4	H2Kb_Y3	VIGLN	Q8VDJ3
IAHKFAAL	NA	NA	NA	NA	NA	NA	NA	330000	NA	NA	NA	NA	NA	NA	54000	NA	NA	NA	NA	192000	0.0093	2	H2Kb_Y3	K1161	Q69ZQ1
IAIAFAHL	NA	NA	NA	NA	NA	NA	NA	NA	NA	NA	NA	NA	195000	NA	NA	NA	NA	NA	NA	195000	0.0061	1	H2Kb_Y3	M4A10	Q99N03
IAIGNPVHL	NA	NA	235000	NA	NA	NA	NA	NA	NA	NA	NA	29100	NA	NA	NA	NA	NA	NA	NA	132050	0.0097	2	H2Db_B22	ZFHX4	Q9JJN2
IAILNANYM	NA	NA	NA	NA	NA	NA	NA	1690000	75500	NA	NA	NA	NA	NA	NA	NA	NA	NA	NA	882750	0.0039	2	H2Db_B22	GCSP	Q91W43
IAISNYRLHI	NA	NA	NA	NA	NA	NA	NA	79400	503000	NA	NA	NA	111000	NA	563000	NA	NA	NA	NA	314100	0.0276	4	H2Db_B22	MTMR4	Q91XS1
IAITFEKV	NA	NA	NA	NA	NA	NA	NA	3410000	NA	NA	NA	NA	NA	NA	NA	NA	NA	NA	NA	3410000	0.1745	1	H2Kb_Y3	ABCA6	Q8K441
IALAFHLL	NA	NA	50700	NA	42000	NA	88200	429000	34900	NA	NA	NA	1250000	NA	678000	NA	NA	NA	97700	333812	0.016	8	H2Kb_Y3	SETD3	Q91WC0
IALFFRSL	NA	NA	62700	NA	83700	NA	63500	1330000	81700	NA	NA	12800	376000	NA	725000	NA	NA	178000	34600	294800	0.0088	10	H2Kb_Y3	TCF25	Q8R3L2
IALFNQELV	6930	NA	414000	NA	101000	NA	873000	495000	1160000	NA	NA	56600	146000	NA	1790000	0	NA	230000	371000	470294	0.0087	12	H2Db_B22	SIN3B	Q62141
IALHNIDSV	NA	NA	813000	NA	NA	NA	48700	779000	2880000	NA	NA	NA	82500	NA	4900000	NA	NA	13400	4780	1.19017e+06	0.0075	8	H2Db_B22	SYMPK	Q80X82
IALINALFL	NA	NA	93500	NA	NA	NA	NA	NA	222000	NA	NA	NA	NA	NA	3840000	NA	NA	NA	99400	1063725	0.0065	4	H2Db_B22	ELMO2	Q8BHL5
IALMNALTI	NA	NA	NA	NA	NA	NA	NA	614000	NA	NA	NA	NA	NA	NA	510000	NA	NA	NA	NA	562000	0.0053	2	H2Db_B22	KYNU	Q9CXF0
IALNDNFVKL	NA	NA	NA	NA	NA	NA	10800	NA	NA	NA	NA	NA	NA	NA	NA	NA	NA	NA	NA	10800	0.2035	1	H2Db_B22	G3P	P16858
IALRNQATM	NA	NA	NA	NA	NA	NA	NA	NA	183000	NA	NA	NA	NA	NA	216000	NA	NA	4470	NA	134490	0.0056	3	H2Db_B22	DGKZ	Q80UP3
IALRYVAL	NA	NA	1280000	NA	1870000	237000	3510000	9240000	3080000	NA	NA	NA	10100000	NA	11200000	202000	76800	2730000	929000	3.70457e+06	0.0095	12	H2Kb_Y3	COPB	Q9JIF7
IALVNKMLI	NA	NA	NA	NA	1400000	NA	496000	9490000	NA	NA	NA	NA	25700000	NA	NA	1470000	NA	NA	NA	7711200	0.0092	5	H2Db_B22	CP2DQ	Q8CIM7
IAMEFNHL	65400	701000	1270000	227000	3990000	369000	10900000	9060000	5660000	NA	NA	104000	13700000	NA	22800000	1330000	163000	1850000	1420000	4.60059e+06	0.0093	16	H2Kb_Y3	PGH1	P22437
IANINQELI	NA	NA	156000	0	166000	NA	243000	572000	608000	NA	NA	84300	NA	NA	981000	NA	13200	44600	129000	272464	0.0092	11	H2Db_B22	FBX38	Q8BMI0
IAPCNNKLYI	NA	NA	NA	NA	NA	NA	NA	NA	NA	NA	NA	NA	NA	NA	0	NA	NA	NA	NA	0	0.0294	1	H2Db_B22	KLHL6	Q6V595
IAPEDQVVL	NA	NA	NA	NA	171000	NA	80700	NA	NA	NA	NA	NA	180000	NA	1310000	NA	NA	NA	44700	357280	0.2788	5	H2Db_B22	UBIM	P35545
IAPEYFEKL	NA	NA	NA	NA	NA	NA	NA	166000	NA	NA	NA	NA	NA	NA	NA	NA	NA	NA	NA	166000	0.041	1	H2Kb_Y3	DEN6B	Q9D9V7
IAPEYYDHL	NA	NA	NA	NA	653000	NA	NA	NA	NA	NA	NA	NA	330000	NA	NA	NA	NA	NA	NA	491500	0.0406	2	H2Kb_Y3	DEGS2	Q8R2F2
IAPFNFPAMI	NA	NA	8490	NA	NA	NA	84700	243000	0	NA	NA	NA	18400	NA	NA	0	NA	NA	NA	59098.3	0.0948	6	H2Db_B22	MMSA	Q9EQ20
IAPGLFATPL	NA	NA	42200	NA	NA	NA	NA	NA	NA	NA	NA	22800	27400	NA	NA	NA	NA	NA	NA	30800	0.4992	3	H2Db_B22	HCD2	O08756
IAPGNRELL	NA	NA	NA	NA	NA	NA	NA	551000	NA	NA	NA	NA	NA	NA	NA	NA	NA	NA	NA	551000	0.0245	1	H2Db_B22	ZHX3	Q8C0Q2
IAPIFDKRL	NA	NA	NA	NA	NA	180000	NA	NA	NA	NA	NA	NA	NA	NA	NA	NA	NA	NA	NA	180000	0.322	1	H2Kb_Y3	MYPN	Q5DTJ9
IAPIFLQGL	NA	NA	13600	NA	NA	NA	62600	1490000	29500	NA	NA	NA	NA	NA	NA	NA	NA	NA	NA	398925	0.0359	4	H2Kb_Y3	MYLK	Q6PDN3
IAPIYKKL	NA	NA	28700	NA	212000	NA	NA	NA	NA	NA	NA	NA	246000	NA	317000	NA	NA	0	NA	160740	0.1349	5	H2Kb_Y3	TET2	Q4JK59
IAPIYWAL	NA	NA	NA	NA	NA	NA	NA	NA	NA	NA	NA	NA	30300	NA	NA	NA	NA	NA	NA	30300	0.0425	1	H2Kb_Y3	HMCN2	A2AJ76
IAPKNPTISL	NA	NA	222000	NA	728000	NA	NA	477000	NA	NA	NA	NA	1290000	NA	457000	NA	NA	55700	37700	466771	0.0871	7	H2Db_B22	TM1L1	Q923U0
IAPLFPAGL	NA	NA	NA	NA	NA	NA	NA	293000	NA	NA	NA	NA	28100	NA	NA	NA	NA	NA	NA	160550	0.0297	2	H2Kb_Y3	A16A1	Q571I9
IAPLFREL	NA	NA	NA	NA	NA	NA	NA	NA	NA	NA	NA	NA	NA	NA	0	NA	NA	NA	NA	0	0.0493	1	H2Kb_Y3	UTP20	Q5XG71
IAPLNLPRI	NA	NA	NA	NA	NA	NA	NA	171000	NA	NA	NA	NA	NA	NA	NA	NA	NA	NA	NA	171000	0.0227	1	H2Db_B22	CP2DA	P24456
IAPPFFPHV	NA	NA	NA	NA	NA	NA	NA	187000	NA	NA	NA	NA	NA	NA	NA	NA	NA	NA	NA	187000	0.0289	1	H2Kb_Y3	OTUD4	B2RRE7
IAPQYYDM	NA	NA	NA	NA	NA	NA	NA	136000	NA	NA	NA	NA	NA	NA	NA	NA	NA	NA	NA	136000	0.3202	1	H2Kb_Y3	DHX15	O35286
IAPRSFWMTL	NA	NA	NA	NA	NA	NA	NA	NA	NA	NA	NA	NA	NA	NA	NA	NA	NA	57500	NA	57500	0.4535	1	H2Db_B22	NUP85	Q8R480
IAPRYAGF	NA	NA	NA	NA	68200	NA	NA	NA	NA	NA	NA	NA	NA	NA	NA	NA	NA	NA	NA	68200	0.1429	1	H2Kb_Y3	S17A4	Q5NCM1
IAPSFVKGF	NA	NA	33100	NA	NA	NA	NA	921000	NA	NA	NA	21300	NA	NA	NA	NA	74300	NA	57600	221460	0.4949	5	H2Kb_Y3	YMEL1	O88967
IAPSNQVIM	NA	NA	NA	NA	NA	NA	NA	NA	25600	NA	NA	NA	NA	NA	184000	NA	NA	NA	NA	104800	0.0097	2	H2Db_B22	PCOC1	Q61398
IAPTLLQAL	NA	NA	NA	NA	NA	NA	NA	205000	16600	NA	NA	NA	NA	NA	NA	NA	NA	NA	NA	110800	0.4792	2	H2Kb_Y3	FAS	P19096
IAPTNAEVL	NA	NA	NA	NA	77500	NA	NA	929000	786000	NA	NA	NA	388000	NA	4620000	NA	NA	1120000	NA	1.32008e+06	0.0072	6	H2Db_B22	MADD	Q80U28
IAPTSPAEFI	NA	NA	NA	NA	NA	NA	NA	59700	NA	NA	NA	NA	NA	NA	NA	NA	NA	NA	NA	59700	0.5373	1	H2Db_B22	MBD1	Q9Z2E2
IAPVFVLM	NA	NA	NA	NA	NA	NA	NA	1060000	NA	NA	NA	NA	NA	NA	NA	NA	NA	NA	NA	1060000	0.0608	1	H2Kb_Y3	CSAD	Q9DBE0
IAPWFHGI	NA	NA	NA	NA	20100	NA	NA	NA	NA	NA	NA	NA	NA	NA	NA	NA	NA	NA	NA	20100	0.0817	1	H2Kb_Y3	SH24B	A6X942
IAPWQVML	NA	NA	NA	NA	NA	NA	NA	NA	16000	NA	NA	NA	NA	NA	NA	NA	NA	NA	NA	16000	0.6758	1	H2Kb_Y3	THRB	P19221
IAPYFVYL	NA	NA	NA	NA	NA	NA	NA	NA	NA	NA	NA	NA	NA	NA	NA	49000	NA	NA	NA	49000	0.0101	1	H2Kb_Y3	S22A4	Q9Z306
IASRNIDVL	NA	NA	NA	NA	50800	NA	NA	185000	NA	NA	NA	NA	121000	NA	134000	NA	NA	NA	NA	122700	0.009	4	H2Db_B22	DECR	Q9CQ62
IAVANAQEL	102000	120000	168000	212000	1310000	42400	1970000	4500000	3460000	72200	NA	201000	3490000	NA	12000000	305000	46800	1900000	755000	1803200	0.0075	17	H2Db_B22	TIM13	P62075
IAVANAQELL	NA	NA	NA	NA	NA	NA	169000	264000	NA	NA	NA	NA	NA	NA	0	NA	NA	140000	201000	154800	0.0396	5	H2Db_B22	TIM13	P62075
IAVANATTM	NA	NA	NA	NA	NA	NA	NA	NA	189000	NA	NA	NA	NA	NA	212000	NA	NA	85900	10900	124450	0.0054	4	H2Db_B22	QRIC1	Q3UA37
IAVIFKQL	NA	NA	NA	NA	13300	NA	NA	202000	NA	NA	NA	NA	NA	NA	NA	NA	NA	NA	NA	107650	0.0458	2	H2Kb_Y3	DHX29	Q6PGC1
IAVINALFL	NA	NA	0	NA	NA	NA	23500	NA	1660000	NA	NA	NA	785000	NA	4530000	204000	NA	NA	195000	1.05679e+06	0.0073	7	H2Db_B22	ELMO1	Q8BPU7
IAVINVTGI	NA	NA	NA	NA	NA	NA	NA	676000	NA	NA	NA	NA	149000	NA	NA	NA	NA	NA	NA	412500	0.0167	2	H2Db_B22	S47A1	Q8K0H1
IAVQNNQQL	NA	NA	NA	NA	44200	NA	NA	175000	120000	NA	NA	NA	20200	NA	1440000	NA	NA	117000	NA	319400	0.0223	6	H2Db_B22	INT7	Q7TQK1
IAVRFSTV	NA	NA	NA	NA	NA	NA	NA	1050000	NA	NA	NA	NA	NA	NA	NA	NA	NA	NA	NA	1050000	0.0447	1	H2Kb_Y3	CATA	P24270
IAVRNILVA	NA	NA	124000	NA	NA	NA	NA	229000	NA	NA	NA	NA	NA	NA	1310000	NA	NA	0	NA	415750	0.0577	4	H2Db_B22	FAK2	Q9QVP9
IAVSFHYV	NA	NA	45500	NA	NA	NA	NA	NA	NA	NA	NA	NA	NA	NA	140000	NA	NA	NA	NA	92750	0.0814	2	H2Kb_Y3	C1GLT	Q9JJ06
IAVSFREL	99600	293000	2180000	NA	3560000	311000	4620000	29100000	1790000	NA	0	348000	12500000	NA	17800000	NA	537000	2990000	2180000	5.22057e+06	0.0376	15	H2Kb_Y3	NOL11	Q8BJW5
IAVTNVQEL	NA	NA	NA	NA	NA	NA	NA	NA	NA	NA	NA	NA	NA	NA	53100	NA	NA	NA	NA	53100	0.0073	1	H2Db_B22	IPP	P28575
IAWEKETHL	NA	NA	NA	NA	NA	NA	NA	250000	NA	NA	NA	NA	NA	NA	NA	NA	NA	NA	NA	250000	0.3027	1	H2Kb_Y3	S6A12	P31651
IAWNFEKF	NA	NA	NA	NA	NA	NA	NA	NA	NA	NA	NA	NA	50200	NA	NA	NA	NA	NA	NA	50200	0.503	1	H2Kb_Y3	GPX1	P11352
IAYAFFHL	81900	NA	364000	62000	408000	NA	2060000	4780000	5550000	NA	105000	101000	5240000	NA	5740000	NA	51900	1380000	321000	1.87463e+06	0.0044	14	H2Kb_Y3	ST7	Q99M96
IAYEFVEM	NA	NA	NA	NA	606000	NA	38900	NA	52400	NA	NA	NA	469000	NA	114000	NA	NA	140000	NA	236717	0.0093	6	H2Kb_Y3	ADA	P03958
IAYEYLCHL	NA	NA	40400	NA	103000	NA	NA	0	NA	NA	NA	NA	1680000	NA	NA	NA	NA	NA	32900	371260	0.0074	5	H2Kb_Y3	IQGA2	Q3UQ44
IAYKFGKTV	NA	NA	NA	NA	378000	NA	NA	910000	109000	NA	NA	NA	373000	NA	480000	NA	NA	16800	NA	377800	0.0624	6	H2Kb_Y3	SARAF	Q8R3Q0
IAYLYDRL	NA	NA	NA	NA	216000	NA	NA	213000	NA	NA	NA	NA	374000	NA	445000	NA	NA	182000	NA	286000	0.0074	5	H2Kb_Y3	PSF1	Q9CZ15
IAYQFLRA	NA	NA	39400	NA	NA	NA	NA	NA	NA	NA	NA	NA	NA	NA	NA	NA	NA	NA	NA	39400	0.0455	1	H2Kb_Y3	SMC2	Q8CG48
IAYTWFNL	NA	NA	NA	NA	NA	NA	NA	NA	10500	NA	NA	NA	NA	NA	NA	NA	NA	NA	NA	10500	0.007	1	H2Kb_Y3	NFIB	P97863
ICFICPAL	NA	NA	NA	NA	NA	NA	NA	NA	NA	NA	NA	NA	NA	NA	59200	NA	NA	NA	NA	59200	0.646	1	H2Kb_Y3	S38AA	Q5I012
ICFKFDHL	NA	NA	228000	NA	32400	NA	NA	NA	0	NA	NA	0	2690000	NA	448000	NA	NA	0	193000	448925	0.0532	8	H2Kb_Y3	CAZA2	P47754
ICPEFRYL	NA	NA	NA	NA	NA	NA	NA	NA	NA	NA	NA	NA	2280000	NA	NA	NA	NA	NA	NA	2280000	0.3926	1	H2Kb_Y3	DDC	O88533
ICPNNHEVHI	NA	NA	50700	NA	NA	NA	NA	NA	NA	NA	NA	NA	NA	NA	205000	NA	NA	NA	NA	127850	1.634	2	H2Db_B22	ARC1B	Q9WV32
IDFDFTHL	NA	NA	NA	NA	NA	NA	NA	NA	NA	NA	NA	NA	133000	NA	NA	NA	NA	NA	NA	133000	0.1593	1	H2Kb_Y3	DIAP2	O70566
IDFGFARL	NA	NA	NA	NA	NA	NA	NA	NA	NA	NA	NA	NA	155000	NA	NA	NA	NA	NA	NA	155000	0.0611	1	H2Kb_Y3	KS6A4	Q9Z2B9
IDYEFLAEL	NA	NA	NA	NA	NA	NA	NA	NA	NA	NA	NA	NA	34100	NA	NA	NA	NA	NA	NA	34100	0.0966	1	H2Kb_Y3	BIR1F	Q9JIB6
IDYQYQLL	NA	NA	NA	NA	85700	NA	112000	116000	54000	NA	NA	NA	247000	NA	369000	NA	NA	47900	51500	135388	0.1166	8	H2Kb_Y3	CNOT8	Q9D8X5
IDYSFPSL	NA	NA	NA	NA	34200	NA	NA	707000	93200	NA	NA	45900	425000	NA	769000	NA	21800	63400	81700	249022	0.0549	9	H2Kb_Y3	MK67I	Q91VE6
IENPFLNGEVI	NA	NA	NA	NA	NA	NA	NA	NA	NA	NA	NA	30400	293000	NA	NA	2910000	NA	0	NA	808350	1.467	4	H2Db_B22	HCD2	O08756
IERYFPAL	NA	NA	31600	NA	49200	NA	NA	1680000	NA	NA	NA	NA	NA	NA	NA	NA	NA	NA	NA	586933	0.9655	3	H2Kb_Y3	UIF	Q91Z49
IFAKKNGIPF	NA	NA	NA	NA	NA	NA	NA	NA	NA	NA	NA	NA	NA	NA	NA	355000	NA	NA	NA	355000	1.2407	1	H2Db_B22	GSTT2	Q61133
IFEFKETL	NA	NA	NA	NA	NA	NA	NA	NA	NA	NA	NA	NA	34200	NA	NA	NA	NA	NA	NA	34200	0.8212	1	H2Kb_Y3	KCC1D	Q8BW96
IFFKVPEL	NA	NA	NA	NA	29400	NA	NA	NA	NA	NA	NA	NA	336000	NA	NA	NA	NA	NA	NA	182700	0.2392	2	H2Kb_Y3	BCR	Q6PAJ1
IFIHMPNL	NA	NA	NA	NA	NA	NA	NA	NA	NA	NA	NA	NA	NA	NA	121000	NA	NA	NA	NA	121000	0.106	1	H2Kb_Y3	B3GN5	Q8BGY6
IFKSYPTV	NA	NA	NA	NA	NA	NA	NA	NA	NA	NA	NA	NA	0	NA	NA	NA	NA	NA	NA	0	0.9121	1	H2Kb_Y3	PIGU	Q8K358
IFMRVATM	NA	NA	NA	NA	NA	NA	NA	NA	NA	NA	NA	NA	NA	NA	0	NA	NA	NA	NA	0	0.3154	1	H2Kb_Y3	GHITM	Q91VC9
IFQHQLNL	NA	NA	NA	NA	NA	NA	NA	NA	1640000	NA	NA	NA	NA	NA	NA	NA	NA	NA	NA	1640000	0.4116	1	H2Kb_Y3	FSIP2	A2ARZ3
IFQIHTSRM	NA	NA	NA	NA	NA	NA	NA	0	13600	NA	NA	NA	NA	NA	NA	NA	NA	NA	NA	6800	1.5741	2	H2Kb_Y3	PRS4	P62192
IFRLLPTL	NA	NA	NA	NA	60600	NA	NA	171000	NA	NA	NA	NA	345000	NA	NA	NA	NA	NA	NA	192200	0.5178	3	H2Kb_Y3	FBX34	Q80XI1
IFRYLTNL	NA	NA	NA	NA	NA	NA	NA	NA	NA	NA	NA	NA	NA	NA	NA	NA	NA	51000	NA	51000	0.0286	1	H2Kb_Y3	TSYL2	Q7TQI8
IFSRFNAL	NA	NA	NA	NA	NA	NA	NA	75500	NA	NA	NA	NA	NA	NA	NA	NA	NA	NA	NA	75500	0.1301	1	H2Kb_Y3	DYHC1	Q9JHU4
IFTSPLNL	NA	NA	NA	NA	NA	NA	94700	NA	NA	NA	NA	NA	NA	NA	NA	NA	NA	NA	NA	94700	1.9703	1	H2Kb_Y3	PGRC1	O55022
IFVPHISPL	NA	NA	NA	NA	NA	NA	NA	NA	NA	NA	NA	NA	382000	NA	NA	NA	NA	NA	NA	382000	0.3301	1	H2Kb_Y3	SCRN3	Q3TMH2
IFWNFPGI	NA	NA	NA	NA	NA	NA	NA	NA	NA	NA	NA	NA	69700	NA	NA	NA	NA	NA	NA	69700	0.2629	1	H2Kb_Y3	IPO5	Q8BKC5
IFYFVNKL	NA	NA	NA	NA	69100	NA	NA	145000	NA	NA	NA	NA	383000	NA	176000	NA	NA	12000	NA	157020	0.1028	5	H2Kb_Y3	TM9S4	Q8BH24
IFYYVQKL	NA	NA	NA	NA	673000	NA	874000	2840000	NA	NA	NA	NA	1770000	NA	3390000	NA	NA	NA	78400	1.60423e+06	0.1126	6	H2Kb_Y3	HECD1	Q69ZR2
IGAKFWEV	NA	NA	NA	NA	NA	NA	NA	NA	NA	NA	NA	NA	1600000	NA	NA	NA	NA	NA	NA	1600000	0.8424	1	H2Kb_Y3	TBB3	Q9ERD7
IGFFLGKF	NA	NA	NA	NA	NA	NA	NA	NA	NA	NA	NA	NA	NA	NA	NA	80700	NA	NA	NA	80700	0.3483	1	H2Kb_Y3	VAPA	Q9WV55
IGFKYVAL	NA	NA	41800	NA	70100	NA	NA	NA	NA	NA	NA	NA	169000	NA	164000	NA	NA	NA	0	88980	0.0073	5	H2Kb_Y3	UBIA1	Q9DC60
IGFLYRHF	NA	NA	NA	NA	NA	NA	NA	43600	NA	NA	NA	NA	NA	NA	NA	NA	NA	NA	NA	43600	0.0431	1	H2Kb_Y3	CYB5B	Q9CQX2
IGFRFSSDL	NA	NA	NA	NA	NA	NA	NA	44100	NA	NA	NA	NA	NA	NA	NA	NA	NA	NA	NA	44100	0.011	1	H2Kb_Y3	LEG8	Q9JL15
IGFRYRSL	NA	NA	NA	NA	232000	NA	NA	2810000	NA	NA	NA	NA	NA	NA	1670000	NA	NA	NA	NA	1.57067e+06	0.0071	3	H2Kb_Y3	DMD	P11531
IGFSHGNV	NA	NA	NA	NA	NA	NA	NA	128000	NA	NA	NA	NA	571000	NA	NA	NA	NA	NA	NA	349500	0.0491	2	H2Kb_Y3	CP240	P56657
IGFVNLDHI	NA	NA	NA	1100000	NA	NA	NA	NA	NA	NA	NA	NA	NA	18800	NA	NA	NA	NA	NA	559400	0.0074	2	H2Db_B22	SO1C1	Q9ERB5
IGGFLYQRL	NA	NA	NA	NA	NA	NA	NA	NA	NA	NA	NA	NA	443000	NA	291000	NA	NA	NA	NA	367000	0.2629	2	H2Kb_Y3	MPRD	P24668
IGHRYIEIF	NA	NA	NA	NA	NA	NA	NA	NA	NA	NA	NA	NA	521000	NA	NA	NA	NA	NA	NA	521000	1.3395	1	H2Kb_Y3	HNRH2	P70333
IGHRYIEVF	NA	NA	NA	NA	37000	NA	NA	32000	NA	NA	NA	NA	1670000	NA	NA	NA	NA	NA	NA	579667	1.2736	3	H2Kb_Y3	HNRPF	Q9Z2X1
IGIANFAEQI	NA	NA	790000	NA	NA	NA	841000	815000	1940000	NA	NA	123000	927000	NA	2340000	NA	27500	362000	374000	853950	0.0311	10	H2Db_B22	KEAP1	Q9Z2X8
IGIANFVKV	NA	NA	NA	NA	NA	NA	NA	NA	NA	NA	NA	NA	0	NA	NA	NA	NA	NA	NA	0	0.4004	1	H2Kb_Y3	COCA1	Q60847
IGIAYNRL	NA	NA	NA	NA	NA	NA	668000	2820000	NA	NA	NA	NA	NA	NA	NA	NA	NA	NA	NA	1744000	0.0214	2	H2Kb_Y3	FERM2	Q8CIB5
IGIDKFGEI	NA	NA	NA	NA	NA	NA	NA	1270000	NA	NA	NA	NA	NA	NA	NA	NA	NA	NA	NA	1270000	0.4439	1	H2Kb_Y3	ADK	P55264
IGIENIHVM	NA	NA	NA	NA	228000	NA	53800	0	149000	NA	NA	NA	2610000	NA	NA	NA	NA	NA	NA	608160	0.0082	5	H2Db_B22	MTMR7	Q9Z2C9
IGIENIHYL	7030000	2490000	54500000	1450000	29100000	NA	65300000	232000000	106000000	2390000	2790000	21400000	150000000	NA	479000000	9780000	8590000	54600000	74000000	7.64953e+07	0.0067	17	H2Db_B22	MCTS2	Q9CQ21
IGIQNFPEGL	8160	NA	749000	NA	287000	NA	315000	936000	567000	NA	NA	536000	1100000	NA	1050000	NA	95600	294000	599000	544730	0.1087	12	H2Db_B22	S39AB	Q8BWY7
IGISNYPESTI	NA	NA	NA	NA	93300	NA	127000	NA	319000	NA	NA	58400	NA	NA	475000	NA	7600	189000	110000	172412	0.0574	8	H2Db_B22	TP53B	P70399
IGLAYVNHL	17600	32800	445000	NA	801000	29400	768000	1410000	504000	NA	NA	36500	2240000	NA	5260000	NA	86000	1270000	145000	931807	0.0531	14	H2Kb_Y3	VPS41	Q5KU39
IGLGNLTLI	NA	NA	293000	NA	NA	NA	319000	342000	191000	NA	NA	13400	690000	NA	2370000	NA	NA	NA	492000	588800	0.025	8	H2Db_B22	GVIN1	Q80SU7
IGLQNGVLL	NA	NA	NA	NA	NA	NA	NA	NA	NA	NA	NA	NA	NA	NA	2360000	NA	NA	NA	NA	2360000	0.0229	1	H2Db_B22	SF3B3	Q921M3
IGMKFTSL	NA	NA	NA	NA	NA	NA	NA	NA	NA	NA	NA	NA	0	NA	NA	NA	NA	NA	NA	0	0.0105	1	H2Kb_Y3	TMC5	Q32NZ6
IGMRFAFM	NA	NA	NA	NA	NA	NA	NA	3950000	NA	NA	NA	NA	NA	NA	NA	NA	NA	NA	NA	3950000	0.0091	1	H2Kb_Y3	CP341	Q9JMA7
IGMRFALI	NA	NA	NA	NA	NA	NA	NA	NA	NA	NA	NA	NA	2200000	NA	NA	NA	NA	NA	NA	2200000	0.0129	1	H2Kb_Y3	CP3AP	O09158
IGMVNRTHL	NA	NA	NA	NA	NA	NA	NA	57900	32200	NA	NA	NA	93600	NA	NA	NA	NA	NA	NA	61233.3	0.0096	3	H2Db_B22	K1109	A2AAE1
IGPCFPNRL	NA	NA	5430	NA	NA	NA	NA	NA	NA	NA	NA	NA	NA	NA	NA	NA	NA	NA	40500	22965	0.1613	2	H2Kb_Y3	CUL9	Q80TT8
IGPDFKSNF	NA	NA	161000	NA	NA	NA	2250000	0	NA	NA	NA	16700	NA	NA	NA	NA	NA	NA	NA	606925	0.546	4	H2Kb_Y3	ENPP6	Q8BGN3
IGPDFQKGL	NA	NA	238000	NA	NA	NA	205000	NA	282000	NA	NA	NA	NA	NA	1500000	NA	NA	213000	252000	448333	0.4638	6	H2Kb_Y3	CNN2	Q08093
IGPDNLVFV	NA	NA	9020	NA	NA	NA	NA	NA	31200	NA	NA	NA	NA	NA	NA	NA	NA	NA	NA	20110	0.0938	2	H2Db_B22	DIP2A	Q8BWT5
IGPDVYAKL	NA	NA	31000	NA	6750000	NA	150000	17600000	51000	NA	NA	320000	27800000	NA	NA	NA	1120000	6670000	141000	6063300	0.1023	10	H2Kb_Y3	EPIPL	Q8R0W0
IGPELRHL	NA	NA	NA	NA	NA	NA	NA	NA	NA	NA	NA	NA	3930000	NA	NA	NA	NA	NA	NA	3930000	1.2291	1	H2Kb_Y3	NAA30	Q8CES0
IGPENFSKM	NA	NA	NA	NA	NA	NA	NA	NA	NA	NA	NA	NA	NA	NA	NA	NA	NA	81800	0	40900	0.0522	2	H2Db_B22	CO6A6	Q8C6K9
IGPEYKSM	NA	NA	NA	NA	1680000	NA	NA	2400000	0	NA	NA	NA	47500000	NA	NA	NA	NA	103000	NA	10336600	0.5601	5	H2Kb_Y3	PDXD1	Q99K01
IGPFNNIDI	NA	NA	NA	NA	NA	NA	NA	NA	NA	NA	NA	NA	NA	NA	94000	NA	NA	NA	NA	94000	0.1892	1	H2Db_B22	SMHD1	Q6P5D8
IGPILASRL	NA	NA	NA	NA	14600	NA	NA	NA	NA	NA	NA	NA	1310000	NA	NA	NA	NA	NA	NA	662300	0.2432	2	H2Kb_Y3	DNPEP	Q9Z2W0
IGPKNYEFL	6900000	2720000	19700000	12700000	28300000	2050000	76800000	146000000	260000000	846000	2350000	11400000	119000000	492000	375000000	12100000	7980000	90900000	30700000	6.34704e+07	0.0099	19	H2Db_B22	SNX14	Q8BHY8
IGPLLVTLM	NA	NA	NA	NA	NA	NA	NA	NA	NA	NA	NA	NA	96200	NA	NA	NA	NA	NA	NA	96200	0.82	1	H2Kb_Y3	S52A3	Q9D6X5
IGPLYPHA	NA	NA	NA	NA	NA	NA	NA	NA	NA	NA	NA	NA	2370000	NA	NA	NA	NA	NA	NA	2370000	0.8297	1	H2Kb_Y3	HTR5B	Q8C547
IGPNNGKNFF	NA	NA	764000	NA	NA	NA	NA	NA	NA	NA	NA	NA	NA	NA	976000	NA	NA	NA	44900	594967	1.3054	3	H2Db_B22	NEIL3	Q8K203
IGPRFSNL	NA	NA	256000	NA	690000	NA	1590000	2860000	546000	NA	NA	NA	2890000	NA	3320000	NA	NA	1810000	92700	1.56163e+06	0.0139	9	H2Kb_Y3	NSF	P46460
IGPRFVLNL	NA	NA	NA	NA	57900	NA	73300	189000	NA	NA	NA	NA	495000	NA	709000	NA	NA	125000	NA	274867	0.0181	6	H2Kb_Y3	BRX1	Q9DCA5
IGPRRIHTV	NA	NA	NA	NA	NA	NA	NA	NA	NA	NA	NA	NA	175000	NA	94300	NA	NA	NA	NA	134650	1.2797	2	H2Kb_Y3	RS8	P62242
IGPRYSSV	NA	NA	NA	NA	1700000	NA	NA	1350000	131000	NA	NA	NA	3820000	NA	3040000	NA	NA	572000	NA	1.76883e+06	0.1316	6	H2Kb_Y3	HTR5A	Q5PRF0
IGPRYSSVF	NA	NA	NA	NA	79400	NA	NA	NA	NA	NA	NA	NA	NA	NA	NA	NA	NA	NA	NA	79400	0.5193	1	H2Kb_Y3	HTR5A	Q5PRF0
IGPTHGQM	NA	NA	NA	NA	NA	NA	NA	NA	NA	NA	NA	NA	102000	NA	NA	NA	NA	NA	NA	102000	1.2481	1	H2Kb_Y3	JAK1	P52332
IGPTNFETM	NA	166000	NA	NA	805000	NA	1140000	4330000	NA	35200	NA	NA	3570000	NA	2860000	878000	1690000	903000	NA	1637720	0.0085	10	H2Db_B22	CO6A5	A6H584
IGPTYYQRL	75200	152000	680000	NA	1860000	358000	4110000	4690000	3020000	NA	NA	82600	4520000	NA	24500000	NA	74700	4370000	500000	3.49946e+06	0.0099	14	H2Kb_Y3	RPB2	Q8CFI7
IGPYFEHNM	NA	NA	NA	NA	NA	NA	NA	5100000	NA	NA	NA	NA	NA	NA	NA	NA	NA	NA	NA	5100000	0.1398	1	H2Kb_Y3	GYS2	Q8VCB3
IGPYYRKL	NA	NA	NA	NA	392000	NA	157000	439000	136000	NA	NA	NA	0	NA	164000	NA	NA	79300	15800	172888	0.1054	8	H2Kb_Y3	TMCO3	Q8BH01
IGQKFSSL	NA	NA	NA	NA	63500	NA	NA	NA	NA	NA	NA	NA	NA	NA	NA	NA	NA	NA	NA	63500	0.087	1	H2Kb_Y3	MUC19	Q6PZE0
IGRGGCNINAI	NA	NA	NA	NA	NA	NA	NA	NA	NA	NA	NA	NA	NA	NA	NA	NA	NA	NA	1220	1220	1.7439	1	H2Db_B22	ANR17	Q99NH0
IGTFNVIRL	NA	NA	NA	NA	6690	NA	73400	46900	59900	NA	125000	NA	NA	NA	NA	NA	NA	NA	NA	62378	0.6202	5	H2Db_B22	HCD2	O08756
IGTINQQAM	NA	NA	NA	NA	NA	NA	NA	NA	NA	NA	NA	NA	0	NA	38800	NA	NA	NA	NA	19400	0.2205	2	H2Db_B22	GBP1	Q01514
IGVAGFRL	NA	NA	NA	NA	NA	NA	NA	NA	NA	NA	NA	NA	NA	NA	NA	1050000	NA	NA	NA	1050000	1.0703	1	H2Kb_Y3	AMYP	P00688
IGVRNVAEF	NA	NA	NA	NA	NA	NA	NA	NA	NA	NA	NA	50200	NA	NA	NA	NA	NA	NA	NA	50200	0.11	1	H2Db_B22	DSG1B	Q7TSF1
IGVRYVNKF	NA	NA	NA	NA	NA	NA	NA	NA	NA	NA	NA	NA	NA	NA	95000	NA	NA	NA	NA	95000	0.7635	1	H2Kb_Y3	S12A6	Q924N4
IGVVNRSQL	NA	NA	NA	NA	NA	NA	NA	NA	NA	NA	NA	NA	NA	NA	0	NA	NA	NA	NA	0	0.0511	1	H2Db_B22	DNM1L	Q8K1M6
IGVVSKEYI	NA	NA	NA	NA	37700	NA	203000	NA	105000	NA	NA	NA	142000	NA	639000	NA	NA	NA	NA	225340	0.186	5	H2Db_B22	PRDM1	Q60636
IGWRYSLL	NA	NA	NA	NA	NA	NA	NA	NA	NA	NA	NA	NA	414000	NA	NA	NA	NA	NA	NA	414000	0.0078	1	H2Kb_Y3	MOT7	B1AT66
IGYAFVHL	NA	NA	NA	NA	NA	NA	NA	480000	NA	NA	NA	NA	467000	NA	3690000	NA	NA	2170000	NA	1701750	0.0054	4	H2Kb_Y3	NLRC5	C3VPR6
IGYEHEVL	NA	NA	NA	NA	NA	NA	NA	2840000	NA	NA	NA	NA	NA	NA	NA	NA	23100	0	93400	739125	0.1617	4	H2Kb_Y3	CO041	Q3U4G0
IGYGIPPQM	NA	NA	NA	NA	NA	NA	NA	NA	NA	NA	NA	NA	487000	NA	NA	NA	NA	NA	NA	487000	0.907	1	H2Kb_Y3	PICA	Q7M6Y3
IGYGYLHRI	NA	NA	NA	NA	NA	NA	NA	1420000	NA	NA	NA	NA	NA	NA	25400	NA	NA	NA	NA	722700	0.0315	2	H2Kb_Y3	GORS1	Q91X51
IGYNHPAL	NA	NA	NA	NA	NA	NA	NA	472000	NA	NA	NA	NA	167000	NA	NA	NA	NA	NA	NA	319500	0.0323	2	H2Kb_Y3	GABT	P61922
IGYNYTYM	NA	NA	NA	NA	NA	NA	NA	NA	22800	NA	NA	NA	NA	NA	NA	NA	NA	NA	NA	22800	0.008	1	H2Kb_Y3	FZD8	Q61091
IGYPFLVSV	NA	NA	NA	NA	NA	NA	NA	78100	NA	NA	NA	NA	0	NA	341000	NA	NA	NA	23200	110575	0.0272	4	H2Kb_Y3	UBP19	Q3UJD6
IHGGIFLPL	NA	NA	NA	NA	NA	NA	NA	1160000	NA	NA	NA	NA	NA	NA	NA	NA	NA	NA	NA	1160000	1.3163	1	H2Kb_Y3	EAA2	P43006
IHLFANGTVM	NA	NA	NA	NA	NA	NA	NA	NA	NA	NA	NA	NA	NA	NA	NA	NA	NA	4170	NA	4170	0.2431	1	H2Db_B22	VWF	Q8CIZ8
IHPADSVYL	NA	NA	NA	NA	NA	NA	1540000	NA	NA	NA	NA	NA	NA	NA	NA	NA	NA	NA	NA	1540000	1.7364	1	H2Db_B22	DCA10	A2AKB9
IHYEAPLL	NA	NA	NA	NA	33000	NA	NA	NA	NA	NA	NA	NA	NA	NA	61200	NA	NA	NA	NA	47100	0.2609	2	H2Kb_Y3	KANL1	Q80TG1
IHYFFSKL	NA	NA	78100	NA	622000	NA	82900	516000	32500	NA	NA	NA	2580000	NA	1220000	NA	NA	NA	88700	652525	0.0094	8	H2Kb_Y3	TM9S2	P58021
IIAAMPNL	NA	NA	NA	NA	NA	NA	NA	NA	NA	NA	NA	NA	0	NA	NA	NA	NA	NA	NA	0	0.4481	1	H2Kb_Y3	SP1	O89090
IIAEFKAEF	NA	NA	NA	NA	NA	NA	NA	43200	NA	NA	NA	NA	NA	NA	NA	NA	NA	NA	NA	43200	0.4952	1	H2Kb_Y3	IFT81	O35594
IIAFFAHL	NA	NA	17300	NA	NA	NA	NA	208000	23700	NA	NA	NA	381000	NA	750000	NA	NA	98700	5230	211990	0.0087	7	H2Kb_Y3	EP400	Q8CHI8
IIALFHLL	NA	NA	NA	NA	NA	NA	NA	697000	NA	NA	NA	NA	1320000	NA	794000	NA	NA	0	42900	570780	0.0741	5	H2Kb_Y3	S61A1	P61620
IIANIPLPL	NA	NA	NA	NA	NA	NA	NA	NA	NA	NA	NA	NA	275000	NA	NA	83500	NA	NA	NA	179250	1.4603	2	H2Kb_Y3	AT1A1	Q8VDN2
IIASFKNL	NA	NA	NA	NA	NA	NA	1250000	NA	NA	NA	NA	NA	NA	NA	NA	42900	NA	NA	NA	646450	0.0401	2	H2Kb_Y3	ATP4A	Q64436
IIDAYNSL	NA	NA	NA	NA	NA	NA	NA	NA	NA	NA	NA	NA	0	NA	NA	NA	NA	NA	NA	0	0.835	1	H2Kb_Y3	ITB1	P09055
IIFDIEDYI	NA	NA	NA	NA	NA	NA	NA	NA	NA	NA	NA	NA	306000	NA	NA	NA	NA	NA	NA	306000	1.7383	1	H2Db_B22	EDEM3	Q2HXL6
IIFEMPHL	NA	NA	NA	NA	0	NA	0	NA	NA	NA	NA	NA	NA	NA	NA	NA	NA	NA	NA	0	0.0319	2	H2Kb_Y3	INSRR	Q9WTL4
IIFEYYVGF	NA	NA	NA	NA	NA	NA	NA	NA	NA	NA	NA	NA	NA	NA	206000	NA	NA	NA	NA	206000	0.0288	1	H2Kb_Y3	CLK2	O35491
IIFQFTKC	NA	NA	17300	NA	139000	NA	NA	NA	NA	NA	NA	NA	886000	NA	NA	NA	NA	NA	NA	347433	0.179	3	H2Kb_Y3	JAK2	Q62120
IIFVPVPQL	NA	NA	NA	NA	NA	NA	NA	34500	NA	NA	NA	NA	NA	NA	NA	NA	NA	NA	NA	34500	0.2177	1	H2Kb_Y3	RS7	P62082
IIGTFERM	NA	NA	NA	NA	NA	NA	NA	706000	NA	NA	NA	NA	NA	NA	NA	NA	NA	NA	NA	706000	0.5759	1	H2Kb_Y3	VPS35	Q9EQH3
IIHKYPSL	NA	NA	NA	NA	28600	NA	NA	NA	NA	NA	NA	NA	NA	NA	NA	NA	NA	NA	NA	28600	0.049	1	H2Kb_Y3	HP1B3	Q3TEA8
IIINMSSL	NA	NA	NA	NA	NA	NA	NA	NA	NA	NA	NA	NA	0	NA	NA	NA	NA	NA	NA	0	0.1687	1	H2Kb_Y3	PGDH	Q8VCC1
IIIPFKNV	NA	NA	NA	NA	NA	NA	NA	NA	7560	NA	NA	NA	NA	NA	NA	NA	NA	117000	260000	128187	0.0893	3	H2Kb_Y3	HYDIN	Q80W93
IIITFNDL	NA	NA	131000	NA	NA	NA	360000	2920000	286000	NA	NA	NA	2120000	NA	3040000	NA	NA	0	145000	1125250	0.0532	8	H2Kb_Y3	NGLY1	Q9JI78
IIIVFRAL	NA	NA	NA	NA	NA	NA	NA	43100	0	NA	NA	NA	NA	NA	8080	NA	NA	NA	NA	17060	0.0129	3	H2Kb_Y3	RPB2	Q8CFI7
IIIYFSRL	NA	NA	NA	NA	NA	NA	NA	554000	NA	NA	NA	NA	NA	NA	NA	NA	NA	NA	NA	554000	0.0076	1	H2Kb_Y3	TLCD1	Q99JT6
IILFGFRPL	NA	NA	NA	NA	NA	NA	NA	NA	NA	NA	NA	NA	NA	NA	189000	NA	NA	NA	NA	189000	0.1125	1	H2Kb_Y3	SLFN5	Q8CBA2
IILIFQTGL	NA	NA	0	NA	NA	NA	46800	44300	76700	NA	NA	0	NA	NA	1370000	NA	NA	0	71400	201150	0.048	8	H2Kb_Y3	SENP6	Q6P7W0
IILKNFEKL	NA	NA	18900	NA	NA	NA	NA	NA	NA	NA	NA	NA	NA	NA	117000	NA	NA	NA	NA	67950	0.3217	2	H2Kb_Y3	PSME1	P97371
IILKYIGM	NA	NA	914000	NA	1120000	NA	1090000	3210000	327000	NA	NA	NA	4140000	NA	6950000	NA	NA	2100000	919000	2.30778e+06	0.0636	9	H2Kb_Y3	AR6P1	Q9JKW0
IILTFTNL	NA	NA	NA	NA	19300	NA	NA	NA	NA	NA	NA	NA	2810000	NA	NA	NA	NA	NA	NA	1414650	0.0076	2	H2Kb_Y3	CUBN	Q9JLB4
IILVFHHM	NA	NA	NA	NA	NA	NA	NA	115000	NA	NA	NA	NA	NA	NA	NA	NA	NA	NA	NA	115000	0.0277	1	H2Kb_Y3	GP110	Q8VEC3
IINDLLQSL	NA	NA	NA	NA	NA	NA	NA	NA	NA	NA	NA	NA	44700	NA	NA	NA	NA	NA	NA	44700	1.7774	1	H2Kb_Y3	FUBP2	Q3U0V1
IINQFTDVL	NA	NA	NA	NA	NA	NA	NA	NA	NA	NA	NA	NA	416000	NA	NA	NA	NA	NA	NA	416000	1.9625	1	H2Kb_Y3	CP3AD	Q64464
IIPGITNGVEM	NA	NA	NA	NA	NA	NA	NA	NA	NA	NA	NA	NA	862000	NA	NA	NA	NA	NA	NA	862000	0.1566	1	H2Db_B22	ST1D1	Q3UZZ6
IIPMFSNL	NA	NA	600000	NA	275000	NA	496000	1010000	712000	NA	NA	NA	2220000	NA	5500000	231000	NA	1410000	450000	1290400	0.014	10	H2Kb_Y3	2AAA	Q76MZ3
IIQEFPAL	NA	NA	92600	NA	100000	NA	401000	515000	225000	NA	NA	NA	393000	NA	NA	NA	NA	187000	94300	250988	0.0861	8	H2Kb_Y3	E2AK4	Q9QZ05
IIQEFPEI	NA	NA	NA	NA	NA	NA	NA	99200	NA	NA	NA	NA	64000	NA	NA	NA	NA	NA	NA	81600	0.5946	2	H2Kb_Y3	UPP	B1AVZ0
IIQNFVQI	NA	NA	NA	NA	NA	NA	0	NA	NA	NA	NA	NA	NA	NA	9200000	NA	NA	NA	NA	4600000	0.2652	2	H2Kb_Y3	KLHL6	Q6V595
IIQNFVRV	NA	0	NA	NA	NA	NA	NA	10700000	NA	NA	NA	NA	NA	NA	NA	NA	NA	NA	NA	5350000	0.22	2	H2Kb_Y3	NDRG2	Q9QYG0
IISKFNEV	NA	NA	NA	NA	NA	NA	NA	217000	NA	NA	NA	NA	NA	NA	NA	NA	NA	NA	NA	217000	1.3679	1	H2Kb_Y3	ACSL5	Q8JZR0
IISTFQNL	NA	NA	140000	NA	NA	NA	368000	793000	165000	NA	NA	NA	511000	NA	2950000	NA	NA	485000	112000	690500	0.0522	8	H2Kb_Y3	SCAF8	Q6DID3
IITGFRNV	NA	NA	949000	NA	848000	NA	NA	NA	NA	NA	NA	NA	NA	NA	3310000	NA	NA	1420000	NA	1631750	0.5924	4	H2Kb_Y3	BUB1B	Q9Z1S0
IITRFYQL	NA	NA	NA	NA	NA	NA	NA	275000	30300	NA	NA	NA	NA	NA	487000	NA	NA	0	NA	198075	0.0357	4	H2Kb_Y3	FAN1	Q69ZT1
IIVANVPEGL	NA	NA	NA	NA	NA	NA	369000	NA	NA	NA	NA	NA	NA	NA	NA	NA	NA	NA	NA	369000	1.5633	1	H2Db_B22	AT12A	Q9Z1W8
IIVDIFHGL	NA	NA	NA	NA	NA	NA	NA	NA	NA	NA	NA	NA	16100	NA	NA	NA	NA	NA	NA	16100	0.2436	1	H2Kb_Y3	UBP15	Q8R5H1
IIVKFPQL	NA	NA	NA	NA	28300	NA	43800	279000	70000	NA	NA	NA	NA	NA	NA	NA	NA	NA	NA	105275	0.0342	4	H2Kb_Y3	MTER1	Q8R3J4
IIVQFRYI	NA	NA	279000	NA	NA	11200	622000	1130000	753000	NA	NA	29500	291000	NA	1580000	NA	19200	210000	164000	462627	0.0909	11	H2Kb_Y3	NIPA1	Q8BHK1
IIVSFVNA	NA	NA	NA	NA	NA	NA	NA	110000	NA	NA	NA	NA	NA	NA	0	NA	NA	NA	NA	55000	0.795	2	H2Kb_Y3	SF3B3	Q921M3
IIWVKTNQL	NA	NA	NA	NA	92600	NA	NA	188000	NA	NA	NA	NA	NA	NA	217000	NA	NA	NA	NA	165867	0.3237	3	H2Kb_Y3	MTA70	Q8C3P7
IIYDFYLRL	NA	NA	NA	NA	NA	NA	NA	NA	NA	NA	NA	NA	57400	NA	NA	NA	NA	NA	NA	57400	0.006	1	H2Kb_Y3	FACR2	Q7TNT2
IIYDRKFLL	NA	NA	NA	NA	NA	NA	NA	248000	NA	NA	NA	NA	0	NA	NA	NA	NA	NA	NA	124000	0.0815	2	H2Kb_Y3	4EBP3	Q80VV3
IIYDRKFLM	NA	NA	224000	NA	134000	NA	919000	1960000	267000	NA	NA	NA	2250000	NA	3850000	NA	NA	132000	70800	1.08964e+06	0.1502	9	H2Kb_Y3	4EBP1	Q60876
IIYNPKNL	NA	14100	38200	NA	143000	NA	26700	2050000	77300	NA	NA	NA	NA	NA	1010000	NA	36400	47600	80200	352350	0.1816	10	H2Kb_Y3	SF3A3	Q9D554
IIYPPPEV	NA	NA	NA	NA	NA	NA	NA	342000	NA	NA	NA	NA	NA	NA	NA	NA	NA	NA	NA	342000	1.4518	1	H2Kb_Y3	SF3A1	Q8K4Z5
IIYQYFEI	NA	NA	NA	NA	NA	NA	NA	91600	NA	NA	NA	NA	NA	NA	NA	NA	NA	NA	NA	91600	0.016	1	H2Kb_Y3	S61A1	P61620
IIYQYFEIF	NA	NA	NA	NA	NA	NA	NA	NA	NA	NA	NA	NA	6060	NA	NA	NA	NA	NA	NA	6060	0.07	1	H2Kb_Y3	S61A1	P61620
IIYRFLTL	NA	NA	NA	NA	NA	NA	NA	441000	459000	NA	NA	NA	268000	NA	1620000	NA	NA	NA	NA	697000	0.0055	4	H2Kb_Y3	GCC1	Q9D4H2
IIYSFANI	NA	NA	NA	NA	NA	NA	NA	NA	192000	NA	NA	NA	NA	NA	NA	NA	NA	NA	NA	192000	0.0057	1	H2Kb_Y3	CH3L1	Q61362
IIYSYLESL	NA	NA	NA	NA	NA	NA	NA	510000	NA	NA	NA	NA	NA	NA	NA	NA	NA	NA	NA	510000	0.01	1	H2Kb_Y3	DHB13	Q8VCR2
IIYTFPVL	NA	NA	85300	NA	102000	NA	356000	463000	561000	NA	NA	NA	807000	NA	1540000	NA	NA	NA	17900	491525	0.0077	8	H2Kb_Y3	ALG12	Q8VDB2
IIYVFYQM	NA	NA	NA	NA	NA	NA	7610	NA	547000	NA	NA	NA	NA	NA	185000	NA	NA	139000	NA	219652	0.0096	4	H2Kb_Y3	KIFA3	P70188
IKNENQEVI	NA	56500	54300	73200	172000	66600	1740000	4760000	95500	NA	NA	47600	533000	NA	8010000	NA	NA	75100	132000	1216600	0.6404	13	H2Db_B22	PDE2A	Q922S4
IKVNFSSL	NA	NA	NA	NA	NA	NA	NA	0	NA	NA	NA	NA	NA	NA	NA	NA	NA	NA	NA	0	0.5193	1	H2Kb_Y3	VP13A	Q5H8C4
IKYEELQTL	NA	NA	NA	NA	NA	NA	NA	NA	NA	NA	NA	NA	3230000	NA	NA	NA	NA	NA	NA	3230000	1.9246	1	H2Kb_Y3	K2C8	P11679
ILEMWSHL	NA	NA	NA	NA	10900	NA	NA	NA	NA	NA	NA	NA	NA	NA	NA	NA	NA	NA	NA	10900	1.034	1	H2Kb_Y3	SYNE1	Q6ZWR6
ILFEKRVYL	NA	NA	NA	NA	NA	NA	NA	370000	NA	NA	NA	NA	NA	NA	NA	NA	NA	NA	NA	370000	0.2303	1	H2Kb_Y3	PLMN	P20918
ILFPHQPL	NA	NA	NA	NA	NA	NA	NA	NA	NA	NA	NA	NA	1660000	NA	NA	NA	NA	NA	NA	1660000	0.07	1	H2Kb_Y3	WDR20	Q9D5R2
ILGMNSVQL	NA	NA	NA	NA	NA	NA	NA	NA	4100000	NA	NA	NA	NA	NA	NA	NA	NA	NA	NA	4100000	0.5405	1	H2Db_B22	UTY	P79457
ILHENFQTL	NA	NA	NA	NA	NA	NA	NA	NA	NA	NA	NA	NA	250000	NA	NA	NA	NA	NA	NA	250000	0.0998	1	H2Db_B22	DC1L1	Q8R1Q8
ILHTNLVYL	NA	NA	498000	NA	NA	NA	601000	462000	526000	NA	NA	NA	NA	NA	3050000	NA	NA	579000	370000	869429	0.0395	7	H2Db_B22	SSXT	Q62280
ILIQYDRTL	NA	NA	NA	NA	NA	NA	NA	NA	NA	NA	NA	NA	NA	NA	NA	1150000	NA	NA	NA	1150000	0.8278	1	H2Kb_Y3	RS16	P14131
ILIVYENL	NA	NA	NA	NA	NA	NA	NA	NA	NA	NA	NA	NA	NA	NA	26900	NA	NA	NA	NA	26900	0.072	1	H2Kb_Y3	ERF1	Q8BWY3
ILLELLNQM	NA	NA	NA	NA	NA	NA	NA	NA	NA	NA	NA	NA	23400	NA	NA	NA	NA	NA	NA	23400	1.6391	1	H2Kb_Y3	PRS6B	P54775
ILLPFRKPL	NA	NA	NA	NA	NA	NA	NA	NA	NA	NA	NA	NA	0	NA	NA	NA	NA	NA	NA	0	0.2086	1	H2Kb_Y3	ODO1	Q60597
ILMIFSHQI	NA	NA	NA	NA	NA	NA	NA	NA	NA	NA	NA	NA	1340000	NA	NA	NA	NA	NA	NA	1340000	0.4449	1	H2Kb_Y3	STAG2	O35638
ILMQQGEFL	NA	NA	NA	NA	NA	NA	NA	NA	193000	NA	NA	NA	NA	NA	NA	NA	NA	NA	NA	193000	1.4325	1	H2Db_B22	NLGN2	Q69ZK9
ILNEDNSVVL	NA	NA	NA	NA	NA	NA	NA	6690000	NA	NA	NA	NA	NA	NA	NA	NA	NA	NA	NA	6690000	1.985	1	H2Db_B22	DYHC1	Q9JHU4
ILPIKFPHL	NA	NA	NA	NA	NA	NA	NA	NA	NA	NA	NA	NA	544000	NA	NA	NA	NA	NA	NA	544000	0.1517	1	H2Kb_Y3	VPS4B	P46467
ILSDFPKL	NA	NA	NA	NA	NA	NA	NA	NA	NA	NA	NA	NA	1310000	NA	NA	NA	NA	NA	56100	683050	0.8059	2	H2Kb_Y3	NOG1	Q99ME9
ILSSFESRL	NA	NA	NA	NA	63200	NA	NA	91600	NA	NA	NA	NA	NA	NA	NA	NA	NA	NA	NA	77400	0.6634	2	H2Kb_Y3	EXOC7	O35250
ILVGFERL	NA	NA	NA	NA	NA	NA	NA	NA	NA	NA	NA	NA	360000	NA	NA	NA	NA	NA	NA	360000	0.3378	1	H2Kb_Y3	MYO7B	Q99MZ6
IMFETFNTPAM	NA	NA	NA	NA	138000	NA	0	37000	880000	NA	NA	NA	2250000	NA	502000	NA	NA	NA	NA	634500	0.2677	6	H2Db_B22	ACTB	P60710
IMFETFNVPAM	NA	NA	12000	NA	161000	NA	NA	NA	165000	NA	NA	NA	8640000	NA	97100	6680000	NA	NA	NA	2625850	0.2758	6	H2Db_B22	ACTS	P68134
IMGRNFDVI	NA	NA	NA	NA	NA	NA	NA	0	NA	NA	NA	NA	NA	NA	NA	NA	NA	NA	NA	0	0.0166	1	H2Db_B22	PLXC1	Q9QZC2
IMIALPSL	NA	NA	NA	NA	NA	NA	NA	62200	NA	NA	NA	NA	12200	NA	NA	NA	NA	NA	NA	37200	0.1784	2	H2Kb_Y3	COX2	P00405
IMIQFKQYM	NA	NA	NA	NA	NA	NA	NA	96000	NA	NA	NA	NA	NA	NA	NA	NA	NA	NA	NA	96000	0.099	1	H2Kb_Y3	CUL4B	A2A432
IMKVLLLL	NA	NA	NA	NA	NA	NA	NA	5390000	NA	NA	NA	NA	NA	NA	NA	NA	NA	NA	NA	5390000	1.1646	1	H2Kb_Y3	MCR	Q8VII8
IMLGRMPNL	NA	NA	NA	NA	99700	NA	193000	254000	26000	NA	NA	NA	281000	NA	170000	NA	NA	NA	NA	170617	0.1277	6	H2Kb_Y3	PK3CA	P42337
IMLIVTPI	NA	NA	NA	NA	NA	NA	NA	NA	NA	NA	NA	NA	15000	NA	NA	NA	NA	NA	NA	15000	0.477	1	H2Kb_Y3	VNN1	Q9Z0K8
IMNQILPYI	NA	NA	NA	NA	2400	NA	NA	NA	NA	NA	NA	NA	NA	NA	NA	NA	NA	NA	NA	2400	0.6451	1	H2Db_B22	2AAB	Q7TNP2
IMNVIGEPI	NA	NA	NA	NA	0	NA	NA	NA	NA	NA	NA	NA	43600	NA	NA	NA	NA	NA	NA	21800	0.2073	2	H2Db_B22	ATPB	P56480
IMTHFPGAI	NA	NA	NA	NA	NA	NA	NA	NA	NA	NA	NA	NA	NA	NA	NA	30300000	NA	NA	NA	30300000	1.1726	1	H2Kb_Y3	BDH	Q80XN0
IMTQNVERI	NA	NA	NA	NA	NA	NA	NA	NA	NA	NA	NA	NA	NA	NA	10900	NA	NA	NA	NA	10900	0.1247	1	H2Db_B22	VAMP8	O70404
IMVIFETI	NA	NA	NA	NA	NA	NA	NA	NA	120000	NA	NA	NA	NA	NA	NA	NA	NA	NA	NA	120000	0.2104	1	H2Kb_Y3	CXL15	Q9WVL7
IMVRNIDLV	NA	NA	230000	NA	NA	NA	NA	293000	778000	NA	NA	NA	427000	NA	1320000	NA	NA	0	NA	508000	0.0142	6	H2Db_B22	VAMP7	P70280
IMVTNLVEV	NA	NA	NA	NA	NA	NA	123000	NA	258000	NA	NA	NA	NA	NA	NA	NA	NA	NA	NA	190500	0.0227	2	H2Db_B22	PTPRM	P28828
IMWFKKLHM	NA	NA	NA	NA	NA	NA	NA	344000	NA	NA	NA	NA	NA	NA	NA	NA	NA	NA	NA	344000	0.3174	1	H2Kb_Y3	ACOX1	Q9R0H0
IMYDKHIQM	NA	NA	NA	NA	298000	70000	1040000	440000	578000	NA	NA	NA	50100	NA	5160000	NA	NA	284000	110000	892233	0.0631	9	H2Kb_Y3	GVIN1	Q80SU7
IMYLIVETV	NA	NA	NA	NA	NA	NA	NA	NA	NA	NA	NA	NA	NA	NA	35100	NA	NA	NA	NA	35100	0.6105	1	H2Kb_Y3	FA40A	Q8C079
IMYNVTEL	NA	NA	NA	NA	298000	NA	112000	439000	55000	NA	NA	NA	939000	NA	537000	NA	NA	222000	73300	334412	0.0635	8	H2Kb_Y3	CE044	Q3TIR1
INAARGLGL	NA	NA	NA	NA	NA	NA	NA	NA	NA	NA	NA	NA	NA	NA	405000	NA	NA	81600	NA	243300	0.9296	2	H2Kb_Y3	MSH2	P43247
INAEFVTQL	NA	NA	NA	NA	NA	NA	NA	232000	NA	NA	NA	NA	404000	NA	796000	NA	NA	NA	NA	477333	0.0564	3	H2Kb_Y3	AQR	Q8CFQ3
INDIFQKL	NA	NA	NA	NA	NA	NA	NA	10600000	NA	NA	NA	NA	NA	NA	NA	NA	NA	NA	NA	10600000	0.5681	1	H2Kb_Y3	ANGL3	Q9R182
[truncated: 5,667 more rows]

## Sheet: Description MHCI_peptides
Peptide	Peptide sequence
Adrenal	Raw peptide intensities
Bladder
Bonemarrow
Brain
Colon
Heart
Kidney
Liver
Lung
Ovary
Pancreas
Skin
Smallintestine
Spinalcord
Spleen
Stomach
Testis
Thymus
Uterus
AvInt	Average over all reported peptide intensities
Rank	NetMHCpan-4.0 rank score
RankN	Number of measurements reported across tissues
MHC	Assigned MHCI allele
Gene_name	Universal gene name
Uniprot	UniprotACC identifier

## Sheet: Mouse_mRNAexpression
Ensembl	Pancreas_R1	Liver_R1	Stomach_R1	Duodenum_R1	Jejunum_R1	Ileum_R1	Colon_R1	Kidney_R1	Thymus_R1	Heart_R1	Brain_R1	Pancreas_R2	Liver_R2	Stomach_R2	Duodenum_R2	Jejunum_R2	Ileum_R2	Colon_R2	Kidney_R2	Thymus_R2	Heart_R2	Brain_R2	Pancreas_R3	Liver_R3	Stomach_R3	Duodenum_R3	Jejunum_R3	Ileum_R3	Colon_R3	Kidney_R3	Thymus_R3	Heart_R3	Brain_R3	Gene_name
ENSMUSG00000000001	0.512887	5.92654	5.73341	11.2681	14.9974	18.9877	12.959	7.78262	18.0988	17.8747	3.74348	1.27887	5.63466	5.3811	10.8309	15.8697	16.2298	14.4842	7.03333	18.1725	1.9	3.3817	0.878729	2.16216	5.08651	8.94448	13.9623	14.5397	11.3111	7.06018	17.42	2.09472	3.34819	Gnai3
ENSMUSG00000000003	0	0	0	0	0	0	0	0	0.0191657	0.0161048	0	0	0	0	0	0	0	0	0	0	0	0	0	0	0	0	0	0	0	0	0	0	0	Pbsn
ENSMUSG00000000028	0.0105309	0.111843	0.38171	0.642235	0.692123	1.46415	1.52791	0.264255	6.60344	6.24868	0.248565	0.00531668	0.112427	0.327929	0.942636	1.50191	1.45616	0.877099	0.276884	6.72846	0.288703	0.24276	0.0386433	0.0372466	0.337712	0.699866	1.08708	1.02283	0.992046	0.143004	6.61928	0.266752	0.179512	Cdc45
ENSMUSG00000000031	0.0940484	0.00982604	0.112698	0.0133871	0.0227074	0.0345328	0.0133614	0.00469489	1.52559	1.58413	0.3811	0.0761717	0.123845	0.441521	0.133418	0.112844	0.13881	0.108253	0.0410762	1.24369	2.35519	0.237435	0.331445	0.258499	0.132012	0.0575318	0.154973	0.118522	0.219733	0.181899	1.87773	1.27252	0.151693	H19
ENSMUSG00000000037	0	0	0.0196124	0.0264308	0.00853799	0.0688866	0.272336	0.0389005	0.466792	0.14097	0.15404	0	0.00336695	0.0477749	0.0813147	0.0824688	0.0867364	0.108253	0.0234963	0.145831	0.0309208	0.0837438	0	0	0.0188775	0.0216133	0.129843	0.0261927	0.422155	0.0377209	0.107689	0.0605637	0.130295	Scml2
ENSMUSG00000000049	0.123556	279.255	0.0465429	0.122371	0.224349	0.191451	0.174287	0.639512	0.0562195	0.061282	0.226559	0.025561	184.831	0.0493626	0.158017	0.121972	0.111111	0.129064	0.535512	0	0	0.0859221	0.0567201	90.0428	0	0.123771	0.0904012	0.26232	0	0.269579	0.0285296	0.0137799	0.0608676	Apoh
ENSMUSG00000000056	0.14639	2.05725	2.18708	2.0786	3.32746	3.0668	3.63272	3.23277	8.42547	7.18213	5.03782	0.234139	1.71597	2.15507	2.63726	2.5921	2.36642	2.3936	2.86283	7.03603	6.87711	5.3112	0.210969	1.11703	2.19057	2.65999	2.72984	1.49403	3.85192	3.33419	8.1211	7.95664	4.88201	Narf
ENSMUSG00000000058	0.191746	0.987661	1.97295	0.320431	0.662875	1.00073	2.77013	5.98968	0.862032	0.555721	5.06883	1.01242	1.39626	1.83666	2.51392	1.89159	1.82384	3.54658	5.6151	0.804342	7.52466	5.1287	0.906981	1.25513	2.97444	0.962336	0.946071	1.64608	3.96799	6.35321	0.807871	7.76644	6.11006	Cav2
ENSMUSG00000000078	0.235434	0.61196	3.88882	7.73772	9.62577	15.0883	15.7002	1.92122	5.94649	5.88851	3.01804	0.514389	0.583507	3.35031	6.40336	12.313	12.9511	13.1206	1.6351	5.15138	3.39103	3.17065	0.903625	0.635544	4.72315	6.71287	9.94727	10.22	14.6924	1.93852	5.34087	4.3286	3.14871	Klf6
ENSMUSG00000000085	0.270363	0.333074	3.30206	1.93065	1.07052	2.86783	7.05108	2.57951	7.92631	9.12119	8.15589	0.0681967	0.392323	2.84715	4.08077	2.5751	2.29503	4.86528	2.36129	7.39379	5.24726	6.97567	0.172001	0.0700385	2.98642	1.93151	2.12146	1.43903	6.38525	2.0609	8.37707	5.73109	7.63318	Scmh1
ENSMUSG00000000088	5.13471	63.2408	64.0647	77.1286	81.8694	63.062	91.1739	88.7922	35.2962	37.1758	42.8155	8.66599	54.612	54.6466	71.6487	74.0718	80.4892	90.7293	80.5814	37.02	197.861	46.3261	9.0855	47.1462	75.1997	96.64	68.6525	103.001	88.5985	77.4825	37.5977	172.43	48.8037	Cox5a
ENSMUSG00000000093	0.0405597	0.0575112	0.445963	0.651503	0.651431	0.584373	0.786946	2.89977	0.169936	0.14097	0.239813	0.00511219	0.0980806	0.579794	0.544091	0.530696	0.475942	0.744026	3.58428	0.142319	0.438424	0.191933	0.00465451	0.0120031	0.298655	0.457766	0.709946	0.217531	0.874999	3.12614	0.10568	0.417991	0.0991476	Tbx2
ENSMUSG00000000094	0.00312799	0	0.125871	0.0221401	0.0208908	0.0384692	0.0300631	0	0	0	0.0320084	0	0	0.0879001	0.0351908	0.0204598	0.0215258	0.0339842	0	0.00433775	0	0.00387255	0	0	0.0932158	0.0310983	0.0176265	0.014275	0.0851786	0.00268238	0.00763469	0.00272196	0.0202099	Tbx4
ENSMUSG00000000103	0	0	0	0	0	0	0	0	0	0	0	0	0	0	0	0	0	0	0	0	0	0	0	0	0	0	0	0	0	0	0	0	0	Zfy2
ENSMUSG00000000120	0	0.139588	0.0709852	0.0506305	0.0833817	0.271789	0.180575	0.0853465	0.326669	0.368529	0.394103	0	0.223682	0.189801	0.234036	0.363555	0.393321	0.56074	0.0818144	0.321819	0.0442656	0.344173	0.00974201	0.110255	0.0860554	0.200739	0.264048	0.177849	0.599201	0.0930449	0.22221	0.0452526	0.312898	Ngfr
ENSMUSG00000000125	0.00594319	0	0.00512264	0.0176778	0.0299738	0.535169	0.00314385	0	0.0217212	0.0332554	0.578401	0	0	0.0024537	0.104889	0.295094	0.28221	0	0	0.0252002	0	0.656397	0	0	0.00221323	0.0600196	0.40855	0.261011	0.00983587	0.00251473	0.0257169	0	0.571109	Wnt3
ENSMUSG00000000126	0.0443132	0.0193631	0.18544	0.0229983	0.0308821	0.0579721	0.0296701	0.0625427	0.12117	0.127584	0.777704	0.016768	0.0149317	0.276979	0.0514196	0.0949021	0.153055	0.117227	0.0598394	0.159257	0.350056	0.673823	0.030525	0.0195514	0.195415	0.0695046	0.0914483	0.0572311	0.109178	0.0564976	0.125571	0.414759	0.72209	Wnt9a
ENSMUSG00000000127	0.0779913	0.452431	0.804694	0.658712	0.561328	0.757574	0.9015	0.521972	0.356057	0.346777	1.38661	0.0589947	0.328497	0.855185	0.843384	0.723805	0.686294	1.24768	0.458431	0.369122	0.950408	1.35975	0.0859461	0.227316	0.731927	0.572519	0.540487	0.530534	0.9948	0.50194	0.299561	0.986541	1.26966	Fer
ENSMUSG00000000131	0.882199	1.1732	5.3056	7.1504	5.73136	9.57739	12.3485	4.2026	33.6239	23.987	18.0835	0.157149	2.67511	6.05125	8.0464	6.61466	6.62695	8.52412	5.26367	26.4307	3.86184	13.7243	0.427241	0.90023	4.27439	5.02641	7.61708	2.37948	8.79327	5.36978	25.3162	5.03716	14.1755	Xpo6
ENSMUSG00000000134	0.190912	0.563697	1.7436	3.04641	2.79029	2.54201	3.0462	1.48409	2.36697	2.56151	3.84026	0.0525534	1.09397	1.33726	3.22047	2.31951	2.07392	2.81706	1.62243	2.46384	1.12763	3.07311	0.0642972	0.209002	1.12067	2.44401	2.43577	1.02531	3.5476	1.53784	2.38564	1.19256	2.87504	Tfe3
ENSMUSG00000000142	0.0719439	0.117912	0.35317	2.01818	2.0642	6.39483	2.84951	0.0660639	2.52647	2.6803	2.12306	0.00930419	0.351626	0.310898	2.76419	3.87493	4.07455	2.70862	0.093309	2.49524	0.235812	1.71239	0.0680858	0.139335	0.247751	1.71865	4.95461	1.76814	2.42395	0.127413	2.10034	0.223881	2.16841	Axin2
ENSMUSG00000000148	0.0839345	0.182938	0.640331	0.67433	0.861066	0.870298	1.44264	0.700042	3.42279	3.17976	1.77897	0.0179949	0.359385	0.606063	0.965527	0.623552	0.569643	1.24711	0.854994	3.06823	0.534441	1.7228	0.0303085	0.132776	0.52141	0.647932	1.01536	0.282489	1.32981	0.75358	3.37092	0.669773	1.62226	Brat1
ENSMUSG00000000149	0.248571	1.31626	1.90548	1.23418	1.57299	2.16483	2.36516	7.09315	4.36723	4.69738	9.71004	0.0921218	2.78242	1.92918	2.25836	1.96619	1.89411	3.70065	8.25632	3.96284	9.5516	9.93235	0.250153	0.593966	1.41894	1.3946	1.98132	1.24075	2.73339	7.2622	3.5218	9.18765	9.1387	Gna12
ENSMUSG00000000154	0.154002	6.205	4.36157	13.5068	12.3112	10.2457	11.1118	56.0974	0.288977	0.24722	0.080271	0.0710595	5.87488	3.29834	10.7009	6.85813	7.37924	11.3971	51.7209	0.247871	0.0743726	0.166035	0.024355	1.65135	3.06623	10.0562	6.49056	5.38169	8.43917	44.4845	0.139434	0.073493	0.1234	Slc22a18
ENSMUSG00000000157	0	0.0131495	0.493237	0.289881	0.335707	0.465208	0.326175	0.0779688	0.0208693	0.0257259	0.0157541	0	0.115794	0.747223	0.308688	0.377562	0.205287	0.337933	0.162276	0.00991485	0	0	0.0260869	0.0167053	0.451107	0.269933	0.17993	0.050421	0.47999	0.234708	0.0130593	0.0268794	0.0154547	Itgb2l
ENSMUSG00000000159	0.458877	5.96339	12.4902	7.80002	7.86894	8.08962	6.52232	8.10892	0.0883753	0.00941192	0.0832718	1.10955	7.1148	13.0678	9.09768	9.08353	9.1852	7.51892	8.21491	0.100388	0	0.0655912	0.558433	10.5544	23.8996	10.0534	7.70417	10.3514	5.74828	6.46319	0.0140639	0	0.0672872	Igsf5
ENSMUSG00000000167	0.0397255	0.138721	0.151777	0.0851279	0.138788	0.19324	0.337571	0.470328	0.368621	0.33862	0.188799	0.0320023	0.232905	0.184749	0.284431	0.194998	0.261476	0.434158	0.500691	0.484588	0.117987	0.518679	0.0939562	0.266666	0.26754	0.159068	0.170855	0.153489	0.448122	0.639579	0.310009	0.0775759	0.450801	Pih1d2
ENSMUSG00000000168	0.250135	3.36527	7.56556	7.91312	7.90582	4.39926	10.4714	12.3555	5.69776	6.13239	11.6135	0.310208	3.39462	6.28983	7.81424	4.56679	4.36563	7.91145	12.1937	5.9894	32.8841	11.5373	0.397041	1.40201	5.29286	5.79081	4.21378	3.04805	10.679	11.7139	5.53113	36.1451	10.9493	Dlat
ENSMUSG00000000171	2.47862	53.1287	25.9561	56.1894	64.7954	31.4783	44.9068	56.4631	16.7766	18.909	14.5858	6.58359	43.1514	23.1428	46.8636	36.6778	38.7745	46.1987	49.1939	18.9126	63.2283	17.9142	3.64221	29.7531	30.5765	65.2825	44.8769	40.2007	44.7681	47.0527	18.6285	60.0754	17.95	Sdhd
ENSMUSG00000000182	0	0	0	0	0	0.00483101	0	0	0.0592008	0.088472	0.0375098	0	0.00541639	0	0	0.00330505	0	0	0	0.0285052	0	0.0377573	0	0	0	0	0	0	0	0	0.0309406	0	0.0549235	Fgf23
ENSMUSG00000000183	0	0	0	0.00463398	0	0	0	0	0	0.00627461	0	0	0	0	0	0	0	0	0	0	0.0633063	0	0	0	0	0	0	0	0	0	0.00241096	0.0862522	0	Fgf6
ENSMUSG00000000184	0.368061	0.280909	4.12914	3.92206	3.53873	11.6545	10.044	0.637332	9.19401	8.58283	3.70722	0.408669	0.311369	3.25707	5.5552	9.59975	8.36548	6.40412	0.577265	7.24899	3.58307	4.0456	0.785639	0.168538	2.67996	2.84813	6.46735	4.43914	11.3038	0.797672	6.50074	4.78368	3.91265	Ccnd2
ENSMUSG00000000194	0.147641	0.728572	3.1295	7.02957	8.90931	6.40324	6.26551	3.26362	4.9816	4.41168	4.35939	0.146413	0.816412	2.89536	6.93242	4.39241	4.51219	6.40832	3.14292	5.10697	2.36056	3.16726	0.0880028	0.33423	2.18367	5.85502	6.78812	2.86928	5.68179	3.39606	3.93548	2.05848	4.15041	Gpr107
ENSMUSG00000000197	0.0180381	0	0.0554709	0.00617864	0.00145328	0.0060835	0.00275087	0.00855141	0.00936991	0.0184055	5.36841	0.00777054	0	0.0795286	0.0227203	0.013535	0.0297563	0.0706414	0.00878998	0.00371807	0.0214818	5.13403	0.0117987	0.00457849	0.0756402	0.00870751	0.013438	0.00995324	0.0424909	0.00335297	0.0174794	0.020755	5.0639	Nalcn
ENSMUSG00000000202	0.0107394	0	0.0412739	0.0586971	0.017076	0.00590457	0	0	0	0	3.75048	0	0	0.0350734	0.0225495	0.0483167	0.00617285	0.044485	0	0.022515	0	4.29223	0	0.00358855	0.0196586	0.00450925	0.0467713	0.0117867	0.0200652	0	0.00663013	0	4.00347	Btbd17
ENSMUSG00000000204	0.0025024	0.0260101	0.0199051	0.629878	0.691033	1.41048	8.20762	0.013414	0.182713	0.157702	0.00375098	0.00245385	0.0324984	0.0575897	0.786498	1.60185	1.63913	3.86905	0.0158896	0.165867	0.0257131	0.00871323	0.0213242	0.0175715	0.0208304	0.509856	0.635601	0.489935	7.72175	0.0217943	0.161132	0.0399788	0.0268673	Slfn4
ENSMUSG00000000214	0.0143888	0	0.0427375	0.0109842	0.015986	0.0135984	0.043228	0	0.0438682	0.0455955	2.90726	0	0.00995445	0.0243926	0.0421948	0.0157383	0.00585629	0.0208106	0	0.080145	0	3.05689	0	0	0.0929555	0.0457144	0.0853401	0.0111319	0	0	0.0263196	0.00442319	2.25781	Th
ENSMUSG00000000215	230.993	0.0732618	0.0913294	3.38572	0.0723005	0	0.101979	0.151913	0.269598	0.545682	0.232061	200.169	0.0868087	0.0355064	0.0208412	0	0.0443179	0	0	0.137362	0	0.115208	180.654	0	0.0972517	0.0258116	0	0	0.155013	0.043421	0.262794	0.065157	0.345709	Ins2
ENSMUSG00000000216	0.00302373	0	0.0791814	0.00360421	0.00690306	0.00590457	0.138723	2.53541	0.215082	0.258723	0.0500131	0	0	0.108107	0.130001	0.00613795	0	0.0042003	2.58138	0.193959	0	0.0457444	0	0	0.106105	0	0	0.00235735	0.400713	2.14473	0.207141	0	0.0366157	Scnn1g
ENSMUSG00000000223	0	0	0.0676189	0.0314081	0.0181659	0.0602982	0.0833121	0.00234745	0.121809	0.0905635	3.4234	0	0.00629473	0.0713015	0.046978	0.0594909	0.0709086	0.086297	0.00152134	0.0937779	0.00537045	3.09683	0.0109327	0.00148492	0.0450456	0.0194364	0.0282722	0.021609	0.109375	0.00754418	0.069315	0.0239873	2.98441	Drp2
ENSMUSG00000000244	0	0.0598232	0.0772787	0.509738	0.201824	0.266779	0.489262	0.108486	7.59474	7.22793	0.0465122	0.0752515	0.0149317	0.053404	0.256756	0.288798	0.292973	0.191114	0.147908	7.12836	0.104154	0.0372733	0.0949304	0.0685536	0.0529872	0.242255	0.893541	0.213995	0.276191	0.0549887	8.33367	0.0670283	0.042322	Tspan32
ENSMUSG00000000247	0	0.0760073	0.0225396	0	0.00599476	0	0.011593	0	0.156094	0.0828249	3.85076	0	0.120625	0	0.0155455	0.00220337	0	0	0	0.131785	0.00764883	3.92144	0	0.00767206	0	0	0.03089	0	0.0106227	0	0.140036	0	4.02915	Lhx2
ENSMUSG00000000248	0	0	0.00321995	0.0806656	0.107179	0.0490258	0	0	0.223387	0.231533	0	0.00388527	0	0.0326197	0.0722608	0.0264404	0.00886358	0.0526947	0	0.126001	0.0258758	0	0.0457874	0	0	0.0447815	0.0521814	0.0303836	0.0358026	0	0.0922191	0	0	Clec2g
ENSMUSG00000000253	0.0232514	0.218485	3.06276	0.156011	0.110449	0.486322	3.19003	11.9341	5.30571	4.91511	5.39991	0.0438626	0.153123	2.98268	0.324234	0.509607	0.562995	2.4188	10.1998	3.3161	13.2876	5.81995	0.0107162	0.0417014	2.05882	0.188144	0.38342	0.775567	3.90327	8.82653	3.81273	12.5746	5.52778	Gmpr
ENSMUSG00000000263	0	0	0	0	0	0	0	0	0	0	1.29834	0	0	0.00303104	0	0	0.00585629	0	0	0	0	1.38105	0	0	0	0	0	0.0028812	0	0	0	0	0.937266	Glra1
ENSMUSG00000000266	0.0652708	0.10563	1.7338	1.6382	1.03637	1.73093	2.50762	1.01326	0.511512	0.515564	1.80172	0.0814884	0.167323	1.63272	1.48673	1.27386	1.26069	2.91043	0.965376	0.443276	0.83535	1.85253	0.0912501	0.0570455	1.44198	1.05019	0.864396	0.809617	2.60001	1.00321	0.331908	0.842958	1.62892	Mid2
ENSMUSG00000000275	0.264211	2.13384	2.99236	8.77521	8.25115	6.87435	7.62935	3.37513	7.22335	7.18234	0.556396	0.343131	3.11867	2.69041	8.05016	5.3899	5.041	7.05765	2.82446	6.35934	1.31592	0.402019	0.384701	1.15638	2.91534	7.08076	7.80644	2.82436	7.29743	2.94558	5.7005	1.85485	0.32859	Trim25
ENSMUSG00000000276	0.0198106	0.0343911	0.291113	0.228095	0.191832	0.352485	0.450357	0.210097	12.2622	11.5438	4.22936	0.0188129	0.0625081	0.300939	0.283577	0.298084	0.287591	0.630236	0.221102	13.1021	0.676514	4.0577	0.0197005	0.0147254	0.219109	0.215355	0.269109	0.133321	0.481171	0.204531	12.1878	0.857929	3.91978	Dgke
ENSMUSG00000000278	0.420819	3.98648	2.28324	3.60318	3.35398	6.65105	5.98865	18.1959	2.24324	2.40171	2.34436	0.243136	3.17049	2.30965	3.65882	5.26903	5.32163	5.7441	17.0378	2.36077	1.33025	2.37193	0.538733	1.72312	1.89166	3.2577	4.20749	4.29181	5.27321	16.1206	1.86889	1.36336	2.16437	Scpep1
ENSMUSG00000000282	0.0723609	0.0541877	0.796352	1.43979	1.77899	1.27789	1.43124	0.757387	3.27734	2.91623	2.71646	0.0168702	0.241542	0.661343	1.38286	1.03495	0.89538	1.405	0.911622	2.96537	0.57594	2.19428	0	0.039474	0.446421	0.875416	1.64101	0.415679	1.58062	1.05518	2.45897	0.764021	2.31891	Mnt
ENSMUSG00000000290	0.0917545	0.403879	0.443182	1.73637	2.03622	1.64755	1.03747	0.339541	27.358	26.7568	0.42136	0.084249	0.327765	0.493915	1.59623	1.44368	1.27794	0.946595	0.347373	23.1204	0.504172	0.437598	0.113548	0.235235	0.38406	1.38372	1.89738	0.83712	1.26332	0.320041	24.5025	0.732378	0.511193	Itgb2
ENSMUSG00000000295	0.89617	0.468904	1.46888	1.00575	0.875599	1.33425	2.29049	1.45944	3.09782	2.87503	1.55391	1.67895	0.532271	1.24316	1.57282	2.33305	2.24343	2.03008	1.30142	3.28491	0.523701	2.35088	1.7015	1.60705	2.8574	1.88922	1.12059	3.03927	1.70534	1.90264	3.35706	0.417821	2.50033	Hddc2
ENSMUSG00000000296	0.34825	1.32218	1.33233	0.0945675	0.0891948	0.37324	0.919577	2.40915	0.15865	0.345731	3.4199	0.746278	1.10758	1.07905	3.33117	0.568311	0.468029	2.1097	2.27593	0.22391	0.841697	3.90764	0.811834	1.36167	1.73152	0.21831	0.287259	0.594706	0.429237	1.9573	0.266612	0.653101	4.44405	Tpd52l1
ENSMUSG00000000301	0.278287	66.3507	0.236813	0.240452	0.194921	0.392385	0.835872	0.339038	0.641839	0.609683	0.523387	0.143857	48.8922	0.300506	0.622673	0.316655	1.01899	1.11346	0.392337	0.574235	0.113268	0.533443	0.332744	36.8453	0.311414	0.340526	0.635077	0.584622	0.513432	0.228673	0.507104	0.210952	0.86879	Pemt
ENSMUSG00000000303	0.869478	1.47997	27.9213	28.4725	30.519	40.043	65.7233	6.81011	3.75158	3.48325	0.300579	0.717752	2.54292	22.4568	30.9379	27.5015	26.9035	40.4094	6.11765	2.87531	0.0558202	0.267932	1.03525	0.680958	18.2132	21.4861	28.8774	13.3912	63.7976	6.55489	2.39709	0.0311325	0.182603	Cdh1
ENSMUSG00000000305	0.00145973	0.00245651	0.0310286	0.00909633	0.0150777	0.0275547	0.0170947	0.0189473	1.29092	1.20786	1.55366	0.00439649	0.00775862	0.0727449	0.0177662	0.0218763	0.0387782	0.0448668	0.0425976	1.11914	0.137516	1.22832	0.00259787	0	0.0208304	0.0132168	0.0162303	0.00772686	0.0324584	0.042918	0.855488	0.106327	1.26181	Cdh4
ENSMUSG00000000308	0.64958	0.250997	56.8492	173.936	234.303	78.4127	306.705	7.06531	1.6244	1.67846	30.7631	0.607022	0.176399	46.0046	104.834	71.4397	72.115	76.3227	5.93932	1.02722	0.197079	33.4511	1.37503	0.178685	42.4195	172.252	173.908	63.6276	369.012	5.49015	0.951926	0.218267	31.9954	Ckmt1
ENSMUSG00000000317	0.0246069	0.0537542	0.136848	0.0775762	0.107361	0.127396	0.221642	0.378945	0.0919955	0.0752953	0.290576	0.0110423	0.083149	0.175656	0.121118	0.120241	0.150839	0.208869	0.353797	0.0919189	2.37325	0.310288	0.00497925	0.0257385	0.184739	0.0965601	0.250087	0.0753041	0.296453	0.449466	0.0735342	3.11512	0.228491	Bcl6b
ENSMUSG00000000318	0.109897	0.175424	0.228031	0.234273	0.123347	0.212922	0.140491	0.264423	1.01642	1.51114	0.34384	0.337098	0.0701203	0.42752	0.166046	0.445237	0.589586	0.506518	0.197774	0.78224	0.320763	0.290925	0.354284	0.147502	0.101157	0.298854	0.217626	0.427858	0.654282	0.292714	0.97262	0.252122	0.229918	Clec10a
ENSMUSG00000000320	0.0123034	0.0482632	0.176219	0.0798074	0.0741171	0.0817693	0.11593	0.281526	0.0836903	0.0719489	0.0892734	0.00613463	0.0487475	0.281886	0.188596	0.0387163	0.0318139	0.132691	0.22499	0.0919189	0.255992	0.0418719	0.014613	0.00470223	0.0926951	0.0589312	0.0767886	0.0273714	0.0898998	0.255496	0.0652967	0.250931	0.0565879	Alox12
ENSMUSG00000000325	0.178713	0.642016	0.359756	0.682568	0.326805	0.881391	0.609122	3.85551	2.67958	3.44309	3.44915	0.0475434	0.628594	0.568969	0.542383	0.63992	0.651156	1.36338	4.99812	2.54192	1.8336	3.73822	0.0820493	0.294756	0.301259	0.402411	0.810644	0.388176	1.0245	3.88961	3.25941	1.96951	3.33226	Arvcf
ENSMUSG00000000326	0.657817	195.895	6.19006	12.1723	12.9518	11.7515	9.83496	40.3404	7.44546	7.99992	11.9106	0.778485	131.605	5.3912	10.8082	10.2367	11.2873	12.2047	42.2554	6.86954	16.7874	12.882	0.918779	73.4411	5.26175	11.2342	11.3288	8.42411	10.9442	34.0783	6.71431	14.3009	13.559	Comt
ENSMUSG00000000339	0.218334	1.14184	1.53504	2.96146	3.20338	2.91793	4.34579	3.19488	5.28165	5.23574	6.45769	0.178211	0.927521	1.43137	2.58106	2.84864	2.81229	5.26488	2.93704	5.00659	1.8834	6.17526	0.146996	0.430749	1.08097	2.61054	2.67818	3.22249	3.25626	2.8403	5.05276	1.74665	6.77319	Rtca
ENSMUSG00000000340	0.729657	5.84432	6.66705	1.7961	1.16716	1.53286	3.02655	9.74358	2.8723	2.88277	1.78372	1.44348	5.78764	6.70624	1.87724	1.64041	1.53973	2.40257	7.83035	2.25831	4.15152	1.84115	1.7265	2.57027	5.64086	1.0987	1.14939	1.19897	2.77765	8.63574	2.27333	4.27927	1.74994	Dbt
ENSMUSG00000000346	1.15798	11.3247	12.5058	25.007	29.7053	28.9379	32.1919	25.5001	26.8931	26.6069	15.3388	1.37579	8.46392	10.543	21.0627	22.2656	23.699	25.7032	21.147	23.5957	14.6516	15.3438	1.99462	3.84469	12.1809	21.3144	27.553	21.0878	29.4683	19.373	23.509	14.506	15.1337	Dazap2
ENSMUSG00000000355	2.09357	9.32086	3.77188	7.33216	6.4758	6.55443	11.0518	7.37149	16.4199	16.1845	12.4758	3.0028	11.3353	4.74155	8.3995	6.75394	7.24043	9.48981	8.13833	17.1432	5.92735	13.8192	4.06631	6.76181	4.79359	7.83194	8.77642	7.60899	9.73062	8.75746	17.7476	5.63055	14.997	Mcts1
ENSMUSG00000000359	0.0455644	0.0830878	0.423716	0.100403	0.219626	0.277873	0.619536	0.545949	0.306013	0.244082	0.0490128	0.0128827	0.0980806	0.502863	0.385732	0.402429	0.303261	0.776101	0.631357	0.268321	0.762279	0.103591	0.0116904	0.0695436	0.297614	0.249564	0.227748	0.239794	0.864179	0.553911	0.180018	0.542861	0.0660984	Rem1
ENSMUSG00000000365	0	0.00158951	0.00922076	0.0254011	0	0.00518886	0.00196491	0.0033535	0.0129901	0.0169414	0.0237562	0	0.00380611	0.0457542	0.0331409	0.0129054	0.0123457	0.00248199	0.00811382	0.0150788	0.0258758	0.0331587	0	0.00210363	0.0161435	0.00901849	0.0151832	0.00550047	0.0214422	0.00603535	0.0130593	0.0222861	0.0639585	Rnf17
ENSMUSG00000000374	0.254932	0.490579	2.61738	4.81196	5.33098	5.56246	6.62332	2.60885	5.2463	5.00881	5.97356	0.312151	0.794746	2.35901	4.33086	4.08284	3.96645	4.87502	2.77949	4.4873	2.36886	5.62027	0.494353	0.234245	1.94894	3.74625	4.54973	1.93905	6.40531	2.58497	4.04217	2.54487	5.20917	Trappc10
ENSMUSG00000000378	0.308837	1.76652	2.21752	1.85874	1.8344	2.62932	4.38293	2.06525	26.9694	27.2701	7.06435	0.147436	1.61701	2.43017	2.01288	2.34532	2.97911	3.55651	2.08559	24.7925	2.16706	7.25183	0.403644	0.654477	2.00102	1.73917	2.54834	1.68747	3.18407	1.87347	27.0254	2.28254	7.3676	Ccm2
ENSMUSG00000000381	0	0	0	0	0	0	0	0	0.0485532	0.0265625	0	0	0	0	0	0	0	0	0	0	0	0	0	0	0	0	0	0	0	0	0	0	0	Wap
ENSMUSG00000000384	0.452934	1.53098	5.30164	6.27424	5.92174	7.67665	9.91041	3.76296	8.73531	9.62651	4.12683	0.208884	1.80424	4.98707	7.29543	6.4886	6.71669	8.37998	4.51382	9.44947	6.31696	3.91127	0.395634	0.436318	3.25383	5.02968	5.5691	2.97563	9.47351	3.82607	9.22572	6.59208	4.25407	Tbrg4
ENSMUSG00000000385	0.136798	0.223253	11.0841	15.8403	11.3408	8.38699	44.9178	8.48267	0.381824	0.369784	0	0.0909971	0.165859	10.4734	18.1588	6.79046	6.92815	18.0193	8.364	0.355076	0.0091135	0.0251715	0.101425	0.0652125	11.4657	14.6361	9.94814	4.98683	51.9745	7.67176	0.288712	0.0154812	0.0380423	Tmprss2
ENSMUSG00000000386	0.00656879	0.106352	0.304285	0.410879	0.395291	0.580795	0.619929	0.0513085	1.35864	1.3024	0.0452618	0.0138029	0.139362	0.601444	0.669651	0.506144	0.534189	0.8981	0.0769123	1.30731	0.099272	0.0326746	0.0241385	0.0778343	0.289021	0.337105	0.861952	0.240318	0.537038	0.07058	1.0339	0.0712814	0.030196	Mx1
ENSMUSG00000000392	0.112399	0.0268771	0.0351267	0.212648	0.240699	0.372882	0.642132	0.0228038	0.433358	0.426255	0.354343	0.192116	0.0256181	0.0593217	0.188254	0.347502	0.408358	0.836623	0.14064	0.500287	0.406364	0.265995	0.484502	0.0465274	0.0627514	0.178348	0.412913	0.490983	0.792574	0.0502946	0.432767	0.433643	0.257261	Fap
ENSMUSG00000000394	22.027	0.0147391	0.101428	0.920617	1.79243	10.3759	12.0394	0.0132463	0.144808	0.256632	0.0500131	19.2827	0	0.653116	0.278964	14.3947	14.3973	14.1321	0.00963517	0.142319	0.014484	0.0525214	20.061	0	0.291625	0.699244	5.01936	14.9034	6.64846	0	0.0932236	0	0.051357	Gcg
ENSMUSG00000000399	1.79881	22.5396	17.3502	19.1505	20.5455	16.4818	20.694	37.7815	12.9254	13.1395	18.5689	2.53289	15.2534	15.9141	17.9673	17.6853	17.4994	18.9386	31.9887	12.1482	62.3241	18.3779	2.06217	10.5508	16.7378	19.4213	18.0467	20.7408	19.2976	30.759	12.8518	58.8788	19.2548	Ndufa9
ENSMUSG00000000402	0.00344079	0.00303451	0.00878168	0.0241997	0	0.00322067	0.00727016	1.06172	0.0149067	0	0.251066	0.00347629	0.00365973	0.206543	0.0105914	0	0.00395695	0.0324569	0.714862	0.00475087	0.00699786	0.341752	0	0	0.0382758	0.00855202	0.0191972	0	0.0149505	0.833213	0	0.0151409	0.247275	Egfl6
ENSMUSG00000000409	0.0483796	0.162274	0.0543	2.3163	1.98045	1.25016	0.743129	0.12039	248.671	241.068	0.371847	0.13077	0.11228	0.0788069	1.55608	1.19045	1.1605	1.13045	0.269447	240.369	0.149722	0.238646	0.0589933	0.131044	0.0523363	2.10691	2.86038	0.82219	0.523071	0.213584	244.567	1.52991	0.457458	Lck
ENSMUSG00000000411	0	0	0.0122943	0.00858144	0	0.0067992	0.0231859	0	0.0104347	0.0343012	0.0105027	0	0	0	0.00734566	0	0	0.019665	0	0.0202428	0	0.00895526	0	0	0	0	0	0	0.0157374	0	0.00884017	0	0.0311471	Tssk3
ENSMUSG00000000416	0.016057	0.00621352	0.13597	0.0923363	0.0594026	0.141173	1.32651	0.772813	0.114568	0.0907727	8.21465	0.00439649	0.0190306	0.211884	0.308859	0.171862	0.149573	1.16806	0.891506	0.140254	0.0569594	7.80802	0.0160202	0.00272235	0.17836	0.157202	0.178359	0.0485875	2.05491	0.953417	0.0608766	0.0558002	7.88045	Cttnbp2
ENSMUSG00000000420	0.586082	3.2186	4.18549	12.7244	17.5494	17.3022	9.00734	15.187	16.3963	15.7629	5.87804	0.822961	3.61522	3.78475	12.1345	14.5993	13.2436	8.79924	13.8954	15.1796	7.697	5.79478	0.861735	1.31044	3.37139	10.5561	14.5492	8.42581	7.60785	13.947	13.4851	8.82596	5.45074	Galnt1
ENSMUSG00000000435	0	0	0	0	0	0	0	0	0	0	0	0	0	0	0	0	0	0	0	0	0	0	0	0	0	0	0	0	0	0	0	0	0	Myf5
ENSMUSG00000000439	0.11021	0.578291	0.957642	1.32429	1.06598	1.37129	1.61476	1.18227	4.08635	3.51629	2.6707	0.067481	0.493185	0.908156	1.6198	1.116	0.902502	1.32023	1.35247	3.44417	2.53111	2.88795	0.0967706	0.2116	0.859252	1.07071	1.19057	0.692143	1.77498	1.2463	3.59695	2.9256	2.90833	Mkrn2
ENSMUSG00000000440	0.036389	0.730739	6.79746	4.17573	1.55718	1.41549	4.72777	0.207078	0.705938	0.675357	0.300829	0.0229026	0.552179	4.61988	6.70368	1.31352	1.28	10.7866	0.201662	0.468064	0.799058	0.365714	0.0956882	0.176086	5.47721	2.73618	0.442756	1.37787	3.12584	0.149375	0.514538	1.3108	0.386604	Pparg
ENSMUSG00000000441	1.04016	6.85511	15.4628	9.16086	7.91636	10.2988	12.8334	8.28632	20.9313	20.7997	10.7078	0.956798	6.97324	15.5896	9.2487	9.62021	8.66146	11.6652	7.53318	20.0728	9.82988	10.878	1.50503	3.56961	13.4969	8.8005	9.57903	5.85119	13.9303	7.51501	20.7756	10.5956	10.3834	Raf1
ENSMUSG00000000486	0.140551	0.450553	0.619108	3.9751	3.55399	2.15123	2.40151	1.03841	126.409	132.195	1.00176	0.0692191	0.241542	0.469378	1.94011	1.79008	1.68234	1.13236	1.26711	123.915	0.614347	0.847846	0.074364	0.102954	0.335108	2.683	4.63193	1.20421	1.64338	0.830698	138.688	0.925467	0.837881	2020-09-01
ENSMUSG00000000489	0.226884	0.0631467	1.00287	0.384277	0.422358	0.516024	0.582006	1.31273	0.656746	0.805451	2.33211	0.0222892	0.0541639	1.07558	0.676142	0.402272	0.420862	1.03652	1.63274	0.583117	3.2335	1.88448	0.0635395	0.0185614	0.747159	0.379243	0.487084	0.212423	0.693822	1.50129	0.590483	3.15033	1.87834	Pdgfb
ENSMUSG00000000530	0.34043	0.19681	1.80215	1.7985	1.90016	2.12046	3.04384	1.0872	1.79583	1.95789	1.73645	0.110014	0.181083	1.98908	2.12033	1.88671	1.78095	3.605	1.18918	1.9966	2.97621	1.7303	0.178387	0.106295	1.01769	1.64759	2.14153	1.0722	3.50373	1.53717	2.1574	3.23522	1.60538	Acvrl1
ENSMUSG00000000531	0.132418	0.0836658	0.180317	0.113618	0.142784	0.226163	0.289431	0.180418	0.625867	0.76864	4.32538	0.0829198	0.0932498	0.35059	0.428781	0.234501	0.215733	0.585942	0.285505	0.717381	0.893936	3.58162	0.0753382	0.0700385	0.174845	0.103091	0.19808	0.0874837	0.365304	0.322556	0.648949	0.769295	4.12616	Grasp
ENSMUSG00000000532	0.0812236	0.159818	2.47555	4.06829	3.67751	4.13874	8.08874	1.87125	2.5056	2.52741	7.4427	0.0147231	0.293364	2.13702	3.40873	2.59572	2.77367	6.07115	1.8655	2.28165	0.750724	6.85828	0.0572613	0.115576	1.91197	2.77723	3.44275	1.37879	7.53014	2.05101	2.13832	0.844659	6.7166	Acvr1b
ENSMUSG00000000538	0.247841	0.534218	2.71017	6.46526	7.34104	5.76179	6.54295	4.59026	4.70263	4.86973	19.8717	0.0321046	1.15208	3.36892	4.77365	3.53199	4.12948	6.18628	6.03026	4.87232	6.87499	18.3014	0.128811	0.289187	2.289	4.87045	6.01674	1.71209	6.64492	5.635	4.03694	8.74805	18.0458	Tom1l2
ENSMUSG00000000544	0.0577636	0.0463847	0.653503	45.6886	60.1271	53.3496	73.0429	0.0456075	0.525354	0.453864	0.0182548	0	0.02635	0.33428	34.1054	39.2153	38.6525	47.9367	0.0375264	0.271212	0.0341756	0.0600245	0.0977448	0.043805	0.456966	32.858	47.8191	25.2181	65.221	0.00704124	0.328895	0.0236471	0.0266296	Gpa33
ENSMUSG00000000552	0.0802852	0.472228	0.437327	0.275636	0.358596	0.561829	0.85336	0.43411	2.49793	2.59978	10.0614	0.00408976	0.634011	0.577485	0.40162	0.396134	0.51298	0.909365	0.410424	2.26782	1.09297	8.7689	0.0294425	0.127826	0.153624	0.291857	0.480453	0.21203	1.1388	0.297073	2.03505	1.0585	8.12273	Zfp385a
ENSMUSG00000000555	0.0882094	0.283655	2.00661	0.651503	0.464503	1.67565	2.95169	0.327804	1.769	1.5835	0.406356	0.00848624	0.692859	1.5275	1.3668	1.81982	1.81593	4.16975	0.422257	1.68408	2.97653	0.364745	0.0615911	0.131291	0.593925	0.484355	1.11832	0.773471	4.07382	0.394812	1.6716	3.52868	0.387555	Itga5
ENSMUSG00000000560	0	0	0.00351267	0.00274606	0.00454149	0	0	0	0.0121383	0.00376477	3.80075	0	0	0	0.00495405	0	0	0.00973706	0	0.00330495	0.00244112	4.18283	0	0.00185614	0.0100246	0.0104179	0.00226876	0	0.0149505	0	0.0202922	0	4.08051	Gabra2
ENSMUSG00000000561	0.30988	2.53309	2.00998	1.6763	1.60333	3.80666	3.59382	3.13954	7.66331	7.99218	5.81002	0.633196	2.1853	2.13168	3.2748	3.76712	4.02042	3.64567	2.59287	7.14282	3.50593	5.11055	0.797004	1.16665	1.59313	2.4224	2.92477	2.04971	3.39318	2.64751	6.50295	3.57377	5.3195	Wdr77
ENSMUSG00000000562	0	0	0.0117089	0.0533766	0.100639	0.0458051	0.0583578	0.0212947	0.0349242	0.064001	0.117031	0	0	0.031032	0.0483447	0.0760161	0.0868947	0.0628136	0.01758	0.0342889	0.031409	0.0796292	0.0691682	0.00457849	0.0169247	0.127658	0.0438044	0.0404678	0.103867	0.0268238	0.0566575	0.0345349	0.108183	Adora3
ENSMUSG00000000563	3.04416	47.4962	25.2589	38.2168	45.2808	32.6442	36.2803	66.7788	27.864	28.4137	30.2374	8.49023	49.632	24.6301	37.899	40.5547	41.9643	42.3163	62.9479	30.6216	93.8029	33.6357	8.43885	51.2068	37.7268	61.0564	41.0531	59.7015	37.3897	67.3877	32.2033	81.7914	36.7051	Atp5pb
ENSMUSG00000000567	0.14003	0.0891568	2.23377	0.605678	0.225984	1.57115	4.47036	0.0313552	0.54452	0.526022	2.05629	0.190583	0.250911	1.64975	4.14944	0.946818	1.10621	3.41427	0.0327934	0.551927	0.115058	1.76854	0.277322	0.0761019	1.28133	0.581693	0.83211	0.407035	3.24957	0.0207884	0.424931	0.164509	1.79631	Sox9
ENSMUSG00000000568	0.644992	2.38426	10.187	13.6421	14.7397	23.6183	25.8024	7.96304	71.5533	68.3853	26.2904	0.402841	3.37192	9.29604	13.6462	18.2009	19.1841	20.4786	7.68751	63.8215	9.03245	21.2458	0.872884	1.04501	6.30886	11.0508	14.9111	10.2394	20.878	7.90362	61.1581	8.4978	20.0499	Hnrnpd
ENSMUSG00000000579	0.0186637	0	0.0207833	0.123058	0.137698	0.0812326	0.0554104	0.020121	0.259589	0.179454	0.0760199	0	0	0.0355064	0.0341659	0.0952169	0.0644192	0.151784	0.00405691	0.280508	0.0193662	0.0106495	0	0	0.0139303	0.0556659	0.0769632	0.0307765	0.15462	0.0254826	0.212767	0.0695802	0.0359024	Dynlt1b
ENSMUSG00000000581	0.522584	12.7909	3.56975	5.81564	7.0433	6.3823	7.5203	13.5163	12.4198	11.5744	7.71852	5.21372	22.6972	3.42781	7.50214	10.064	9.62854	9.692	14.2565	15.6694	6.14217	10.2049	3.93144	47.2974	9.15299	17.2127	8.05652	15.7151	8.08135	20.0243	13.5821	4.6896	11.7496	C1d
ENSMUSG00000000594	0.236164	5.41848	1.97441	2.26876	2.55341	2.29974	2.59368	13.0174	3.77373	3.68592	3.80475	0.206635	4.24777	2.19967	1.82019	1.75514	1.78569	1.99476	11.5133	3.33325	0.8443	4.05238	0.375933	1.63539	1.77032	2.10582	2.67347	1.72689	3.45613	10.0653	2.96065	0.865584	3.82444	Gm2a
ENSMUSG00000000600	0.199566	0.924659	1.4301	2.25864	2.23241	3.05785	3.59912	2.70091	9.17272	8.90702	4.9753	0.210622	1.1856	1.73534	2.72097	2.47343	2.29646	3.61531	2.71458	9.28154	3.05921	5.06795	0.447483	0.553997	1.46463	2.06461	3.16055	1.7388	3.87927	3.13084	8.47551	3.21974	5.00755	Krit1
ENSMUSG00000000605	0.258998	2.59118	2.56908	2.92284	3.24189	3.65869	4.83368	4.82954	6.10109	5.71115	12.0819	0.50621	2.67233	2.44864	3.65267	2.95818	3.19184	4.97525	4.70805	5.52236	3.66021	12.2552	0.360995	1.26094	2.31321	2.72592	3.18812	2.21813	4.90003	4.53338	5.54198	3.9659	12.2993	Clcn4
ENSMUSG00000000606	0	0	0	0	0	0	0	0	0	0	0	0	0	0	0	0	0	0	0	0	0	0	0	0	0	0	0	0	0	0	0	0	0	Vmn2r88
ENSMUSG00000000617	0	0	0	0	0	0.00268389	0.0314385	0	0.0996618	0.18782	0	0	0.00292778	0	0.00649151	0	0	0	0	0.158018	0	0	0	0	0	0	0.0438044	0	0	0	0.242904	0	0.0059441	Grm6
ENSMUSG00000000627	0	0.012427	0.0639599	0.0334676	0.066669	0.043658	0.0483368	0	0.226369	0.340711	3.49491	0.00224937	0.0147853	0.0479192	0.0245994	0.0325783	0.0530232	0.0908792	0.0155515	0.231553	0.0410107	3.33983	0	0.0025986	0.0236945	0.0301653	0.0750434	0.0189897	0.0659003	0.0108972	0.181826	0.0243275	3.04148	Sema4f
ENSMUSG00000000628	0.152542	0.0153171	1.40565	1.08195	0.939361	8.65198	14.6824	0.0446015	0.773231	0.689998	0.308831	0.0678899	0.0219584	1.19625	1.97991	8.47949	9.07709	8.91876	0.0809692	0.787404	13.7949	0.35458	0.204257	0.0202938	0.673732	1.13695	0.911167	4.27623	13.5361	0.0340327	0.615999	13.5581	0.365919	Hk2
ENSMUSG00000000631	0.573778	0.643894	5.88665	10.9412	11.8451	14.3842	13.4172	4.87447	13.11	13.1173	11.7788	0.139563	1.95078	6.30124	11.3332	10.0044	9.57013	13.9902	7.07931	12.7426	13.4392	11.5651	0.178712	0.428398	3.89176	8.71669	10.1729	4.30399	13.1199	8.27513	13.0949	16.0797	10.1423	Myo18a
ENSMUSG00000000632	0	0	0.165096	0	0	0.0203976	0.00609122	0	0.105624	0.0903544	17.9002	0.00541893	0	0.161367	0.0283577	0.0454838	0.0857868	0.215361	0	0.043584	0.0278287	15.1194	0.00757712	0	0.13722	0.0244121	0.0420592	0.0103461	0.261831	0.00452651	0.0823743	0.019394	13.1006	Sez6
ENSMUSG00000000673	0.0451474	96.9548	0.0581054	0.106925	0.0841083	0.100378	0.412041	30.5611	0.47169	0.597343	0.0222558	0.0228004	77.4372	0.0480636	0.0543237	0.0495757	0.0172523	0.113026	25.8626	0.369328	0.00781157	0.0372733	0.0413494	62.0764	0.0169247	0.0691936	0.397207	0.0806736	0.115473	26.727	0.340949	0.00663478	0.0325737	Haao
ENSMUSG00000000682	0.232514	2.68063	1.21231	10.4869	9.77546	7.04719	8.6289	1.9016	80.6211	82.8769	0.560647	1.04606	2.0187	1.07284	7.12358	8.47587	8.4883	6.34512	1.84961	79.9628	1.31511	0.533201	1.04976	1.83696	1.20803	11.9772	18.2514	14.071	6.23279	1.8728	92.5628	1.21178	0.505249	Cd52
ENSMUSG00000000686	0.00344079	0.852409	0.104356	0.126319	0.177481	0.176242	0.0593403	0.154596	0.979794	0.802732	0.155791	0	1.214	0.136685	0.128122	0.105919	0.106363	0.129636	0.129483	0.880563	0.0760001	0.0556678	0.00638643	0.222737	0.0484306	0.138387	0.164921	0.0687559	0.100523	0.135125	0.595104	0.135077	0.067525	Abhd15
ENSMUSG00000000690	0.0606831	0.00606902	0.224372	0.0502873	0.15768	4.99884	0.162301	2.84494	0.00681448	0	0.0617662	0.0771941	0.0101008	0.199327	0.0509071	3.47392	4.17775	7.22604	2.49923	0.0132198	0.00488223	0.241792	0.0523903	0	0.168986	0.052867	0.33246	2.68476	0.239405	2.79152	0.0170776	0.00612442	0	Hoxb6
ENSMUSG00000000693	0.0256496	0.0609792	0.172999	0.284217	0.355508	0.424234	0.469613	0.118378	0.627571	0.44738	0.481876	0.0338427	0.182254	0.316815	0.361646	0.45468	0.354543	0.651237	0.218904	0.350944	0.375281	0.36886	0.034097	0.119907	0.255172	0.201206	0.34869	0.275286	0.549432	0.239402	0.45105	0.509177	0.414898	Loxl3
ENSMUSG00000000701	0	0	0	0	0	0	0	0	0.0129901	0	0	0	0	0	0	0	0	0	0	0	0	0	0	0	0	0	0	0	0	0	0	0	0	Tcl1b5
ENSMUSG00000000706	0	0	0	0	0.00308821	0.0255865	0.591634	0	0.0234248	0.0255168	0.00800209	0	0	0	0.00273327	0.0264404	0.0340298	0.102716	0	0	0	0.0167004	0	0	0	0.00217688	0	0.0184659	0.0794738	0	0.00984474	0	0.00879727	Btn1a1
ENSMUSG00000000708	0.195604	3.39446	2.71646	3.31381	3.40757	3.22067	3.88246	3.7648	6.48504	6.30996	3.98379	0.463676	3.04636	2.35093	2.9275	1.93125	2.39871	3.92728	4.4954	5.01134	5.03016	2.92111	0.414144	0.978312	2.38768	2.44743	2.60436	1.30911	4.89315	3.85206	4.57117	5.50704	3.78877	Kat2b
ENSMUSG00000000711	0.148058	2.24048	5.20958	1.87419	1.9919	2.48063	3.34663	3.22556	3.45856	3.63342	4.96405	0.0849647	1.54192	5.35166	2.48352	1.88828	1.8528	3.04407	2.77865	3.24959	1.96673	4.85714	0.0959046	0.517493	5.07727	1.48059	1.90523	1.1166	3.5474	2.73535	3.11234	2.01323	4.88439	Rab5b
ENSMUSG00000000724	0	0	0	0	0	0	0	0	0	0.0562623	0	0	0	0	0	0.00771178	0	0	0	0.0330495	0.013833	0	0	0.0278422	0.0088529	0.0111954	0.00628271	0	0.0149505	0	0.0723287	0	0.0385178	Cryba1
ENSMUSG00000000730	0	0	0.050641	0.0863293	0.132066	0.0651292	0.144814	0.0155938	0.219128	0.268972	0.0122532	0.0309799	0	0.0726005	0.0486863	0.131415	0.162077	0.183477	0.0187632	0.253035	0.0465439	0.0205729	0	0	0.0186171	0.0964046	0.0516578	0.115379	0.148718	0.0107295	0.30157	0.0421904	0.0287695	Dnmt3l
ENSMUSG00000000731	0	0	0	0.00738004	0.0161677	0.00805168	0.054428	0.0100605	4.15321	4.34517	0.0390102	0	0	0.00620641	0.00324576	0.00204598	0.0036404	0.0120281	0.00878998	3.6214	0	0	0	0	0	0.00979595	0.0485165	0	0.0169177	0.0147531	3.05729	0	0.0187834	Aire
ENSMUSG00000000732	0.0233557	0.0290446	1.19636	0.932288	1.09196	1.33121	2.23921	0.586694	2.57736	2.43664	0.433614	0.016768	0.0286922	1.20823	0.994568	0.946345	0.983541	1.39794	0.617834	2.04432	0.469833	0.538042	0.0489265	0.0275947	1.32676	0.961869	1.55986	0.536558	2.01025	0.684006	1.84679	0.570762	0.507151	Icosl
ENSMUSG00000000751	0.175063	1.95625	2.24738	1.97854	2.1632	2.99863	3.8188	3.52805	16.3192	16.7543	5.56646	0.491589	1.8934	1.78167	2.94817	2.95298	2.90662	3.39289	3.27613	17.1035	3.15783	5.25238	0.458524	1.4494	1.58272	2.43966	3.12076	2.02745	3.64439	3.20661	16.4204	2.95435	5.48736	Rpa1
ENSMUSG00000000753	0.669704	86.9597	1.36175	0.37724	0.319539	1.12276	1.14142	0.311875	3.36593	3.33182	3.30011	0.313071	68.6014	2.59312	0.788548	1.215	1.81782	2.68915	0.695253	3.23431	5.25588	3.70143	0.526393	26.27	1.20334	0.325754	0.575042	1.00646	3.15043	0.765316	2.34064	4.54789	3.60593	Serpinf1
ENSMUSG00000000759	0.429578	0.844317	1.60207	2.11327	2.12033	2.64811	4.10509	2.41334	10.8655	10.3324	5.62622	0.27432	1.27476	2.00756	2.83508	2.50932	2.76718	3.46391	2.69632	10.7429	1.72034	4.43479	0.460905	0.830439	1.50213	2.3431	2.82827	1.30754	4.82312	2.88825	10.0812	1.57261	4.37866	Tubgcp3
ENSMUSG00000000766	0	0	0	0	0.00526812	0.00858846	0	0.00503024	0.0174621	0	0.489378	0	0	0.0124128	0	0.00519365	0	0.0110735	0	0.029538	0	0.612346	0	0	0.00676987	0	0	0	0.0230159	0.00318532	0.0221004	0	0.307667	Oprm1
ENSMUSG00000000776	0.255244	0.342177	1.4077	0.865181	0.543162	1.38614	1.74543	0.860675	1.51111	1.70837	2.04078	0.0965182	0.392176	1.47424	1.73358	1.37521	1.22476	1.97796	1.01981	1.60228	1.60332	2.01251	0.123399	0.13983	1.13135	0.720858	0.954273	1.00305	1.34299	0.865569	1.48334	1.5522	1.97344	Polr3d
ENSMUSG00000000782	0.0595362	0.243339	0.24618	0.519864	0.523543	0.741113	0.908377	0.0734416	324.742	317.589	0.733442	0.1276	0.262329	0.37123	0.577915	0.561701	0.618551	0.630618	0.14588	300.1	0.134912	0.557163	0.0613746	0.10976	0.156358	0.45108	1.41326	0.310384	0.77546	0.194305	310.272	1.74546	0.611054	Tcf7
ENSMUSG00000000787	0.485882	3.80831	10.459	14.3859	14.368	17.463	16.5145	8.54571	31.9388	29.5204	15.0339	0.926636	4.77638	8.67295	15.525	15.1643	13.0523	17.0511	9.46714	31.1574	6.695	14.0617	1.19675	1.88337	6.76218	10.1172	12.8616	8.3547	16.7692	9.30751	27.0734	7.73361	13.1065	Ddx3x
ENSMUSG00000000791	0.00959251	0.0140166	0.0165388	0.238736	0.293198	0.24996	0.0481403	0.00603629	2.04328	1.91062	0.080271	0	0.0275211	0.0128458	0.188254	0.13472	0.128997	0.0349388	0.00371884	1.83982	0	0.0873743	0	0.00754832	0.0192681	0.229972	0.208202	0.0734706	0.0314748	0.0135795	1.66979	0.00578417	0.0660984	Il12rb1
ENSMUSG00000000792	0.00625599	0.00274551	10.8136	0.00738004	0.0139878	0.038827	0.0573753	0	0.0457848	0.0698573	1.17831	0.00633912	0.0067339	8.64105	1.19205	0.0536677	0.0579298	0.0943158	0	0.0353217	0.00325482	1.06374	0	0.00742458	7.05459	0.00264335	0.0472948	0.028812	0.0859655	0	0.057662	0.00272196	1.28892	Slc5a5
ENSMUSG00000000794	0.00990531	0.00274551	0.58764	0.0700246	0.0817468	0.325109	0.173108	0.0323612	0.439108	0.384634	1.65143	0.00112468	0	0.851144	0.381803	0.382599	0.397278	0.889318	0.0353289	0.391017	0.0691649	1.71263	0.00811834	0.00136117	0.457096	0.156891	0.322163	0.11826	0.839983	0.0387268	0.299159	0.105306	1.58089	Kcnn3
ENSMUSG00000000804	0.0816406	0.855877	5.20753	2.54835	2.09817	2.18845	2.57383	3.32751	3.21665	2.58388	9.63052	0.144982	1.00613	5.74612	1.97718	1.83934	1.26607	2.84666	3.39496	2.56877	1.43212	8.84223	0.281544	0.492745	4.09303	1.87025	2.10855	0.908102	2.99246	3.15297	2.32697	1.53774	8.60183	Usp32
ENSMUSG00000000805	0.379738	0.0963819	1.43332	1.66223	12.474	54.0701	194.304	24.5872	0.774295	0.39049	12.3055	0.140279	0.0269356	1.56993	0.902833	57.9633	61.8755	98.8271	27.5456	0.321613	3.93264	12.6712	0.366949	0.0444237	0.968742	1.43021	11.2373	50.9153	261.727	24.8173	0.314027	3.95875	11.6046	Car4
ENSMUSG00000000811	0.0784084	0.29955	0.406152	0.14966	0.192014	0.404373	0.727606	1.2532	1.27601	1.28169	0.512634	0.0186084	0.247105	0.311042	0.374629	0.320117	0.257677	0.513391	1.0646	1.07287	0.997114	0.394274	0.0534728	0.126218	0.250615	0.185657	0.305584	0.206137	0.522285	0.913014	1.1	1.09202	0.450563	Txnrd3
ENSMUSG00000000817	0	0.0653142	0.00819623	0.470263	0.324444	0.172306	0.0318315	0.013414	0.159076	0.248684	0.0210055	0	0.0305953	0	0.132222	0.0967907	0.098449	0.0372299	0.0108184	0.222878	0	0.0609926	0.0174274	0	0.00351512	0.486377	0.134206	0.0690179	0.0350157	0.00804713	0.179214	0.00850613	0.0263918	Fasl
ENSMUSG00000000823	0.0961337	0.272528	0.938761	0.84922	1.12883	1.06264	2.57993	1.66417	6.95098	6.83598	6.81028	0.0277081	0.845689	1.16103	1.44231	0.838066	0.82178	1.91305	2.26612	6.54607	1.12096	5.12798	0.112574	0.0890949	0.847926	0.719303	0.792843	0.260094	2.77844	2.55178	5.9424	1.34737	5.29762	Zfp512b
ENSMUSG00000000826	0.195708	1.12754	4.29453	4.23632	5.13333	6.78041	9.1439	4.23463	14.8104	13.6812	23.1153	0.0975407	1.74832	4.14516	5.36865	5.73143	4.54512	6.50951	4.49996	13.7734	3.67648	22.1834	0.148944	0.380881	3.14916	3.08401	5.19056	2.33692	9.46053	4.18769	12.3961	4.48988	21.1857	Dnajc5
ENSMUSG00000000827	1.01045	6.39574	3.82018	3.7839	3.56053	5.44723	8.36167	6.99908	10.308	10.7971	8.34068	2.38371	6.69525	3.92028	5.91035	6.68312	6.98482	9.27521	7.60941	11.9077	7.84298	10.0464	1.67335	9.00329	4.53021	5.87244	6.34274	8.78164	10.2864	7.58794	11.5081	8.09086	11.0613	Tpd52l2
ENSMUSG00000000838	0.130959	0.95775	1.98085	2.46408	2.67748	4.41787	5.83146	2.80553	11.6168	11.2211	6.48295	0.437502	0.926203	2.25033	2.93246	3.54112	3.51868	4.78051	2.82074	12.2502	1.2422	6.15493	0.724589	0.652744	1.96769	2.50325	3.87538	2.33286	5.51635	3.05305	10.6319	1.33546	6.45101	Fmr1
ENSMUSG00000000861	0.0761145	0.00274551	0.363269	0.434049	0.328985	0.354095	0.39475	0.0199533	0.7234	0.826994	5.24787	0.0108379	0.00497723	0.289103	0.595682	0.315868	0.288225	0.684076	0.0197774	0.560396	0.146304	4.80244	0.0319321	0	0.278736	0.434598	0.899998	0.188981	0.538809	0.018609	0.487214	0.190708	5.17921	Bcl11a
ENSMUSG00000000869	0	0.0148836	0.112991	0.0899335	0.0168943	0.161928	0.127719	0.127936	0.23297	0.226932	2.60793	0.017177	0	0.161078	0.0705525	0.0766456	0.0978159	0.185577	0.115791	0.392669	0.123195	1.77121	0	0.0397215	0.0893101	0.127814	0.0921464	0.0491114	0.130424	0.245773	0.304785	0.104796	2.21239	Il4
ENSMUSG00000000876	0.357008	10.0837	2.61035	2.48776	1.93885	1.5028	2.98843	10.8008	4.78589	4.97577	1.46338	0.21553	11.9866	2.00034	2.94168	1.27968	1.31561	3.84556	9.32921	4.3301	3.29811	1.74749	0.45755	12.9564	2.51982	2.80009	1.70488	1.79289	2.96079	9.41548	4.66078	2.67297	1.73116	Pxmp4
ENSMUSG00000000881	0.191329	0.767298	1.9368	5.29647	6.58043	5.56693	6.12855	1.36605	3.55822	2.8972	10.6843	0.153775	0.820218	2.07626	4.98497	4.90894	4.66762	4.48306	1.19713	3.09901	0.458767	9.91928	0.208912	0.282258	1.62294	3.36592	6.66997	2.40672	6.96281	1.34471	2.69665	0.442829	9.44256	Dlg3
ENSMUSG00000000884	0.121679	0.216895	0.145629	0.252809	0.206365	0.647177	0.328533	0.442326	2.26198	1.99616	0.566898	0.150299	0.147267	0.276835	0.318084	0.335698	0.414847	0.322468	0.554276	2.09079	0.498638	0.484068	0.0333393	0.0289559	0.145292	0.173684	0.31239	0.354388	0.730215	0.312497	1.88215	0.337864	0.567543	Gnb1l
ENSMUSG00000000889	0	0	0.00614717	0	0.0119895	0.144036	0.100603	0	0.00532381	0.0227978	0.234311	0	0	0.0086601	0.0334825	0.0996236	0.099557	0.27531	0	0.00495742	0.236788	0.362083	0	0	0	0.0150827	0.101919	0.0523855	0.489629	0	0	0.17982	0.223023	Dbh
ENSMUSG00000000901	0.0375359	0.0686378	0.220713	0.099888	0.309548	0.438012	0.962216	0.520798	0.534085	0.843308	0.23031	0.0116558	0.050065	0.338899	0.359596	0.390625	0.527541	0.931703	0.346528	0.702302	0.67505	0.150545	0	0.00606341	0.215594	0.237124	0.348516	0.292442	1.28909	0.825334	0.672657	0.458481	0.237289	Mmp11
ENSMUSG00000000902	0.39225	1.92648	3.10432	3.04143	3.70458	5.79023	6.26334	4.00173	10.591	10.5773	8.56899	0.280353	1.83894	2.86707	4.62042	5.61181	6.00903	6.05912	3.65207	10.5661	2.29058	9.01069	0.437416	0.766464	2.42504	3.78808	5.10697	4.14173	5.7229	3.49597	12.0212	2.41659	8.414	Smarcb1
ENSMUSG00000000903	0.0588063	0.0358361	0.0352731	0.200463	0.262861	0.30829	0.537206	0.0415833	0.183778	0.200788	0.0745195	0	0	0.0202069	0.339096	0.251656	0.220165	0.120472	0.0502043	0.268114	0	0.0546997	0.0269529	0	0.0110661	0.277241	1.45602	0.180337	0.193373	0.0625329	0.119744	0.0392983	0.0480283	Vpreb3
ENSMUSG00000000915	0.521332	1.09011	9.3317	9.18283	8.83392	6.10962	5.70158	2.49802	2.03135	3.27367	7.78829	0.356831	0.76093	8.9544	7.18679	4.31561	4.20814	6.03487	1.92382	2.1633	1.66582	6.25029	0.37117	0.376921	6.09392	7.30685	7.67625	1.59239	5.43392	2.55798	1.79455	1.67622	5.63881	Hip1r
ENSMUSG00000000916	0.460128	1.13014	1.29983	1.17017	1.00912	2.22048	1.85212	1.42976	6.15135	6.09829	2.6627	0.19365	1.31794	1.70301	1.41805	1.87239	1.98196	1.81873	1.88849	7.20562	1.3003	2.73547	0.313693	0.667841	1.26466	1.345	1.71675	1.01641	2.65214	1.57355	6.89875	1.76519	2.60328	Nsun5
ENSMUSG00000000934	0.082162	1.03188	0.402054	0.720841	0.426355	0.496878	0.751971	2.41703	0.556019	0.690416	1.53315	0.0341495	0.820511	0.451624	0.712358	0.50882	0.472935	0.737343	2.46508	0.50132	0.405062	1.29948	0.0709002	0.353534	0.324563	0.589467	0.355322	0.310253	0.835852	2.11606	0.378721	0.456439	1.32601	Top1mt
ENSMUSG00000000938	0.0107394	0.0140166	0.00761079	0.0104694	0.0730271	0.0101988	7.75412	6.48801	0	0.0112943	0	0	0	0.00433005	0.00905395	0.107178	0.134378	8.44222	6.46891	0.0123936	0	0.0108915	0	0.0103944	0	0	0	0.200243	7.5746	6.71868	0.0108493	0.00782564	0	Hoxa10
ENSMUSG00000000942	0	0.010115	0.118699	0.170771	0.122438	0.00590457	0.117698	0.195006	0.100939	0.192212	0.196051	0.0058279	0.0185914	0.179697	0.165363	0.0797933	0.0797722	0.147392	0.170221	0.0970829	0.0299443	0.121743	0.0317156	0	0.0951687	0.168708	0.0975565	0.0221329	0.214815	0.225487	0.105479	0.0256885	0.0501682	Hoxa4
ENSMUSG00000000948	0.00698585	0.0508642	0.0281014	0.239251	0.308821	0.198429	0.158765	0.0724355	0.0272579	0.152055	2.6682	0.0387504	0.0527001	0.0868897	0.375483	0.145422	0.33365	0.281611	0.14588	0.0229281	0.132959	2.21364	0.0128811	0.0468986	0.0721251	0.205248	0.10733	0.0196445	0.155603	0.150381	0.0644931	0.247188	2.48083	NA
ENSMUSG00000000957	0.177044	0.631323	1.68872	2.99904	2.78666	3.48065	8.46935	0.584347	4.35467	4.44744	2.0888	0.0178927	0.828562	1.78615	4.29328	3.03246	3.15148	5.93789	0.642682	3.77074	1.1924	1.89392	0.0909254	0.154679	0.937626	2.15713	2.06736	1.32365	7.17113	0.810748	3.45751	1.41151	1.6332	Mmp14
ENSMUSG00000000958	0.111982	0.439571	0.582957	10.6012	24.3017	24.9563	4.82601	18.5153	2.36888	1.98508	0.311332	0.10296	0.549691	0.453501	6.91756	18.7975	18.8679	4.08078	16.7562	1.66569	0.297002	0.236225	0.128919	0.305893	0.450326	9.22188	22.2951	9.40254	3.25705	15.6901	2.08025	0.352324	0.284604	Slc7a7
ENSMUSG00000000959	0.50246	1.99252	2.34939	4.502	4.55039	4.73475	6.24802	5.30389	6.4482	6.53187	4.98455	0.194468	2.00875	2.17513	4.58164	3.34943	3.50934	4.64725	4.65564	6.03525	7.34613	4.61801	0.369655	0.53457	1.88541	3.69198	4.54711	2.19364	5.85096	4.58301	5.96209	7.34777	4.57862	Oxa1l
ENSMUSG00000000976	0.0692329	0.234958	0.523534	1.41937	1.56845	1.6506	1.63618	0.613857	3.0597	2.85097	1.5119	0.046112	0.409157	0.642868	1.33537	1.18085	0.991138	1.30171	0.634231	3.04861	0.473088	1.36023	0.0610499	0.0676874	0.348778	1.01069	1.72879	0.445407	1.49387	0.642597	2.67757	0.530102	1.15553	Heatr6
ENSMUSG00000000982	0	0.010404	0.0102453	0.653906	0.241425	0.0914314	0	0.0451045	0.262357	0.209572	0.0532639	0.0120648	0.0128822	0.0479192	0.260002	0.11851	0.0829378	0.0490671	0.0409072	0.319754	0.0621671	0.0893106	0	0.070781	0.0179662	0.280817	0.158464	0.128737	0.0263601	0.0511328	0.264602	0.0321532	0.013077	Ccl3
ENSMUSG00000000983	0.158798	0.121091	0	0.0209387	0.0394201	0.0168191	1.85743	0.00938979	8.82347	9.02184	0.286825	0.0355809	0.132775	0	28.8245	0.167298	0.081355	2.76914	0.0201155	10.9584	0.0366167	0.416057	0.161826	0.104192	0	1.87305	0.0333333	0.121665	0.821295	0	9.26912	0.0156513	0.402297	Wfdc18
ENSMUSG00000001014	0.0101138	0.0972489	0.00863531	0.0480561	0.0227074	0.00966202	0.0218105	0.0191149	0.0442941	0.0644193	0.269571	0	0.119893	0.00808276	0	0.0267551	0.0117126	0.0276838	0.0344838	0.0142526	0.125962	0.100686	0.0186181	0.0358855	0.0152322	0.00839653	0	0.00772686	0.0110162	0.0258179	0.0124566	0.117385	0.132197	Icam4
ENSMUSG00000001016	0.330525	2.30305	2.33754	2.7404	2.22497	5.24934	6.23446	4.48379	17.3337	17.58	11.1674	1.10873	1.98225	2.4345	3.66822	5.74071	5.91121	5.75116	3.79034	18.4239	2.8618	11.874	0.782716	2.26017	2.10061	2.98263	3.85653	5.09174	5.16088	3.56438	17.786	2.67586	13.1593	Ilf2
ENSMUSG00000001017	0.595674	4.17838	3.93243	4.59656	4.48772	7.03055	8.30705	5.14896	23.2276	23.7477	12.1242	1.00905	4.35654	3.58889	6.35434	6.3449	6.8726	7.91279	4.42001	22.2586	5.02967	13.2308	1.3471	3.22944	3.91337	5.46194	5.90871	5.3331	7.79611	4.65426	22.5736	5.349	13.4249	Chtop
ENSMUSG00000001018	0.345122	1.97243	2.46253	2.08563	1.71995	2.1693	4.20039	3.06191	6.06851	5.70278	7.92783	0.167476	1.70455	2.67179	2.38016	2.25876	2.57566	4.83473	2.64781	5.32427	7.5061	6.97349	0.280137	0.712388	2.14709	1.73622	1.989	1.82498	4.06831	2.40978	4.60312	6.54581	7.33146	Snapin
ENSMUSG00000001020	0.296012	0.37021	0.84992	0.53737	0.16095	0.551451	2.22349	1.00722	9.17783	8.78341	0.607909	1.54122	0.307271	1.21083	0.831597	1.43329	1.53957	3.55307	0.777913	9.3904	1.37793	0.514323	2.295	1.02967	1.28393	0.822393	1.01867	2.40803	2.85201	1.03372	8.6919	1.27609	0.481234	S100a4
ENSMUSG00000001021	0.0495266	0	0.0111235	0	0.0185293	0.00286282	0.0387087	0.0026828	0.422924	0.834523	0.0520136	0.0181994	0.0194697	0.0229493	0.0305784	0	0.0623616	0.0704505	0	0.582911	0	0.107463	0	0	0.0294229	0.0150827	0.00279231	0.0138821	0.0198685	0.00251473	0.562556	0.0161617	0.164771	S100a3
ENSMUSG00000001023	0	0	0.0370294	0.20647	0	0	0	0	0.0951898	0.10374	1.95401	0	0	0	0.0440739	0	0.0245331	0.0292112	0	0.0305708	0	3.12345	0	0	0.130841	0.0181925	0.0205933	0.0667915	0.0238028	0	0.0522374	0	1.55593	S100a5
ENSMUSG00000001025	4.99687	1.25094	147.048	10.5265	13.9722	58.3722	513.256	5.76164	13.0525	14.8706	4.58995	12.0359	1.41353	103.671	109.088	110.376	121.836	295.039	6.71622	14.3396	12.6282	5.80253	12.7451	1.8262	254.76	24.2422	27.2179	159.363	511.998	6.43904	13.4465	10.2856	5.88609	S100a6
ENSMUSG00000001027	0	0	0	0	0	0	0.0224	0	0	0.0288632	0	0.00143141	0.00453806	0.00663941	0	0.0018886	0	0	0	0.0196231	0.705645	0.00169424	0.010175	0	0	0	0	0.00104771	0.0137702	0	0.0186849	0.681682	0.00451752	Scn4a
ENSMUSG00000001029	0.121887	0.774089	0.460306	0.641549	0.53535	0.560397	0.743718	1.57363	19.0282	19.0137	0.791957	0.0940644	0.539736	0.633054	0.503263	0.692329	0.520419	0.602743	1.56512	17.8608	4.08512	0.649136	0.150243	0.537168	0.304253	0.477669	1.20506	0.705239	0.715658	1.8376	20.4853	4.94802	0.907783	Icam2
ENSMUSG00000001034	0.105726	0.0400266	0.936127	0.950652	0.903937	1.42407	2.1333	0.485754	4.94646	5.07741	2.74272	0.0354786	0.171714	0.846381	1.14729	1.21453	1.13201	2.12611	0.548359	4.78929	0.630947	2.66189	0.050009	0.0367517	0.615537	0.744181	1.07748	0.478148	2.12966	0.615102	5.10138	0.785797	2.82464	Mapk7
ENSMUSG00000001036	0.0961337	0.362263	0.981938	0.523125	0.537167	1.1691	1.72892	1.76712	0.518752	0.632062	12.514	0.0705483	0.449707	1.16969	1.30326	1.297	1.20608	2.36668	1.50968	0.623603	1.85492	12.8946	0.101209	0.0722659	0.844801	0.706086	0.932633	0.60754	2.08855	1.68319	0.667031	2.29359	11.1666	Epn2
ENSMUSG00000001039	0.31697	0.247096	0.418593	0.253496	0.167308	0.604413	0.907395	1.64053	0.616923	0.945375	2.31211	0.857622	0.157222	0.708685	0.984489	1.10971	1.03894	1.19021	2.52644	0.836979	0.557876	2.61784	0.557459	0.355637	0.611371	0.624919	0.522337	1.23551	1.22063	2.12545	0.735542	0.465796	3.02079	B9d1
ENSMUSG00000001052	0.436668	0.780881	3.46818	5.21065	5.30536	5.94501	7.48316	2.93163	17.1533	15.9517	9.3667	0.815702	1.10187	3.54141	5.75473	4.12202	4.10273	6.18265	2.97946	14.1977	2.61574	6.85973	0.809994	0.766959	2.06207	4.52122	5.07555	1.80468	7.59644	3.06495	14.39	2.94329	6.82074	Sec24b
ENSMUSG00000001053	0.0233557	0.203168	0.406592	0.187934	0.279574	0.417614	1.13218	0.782874	2.02646	2.32955	1.7117	0.0430447	0.382368	0.538225	0.540162	0.459874	0.512505	0.957668	0.73616	2.32421	1.31706	1.44349	0.0569366	0.165073	0.373514	0.415473	0.540487	0.303443	0.946604	0.910164	2.54778	1.30348	1.40875	N4bp3
ENSMUSG00000001054	0.200921	0.818885	1.79922	1.65158	1.75556	1.7261	3.73038	3.14424	8.04492	8.11956	5.97581	0.0433514	1.10948	1.92774	2.25631	1.38466	1.54369	2.75578	3.5307	7.8602	1.61081	5.85602	0.203283	0.247362	1.34668	1.80214	2.10523	1.06382	3.26295	3.13503	6.73601	1.53161	6.51164	Rmnd5b
ENSMUSG00000001056	2.05447	5.2604	3.66591	2.89589	3.25715	6.1352	6.36729	10.2887	9.23618	10.2234	4.76375	2.58053	4.91633	3.67925	6.60392	7.72232	7.93385	6.48278	8.85877	10.77	2.41247	4.95734	1.42212	4.51711	3.71614	5.21393	4.47748	10.0804	4.40037	8.70196	10.6745	2.03722	5.05415	Nhp2
ENSMUSG00000001076	0	0.0367031	0	0	0	0	0	0.0296784	0	0.0167323	0.0622663	0	0.011272	0	0	0	0	0	0.0598394	0	0	0.156596	0	0	0	0	0	0	0	0.00888537	0.0128584	0	0.114127	C1ql4
ENSMUSG00000001082	1.26027	0.451131	2.0754	3.51599	2.86677	6.77862	6.78817	1.42725	11.1383	10.6298	7.86506	0.096007	0.879944	2.35569	4.54952	3.97267	3.9932	4.61575	3.28458	9.8787	1.7952	5.45206	0.31943	0.180665	1.30515	1.77835	4.05845	2.59897	6.31718	3.11223	8.6045	1.89517	6.12861	Mfsd10
ENSMUSG00000001089	0.116466	0.159818	1.23236	4.49118	6.74247	6.88884	6.10576	1.18932	1.38568	1.12797	5.79452	0.0530646	0.387492	1.34867	3.64225	4.41649	4.39681	5.52549	1.38915	1.33045	1.83832	6.0356	0.0917914	0.0733796	0.990483	3.43729	6.17765	1.89662	6.87921	1.56802	1.04294	2.6597	5.48807	Luzp1
ENSMUSG00000001095	0.0381615	0.0693603	0.0261987	0.331587	9.47409	29.9594	22.7057	3.16084	0.380333	0.308502	0	0	0.104961	0.00303104	0.0982268	21.5236	21.8427	17.567	3.55487	0.264396	0.0118801	0.0237193	0.0139635	0.035638	0.00859252	0.261536	7.20277	10.6184	11.8585	3.5466	0.28389	0.0102074	0	Slc13a2
ENSMUSG00000001098	0.251074	0.498671	7.52604	4.76047	5.06557	11.3226	12.8865	2.80436	8.43292	8.72568	5.36791	0.0499973	0.756685	7.18919	7.59866	9.62619	9.6135	12.5961	2.7631	7.79369	3.89602	5.5116	0.179361	0.166434	5.14939	4.18785	7.06892	5.58102	12.6568	2.88205	7.79321	4.52322	5.09552	Kctd10
ENSMUSG00000001100	0.999081	10.2962	5.59349	3.71679	3.89133	4.32894	5.95151	13.3994	5.77485	5.39993	12.6173	1.27478	8.75114	5.48632	5.3596	4.07811	4.01963	5.77617	11.859	5.69711	11.6274	12.3416	1.51759	5.587	4.83616	3.36841	3.94746	2.98152	6.41712	11.0118	4.77671	11.812	13.7839	Poldip2
ENSMUSG00000001103	0	0.110976	0.00585445	0	0	0	0	0	0.0102217	0	0.428362	0.00715707	0.0835881	0.00562907	0	0	0	0	0	0	0.0146467	0.573621	0	0.125228	0	0	0	0	0	0	0	0.0125891	0.472913	Sebox
ENSMUSG00000001105	10.4099	15.9724	8.76631	15.2386	23.2037	13.6224	11.4729	10.8707	11.4513	12.2152	10.1799	27.4133	21.5226	9.61921	17.5225	17.0358	17.7213	15.0355	10.5366	13.3582	5.9049	12.3321	26.7535	34.6986	14.2112	31.4694	21.6029	23.2784	11.5396	13.1691	13.8965	5.18194	14.1234	Ift20
ENSMUSG00000001119	0.600888	0.185683	7.77647	5.17289	6.03237	10.9895	12.8295	0.919529	4.63853	4.13392	3.95904	0.101733	0.255449	7.80607	6.48656	8.19998	7.73205	13.6235	1.17464	3.67263	4.52583	2.98283	0.320729	0.0502396	4.40354	3.88713	7.07398	3.96938	18.3032	1.39098	3.4332	5.68703	3.28471	Col6a1
ENSMUSG00000001120	0.0843516	0.0638692	0.413178	0.311506	0.164947	0.438548	0.412238	2.34829	1.47022	1.50068	9.63302	0.0254587	0.069974	0.581815	0.55622	0.588299	0.39807	0.982679	2.05229	1.29864	0.230279	11.1508	0.0388598	0.0237587	0.395256	0.194053	0.309598	0.297418	0.832705	2.04514	1.42025	0.281043	9.09923	Pcbp3
ENSMUSG00000001123	0.772719	69.3663	39.9108	61.8995	70.1614	57.5214	13.4767	2.40848	46.0829	43.9545	1.1558	0.363682	53.538	35.4389	58.1282	39.0874	38.0949	19.9148	1.92129	38.8701	4.15917	1.24042	0.918022	19.0126	34.9261	54.8475	81.7186	29.577	9.99855	1.99636	38.7834	4.28743	0.88044	Lgals9
ENSMUSG00000001127	1.08604	4.2145	4.10982	7.13959	7.02641	7.81174	10.9082	7.96589	14.3385	12.7975	26.0053	1.02919	5.619	6.11649	8.00472	6.92423	7.47959	10.698	8.83156	15.2881	9.15369	29.1099	1.09489	3.06128	4.48139	6.92854	9.26595	4.30478	11.1676	8.45669	14.5712	8.41529	29.26	Araf
ENSMUSG00000001128	0.253368	3.4238	0.639745	0.83875	0.772234	1.24819	1.55247	0.236924	6.47951	7.21643	2.08755	0.256121	2.39331	0.810008	0.808364	1.2375	1.32162	1.70723	0.471785	7.21161	1.11608	2.17516	0.332852	1.2602	0.484957	0.702354	1.61082	0.968214	2.15209	0.431192	7.90251	1.11856	2.69078	Cfp
ENSMUSG00000001131	0.0662092	0.0738398	0.257742	0.156869	0.0232524	0.252286	0.550175	0.082999	0.611387	0.709449	0.179297	0.0111446	0.023715	0.300073	0.375654	0.301074	0.396803	0.673575	0.0828286	0.714076	0.475855	0.0684957	0.101209	0	0.241502	0.0922063	0.223036	0.476446	0.48058	0.0469416	0.739561	0.38805	0.0839307	Timp1
ENSMUSG00000001134	0.220211	2.37039	0.799864	1.20363	1.02728	1.01576	1.38113	1.5359	2.01496	1.43124	0.387852	0.474105	2.78227	0.768729	1.1613	1.72744	1.54749	1.77081	1.87734	1.74109	1.35401	0.746917	0.784232	6.07553	1.21545	1.50313	1.20523	2.26148	1.38312	1.963	2.04228	1.3125	0.976497	Uxt
ENSMUSG00000001138	0.174542	0.198977	0.960276	1.05277	0.846351	1.65883	2.7043	1.35246	4.74799	4.38595	3.69847	0.0422267	0.578529	1.21285	1.71888	1.09413	1.27762	2.05509	1.56563	4.25409	0.993534	3.22317	0.0789103	0.0501159	0.889326	0.837632	1.33891	0.410309	3.19685	1.89845	4.18401	1.25568	2.95802	Cnnm3
ENSMUSG00000001143	0.221358	0.703573	1.5908	1.2522	1.29196	1.89161	2.7943	3.86004	11.4724	11.3411	4.89728	0.0599149	1.22923	1.86683	2.0766	1.70194	1.68266	3.09104	4.7454	12.7053	2.53258	5.4477	0.218329	0.253302	1.47635	1.3167	2.01448	1.4427	2.96886	4.76072	12.6631	2.46014	4.60668	Lman2l
ENSMUSG00000001150	0.063394	0.356338	0.680433	1.0756	1.09395	1.42908	1.63402	0.882472	4.22966	3.89423	2.63819	0.0449873	0.562866	0.758336	1.23117	1.11128	1.03403	1.47889	0.977716	4.18593	0.868549	2.43462	0.073931	0.163093	0.524144	0.801713	1.2335	0.450253	1.95104	1.14152	3.81494	1.04319	2.31083	Mcm3ap
ENSMUSG00000001151	0.0240856	0.0277441	0.419618	0.572382	0.677953	0.945447	1.25892	0.278508	2.76199	2.63178	1.10754	0.0058279	0.0995445	0.414963	0.714579	0.692171	0.618868	0.961296	0.554783	2.94099	1.13284	0.906176	0.0174274	0.0159628	0.26064	0.418427	0.894937	0.184004	1.20804	0.581237	2.49092	1.35962	0.900888	Pcnt
ENSMUSG00000001155	0.00948825	25.9613	0.00819623	0.0168196	0.00526812	0.0368588	0.00510876	1.65093	0.0276838	0.00752953	0.0145038	0.00480546	26.2218	0	0	0	0.00553974	0.0135555	1.55261	0.0066099	0.00813705	0.0123437	0	8.95912	0.00468683	0	0	0.00235735	0.00511465	1.65687	0.0275251	0.019394	0.0237764	Ftcd
ENSMUSG00000001156	0.109271	0.12716	6.97631	23.7588	35.0003	37.825	32.6646	0.500509	3.51947	3.84822	1.75521	0.0278103	0.297902	5.53554	12.4605	29.4305	30.5648	19.77	0.762192	3.32561	0.377559	1.87238	0.157171	0.0650888	5.83771	14.3128	29.9778	16.7808	25.9592	0.740504	3.60458	0.359639	1.8674	Mxd1
ENSMUSG00000001157	0.18403	0.993152	1.19299	2.79566	3.06423	2.93672	3.62427	2.20157	5.8283	5.74148	3.29236	0.459689	1.25675	1.1453	2.21395	2.37838	2.50048	3.45685	2.00868	5.88508	0.548925	2.89908	0.497492	0.643958	1.25347	2.70757	3.00209	2.17688	3.51081	2.00625	5.64887	0.605467	3.13468	Gmcl1
ENSMUSG00000001158	0.885431	4.50018	3.27776	2.78536	3.61593	4.01546	4.98733	6.11611	10.0247	10.1835	6.1196	1.93783	4.23299	3.1058	4.81294	6.20342	6.31166	6.39858	6.31779	12.1482	5.77779	7.45804	1.65755	5.22072	4.69243	5.9449	4.27294	8.35221	5.82244	7.1943	11.8938	4.81209	8.25255	Snrnp27
ENSMUSG00000001166	0.0260666	0.0945033	0.134067	0.216939	0.328259	0.105745	0.408308	0.236589	0.457209	0.555721	0.145038	0.00408976	0.0806604	0.146356	0.286822	0.135035	0.0693258	0.293639	0.120524	0.64715	0.0789294	0.106979	0.0368031	0.0331631	0.184218	0.177727	0.188656	0.165145	0.442221	0.198161	0.711634	0.0464435	0.062532	Oas1c
ENSMUSG00000001168	0	0.00867003	0	0.0703678	0.0603109	0.0257654	0.121824	0	0.094338	0.101649	0	0	0	0.0086601	0.0445864	0.0177843	0.00617285	0.103098	0.0123398	0.0378004	0.0167623	0	0	0	0	0.018037	0.0314135	0.00419084	0.177439	0	0.099251	0.00969699	0	Oas1h
ENSMUSG00000001173	0.0824748	0.106208	0.763128	0.777307	0.524996	1.00449	2.29776	0.754201	1.35757	1.44379	5.41767	0.01595	0.167615	1.02045	1.0477	0.660695	0.695949	1.94054	1.02183	1.30112	0.694416	4.71458	0.0639725	0.0342768	0.656286	0.536134	0.566316	0.251843	2.05275	1.21696	1.0572	0.786137	4.4412	Ocrl
ENSMUSG00000001175	2.07469	26.5722	46.6688	135.576	195.734	228.895	112.062	29.4053	71.6098	75.8927	171.006	4.67244	28.5483	37.5581	132.857	249.416	238.071	129.69	22.9075	76.7316	22.6575	185.651	5.72462	29.9053	50.9992	163.578	201.624	245.308	100.505	25.8135	79.0135	22.7947	197.27	Calm1
ENSMUSG00000001211	0.533636	6.41669	4.03152	6.38545	11.5999	2.93046	4.50672	23.4926	12.0593	12.4189	19.1578	0.186902	7.7999	4.08454	5.50139	2.45408	2.50665	4.16173	22.74	11.2147	12.1429	17.4453	0.23121	2.36621	3.186	5.9337	6.94902	1.89242	5.10993	21.7402	10.2681	12.7883	15.8303	Agpat3
ENSMUSG00000001225	0.0309671	0.0328016	0.034834	15.5367	13.2317	6.31646	102.389	0.0380622	0.026832	0.0510335	0.0325085	0	0.011272	0.0259803	30.2064	4.28932	4.52533	26.7439	0.0382026	0.0444103	0.094227	0.0159743	0.0174274	0.00742458	0.00716043	8.93531	7.45949	4.27924	113.896	0.049624	0.0470136	0.0939077	0.0449374	Slc26a3
ENSMUSG00000001227	0.0123034	0.127594	0.128944	0.217969	0.308094	0.286819	0.265066	0.134811	0.161631	0.151846	7.16963	0.00991766	0.140241	0.131778	0.187912	0.254646	0.272555	0.32285	0.100409	0.176195	0.477157	6.26336	0.0135306	0.0493734	0.0915234	0.253451	0.282896	0.148906	0.32419	0.128586	0.134612	0.535036	6.16308	Sema6b
ENSMUSG00000001228	0.0208533	0.0330906	0.712487	0.651675	0.629813	2.75457	1.88022	0.0744476	22.5348	22.0553	0.132535	0.024743	0.00585556	0.408468	1.60733	2.2051	1.82052	1.82293	0.12999	25.6053	0.0873919	0.138928	0.0421071	0.00952821	0.267019	0.864842	1.90366	0.978953	1.54187	0.162619	19.3765	0.226603	0.138616	Uhrf1
ENSMUSG00000001229	0.631333	0.920468	2.26143	2.49771	2.76613	4.02978	3.21361	1.81609	6.18371	5.98263	6.20913	0.147947	1.79385	2.14929	3.36243	3.12122	3.27699	3.96966	2.26274	5.87847	2.97653	5.86812	0.254699	0.500912	1.48833	2.31682	2.85025	1.37669	3.37587	2.17138	5.86967	3.24543	5.53372	Dpp9
ENSMUSG00000001240	0.405597	1.84556	1.73306	1.2347	1.49942	1.88499	2.68996	2.94521	1.14505	1.28399	3.96554	0.159909	1.78112	2.20732	1.64714	1.99027	1.95474	2.92379	3.07615	1.04767	7.02423	3.67456	0.356341	0.864963	1.9906	1.4215	2.02862	1.77927	3.0922	2.78179	1.05118	8.27392	3.31372	Ramp2
ENSMUSG00000001247	0.424886	10.2556	11.4482	11.7425	13.5812	22.9185	15.4393	3.08086	1.2479	1.07651	0.908988	0.183426	10.2745	8.99944	13.3889	16.3236	16.8148	7.23272	2.59727	0.958435	0.149884	1.0042	0.320837	2.66122	9.39019	10.0709	18.6471	11.2752	16.1525	2.26728	0.970812	0.0925467	0.753712	Lsr
ENSMUSG00000001248	1.74042	0.814694	2.24884	2.65046	2.57993	2.27344	3.24112	1.45475	38.3251	39.9373	12.2412	0.593219	1.04068	2.77542	3.42478	2.13081	2.1165	2.60189	2.17197	39.138	3.15978	10.1606	0.749918	0.187347	1.93761	2.50201	3.94955	0.923294	3.41049	1.74053	42.9243	2.99875	10.1245	Gramd1a
ENSMUSG00000001249	3.55601	36.2646	2.87	0.593836	0.283752	0.347296	2.16906	54.2929	0.345622	0.523093	0.72644	1.65063	32.0317	2.43537	5.44792	0.187758	0.458374	0.674148	52.6687	0.491198	0.424754	0.664868	1.51521	10.2208	1.77787	0.212557	0.167713	0.232461	2.08737	46.4173	0.478173	0.316598	0.571585	Hpn
ENSMUSG00000001260	0	0	0	0	0	0	0	0.0172705	0	0	2.51541	0	0	0	0	0	0	0.00649137	0.0209607	0	0	3.07335	0	0	0	0.00404277	0	0.00196445	0.010426	0.0271591	0	0	3.25642	Gabrg1
ENSMUSG00000001270	0.155461	0.493469	34.6313	39.7422	43.2459	8.47735	5.05748	10.6827	3.18279	3.19043	156.759	0.175655	0.668559	36.6838	33.941	8.99886	9.72857	18.3906	8.29875	2.88729	3.93589	151.969	0.1825	0.557957	22.6296	42.8243	17.8265	7.98079	12.9625	8.2463	3.06292	3.64199	158.41	Ckb
ENSMUSG00000001280	0.0913374	0.484944	1.7919	2.77095	2.76904	4.12336	4.40179	1.65243	10.93	9.72586	1.36461	0.0573588	0.757856	1.8319	2.8069	3.30599	2.52248	3.72757	1.51052	8.64141	1.1291	1.43575	0.119177	0.1329	1.20139	1.9099	3.42704	1.14096	5.02711	2.10684	8.06646	1.73678	1.35383	Sp1
ENSMUSG00000001281	0.00344079	0.0762963	0.161436	1.67784	1.80533	1.88928	1.05241	0.122906	6.88667	7.42496	0.137036	0.00695259	0.0591412	0.142892	1.44077	1.28991	1.23868	0.755672	0.183237	6.46944	0.114081	0.10238	0.0567201	0.00816704	0.110922	1.57761	1.84746	0.832143	0.885228	0.19464	5.82969	0.088804	0.126966	Itgb7
ENSMUSG00000001285	0.763648	4.28386	3.32401	2.80047	3.0695	4.0135	5.68212	5.74152	11.9302	12.1782	8.36669	0.940133	3.37031	2.95584	4.0343	4.57466	4.23394	5.77999	5.50202	12.8244	2.77197	8.88023	0.827638	2.7414	3.10177	3.5962	4.69545	4.46704	5.67116	5.65629	12.8699	2.45079	8.98843	Myg1
ENSMUSG00000001288	0.121783	0.115022	1.29808	0.339825	0.312273	0.854731	1.92934	1.08938	2.03689	2.04782	1.35535	0.0212667	0.480888	1.65726	1.16557	0.715464	0.845839	2.66394	1.1427	1.72002	2.19912	1.37427	0.0628901	0.0598916	1.07628	0.34659	0.593367	0.403368	2.2892	1.17689	1.51087	1.75907	1.0395	Rarg
ENSMUSG00000001289	13.0597	30.4581	13.7604	14.832	14.8403	14.7045	24.0212	32.8197	34.6578	33.7668	25.3844	36.1775	39.0282	12.6426	19.7434	26.9185	26.3845	30.2784	33.2425	41.751	20.2876	37.3008	36.8362	107.036	30.0833	39.6302	21.3792	46.8168	31.2962	53.1028	43.9224	19.2416	43.7707	Pfdn5
ENSMUSG00000001300	0.0306543	0.0645917	0.95369	4.34341	4.11876	4.22087	6.75005	0.893036	0.921233	0.974656	3.0448	0.00388527	0.0762687	1.1046	3.37251	3.83889	3.94065	5.8136	0.808171	1.02268	1.2671	3.2343	0.0598592	0.0222737	0.78231	2.76992	3.15287	2.0746	6.40925	0.960123	0.836401	1.61719	2.78422	Efnb2
ENSMUSG00000001305	0.293823	1.84571	0.778056	0.821931	0.661604	1.95495	1.35422	1.4296	3.12614	2.98504	1.21307	0.183732	1.45423	0.749821	1.40985	2.36673	2.03118	1.41359	1.11514	3.25889	1.15025	0.990162	0.255241	1.11715	0.749893	1.1483	1.43141	2.77433	1.43112	1.11117	3.01932	0.872049	1.14864	Rrp15
ENSMUSG00000001313	0.105518	2.25955	0.763859	3.08503	3.06042	0.760795	0.65176	1.12862	0.455292	0.303691	18.0332	0.146311	1.53913	0.84436	2.43175	0.584836	0.626307	1.61368	1.11666	0.43047	0.61809	20.4083	0.169294	1.86035	0.989832	2.75686	2.04973	1.06748	1.04536	0.997676	0.318246	0.54065	20.6484	Rnd2
ENSMUSG00000001323	0.206656	4.88238	1.73116	5.76999	6.03418	3.25485	3.54529	11.2704	3.42513	2.22121	9.47098	0.108788	6.38066	1.92413	3.5213	2.85226	2.50776	4.2486	11.7356	1.98607	1.82302	8.99931	0.214216	1.57265	1.76837	3.33871	3.17678	1.85602	4.44188	10.9253	2.25866	2.5811	9.31726	Srr
ENSMUSG00000001333	0	0.00404601	0.14358	0.0375867	0.0312454	0.18	0.176645	0.0172705	0.146937	0.133649	0.0780204	0.00470322	0.00995445	0.218235	0.0676484	0.143376	0.177588	0.400556	0.0260319	0.090473	1.49347	0.0975398	0.0147213	0.00544469	0.0954291	0.0424491	0.0996507	0.0783163	0.222684	0.0231355	0.11673	1.40402	0.100574	Sync
ENSMUSG00000001334	0	0.01156	0.20271	0.134042	0.144964	0.0823061	1.77254	0.0751183	0.0534511	0.0317914	11.2875	0.016768	0.00717306	0.21809	0.130514	0.107335	0.072808	0.967405	0.151289	0.0700236	28.5282	10.9951	0.00606169	0.00779581	0.224707	0.116774	0.131762	0.0764828	1.19584	0.116013	0.0570593	27.8436	10.4928	Fndc5
ENSMUSG00000001348	0.197585	14.2243	4.5735	17.3833	19.2021	16.4315	32.0204	8.09165	18.5569	20.3726	0.0502632	0.391696	10.5504	3.68863	16.8503	13.9871	14.8123	24.1091	7.544	18.5852	0.0917859	0.0592984	0.518816	6.49737	3.59454	19.1472	17.0275	13.4094	31.0158	6.8409	20.6125	0.145795	0.125777	Acp5
ENSMUSG00000001349	0.0272135	0.0338131	28.2108	1.08967	1.45745	10.9446	17.4429	0.124079	0.0962545	0.0987205	0.177797	0.0235161	0.0459662	27.4843	11.7438	16.6175	16.3296	67.8119	0.180871	0.0762204	0.225234	0.120533	0.0996932	0.0549419	13.5212	4.7117	8.81708	16.7547	42.8649	0.118863	0.0618812	0.19377	0.117931	Cnn1
ENSMUSG00000001366	1.48903	10.4964	7.66509	6.06622	7.00806	6.31127	8.0522	9.27543	10.7769	11.9513	17.8362	1.75318	13.4224	6.51225	8.96802	7.57249	7.52027	8.77671	8.08035	10.5416	4.07113	18.5449	1.81439	11.0621	6.40572	7.24309	6.97346	5.38955	7.01553	7.94738	10.7237	3.3982	19.6505	Fbxo9
ENSMUSG00000001376	0.302268	0.752559	1.39131	1.87573	1.25872	2.35843	2.63396	2.42542	2.87869	2.69264	7.18563	0.38229	0.692566	1.45706	1.9876	2.0123	2.59402	2.46118	3.42015	2.80735	1.23309	6.15154	0.671657	0.37952	1.20061	1.57528	1.8637	2.01723	2.68657	2.70501	2.48328	1.32236	7.38947	Vps50
ENSMUSG00000001380	0.804624	2.80504	2.92913	3.20603	3.03716	4.38477	3.95379	4.24418	7.89905	8.75476	10.0189	1.26905	2.09497	2.80212	3.80112	4.41224	4.50855	4.01071	3.46934	8.14216	2.72721	9.30597	1.0438	1.27641	2.15464	2.76028	3.64886	3.96126	3.65324	3.6368	8.27058	2.88919	9.23024	Hars
ENSMUSG00000001383	0.386933	2.6315	2.49531	3.1693	3.74527	4.56602	5.56069	4.06092	7.81472	7.71003	13.2705	0.238228	2.15411	2.46871	4.12245	4.8526	4.78048	5.48788	3.78645	7.84265	2.47627	13.6621	0.448241	1.54802	2.4943	3.78248	4.11657	5.39466	5.14573	3.81266	8.10282	2.32694	13.5751	Zmat2
ENSMUSG00000001403	0.0189765	0.0497082	1.59885	3.42279	2.91037	9.58866	8.89141	0.205737	22.6388	24.974	0.0982757	0.0383415	0.0715842	1.20866	5.40709	8.85454	9.35107	7.14528	0.129652	25.2126	0.216608	0.0943933	0.0522821	0.0897137	1.31986	4.64359	6.62878	8.1758	4.80502	0.105116	27.9713	0.220309	0.0929658	Ube2c
ENSMUSG00000001415	0.441464	0.986361	3.67235	4.1656	4.48227	5.35008	6.79014	3.49518	13.7804	13.0903	8.50848	0.153979	1.24723	4.13607	6.28054	4.46292	4.76765	6.25119	4.02226	13.1397	4.2866	8.14953	0.222334	0.427285	2.44809	3.9176	4.69353	2.25808	6.42125	3.44099	12.4341	4.78368	7.66005	Smg5
ENSMUSG00000001416	2.12505	19.9117	11.6584	11.5057	9.92751	20.7707	16.0794	17.0485	44.1661	44.9118	17.3478	5.98965	17.9499	11.3996	17.4996	25.08	27.2341	20.7812	17.938	44.7222	14.4771	22.5244	5.54829	20.46	11.9679	19.8988	17.3856	24.5748	16.1808	17.4137	51.143	15.3362	22.7954	Cct3
ENSMUSG00000001418	2.66015	6.52767	15.699	20.7698	22.4989	22.5433	30.6597	31.3832	22.955	24.0711	11.8959	0.870607	7.76872	14.7707	22.7422	14.359	14.9506	26.1215	30.9987	20.1005	7.43938	11.1837	2.13328	2.08903	11.8078	16.9543	21.2143	11.32	27.338	27.8012	21.7822	7.18938	11.781	Glmp
ENSMUSG00000001419	0.59484	0.356338	3.61103	4.90738	4.04992	4.48014	9.37242	1.77316	22.7229	20.8087	16.6581	0.107458	1.01228	4.14689	4.6469	3.1645	2.9139	6.66568	2.26697	21.5154	8.82675	14.2207	0.310337	0.163588	2.92172	2.92137	4.43228	1.21901	9.15798	2.30617	19.1319	9.65123	13.4727	Mef2d
ENSMUSG00000001420	0.0115736	0.164586	1.62037	2.77747	2.53469	1.89483	3.1973	0.520127	0.409295	0.510753	0.154791	0.0351719	0.273162	1.57412	3.29581	1.71862	1.90662	1.96669	0.428342	0.350118	0.18048	0.0902787	0.0213242	0.208259	1.19657	2.41214	2.48551	0.907709	2.66985	0.51619	0.284895	0.197342	0.210183	Tmem79
ENSMUSG00000001424	4.09663	5.21979	8.36645	9.66957	12.3518	15.65	12.1105	5.53763	12.797	12.585	9.44772	1.63733	6.20031	7.37884	12.9893	11.4792	11.7412	8.8905	5.61122	10.474	4.70273	8.0774	1.95641	1.74403	5.84435	8.2894	12.3342	6.44983	9.99049	5.37733	12.3614	5.54209	7.21923	Snd1
ENSMUSG00000001435	0.109793	8.7261	2.25967	2.78674	3.28422	3.10759	2.55419	5.75125	1.62717	1.61529	1.58767	0.0384437	16.332	2.44908	5.98022	2.73595	2.8976	3.37341	6.31763	1.46595	0.603769	1.38371	0.123399	3.37187	1.19514	1.93633	2.62931	1.07469	3.43331	6.86135	1.21372	0.810805	1.3486	Col18a1
ENSMUSG00000001436	0.176419	0.324837	0.606228	6.96933	3.2052	1.72145	1.23003	8.30711	2.08587	1.99658	2.51191	0.120443	0.521291	0.432428	4.5157	1.29967	1.37544	1.46877	8.10419	1.91522	0.600514	2.33539	0.0876781	0.166063	0.300217	5.6518	1.44555	0.798878	1.32194	7.03001	1.52292	0.407274	2.06712	Slc19a1
ENSMUSG00000001440	0.449284	2.33238	7.23142	7.28959	7.48927	13.4982	13.586	5.14812	28.7939	26.9492	11.7003	0.169827	3.20826	6.24451	10.1507	11.4249	11.0793	11.9766	5.70165	26.9657	5.91027	10.7875	0.371928	0.682319	4.02885	5.80045	8.92982	5.17451	11.8931	5.24287	24.9524	6.69926	10.2766	Kpnb1
ENSMUSG00000001441	0.28861	0.934051	5.02473	10.9722	10.5119	12.355	10.9257	4.09093	14.2849	12.7222	14.9767	0.1367	1.41983	5.17874	11.161	8.57912	9.06285	10.0322	4.51974	13.7647	5.90229	14.5121	0.173732	0.496333	4.18169	9.3357	12.5993	5.29368	12.7923	3.93438	12.2882	6.23534	13.9449	Npepps
ENSMUSG00000001444	0	0.00650252	0	0.218827	0.309548	0.116123	0.0318315	0.013917	0.4472	0.504688	0.120031	0	0.0118575	0.00591774	0.099081	0.0875051	0.11491	0.0402847	0.0378645	0.476739	0.0152977	0.201856	0	0	0.00273398	0.151293	0.184642	0.0480637	0.0444581	0.0125736	0.429954	0.026369	0.0803643	Tbx21
ENSMUSG00000001445	0.764273	6.97519	4.74532	4.81385	5.48139	6.98868	7.64782	11.179	7.1403	7.68431	6.25264	1.1344	4.55533	4.65437	6.327	6.15054	6.33619	8.6024	9.18992	6.84558	6.37066	6.6327	0.839111	2.18542	4.4353	4.96577	5.69021	5.02691	7.16917	7.86523	7.21197	5.98117	7.16145	Mrpl10
ENSMUSG00000001467	0.152021	18.932	3.95161	2.65321	2.58738	15.4335	11.6338	23.4077	2.30053	2.47115	7.43745	0.268697	10.9748	3.60722	6.62237	13.983	13.5932	6.99312	22.5355	2.65821	0.844463	7.98664	0.244524	6.47794	3.53517	2.24903	2.82914	11.8014	5.99299	21.2101	2.2442	1.00781	6.87828	Cyp51
ENSMUSG00000001473	0.11511	0.579303	2.27167	0.985321	1.42639	2.78069	2.97291	0.885826	3.09697	3.12413	0.904487	0.0580745	0.669291	2.53525	2.42919	3.17883	2.97705	5.09248	0.939513	3.0451	3.09957	1.03881	0.0960129	0.216179	1.24474	1.27705	2.47626	2.18434	4.91892	0.886022	2.92911	2.9518	0.90921	Tubb6
ENSMUSG00000001493	0.0784084	0.0504307	0.37527	0.258988	0.308821	0.255507	0.398877	0.601617	0.445071	0.511172	0.103527	0.137314	0.00892973	0.385952	0.263931	0.339476	0.251821	0.46757	0.562727	0.52652	2.15371	0.112546	0.0453545	0.0097757	0.322089	0.220798	0.256718	0.3003	0.479203	0.55827	0.470136	1.92324	0.138854	Meox1
ENSMUSG00000001494	0	0.00390151	0	0	0	0	0	0.0794778	0.0389703	0.0142225	0.0855224	0	0.00951529	0.0177532	0	0.00299028	0	0	0.0505424	0.00619678	0.0737217	0.0275919	0	0.0105182	0	0	0	0	0	0.0303444	0.016274	0.0673686	0.0387555	Sost
ENSMUSG00000001496	0	0	0	0	0	0	0	0	0	0	0.218807	0	0	0	0	0	0	0	0	0	0	0.18322	0	0	0	0	0	0	0	0	0.0251141	0	0.164771	Nkx2-1
ENSMUSG00000001497	0	0.01156	0.00570809	0	0	0	0.00471578	0.034541	1.08265	0.97131	0.0117531	0.00449873	0.0143461	0.0220833	0.0040999	0	0.00253245	0	0.0226511	1.01834	0.00227837	0.0101654	0	0.0157154	0.00169247	0.00326532	0.00418847	0.00301216	0.0169177	0.0263208	0.783962	0.0108879	0.00974833	Pax9
ENSMUSG00000001504	0	0	0.179732	0	0	0.0033996	0	1.92055	0.0655894	0.0564715	0.902986	0.0165635	0	1.0942	0	0	0	0	1.52388	0.0708499	0.46902	0.958213	0	0	0.327297	0	0.00942406	0	0.00393435	1.39433	0.0377716	0.375631	1.37095	Irx2
ENSMUSG00000001506	0.588584	0.0468182	11.433	2.19582	2.63443	8.90928	10.5588	0.839883	1.53688	1.64813	1.09204	0.0951891	0.208312	12.1194	5.80768	6.69697	7.06538	11.2872	1.65792	1.79583	3.82116	0.871565	0.366299	0.0640989	4.87964	3.11511	5.22494	2.35604	17.4882	1.71102	1.28946	4.54364	1.03879	Col1a1
ENSMUSG00000001507	0.230533	0.0692158	2.93528	7.27912	9.35292	7.4054	6.55002	1.37644	1.03239	1.26162	2.06329	0.0348652	0.208751	2.6282	6.6731	5.39935	5.03625	5.95545	1.64964	1.05077	0.56699	2.05318	0.120043	0.0301933	1.79584	5.56457	7.23506	1.86322	6.47023	1.65989	0.764675	0.502713	1.90853	Itga3
ENSMUSG00000001508	0	0	0.0387857	0.0296918	0	0.0976938	0.10473	0.0464459	0.126068	0.0782235	0.147789	0.0152343	0	0.0919414	0.161775	0.202552	0.153688	0.441986	0.07556	0.0448234	15.5911	0.101896	0.0114739	0	0.0242153	0.0412052	0.04904	0.117998	0.221504	0.0164296	0.00763469	15.9534	0.0965322	Sgca
ENSMUSG00000001510	0	0	0	0	0.00399651	0.0134195	0.00373333	0.0033535	0.0719779	0.0895178	0.0260068	0	0	0.118355	0	0.00236075	0.00807219	0.0145101	0	0.0691974	0	0.00871323	0	0	0	0.008863	0.00331587	0.00811975	0.00393435	0.00905302	0.0474155	0.00306221	0.0114127	Dlx3
ENSMUSG00000001517	0.00990531	0.0216751	0.311164	0.837034	0.485757	2.25125	2.28224	0.0464459	11.0071	10.3912	0.210305	0.00194263	0.00439167	0.458119	1.07247	1.64607	1.65417	1.72995	0.195408	12.8408	0.0805568	0.177169	0	0.0181902	0.281991	0.598175	1.35462	0.408476	1.55977	0.16966	9.45838	0.230516	0.134099	Foxm1
ENSMUSG00000001518	0.507986	1.37926	1.95729	1.63082	1.73612	2.19614	2.57875	2.77032	5.29549	5.15668	6.91256	0.298348	1.00276	2.14439	2.46729	2.50743	1.92071	2.71473	2.85573	4.98717	1.94964	6.68837	0.461446	0.887485	1.44732	1.56968	1.66073	1.54197	2.97968	2.65756	5.1484	2.44994	6.20802	Itfg2
ENSMUSG00000001520	0.0204362	0.0170511	0.0570809	0.0538915	0.0603109	0.135805	0.190203	0.668352	0.310059	0.394882	3.66346	0.00633912	0.0215192	0.191388	0.0992518	0.207274	0.169199	0.274929	0.524525	0.324298	0.287889	3.85972	0.0229478	0.0150966	0.0876177	0.0766572	0.0778358	0.0863051	0.297633	0.431863	0.27726	0.335482	3.72671	Nrip2
ENSMUSG00000001521	0.0272135	0.0686378	0.355219	0.256414	0.284479	0.420298	0.505768	3.95914	3.66342	4.07013	2.36362	0.00552117	0.0957384	0.422757	0.431856	0.38732	0.427984	0.784501	3.13735	3.27149	0.594493	2.20687	0.0297672	0.0373704	0.274049	0.211313	0.264397	0.228663	0.620053	3.31089	3.09446	0.725573	1.96417	Tulp3
ENSMUSG00000001524	0.169224	1.50281	0.994378	1.57933	1.26053	2.10417	2.22054	2.04412	25.3275	27.0854	2.88801	0.354582	1.29349	1.1095	1.70043	1.96949	2.67981	2.32143	1.38729	26.3227	1.83214	2.3896	0.555078	0.57095	0.832303	1.75798	1.86911	1.83716	2.3789	1.74187	29.497	1.84158	2.41996	Gtf2h4
ENSMUSG00000001525	0.95091	4.21103	10.0752	6.96659	6.28088	19.4157	21.2216	3.77419	121.185	120.772	43.748	0.664892	4.18965	9.33386	10.9864	17.4511	17.6415	16.9904	3.5667	113.655	6.8003	44.6342	1.02486	2.14645	7.25847	7.86288	13.7113	10.9235	17.8169	3.87888	112.993	8.12438	42.5317	Tubb5
ENSMUSG00000001542	1.21251	4.09428	6.6508	4.21538	5.1426	4.3454	4.74368	2.87831	1.20169	1.04075	2.43964	5.29981	4.16462	7.40511	3.87509	3.38468	3.34742	4.36316	3.1769	1.01111	0.832746	2.38984	5.8255	2.52597	6.71362	3.70194	4.89318	2.67244	4.07657	2.89143	0.923195	1.04234	2.32676	Ell2
ENSMUSG00000001552	0.788984	0.588551	17.1808	18.03	19.7395	24.208	24.5447	8.90387	10.1536	11.5346	6.85429	0.0829198	1.27754	18.6262	17.7162	15.9209	14.646	19.885	10.0909	9.82355	18.6433	8.42109	0.243117	0.189574	10.6595	12.6194	21.0671	7.38936	20.8853	9.70685	9.61228	19.4187	5.85137	Jup
ENSMUSG00000001555	0.087271	0.0901683	0.925589	0.321976	0.46414	0.741113	1.37701	0.343398	0.546436	0.679331	1.10204	0.0257655	0.0749512	0.962859	1.57214	0.773066	0.763692	1.46972	0.405015	0.508549	1.58965	0.744013	0.0725238	0	0.525055	0.348767	0.609074	0.532236	1.73465	0.51971	0.672456	1.85145	0.545431	Fkbp10
ENSMUSG00000001558	0.00458772	0	0	0.0161331	0.0101729	0.00429423	0.0147368	0.00435954	0.126281	0.0650468	0.0942747	0.00460098	0	0.00360838	0.0141788	0.0149514	0.0104464	0.00630045	0.00524018	0.0915058	0.0330364	0.0619607	0.00833483	0	0.00338493	0.00388728	0.0136125	0.00694107	0.0149505	0	0.0725296	0.0406593	0.0611054	Klhl10
ENSMUSG00000001566	0	0	0.0430302	0.0598985	0.0305188	0.190735	0.0831156	0	0	0	0.0135035	0	0	0.0655281	0.0763607	0.139127	0.115385	0.0752235	0	0	0	0.00556678	0.00833483	0	0.0410098	0.0878526	0.143455	0.168419	0.207734	0	0	0	0	Mnx1
ENSMUSG00000001569	0.128769	0.807469	1.46522	1.28516	0.989317	2.03332	2.64044	1.76729	4.79463	4.35667	3.18333	0.11165	0.900293	1.17503	1.96214	1.91	1.65052	2.53965	1.35653	4.09566	1.44335	2.73039	0.0724156	0.139335	0.813556	1.24797	1.69563	1.1627	2.58664	1.60775	4.07793	1.22029	2.39761	Nom1
ENSMUSG00000001576	1.26559	4.38718	8.43992	3.33629	2.77721	7.83196	13.3848	8.55041	5.00481	5.13326	12.0652	1.02459	4.87036	6.8806	13.3136	6.35797	6.28665	12.103	7.49464	4.49742	3.28834	12.4209	1.72661	1.97296	5.44792	3.27029	5.09807	3.9496	9.90039	6.66487	4.20109	3.60269	11.5268	Ergic1
ENSMUSG00000001583	0.104996	0.0187851	1.91587	3.74528	3.38323	3.55706	5.09894	0.585185	0.29643	0.382751	0.0515135	0.0370123	0.0352798	1.48809	3.45161	2.62877	3.16446	4.19801	0.352106	0.300131	0.0201799	0	0.00974201	0	1.06144	2.65237	2.50628	1.05465	4.21369	0.465728	0.139233	0.0090165	0.00974833	Tnk1
ENSMUSG00000001588	0.00750719	0.128316	0.0667407	1.5704	1.71087	1.17877	1.4894	0.113851	57.2133	56.707	0.0550144	0.0122693	0.15488	0.101756	1.16693	0.796044	0.973569	0.438168	0.180702	62.5524	0.138493	0.0292861	0.063323	0.0843927	0.0386663	1.44762	3.20505	0.36015	0.883261	0.143339	67.5795	0.480597	0.0627697	Acap1
ENSMUSG00000001604	1.66816	9.29182	4.73186	2.98754	3.28422	4.4397	9.08613	11.3003	0.349029	0.175062	0.15379	0.985529	7.34346	4.07848	6.35314	3.36643	3.35233	8.14992	9.60254	0.267907	11.9893	0.149093	1.29395	3.55526	4.11061	2.92728	4.05514	3.52292	6.9097	8.6562	0.144055	11.4159	0.186169	Tcea3
ENSMUSG00000001622	0	0	0.00790351	0	0.0207092	0.00876739	0.0198456	0	0.0947639	0.0589813	0	0	0	0.00736109	0.00956644	0.0122759	0	0	0	0.0650662	0	0	0	0	0	0.00777456	0	0	0	0	0.0568584	0	0	Csn3
ENSMUSG00000001627	11.2553	5.6793	6.81546	14.9132	21.7134	15.1025	11.8765	4.40616	14.528	14.7299	10.445	23.2722	5.14352	7.10013	16.8087	16.1493	18.7561	11.0724	3.59578	14.568	8.79957	10.6706	22.6836	4.01187	9.08086	15.4854	15.9085	15.0297	12.1611	4.60899	14.1929	8.81984	12.4172	Ifrd1
ENSMUSG00000001630	0.0666263	0.729728	0.768836	0.435422	0.338613	0.967991	3.92471	0.807857	0.827746	0.744378	1.39111	0.0977452	0.730042	0.708108	0.8796	1.04156	1.01725	2.96121	0.759657	0.830575	0.606861	1.26971	0.103806	0.33423	0.642096	0.420448	0.529493	0.841965	3.08591	0.731786	0.735342	0.594409	1.43086	Stk38l
ENSMUSG00000001632	0.14076	0.207503	1.1425	1.29477	1.22184	2.08073	2.35828	0.833679	7.5053	6.9895	2.91426	0.0810794	0.399203	1.1619	1.69446	1.65662	1.6127	2.23399	1.01727	6.87677	0.898656	2.35862	0.0882193	0.0904561	0.794157	1.03231	1.66911	0.613303	2.28645	1.00958	6.19917	0.961704	2.41402	Brpf1
ENSMUSG00000001642	0.198211	0.330906	2.16015	0.433706	0.605108	1.03205	2.93164	1.15897	3.85721	4.00969	0.904487	0.402227	0.173764	1.72495	0.946223	0.946345	1.28965	1.40996	1.07119	4.09814	4.43274	1.10876	0.223958	0.169528	1.59482	0.435531	0.624082	0.926175	2.22389	1.03188	3.92604	4.19829	0.847867	Akr1b3
ENSMUSG00000001655	0	0	0	0	0	0	0	0	0.00553677	0	0	0	0	0	0	0	0	0	0	0.00516398	0	0	0	0	0	0	0	0	0	0.00318532	0	0	0	Hoxc13
ENSMUSG00000001656	0	0	0	0	0	0	0	0.0727709	0.10605	0.115662	0	0	0	0	0	0.00299028	0	0.0372299	0.0517256	0.127654	0	0	0	0	0	0	0	0	0.00491793	0.120036	0.09463	0	0	Hoxc11
ENSMUSG00000001657	0	0	0.00424448	0	0	0.996441	0	0.310701	0.0142678	0.00773869	0	0	0	0.138129	0	0.853332	0.866256	0.0677775	0.433921	0.0231346	0	0	0	0	0	0	0.182199	0.616184	0.00531137	0.291541	0.0180822	0	0	Hoxc8
ENSMUSG00000001661	0	0.00505752	0	0	0.155864	1.21455	0	1.79915	0.0423775	0.0914002	0.0172545	0	0	0.116334	0.00597902	1.25009	1.32051	0.119899	1.8917	0.024374	0	0.0588143	0	0.00680586	0	0	0.570679	0.686381	0.0190816	2.25236	0.0142648	0.020755	0	Hoxc6
ENSMUSG00000001663	1.11701	50.6645	5.17329	23.0885	15.5827	1.81091	6.50483	23.2796	0.768546	0.802314	2.46264	1.12642	39.2063	5.19563	15.5957	2.07699	2.14356	6.47552	17.1484	1.04374	2.16348	2.63914	0.861735	26.4076	5.50208	21.0437	6.39859	2.86732	7.3767	16.0118	0.661406	2.11531	2.34507	Gstt1
ENSMUSG00000001665	0.753117	5.8725	7.29479	9.97267	8.89586	5.8024	12.9022	9.51286	1.02835	0.818209	0.57465	0.736054	3.43429	6.74175	9.43353	4.55624	5.56997	9.70384	7.41333	1.01235	0.338501	0.822432	0.735846	1.60123	5.69437	7.45658	6.60941	4.18665	13.0811	6.62832	0.894264	0.440788	0.51785	Gstt3
ENSMUSG00000001666	2.94667	108.669	7.32889	6.92969	8.55198	6.84071	8.51965	42.2264	6.96951	6.59232	8.53924	3.08531	114.38	6.21002	7.83184	7.38993	7.87988	8.1144	40.3069	7.49108	9.27152	9.91372	3.54826	135.298	8.70592	10.7608	8.37659	9.83655	8.56153	41.0115	8.36863	8.16776	10.255	Ddt
ENSMUSG00000001670	0.0283605	48.446	0.0298577	0.0623013	0.032517	3.1457	3.78343	0.0114019	0.0845421	0.0610729	0.0405106	0.0509175	101.776	0.054703	0.0415115	7.29613	6.93638	7.5382	0.0160586	0.0737417	0.0250621	0.00968136	0	19.9992	0.0145812	0.0290769	0.0584641	2.26541	3.80943	0.00335297	0.0335525	0.00340245	0.00832174	Tat
ENSMUSG00000001672	0.289861	0.0729728	0.294625	4.42888	5.61836	9.11075	10.6256	1.62259	0.220619	0.119218	0.0545143	0.338734	0.0750976	0.502142	3.80932	8.32825	8.97295	7.19091	1.39608	0.125795	0.00390578	0.0525214	0.299837	0.0761019	0.392522	4.64266	5.44327	6.76742	12.3304	1.53717	0.157516	0.00680491	0.0782244	Marveld3
ENSMUSG00000001674	0.171623	1.00804	0.963496	0.833773	0.80021	1.58761	1.49058	1.17523	4.05653	4.59824	1.36436	0.126169	0.796942	0.700458	1.28805	1.74853	1.67126	1.3504	0.924469	3.78417	0.962776	1.58653	0.083673	0.330765	0.505396	0.960781	1.31797	1.09433	1.36974	1.02366	4.11088	0.706179	1.15601	Ddx18
ENSMUSG00000001687	0.874483	7.48542	9.52373	8.04854	9.95476	11.6143	11.703	14.3005	10.1787	10.5554	28.4504	2.40703	9.13336	9.13857	9.29841	10.7628	11.0307	14.3706	13.2649	9.67503	9.11464	31.2055	2.76489	6.88419	11.7326	8.85772	11.3846	10.5135	13.9244	13.1544	9.60766	9.17472	32.4096	Ubl3
ENSMUSG00000001700	0.787003	2.88611	2.88273	14.3943	16.8124	4.78628	5.58349	2.35667	4.72307	4.69613	2.57067	0.444863	2.39361	2.8499	9.03328	3.88847	3.91833	10.7331	2.13765	4.82027	1.56069	2.66697	0.796138	1.52872	2.97145	12.5867	8.68026	4.02792	3.7392	2.20726	4.82432	1.43107	2.31868	Gramd3
ENSMUSG00000001707	0.498811	3.21543	1.94148	1.54037	1.43311	2.97787	2.66953	3.87094	6.23376	7.03049	4.90954	2.39844	3.65782	1.90176	3.06963	4.94294	5.62252	3.45341	3.84697	8.05767	2.07576	6.30087	2.0587	9.0002	2.93474	3.85696	2.85532	6.55761	2.59628	5.13943	7.47477	1.79411	6.95555	Eef1e1
ENSMUSG00000001729	2.1848	2.55535	12.2761	7.85116	7.75304	12.006	18.3921	5.75326	23.783	23.3604	16.6126	0.74546	2.38146	10.5818	14.803	11.4279	11.3212	16.9331	5.88472	22.8399	16.0222	15.624	1.14653	0.940694	9.55007	7.71641	8.97904	6.82033	16.1853	5.45746	21.571	18.5303	14.6498	Akt1
ENSMUSG00000001739	0.119281	0.00867003	0.203442	52.0543	68.6484	25.3624	16.5107	0.859166	0.340085	0.326907	0.0147539	0.0150299	0.0320592	0.330672	35.082	17.1929	18.8408	22.7364	0.878659	0.550068	0.512146	0.0786611	0.20967	0.0586542	0.320657	43.2707	54.9849	14.0333	6.04571	1.19651	0.285698	0.570081	0.0323359	Cldn15
ENSMUSG00000001741	0.0346165	0.297527	0.108746	0.940869	0.871784	0.678131	0.882834	0.25671	28.3436	27.8622	2.61018	0.0349674	0.201724	0.205389	0.682975	0.661639	0.584363	0.506518	0.301057	26.597	0.85081	1.84067	0.138228	0.153441	0.16443	0.772947	1.73228	0.432966	0.584251	0.303444	27.3684	1.03469	2.24259	Il16
ENSMUSG00000001750	1.19458	1.79181	2.7775	8.54832	7.91163	8.89407	10.7306	1.8082	14.9009	15.7137	3.33112	0.335667	1.91169	3.7032	7.852	6.2681	6.40631	9.99079	2.78777	15.0646	2.76692	2.54087	0.442071	0.837616	1.45513	7.06988	8.63174	2.70702	9.44912	2.63711	15.7924	2.54623	2.54479	Tcirg1
ENSMUSG00000001751	0.197481	1.28085	1.43156	0.786747	1.03582	1.42282	3.10102	3.64961	1.48875	1.31244	1.3231	0.2825	1.31091	1.24489	1.83214	0.830983	0.921179	2.53603	2.86672	1.19825	0.659589	0.744255	0.283276	0.563773	0.996081	0.670945	1.10017	0.665164	2.1271	2.62102	1.25189	0.849252	0.758705	Naglu
ENSMUSG00000001755	1.00346	10.4477	2.506	3.36616	3.02045	2.74097	3.93748	19.8919	4.42899	4.41963	2.57717	1.458	8.26439	2.36132	2.61283	2.2051	2.44366	3.93205	18.1036	3.82961	1.30551	3.13773	1.46715	4.79158	1.78269	2.76324	3.00156	1.72571	3.53009	15.1194	4.54003	1.35128	3.05028	Coasy
ENSMUSG00000001761	0.099783	0.340732	0.741027	0.259331	0.24742	1.03115	1.88022	2.97187	5.146	4.79171	1.13655	0.0539848	0.436678	0.853886	0.995593	0.954687	1.05255	2.05681	2.4999	4.9787	0.510356	1.00589	0.0914666	0.170147	0.709404	0.477047	0.598951	0.572442	2.17805	2.64583	4.21254	0.7072	0.952721	Smo
ENSMUSG00000001763	0.0418109	0.78825	1.72296	0.185874	0.129705	0.107356	2.78958	5.20831	0.552825	0.640847	2.82974	0.021369	1.26919	0.991293	0.83228	0.10403	0.115068	1.17437	5.40702	0.622363	0.124171	3.02349	0.0511997	0.54682	1.11182	0.0385618	0.122338	0.0569692	2.32284	4.20194	0.496657	0.122318	2.7904	Tspan33
ENSMUSG00000001767	0.102598	1.06858	1.12508	1.39431	1.67744	2.31423	2.19834	1.54244	4.74288	4.74423	1.56116	0.183937	0.879213	0.850567	1.44829	1.62419	1.79772	2.00984	1.07626	4.51105	1.50324	1.68383	0.0983943	0.467501	0.936585	1.25528	1.75706	1.49966	2.2235	1.35175	4.91534	1.41695	1.78466	Crnkl1
ENSMUSG00000001768	0.0515076	0.243194	2.03442	2.57649	1.97482	3.55061	6.89015	3.39458	2.05478	1.85896	2.39913	0.0479524	0.387492	1.41333	3.19365	2.26459	2.21779	4.98614	3.36893	1.81855	1.48452	2.56556	0.163341	0.177695	1.41698	2.11453	2.47277	1.37132	7.07809	3.49832	1.32382	2.13725	1.96607	Rin2
ENSMUSG00000001773	0.0145973	0.0179181	0.00936712	0.0139019	0.0148961	0.00286282	0.0241684	10.4195	0.027045	0.0115035	0.967253	0.00368078	0	0.00707242	0.00307493	0.0119611	0	0.00992798	9.65038	0.0408988	0.00374304	0.979028	0.0397257	0	0	0	0	0	0.00963915	10.1037	0.0313424	0.0209251	0.827419	Folh1
ENSMUSG00000001774	0.454393	4.67098	3.85633	4.79943	4.51842	7.0998	5.86643	6.57637	19.6632	19.8554	8.69828	1.14779	7.76199	4.72048	7.89317	8.9902	8.76355	8.67915	8.6992	22.6916	5.15987	12.4633	1.37644	6.88444	5.04993	7.29378	8.3211	9.10525	7.59683	9.41581	24.1923	6.05654	11.2465	Chordc1
ENSMUSG00000001783	2.19189	5.47946	5.14431	6.10552	7.0344	8.91626	14.9492	10.2676	13.8072	13.8537	11.7211	2.20141	3.22671	5.11177	8.24883	7.53567	7.80248	11.8981	8.6561	13.0058	5.32358	11.3775	2.06466	1.16665	4.00203	6.65067	8.96263	6.78444	14.8795	8.03439	12.2149	4.94972	11.5418	Rtcb
ENSMUSG00000001785	0.271614	1.41524	1.53679	1.03029	1.03237	2.27129	2.43531	1.7579	5.74397	5.37776	2.2871	0.291906	1.34268	1.37984	2.08753	2.15206	2.1844	2.28477	1.40302	4.88224	1.42236	2.79138	0.249071	0.797152	1.34629	1.35324	1.59912	1.81293	2.31989	1.52912	4.69393	1.26826	2.13964	Pwp1
ENSMUSG00000001786	0.279121	2.04931	2.58225	2.52878	2.30689	2.0326	2.62119	12.2173	6.34449	6.6103	5.51919	0.100199	1.32936	2.52586	2.16509	2.18007	1.66667	2.77602	10.144	6.20876	1.54718	5.16791	0.218329	0.868799	2.01703	1.91907	2.48394	1.19282	2.9964	9.85907	6.4039	1.68404	4.22649	Fbxo7
ENSMUSG00000001794	2.26717	13.3793	34.3068	22.5706	27.0822	46.1304	62.1509	39.6153	34.5505	34.8659	34.5053	0.67256	11.049	30.6328	34.5359	38.0041	40.2903	56.2649	32.9458	31.6083	45.3909	34.6261	1.16742	3.89605	24.8268	21.3236	30.4477	32.9326	53.4369	30.9151	32.7269	42.9337	33.2097	Capns1
ENSMUSG00000001802	0.0444175	0.34579	0.261108	0.0729423	0.128978	0.293081	0.369599	0.911312	0.165677	0.0997663	7.15037	0	0.618786	0.34958	0.303222	0.327987	0.394746	0.742498	1.15267	0.228661	0.53672	6.86288	0.0246797	0.122382	0.23994	0.26589	0.314833	0.178373	0.76405	1.1214	0.116931	0.539459	6.50974	Lrp3
ENSMUSG00000001804	0	0	0.00219542	0.0281471	0.0383301	0.0780119	0.00569824	0	0.0423775	0.0378568	0	0	0	0.00216503	0.0081998	0.0591761	0.0547642	0.00725506	0	0.0592825	0	0	0	0	0.00195285	0.0153936	0.0198952	0.0121796	0.00865556	0	0.032347	0	0	Dsg4
ENSMUSG00000001815	0	0	0	0	0	0	0.00943156	0	0	0	0.042011	0	0	0	0	0	0	0.00305476	0	0	0	0.0300122	0	0	0	0	0	0	0.43986	0	0	0	0.054448	Evx2
ENSMUSG00000001819	0	0	0	0	0	0.00357853	0.266442	0	0	0	0.0110029	0	0	0.00303104	0	0	0	0	0	0	0	0	0	0	0	0	0	0.0028812	11.0018	0.00637064	0	0.00663478	0.00808398	Hoxd13
ENSMUSG00000001823	0	0	0	0	0	0	0.0349754	0	0	0	0	0	0	0	0	0	0	0	0	0	0	0	0	0	0	0	0	0	0.528776	0	0	0	0	Hoxd12
ENSMUSG00000001827	0.0512991	0.0346801	0.129969	0.416543	0.173121	0.185726	0.270175	111.651	0.0557936	0.0152682	1.74596	0	0.0651431	0.363147	0.145888	0.102142	0.0466921	0.20906	94.3168	0.0981157	0.0198544	2.01663	0	0	0.032287	0.0719925	0.0687607	0.158073	0.123932	86.8079	0.0321461	0.0597131	1.58993	Folr1
ENSMUSG00000001829	0.381928	3.25155	4.29321	2.09713	1.26053	2.40638	2.92064	6.67044	2.25581	2.54686	4.90103	0.170543	2.481	4.38822	2.25392	2.07116	1.94777	3.41274	5.9787	2.73505	6.11027	4.34572	0.134223	0.804206	2.46033	1.41979	1.79389	1.2968	3.37685	5.91162	2.65607	5.9725	4.4645	Clpb
ENSMUSG00000001833	0.671372	6.98357	7.85989	7.39308	8.51947	10.5601	11.0556	6.5918	26.8316	26.9612	42.2996	2.01656	8.74265	7.39414	9.37238	11.6506	13.4141	13.2773	6.21587	28.0239	12.3024	50.1129	1.97037	11.5875	10.8074	11.0029	10.4462	15.7328	12.2838	7.9001	28.5596	12.1682	53.5863	2020-09-07
ENSMUSG00000001844	0.30988	1.54009	2.38466	2.09439	2.3247	3.53379	4.36956	3.95243	6.87581	6.85083	4.79175	0.113388	1.51586	2.15232	2.89795	2.33336	2.97563	4.15448	3.14444	6.77122	2.22304	3.76508	0.154573	0.633688	1.9091	2.01315	2.54903	1.82459	4.30595	3.32497	6.6022	2.42	4.29925	Zdhhc4
ENSMUSG00000001847	1.26142	7.94724	17.855	29.492	37.0318	44.7337	42.1591	16.3371	37.7497	39.84	32.608	1.32539	7.67225	14.617	27.7434	40.39	43.979	35.4364	15.6348	34.3031	13.9586	32.5306	1.56911	3.23464	15.2089	25.9538	35.2966	32.6973	37.719	14.313	36.305	14.7712	30.0517	Rac1
ENSMUSG00000001855	0.252116	0.265014	1.06975	2.09456	1.35954	2.13012	2.07376	0.8704	7.42502	8.15427	3.08031	0.262153	0.395982	1.08583	1.56292	1.67818	1.92355	1.98044	1.38189	6.17013	1.0404	2.49295	0.518599	0.597555	0.96067	1.54014	1.61884	0.77059	2.60454	1.65033	5.92271	1.49776	2.76662	Nup214
ENSMUSG00000001864	0.111252	0.0293336	0.15646	0.0811804	0.0461415	0.104672	0.169572	22.2895	0.725742	1.16164	1.69294	0.029753	0.0509434	0.479625	0.178858	0.0697208	0.0758152	0.101953	18.3925	0.56556	0.229953	2.01808	0.0324734	0	0.12368	0.0831878	0.134729	0.0407297	0.279339	18.3516	0.434374	0.158554	1.61513	Aif1l
ENSMUSG00000001865	0.0190808	0	0.468356	0.0151033	0.0141694	0.0302385	0.054428	0.00603629	1.07285	1.0077	0	0.0383415	0	0.512389	0.259319	0.112686	0.0887941	0.0282566	0.0326243	1.0613	0.11164	0.00798713	0.0930903	0	0.367135	0.079456	0.0247818	0.193957	0.111145	0.0590123	0.886026	0.209251	0.0413709	Cpa3
ENSMUSG00000001870	0.0448346	0.0342466	1.54031	1.10237	1.19841	1.45306	1.10644	0.569927	0.794739	0.748561	0.449618	0.0756605	0.0787573	1.83075	1.25987	1.08327	1.28728	1.67076	0.588083	0.695898	1.77729	0.379994	0.122966	0.0482598	0.977464	0.975241	1.15532	0.72567	1.67072	0.782751	0.504894	1.99571	0.341667	Ltbp1
ENSMUSG00000001891	0.753325	43.8708	12.6696	10.7896	12.7894	13.8965	21.8987	19.5153	6.6603	6.84225	10.4907	2.75905	62.0297	11.3488	14.4132	14.9354	16.5019	28.7564	19.5181	6.81501	38.6093	11.98	2.13956	84.8996	17.5464	13.8787	12.8197	21.7633	18.4405	19.941	6.49954	36.445	13.8181	Ugp2
ENSMUSG00000001901	0.00542186	0	0.0723025	0.0703678	0.076297	0.111829	0.220266	0.00519792	0.195064	0.160421	0.242313	0	0	0.107097	0.0478322	0.0846722	0.0683762	0.174885	0.00371884	0.181772	0.00325482	0.180799	0	0	0.0328078	0.0396503	0.0797555	0.0314313	0.420385	0.0132442	0.1541	0.00561405	0.183792	Kcnh6
ENSMUSG00000001909	1.60331	2.38426	5.3498	3.58927	3.63828	5.0731	9.754	4.48714	11.2151	11.4058	13.9924	0.482182	3.21426	4.8612	6.82617	4.12816	4.6404	8.63581	4.15276	12.798	3.82669	10.9128	1.03449	1.6886	5.07362	4.00623	5.37433	2.59046	9.39247	4.40379	11.8717	4.46742	12.0156	Trmt1
ENSMUSG00000001910	0.156087	0.251575	2.82682	3.13463	3.1458	3.67533	4.98772	2.27635	6.32724	6.32502	5.61647	0.0323091	0.563012	2.74713	3.69692	2.79623	2.85391	4.54396	2.46373	6.20029	1.59633	5.13088	0.0784773	0.105924	1.97185	2.52331	3.86177	1.31998	4.65217	2.58883	5.93698	1.6786	4.99637	Nacc1
ENSMUSG00000001911	0.253889	0.329028	3.62347	0.913752	0.778047	1.71698	3.16115	0.866208	1.89975	1.77822	12.3345	0.0203465	1.53635	3.17956	2.20763	1.52095	1.4932	3.08684	1.08489	1.85036	5.58543	10.8906	0.149594	0.334477	1.82682	0.848671	1.25183	0.429561	4.72672	0.954423	1.22055	7.02351	10.0462	Nfix
ENSMUSG00000001918	2.14393	0.144645	4.1653	4.37671	3.94019	11.644	28.3063	2.76512	27.9849	27.1678	0.65092	0.881751	0.221633	5.61997	11.8221	8.84195	8.74819	23.7561	4.05607	29.8522	2.31336	0.67939	1.39289	0.0425676	2.58427	3.67317	7.88445	3.21961	26.8557	4.04452	28.1353	2.75327	0.473388	Slc1a5
ENSMUSG00000001924	1.93894	9.95883	17.6381	20.8347	20.4945	28.2825	29.1086	17.329	39.6867	35.929	35.4733	0.807931	7.88525	14.7116	24.0938	20.5643	19.1664	25.0109	14.566	37.3404	11.8586	34.4935	1.23886	2.36906	9.54642	15.1338	21.1771	12.0305	26.0523	14.9194	36.9154	14.7068	33.3978	Uba1
ENSMUSG00000001930	0.212912	0.108809	0.525583	1.16965	1.55192	1.20077	1.2485	0.0648901	0.679531	0.597761	1.04727	0.0886455	0.104229	0.553525	0.687759	0.894881	0.790441	1.15527	0.185604	0.473641	2.38741	1.26705	0.243767	0.0673162	0.268581	0.868885	1.48062	0.615791	1.36148	0.166978	0.443616	1.83256	0.815769	Vwf
ENSMUSG00000001942	0.0749676	1.62491	0.971985	2.61957	3.65608	1.81592	2.11699	1.84627	1.56158	1.4373	1.72895	0.067481	1.09953	0.824298	1.70197	1.02756	1.11032	1.81682	1.59775	1.61116	0.862527	1.94402	0.049143	0.407733	0.785825	1.8802	3.20627	0.705632	2.3972	1.75243	1.38751	1.02618	1.76231	Siae
ENSMUSG00000001943	0.267131	0.0137276	42.0355	0.372263	0.0790219	0.157097	1.39253	0.147889	0.0457848	0.174643	0.812713	0.166351	0.092957	32.456	11.9087	0.0931709	0.0362457	1.79124	0.169714	0.0991485	0.561457	0.721504	0.201768	0.0185614	36.2641	0.30865	0.19267	0.204696	0.551005	0.260693	0.0962373	0.882256	0.716859	Vsig2
ENSMUSG00000001946	0.394336	1.16453	1.9368	1.54432	1.32157	1.40439	1.78964	3.09964	0.963823	1.17649	2.85325	0.174019	0.852131	2.6803	2.03201	1.09885	1.09434	1.98903	2.71357	1.04808	8.24137	2.63503	0.406891	0.44795	1.59912	1.02531	1.53368	0.818916	2.193	3.17359	0.993917	8.92413	2.49272	Esam
ENSMUSG00000001948	0.0934228	0.186117	0.400737	0.426669	0.357687	0.266779	0.573164	1.53104	0.233396	0.381287	0.670175	0.0537803	0.0860767	0.309454	0.275377	0.26346	0.27667	0.546421	1.56191	0.280714	0.704669	0.960391	0.0733898	0.17324	0.630769	0.301187	0.566142	0.47016	0.511662	1.85067	0.294137	0.677769	0.811489	Spa17
ENSMUSG00000001962	0.623931	2.65534	2.61577	2.15892	1.98136	2.71234	3.87343	4.29968	7.39158	7.17544	3.70822	0.997185	2.16319	2.64191	2.71738	2.92953	2.66287	4.33414	4.00519	6.90941	2.36772	3.4289	0.96316	1.22765	2.43923	2.30267	2.66125	2.6029	3.82537	4.11007	7.57603	2.39652	3.33583	Fam50a
ENSMUSG00000001964	0.468469	2.94622	3.48852	2.61168	2.43315	4.90204	5.60137	3.82969	11.2026	10.2387	5.70224	0.680842	2.60924	3.37787	4.05258	5.52824	5.7485	7.34422	3.27951	11.5324	4.60573	5.9659	0.664621	2.36795	2.94359	3.19846	4.18882	4.50567	6.3522	2.91658	11.0755	4.16069	6.88541	Emd
ENSMUSG00000001983	0.106352	2.84001	2.11448	2.19994	2.61353	1.9562	2.25788	3.54112	2.15274	2.32976	1.76721	0.232912	2.85737	2.15665	2.72985	2.22383	2.03451	2.34434	3.48692	2.07344	6.03086	2.25068	0.182933	1.59369	1.83125	2.27966	2.00069	1.72741	1.95419	3.14542	2.19598	6.32091	2.06688	Taco1
ENSMUSG00000001985	0	0	0.0333704	0.0012014	0.00454149	0.0135984	0.0131649	0	0.013416	0.0112943	3.28036	0.00306732	0	0.0499399	0.0242578	0.030375	0.0248497	0.116081	0.00118327	0.0101214	0.00325482	2.96492	0.00562871	0.00123743	0.0269493	0.0163266	0.022164	0.0165014	0.11567	0.00167649	0.00241096	0.0108879	2.62468	Grik3
ENSMUSG00000001986	0.0444175	0.0468182	0.0824014	0.0562943	0.0452332	0.116839	0.21221	0.526163	0.725103	0.652978	12.7443	0.0737179	0.0622153	0.134665	0.186887	0.141802	0.114752	0.417739	0.738358	0.618026	0.0649337	11.5036	0.117012	0.0231399	0.0814988	0.0729254	0.113961	0.061422	0.344452	0.835728	0.451251	0.0644765	11.2151	Gria3
ENSMUSG00000001988	0.00875838	0.00390151	0.0150752	0.0417058	0.024524	0.0334592	0.0660209	0.0372238	0.192296	0.223376	0.987509	0	0.00951529	0.0421458	0.0498821	0.0231353	0.0253245	0.0599497	0.0299197	0.191067	0.018227	0.905692	0.00801009	0	0.0428324	0.0331196	0.0373472	0.0269785	0.0674741	0.0336974	0.140036	0.0195641	0.821237	Npas1
ENSMUSG00000001995	0.0231472	0.011271	0.517972	0.988754	0.708472	0.634115	0.746272	0.361339	1.05923	1.01377	3.33762	0.0058279	0.0418673	0.547463	0.96416	0.460189	0.540678	0.883208	0.425131	1.00057	2.03735	3.36234	0.010608	0.00853827	0.340316	0.649487	0.719021	0.168157	0.901949	0.487857	0.792602	2.54214	2.91903	Sipa1l2
ENSMUSG00000001998	0.0359719	0.202301	0.449329	0.523296	0.600385	0.882465	1.06262	0.551315	2.86442	2.85662	1.22607	0.0261744	0.24608	0.561463	0.775394	0.753866	0.73995	1.03041	0.636766	2.96475	0.474553	0.969831	0.0372361	0.101717	0.352554	0.4842	0.673471	0.270571	1.1026	0.655673	2.42201	0.750411	1.17646	Ap4e1
ENSMUSG00000001999	0.293197	3.39027	2.0151	1.61726	2.31707	3.206	3.03009	11.2983	4.04716	4.46543	3.34187	1.10014	3.36607	1.85803	2.38256	3.84204	4.42688	3.44959	11.2977	4.86034	2.09204	3.87303	0.886739	3.80027	2.42973	3.34773	3.06963	5.44023	3.14925	10.3686	5.11565	1.81555	3.56456	Blvra
ENSMUSG00000002006	0.0145973	0.00260101	0.148996	0.0863293	0.0821101	0.213996	0.215943	0.0764597	0.942741	1.05267	7.38968	0.00817951	0.0222511	0.188646	0.209778	0.141802	0.167775	0.419648	0.0366812	1.06337	0.0815332	7.13952	0	0.0120031	0.136048	0.0911179	0.158289	0.107259	0.366484	0.0826507	1.05158	0.099862	7.2285	Pdzd4
ENSMUSG00000002007	0	0.0631467	0.0660089	0.0219685	0.0357869	0.0624453	0.378441	0.0399066	0.159714	0.260187	1.41387	0.0168702	0.023715	0.184749	0.222078	0.109067	0.0656854	0.369626	0.0682913	0.261298	3.60162	1.25906	0.00855132	0.0110131	0.0550702	0.10278	0.622861	0.035884	0.357042	0.0414092	0.155507	3.38119	1.2164	Srpk3
ENSMUSG00000002010	1.57077	9.12116	14.289	15.4923	17.8135	16.4476	22.8782	46.875	19.7309	18.292	27.5482	1.29165	8.11844	15.9165	15.9473	16.3409	15.3663	19.6246	44.4274	20.2232	58.9118	29.4696	1.14436	3.66589	12.3853	14.8177	17.4638	13.1003	20.8589	39.7915	19.9756	55.7364	27.9002	Idh3g
ENSMUSG00000002012	0.104788	0.0297671	0.442743	0.137818	0.16749	0.609244	0.509894	0.0508055	0.475097	0.417889	12.9329	0.0515309	0.013175	0.899496	0.531962	0.830039	0.915797	1.29331	0.0699817	0.398453	0.966682	12.0204	0.0677611	0	0.587807	0.313159	0.501569	0.538915	1.20784	0.0935479	0.563159	0.810124	12.5461	Pnck
ENSMUSG00000002014	33.6474	32.5294	22.0632	18.7784	16.7968	26.5893	29.4053	14.5758	17.5579	17.5478	10.1019	74.378	36.5072	26.2541	34.2858	35.7907	35.6477	38.688	16.7655	17.5815	7.22912	10.8085	65.8378	67.4126	31.0604	28.7586	22.8443	48.9498	28.3601	16.7992	17.1877	7.37227	13.6717	Ssr4
ENSMUSG00000002015	1.4027	25.8468	14.1777	22.8828	28.6228	25.1898	28.0679	25.4014	21.4396	21.5447	12.2795	1.80236	22.1712	13.5978	23.9258	25.7481	25.7368	27.8778	21.4009	22.0618	7.20113	13.4854	1.81201	20.936	13.9848	26.6582	26.7687	26.2563	26.4917	21.9348	24.7764	7.08408	13.5704	Bcap31
ENSMUSG00000002017	0.611731	2.10638	2.52312	1.77859	2.03695	3.27256	3.92805	3.12747	6.64241	6.10206	4.51893	0.528601	1.7937	2.65288	3.16154	2.86154	2.67585	4.13519	2.9372	6.90652	2.90916	4.36436	0.682373	0.897508	1.91874	1.57932	2.38848	1.79865	3.7213	2.98565	5.81663	3.13349	4.33515	Fam98a
ENSMUSG00000002020	0	0.0108375	0.0831332	0.556936	0.800573	0.792465	0.179789	0.0204563	1.50643	1.00917	1.09004	0.0169725	0.0436239	0.205533	0.527521	0.339318	0.362615	0.10138	0.0365122	1.02887	0.223118	0.866482	0.0426483	0.00160866	0.0550702	0.466163	0.741534	0.109748	0.0989488	0.0269914	1.00617	0.357598	0.342856	Ltbp2
ENSMUSG00000002028	0.0721524	0.0258656	0.785082	0.906715	0.957164	1.48724	2.0044	0.388167	8.24701	6.7703	4.56069	0.0219824	0.207872	0.98321	1.20981	1.01024	0.781103	1.81968	0.837752	6.56033	0.783598	4.76517	0.058452	0.035638	0.456185	0.608593	1.21012	0.191862	2.39012	0.976553	4.81207	1.36949	3.86224	Kmt2a
ENSMUSG00000002031	1.20125	4.72965	2.95855	4.41841	5.98041	5.54278	7.92998	6.62567	5.85343	6.49108	9.42847	0.880729	2.74201	3.10667	4.49657	4.19017	3.59608	6.13186	5.26063	6.39012	2.21491	8.75316	0.9243	1.90044	3.31463	3.66991	5.40173	3.01007	7.23448	4.97614	5.64123	2.12466	9.41474	Ift46
ENSMUSG00000002032	0.00750719	0.651986	0.168023	0.498067	0.442159	0.513161	0.658637	4.67209	0.0572842	0.047687	6.90481	0.00378302	1.74057	0.132644	0.295535	0.258266	0.325578	0.720733	5.50743	0.0691974	0.989465	6.83771	0.00692765	0.314431	0.13006	0.287814	0.339092	0.170515	0.756772	5.1002	0.0229041	0.97089	6.46457	Tmem25
ENSMUSG00000002033	0.0938398	0.172678	0.111088	6.67859	7.80064	2.75618	0.507339	0.186957	126.134	126.123	0.131785	0.0545982	0.0853448	0.0431562	4.20496	2.33226	2.25546	0.708323	0.0816453	127.154	0.136702	0.0111336	0.113873	0.137107	0.0325474	5.32184	4.09214	3.87954	0.515203	0.168319	145.558	0.808253	0.101763	Cd3g
ENSMUSG00000002043	1.42491	3.33637	4.91715	3.53761	4.8841	5.69576	10.9554	3.89643	3.98072	5.16254	1.48164	1.95357	2.63456	5.53078	5.0832	6.26008	6.70973	10.4851	4.04356	4.55629	2.1708	1.43792	1.61447	2.97528	5.30185	5.03667	6.30086	8.68472	12.2724	3.61081	5.18295	1.90265	1.43419	Trappc6a
ENSMUSG00000002052	0.326563	0.427288	2.68031	4.63655	3.57124	4.13481	4.60594	2.07783	7.77426	7.55359	8.87232	0.0843512	0.932937	2.68175	4.99966	2.99831	2.84537	4.1392	2.75785	7.19136	1.88991	7.9288	0.166264	0.152204	1.70496	3.1347	3.83332	1.23237	4.9976	2.71976	6.81035	2.1284	7.43916	Supt6
ENSMUSG00000002055	0.0174125	0.0796198	0.347608	2.006	1.31776	2.13388	2.71197	0.373412	8.55686	8.80558	1.91625	0.00388527	0.0175667	0.329806	1.79422	1.78898	1.65258	1.73873	0.311706	10.4091	0.0670493	1.73369	0.0480606	0.0207888	0.317403	2.00459	1.77975	0.765876	1.846	0.359774	9.66251	0.261989	1.25753	Spag5
ENSMUSG00000002057	0	0.00751403	0	0	0	0	0.0982454	0	2.61868	2.69808	0	0	0	0.0366611	0	0.0037772	0.00664768	0.0194741	0	2.43079	0	0	0	0.00680586	0	0	0	0.00222638	0.0971784	0	2.00772	0	0.00309093	Foxn1
ENSMUSG00000002058	0.158902	1.45685	0.678677	0.99682	0.926827	1.09449	8.03667	0.541422	3.51074	2.73197	4.7895	0.181994	1.54689	0.980901	1.4734	1.00678	1.18693	2.90508	0.611748	2.98891	0.716386	4.89538	0.190294	0.875358	0.667222	1.08175	1.16178	1.17789	10.2297	0.478469	2.74487	0.649869	4.62047	Unc119
ENSMUSG00000002059	0.202798	0.564564	1.1545	0.624214	0.37985	1.12903	1.49962	7.39865	1.14696	1.43772	4.80276	0.100915	0.565208	0.876691	1.06341	0.797618	1.25799	1.54647	7.46539	1.04251	1.29493	2.79549	0.0890852	0.235854	0.685709	0.304296	0.789527	0.62784	1.96698	6.39546	1.03731	0.985861	2.5436	Rab34
ENSMUSG00000002064	2.05322	7.94421	5.14431	7.30641	6.862	7.13415	12.0891	9.31584	11.245	12.54	9.5515	5.35778	8.3717	5.70557	12.2946	8.35044	8.60717	11.7215	10.4668	12.5357	6.27415	11.2028	5.62568	11.7222	7.63589	13.2057	9.14605	10.0686	12.0584	10.6551	13.244	5.75848	10.565	Sdf2
ENSMUSG00000002068	0.0788254	0.105485	0.202418	0.574957	0.395109	0.823598	0.949051	0.0669022	4.89919	4.21215	1.99152	0.0232094	0.126773	0.198894	1.00413	0.902278	1.29266	0.711187	0.039893	5.2307	0.0808823	2.62776	0.110085	0.0615003	0.238508	0.505813	0.752703	0.601516	0.540186	0.0392298	3.87501	0.122658	2.20479	Ccne1
ENSMUSG00000002076	0.0351378	0.0319346	0.0102453	0	0.0134428	0.0774751	0.232449	1.83101	0.104773	0.074877	0.0365096	0.139767	0.0617762	0.0216503	0.0456114	0.106391	0.105097	0.0922156	1.91892	0.216681	0.105782	0.0464706	0.0849719	0.0538282	0.0335889	0.0267445	0.0425828	0.125987	0.0867524	1.6966	0.0938264	0.0809784	0.0137903	Hsf2bp
ENSMUSG00000002083	0.116883	1.00717	0.288332	0.306186	0.638715	0.558608	1.41375	0.248159	2.60952	2.59748	1.03952	0.0204488	1.08811	0.235699	0.55622	0.382441	0.519311	0.75739	0.227694	2.48305	0.551692	0.770879	0.092982	0.545088	0.216505	0.601285	0.843977	0.507615	1.78147	0.268741	3.50694	0.499991	0.848342	Bbc3
ENSMUSG00000002100	0	0	0	0.00789493	0.0123528	0.00429423	0.00962805	0	0.0485532	0.0389026	0.714687	0	0	0.00707242	0.182616	0.0775899	0.110162	0.133646	0.116298	0.242088	154.32	0.4831	0	0.0025986	0	0.00373179	0.00628271	0.0661367	0.0706215	0.0264885	0.0926209	165.948	0.461025	Mybpc3
ENSMUSG00000002102	3.14228	24.2059	16.3881	14.8788	16.8467	23.4605	22.7558	29.2722	35.5196	36.3637	25.9228	6.10427	19.6489	13.9874	18.8177	25.7539	24.8313	22.1694	26.8867	37.7863	29.8457	29.4108	6.6264	20.774	16.4979	17.9208	18.8815	25.849	19.8484	26.5495	38.3163	26.8962	29.3099	Psmc3
ENSMUSG00000002103	0.161926	1.80582	1.55802	2.27992	3.93438	3.1865	2.83104	2.7331	3.06609	2.83863	6.30065	0.0693214	1.95883	1.70647	2.74728	1.97296	2.23695	2.50319	2.93365	3.33015	1.24546	5.47989	0.150785	0.715234	1.16676	1.98749	3.35479	1.31579	3.11266	2.97241	2.95985	1.49283	5.23604	Acp2
ENSMUSG00000002104	0	0.0234091	0.0272232	0.0149317	0.0148961	0.0180716	0.0163087	0.48961	0.491707	0.440269	0.0770202	0.0134962	0	0.025403	0.06799	0.0509922	0	0.0234835	0.296831	0.216681	1.85492	0.100444	0	0	0.0416607	0.0111954	0.0197207	0	0.034819	0.289529	0.264803	1.44247	0.106043	Rapsn
ENSMUSG00000002105	0.520081	0.764119	2.50336	0.967643	1.07306	1.42747	2.57619	3.10752	2.90893	3.51776	4.35564	0.167476	0.49538	2.2154	3.47484	1.61035	1.3145	3.32396	3.84139	3.15891	3.13618	4.92443	0.291394	0.171137	1.04308	0.807155	1.45183	0.679701	2.60887	3.92247	2.66391	2.61751	4.66065	Slc39a13
ENSMUSG00000002107	0.0671476	0.159673	1.0096	0.835318	0.673048	0.820735	0.917416	0.269453	21.1402	19.508	16.0424	0.0742291	0.290875	0.918548	0.852267	0.702874	0.656538	1.39641	0.267587	18.8072	2.5648	14.9325	0.218979	0.0657075	0.578693	0.492752	0.89389	0.319813	1.41597	0.318532	16.0264	3.21294	14.4917	Celf2
ENSMUSG00000002108	0.493389	15.0031	0.339704	2.95768	5.77368	3.70717	2.23842	6.51651	1.95789	2.02816	0.853473	0.913345	21.398	0.531297	2.76402	3.63083	3.65322	2.10492	7.34487	2.42769	1.72066	0.763376	0.8731	20.8471	0.443166	5.06466	6.57119	3.37009	3.5417	6.74282	2.2661	1.54556	0.73374	Nr1h3
ENSMUSG00000002109	0.175689	0.44564	0.655259	1.00145	0.658516	0.874413	2.07671	0.588874	8.09944	7.89555	1.94151	0.257552	0.346942	0.697138	1.04616	0.872375	0.810068	1.38667	0.57101	9.47281	0.329225	1.61122	0.254591	0.576024	0.732578	1.02951	1.20611	0.491769	2.15563	0.528428	9.51745	0.570081	1.85242	Ddb2
ENSMUSG00000002111	0.0573466	0.785649	0.382442	1.98163	2.1394	1.83507	1.30431	0.521301	4.19516	4.33492	0.575151	0.129952	0.998666	0.529421	1.28686	1.19108	1.40725	1.56041	0.339766	4.17601	0.771392	0.563213	0.282735	0.833038	0.292146	1.24066	1.9335	1.09748	1.29302	0.509316	3.51256	0.690018	0.586326	Spi1
ENSMUSG00000002129	0.237415	0.571933	2.09545	2.62884	2.40626	4.27777	3.78638	1.98225	10.2368	10.6995	5.24337	0.22238	0.725211	1.87867	3.15727	3.52051	3.20402	3.20922	2.34946	10.2856	2.07088	5.13427	0.246797	0.260231	1.28666	2.14469	3.08289	1.37067	4.60397	2.16166	8.80762	2.3232	5.20656	Sf3a1
ENSMUSG00000002147	0.312487	1.79744	4.01001	10.9554	10.5755	9.16926	9.30325	3.96601	16.7474	15.6547	1.34185	0.150196	2.49462	4.41766	8.70358	6.99726	7.24344	9.35655	5.05863	15.8063	4.35332	1.39	0.352552	0.898003	3.1903	8.41379	12.0513	3.93899	8.89851	4.99777	17.0893	4.6617	1.33885	Stat6
ENSMUSG00000002190	0	0	0.0181488	0	0.00890131	0.0157455	0.0172912	0.0112342	0.00681448	0.00752953	1.31459	0	0	0.0326197	0.0194745	0.0341522	0.0243748	0.0836241	0	0.00991485	0	1.33312	0	0	0.0246059	0.0205248	0.0228621	0.036146	0.0578349	0.0102266	0	0.00357258	1.26063	Clgn
ENSMUSG00000002204	0.267652	0.267181	0.190855	0.949966	0.995312	0.611033	1.58647	241.054	2.2245	2.15135	0.0747696	0.0451918	0.0822706	0.395622	0.532816	0.409196	0.401868	0.337933	208.005	2.13458	0.149722	0.247359	0.221468	0.10481	0.127195	0.749934	1.68638	0.410833	0.821492	214.236	2.02038	0.121127	0.261778	Napsa
ENSMUSG00000002205	0.314989	2.36706	2.55752	4.51109	5.2585	5.86896	7.25287	6.21285	10.3797	9.295	3.802	0.275752	2.13757	1.86568	4.41269	5.32506	4.68313	5.35118	5.78938	8.83537	2.22304	3.44221	0.333934	0.844917	2.25033	4.71092	6.13035	3.39248	5.83287	5.70005	9.84072	2.78763	3.46874	Vrk3
ENSMUSG00000002210	0.186324	0.391452	1.81912	1.83197	2.60645	2.10024	4.24578	1.75841	8.20421	9.48428	5.16085	0.0123715	0.601513	1.44119	2.13229	1.5411	1.78348	2.23685	1.44578	7.79039	1.31723	3.9909	0.0839977	0.121887	1.04295	1.72067	2.35514	1.11031	3.43095	1.69291	8.98624	1.09712	4.63949	Smg9
ENSMUSG00000002221	0.18622	0.654443	1.23339	1.2855	1.5788	2.54648	3.1415	1.88567	9.6361	9.5554	4.46717	0.152855	0.863549	1.38331	2.18525	1.93455	2.19706	2.59578	2.21507	10.0547	1.19175	4.24939	0.295399	0.394616	1.02277	1.35262	2.19249	1.11568	3.21967	1.97339	8.48295	1.28885	4.37581	Paxip1
ENSMUSG00000002222	0.279538	2.56994	3.72197	5.81307	4.71261	5.24344	10.7093	4.70361	96.061	89.6504	11.2654	0.312457	3.17035	3.58557	4.80953	3.43568	3.33033	10.6804	4.9212	88.7028	4.2643	10.4063	0.411654	0.915451	3.26932	4.03609	5.61255	2.53899	10.4475	5.56157	86.8832	5.54175	9.43186	Rmnd5a
ENSMUSG00000002227	0.0664177	0.306486	0.530999	8.59105	8.64608	4.27867	2.30562	0.75789	2.67	2.66085	0.676177	0.0148254	0.528464	0.326053	3.64874	2.13663	2.22318	1.87696	1.00189	3.05729	0.592703	0.775235	0.0533645	0.119536	0.291104	4.56787	4.70627	0.972405	2.26009	0.841596	2.49052	0.737822	0.570634	Mov10
ENSMUSG00000002228	0	0.0333796	0.123675	5.4602	3.79305	0.40992	3.19907	0.206072	0.326243	0.333182	0.260318	0	0.0459662	0.1325	3.25669	0.494026	0.586737	2.48677	0.182054	0.232173	2.63771	0.37128	0.00985025	0.0378654	0.0545495	5.68118	2.16579	0.234687	3.21554	0.150045	0.284292	2.26808	0.352604	Ppm1j
ENSMUSG00000002233	0.939441	3.48058	9.21154	40.3803	44.3716	28.1303	42.8048	13.1727	2.81992	2.67257	3.9948	0.863245	2.79603	8.50956	30.3495	31.3866	30.6338	39.9441	14.9261	2.97239	11.9524	4.7596	0.957098	2.25707	10.1108	43.6882	25.3802	28.9777	49.8513	12.1319	2.36575	10.2296	4.01179	Rhoc
ENSMUSG00000002240	0	0	0	0	0	0	0	0	0	0	0	0	0	0	0	0	0	0	0	0	0	0	0	0	0	0	0	0	0	0	0	0	0	Prr27
ENSMUSG00000002249	0.0937356	0.222097	1.6593	2.17951	1.92105	2.73042	3.26018	1.26913	1.35076	1.02402	0.303329	0.0151321	0.381197	1.70157	2.38785	2.16402	2.18709	3.61913	1.21724	1.00057	1.19989	0.489877	0.0620241	0.0571693	1.11677	1.61804	2.19563	0.877718	4.51152	1.06239	0.826958	1.38701	0.246086	Tead3
ENSMUSG00000002250	0.438753	0.407636	3.24337	14.3511	15.2145	15.7053	18.2448	3.85602	3.45004	3.20403	2.90101	0.0733089	1.98064	3.06337	10.6898	11.483	11.5562	19.1098	5.01536	2.80962	2.02515	2.70425	0.18867	0.175344	2.13602	11.0226	11.2789	4.03709	19.3037	2.97543	2.74307	2.37883	2.58664	Ppard
ENSMUSG00000002257	0.00802852	0.0210971	0.211346	0.627647	0.555696	0.288429	0.362133	0.212612	20.8195	22.3765	0.214806	0.0203465	0.0346942	0.271206	0.699717	0.310989	0.31624	0.259082	0.302747	19.2036	0.229953	0.265511	0.0370196	0.0143542	0.0938668	0.418427	0.645374	0.225781	0.283076	0.233702	22.1374	0.436365	0.24561	Def6
ENSMUSG00000002265	0.149101	0.0430612	0.703705	0.168196	0.140604	0.264274	0.453501	0.541925	0.15865	0.132394	20.4191	0.0874185	0.182401	0.954921	0.668455	0.291316	0.282685	0.630236	0.645725	0.178054	0.300257	17.8144	0.20166	0.0441762	0.612282	0.175394	0.288132	0.0962583	0.77487	0.940173	0.099251	0.431771	16.2925	Peg3
ENSMUSG00000002266	0.00354506	0	0.0256132	0	0.015986	0.00536779	0.0127719	0.0732739	0.00873105	0.0085753	0.599407	0.00357854	0.0013175	0.0391148	0.0227203	0.0133776	0.014245	0.037039	0.0909424	0.0378004	0.122544	0.527634	0.00216489	0	0.0303342	0.00995144	0.00785338	0.00183349	0.0483925	0.148704	0.0261187	0.12453	0.478619	Zim1
ENSMUSG00000002274	0.707761	0.535808	0.345413	0.356645	0.221806	0.727872	0.531704	1.92776	6.17371	6.41119	13.6966	0.335462	0.452928	0.475007	0.583553	0.656131	0.907884	1.1715	2.28235	6.12903	4.05632	14.7977	0.3453	0.293766	0.316361	0.429778	0.692319	0.976727	0.897031	1.75008	6.49853	3.82453	14.5792	Metrn
ENSMUSG00000002279	0.773761	3.22323	2.18591	1.77207	1.50069	2.48242	3.94986	4.11004	2.2688	2.61421	3.02029	0.180563	3.04065	2.46842	3.21945	1.92653	2.26116	3.34439	3.72357	3.17833	3.37492	2.51014	0.24972	0.895157	1.28419	1.63126	2.38551	1.44715	3.41147	3.29061	2.56345	3.66427	2.41521	Lmf1
ENSMUSG00000002280	0.467739	2.39683	2.09867	1.89564	2.29745	2.30135	3.22697	4.70059	3.70048	4.22009	3.10406	0.609783	2.34837	2.22594	2.55902	2.36437	2.49272	2.89706	4.47596	4.20328	4.51574	3.92555	0.476817	1.64813	1.63909	2.5908	2.78097	1.80625	3.51711	4.40815	3.82438	4.10438	3.6095	Ciao3
ENSMUSG00000002289	0.0510906	6.36482	0.194953	2.44417	5.28738	3.3801	0.228322	2.45543	1.60162	1.58852	0.255817	0.0996878	5.63144	0.247679	1.40473	1.749	1.8088	1.59478	2.28489	1.61116	0.412386	0.374669	0.454086	4.66969	0.271576	2.34559	4.51622	1.27454	1.49348	4.01082	1.54542	0.864563	0.25845	Angptl4
ENSMUSG00000002297	0.0742377	0.35287	0.700485	1.07337	0.88123	2.51749	2.97684	0.316738	9.48895	9.46107	0.237062	0.0232094	0.248569	0.606785	1.84837	2.68795	2.48465	2.44457	0.242739	11.0553	0.239229	0.182736	0.109435	0.283371	0.577652	1.49816	1.77242	1.81712	1.57472	0.251473	9.51102	0.273727	0.165484	Dbf4
ENSMUSG00000002307	0.34679	0.863391	1.88323	4.14861	3.64155	3.84781	4.6867	1.86505	10.989	11.4631	3.22334	0.151525	1.34502	1.98273	3.29923	2.30598	3.26021	4.15944	2.45207	10.4337	1.70569	3.16072	0.401154	0.529125	1.06482	2.89027	4.07975	2.30692	4.52214	2.05671	10.8103	1.71126	2.88194	Daxx
ENSMUSG00000002308	1.35411	0.820619	4.30741	0.920102	0.643438	1.08054	4.19292	4.71736	1.51196	1.39338	2.88826	3.46341	0.979196	4.45028	1.9191	1.26221	0.978634	3.52501	4.59885	1.67086	2.95928	2.44261	3.09374	1.45546	5.9541	1.29618	0.989003	1.8809	3.4815	4.87991	1.74654	2.49672	2.48345	Cd320
ENSMUSG00000002319	1.7669	1.26293	4.39523	2.67243	2.3296	3.69537	6.2716	5.24336	6.84919	5.61557	14.0284	2.01768	2.2336	4.40554	5.28597	3.8817	3.76718	5.33113	4.65717	6.17075	4.83927	13.5118	3.47324	1.30598	2.70847	2.17766	3.30732	1.93394	6.20132	4.84555	6.15256	4.33234	13.1512	Ipo4
ENSMUSG00000002320	0.616736	3.51107	5.56568	8.82413	10.2411	9.9195	13.9982	9.36799	10.0616	8.31867	4.80776	0.216859	3.23154	5.04451	11.4162	8.50405	8.52328	13.7346	8.98386	10.3934	3.72905	4.14653	0.364568	1.19115	3.83552	7.4146	9.63174	4.70461	11.2385	8.25166	7.94028	3.1437	4.29449	Tm9sf1
ENSMUSG00000002324	0.147224	0.152159	0.926906	5.45642	4.62033	0.360179	0.373726	0.653429	0.526632	0.582911	1.68744	0.0376258	0.294388	0.679529	4.58984	0.140701	0.159861	0.649137	0.959122	0.706226	0.0296189	1.40985	0.139527	0.134756	0.545235	4.92503	2.49563	0.0618149	0.272454	0.889878	0.368073	0.0112281	1.0162	Rec8
ENSMUSG00000002325	0.215102	2.58772	1.00067	4.95252	5.91483	4.19851	4.80283	1.57162	9.10159	8.89321	2.01253	0.227902	2.85151	1.38879	4.93218	2.95802	3.27145	4.35743	1.67026	7.98786	2.01783	1.94547	0.276456	1.41587	0.888675	5.2329	5.9033	2.57854	5.63674	1.75981	8.3409	2.14746	1.87429	Irf9
ENSMUSG00000002326	0.256183	2.72196	1.46713	1.90525	2.15012	2.42302	2.98863	3.02603	7.4527	7.52158	2.63219	0.666835	2.54893	1.52923	2.53869	2.7882	2.97816	3.35069	2.80316	7.67843	1.18475	3.19388	0.480822	2.15189	1.73478	2.61941	2.57818	2.9163	2.8463	2.9709	7.66322	1.28494	3.2286	Gmpr2
ENSMUSG00000002329	0.678983	2.69638	2.20303	6.72854	6.73284	5.91638	8.92855	3.76715	8.3833	9.37573	4.31863	0.829096	2.06994	2.176	6.38696	5.58317	6.14642	9.08773	3.5569	8.49558	4.80721	4.39728	0.681075	2.04114	2.45225	7.24076	6.05636	5.86364	7.64326	3.48038	9.77301	4.29271	4.43573	Mdp1
ENSMUSG00000002332	1.86074	21.0019	6.12419	50.9535	65.9932	3.97163	8.84445	17.749	7.87285	7.59165	10.5535	1.49225	19.2421	5.94863	34.6315	3.70134	4.0304	6.28517	15.9235	7.64187	3.8817	10.314	2.0495	13.4078	4.19016	55.4305	25.2753	3.93454	7.27598	15.0307	7.56618	3.96794	10.3382	Dhrs1
ENSMUSG00000002341	0	0	0.00219542	0.00755167	0.00708472	0.00250497	0.00137544	0	0.00362019	0.00606546	7.65901	0	0.0013175	0.0122685	0.00256244	0.00834131	0.00300729	0.00706414	0	0.00351151	0	6.89241	0.00703589	0.00296983	0.00286417	0.00217688	0.00366491	0.00392891	0.0125899	0.00217943	0.00321461	0.00221159	6.43818	Ncan
ENSMUSG00000002342	0.345331	1.08664	3.83423	3.62755	3.15779	2.80789	4.82876	3.87429	5.44711	5.67957	5.09708	0.0816929	1.38543	3.72789	4.44856	2.15473	2.17379	5.20665	3.41812	5.82849	6.31972	4.78114	0.277864	0.344624	2.84855	2.96071	2.30924	1.48434	4.90298	3.82222	5.16085	6.1792	3.79781	Tmem161a
ENSMUSG00000002343	0.341368	0.678141	0.737075	1.10735	1.09468	1.31296	1.14043	1.10799	2.49644	2.23146	5.5362	0.472469	0.574577	0.978014	1.03642	1.1585	1.066	1.60299	1.16433	2.74517	1.28875	4.92201	0.465668	0.968908	0.722683	1.01536	1.19598	1.00724	1.42246	1.12727	2.90078	0.893654	5.32996	Armc6
ENSMUSG00000002345	0.453768	2.82918	2.88888	3.00419	3.28531	3.72668	5.07398	5.07132	11.1153	10.9728	5.68749	0.47022	2.67277	2.87703	3.28266	3.96008	4.20957	4.84294	4.56048	11.3356	2.18057	5.75242	0.723506	1.98261	3.0924	3.3412	3.76177	4.53645	5.13885	4.66834	10.7884	2.34072	5.54299	Borcs8
ENSMUSG00000002346	0.24096	2.0798	1.00111	1.30592	1.29087	0.906978	1.42534	4.11608	3.25498	3.32973	3.41839	0.0212667	3.08778	1.37955	1.28122	0.61348	0.634537	1.48633	5.90872	3.50077	4.02459	2.89787	0.0914666	0.687887	0.714872	1.01567	1.11623	0.252891	1.75433	5.38688	3.40327	4.12701	2.97062	Slc25a42
ENSMUSG00000002365	0.141073	1.69875	4.49519	9.35686	13.2234	10.7386	6.45866	7.3844	2.21236	1.98612	1.32385	0.046112	1.6804	4.06404	7.40767	9.03521	9.21369	5.33514	6.03635	1.85015	2.17585	1.32005	0.125888	0.558081	3.31645	8.32469	11.7727	5.47952	6.4004	5.97348	1.62077	2.36845	1.2504	Snx9
ENSMUSG00000002372	0.490574	1.07248	2.27431	2.6103	2.75287	3.3962	4.29824	2.42089	11.038	11.744	7.18938	0.173508	1.22001	2.47073	3.24849	3.03876	2.96867	3.91811	2.32174	11.1158	2.56317	6.52863	0.174598	0.397586	1.89035	2.48786	3.41709	1.97716	4.17592	2.16216	11.6154	2.64286	6.57608	Ranbp3
ENSMUSG00000002379	0.846435	4.46088	3.90097	3.74786	4.59707	3.34628	4.45288	6.29099	4.51779	4.92118	5.20161	1.23327	5.20267	3.77898	3.99911	4.09779	4.54812	4.66882	6.2113	5.22285	13.7786	5.90321	0.931444	8.52639	5.44453	6.91314	4.46212	5.89088	4.74679	7.70529	5.50582	12.2786	6.65193	Ndufa11
ENSMUSG00000002384	0	0	0.0090744	0.216081	0.435438	0.23833	0.434441	0	0.0310911	0.0119218	0.0295077	0	0.00775862	0.0024537	0.227715	0.194211	0.198481	0.187677	0.0120017	0.0254068	0	0.0312224	0.0114739	0	0	0.181458	0.327224	0.0791021	0.239405	0.00637064	0.0166758	0	0.00855951	Bmp8b
ENSMUSG00000002393	1.69589	5.16517	5.31745	6.02658	6.28015	6.29481	10.6795	10.7545	2.72558	2.51549	3.19409	1.16077	6.58926	5.25899	7.93297	6.33515	7.497	9.68532	10.8068	2.78752	4.30629	3.89869	2.07635	2.42301	4.15461	7.40589	8.11534	4.6737	10.6479	8.73549	2.47264	4.84458	3.67821	Nr2f6
ENSMUSG00000002395	4.64111	10.0689	6.67071	7.74458	8.61938	8.83807	14.1778	9.54438	17.2144	18.4135	11.3282	8.13064	12.2296	6.57114	9.55909	10.4592	11.2271	14.1964	9.69213	19.6812	14.3733	12.1153	6.16041	21.248	9.35647	12.2757	11.3672	14.6042	16.9732	11.3609	19.1884	11.9134	12.6452	Use1
ENSMUSG00000002396	0.382554	0.920035	1.30042	2.40092	2.82589	2.56562	3.61583	1.9509	3.89895	3.42824	1.41812	0.285976	1.32145	1.32124	2.00041	2.0175	2.31656	2.92303	1.94005	4.00808	1.1719	1.54611	0.585062	0.831305	1.13604	2.55223	2.92094	1.65604	3.28793	1.78965	4.14504	1.10835	1.31222	Ocel1
ENSMUSG00000002409	0.058285	0.216173	0.694045	1.09739	1.49597	1.09879	1.95115	1.19619	5.9139	6.08721	2.51091	0.0138029	0.358946	0.600723	0.907787	0.747728	0.833335	1.41817	1.37952	5.28937	1.306	2.10812	0.0133141	0.112977	0.557472	0.985659	1.31745	0.444622	1.7921	1.32074	5.49879	1.39007	2.17079	Dyrk1b
ENSMUSG00000002413	0.0574508	0.147535	0.618376	0.627132	0.46523	0.723936	1.00996	0.872747	2.44086	1.8941	4.7655	0.0994833	0.383539	0.739284	0.817418	0.621821	0.602723	1.17112	1.1334	1.84995	0.671469	4.6761	0.0741475	0.092436	0.48717	0.382664	0.533856	0.23377	1.30915	1.25133	1.64929	1.04285	4.27001	Braf
ENSMUSG00000002416	5.79732	34.2345	14.8235	13.9919	15.4632	13.0632	20.3997	32.3247	12.7948	13.6941	20.7187	13.3627	39.055	16.8227	17.9155	19.7091	22.9271	25.365	36.3636	16.9319	66.4413	24.7773	12.6966	81.8166	22.8315	31.8073	17.5453	39.0345	21.4284	41.9701	14.9517	51.6241	29.5883	Ndufb2
ENSMUSG00000002428	0.199566	0.670771	0.863531	1.34763	1.64129	1.49439	2.68151	1.46598	4.74522	4.65241	1.73645	0.349367	0.888874	0.890114	1.83009	1.20634	1.63406	2.37832	1.64474	4.92231	0.858784	1.88932	0.286523	0.526155	0.951557	1.50267	1.59738	1.14043	2.16881	1.49358	5.40878	0.972761	1.88452	Hltf
ENSMUSG00000002455	0.29497	3.1452	2.07848	2.69526	3.06859	3.2323	4.05714	2.85886	6.22907	6.52246	5.77701	0.124431	2.4122	2.11335	3.2572	2.84439	2.30469	4.16536	2.74856	5.99394	2.33696	5.22866	0.176655	0.83774	1.55225	2.2257	2.98603	1.50726	4.20523	2.86243	5.8532	2.73795	4.85086	Prpf6
ENSMUSG00000002458	0.252638	0.347813	0.63111	1.00489	1.14246	0.947773	1.96471	0.492293	17.1997	17.1749	4.24236	0.515616	0.347528	1.16911	2.69859	0.94666	1.30579	1.59019	0.955403	14.4083	0.958056	4.14048	0.936207	0.1157	1.04438	1.21719	2.1171	1.09119	2.04684	0.700938	15.9167	1.1912	3.90456	Rgs19
ENSMUSG00000002459	0	0	0	0.0121856	0.0058131	0	0	0	0.14353	0.286959	4.47717	0	0	0.0323311	0.0107622	0.0140071	0.0118709	0.0448668	0	0.103073	0	4.664	0	0	0.0115869	0.026589	0.0293193	0	0.0214422	0	0.142648	0	4.84896	Rgs20
ENSMUSG00000002475	0.237936	8.38132	1.64071	18.9157	12.6905	6.26868	0.443283	13.6948	0.203796	0.176317	9.14114	0.25653	7.04834	1.45822	15.6659	5.30067	5.14958	2.24983	13.5866	0.187969	0.563084	10.0735	0.368573	5.67844	1.81771	20.8629	7.32424	6.19812	0.54412	11.6492	0.217187	0.496248	10.0222	Abhd3
ENSMUSG00000002477	0.417379	3.27496	1.86596	2.49754	2.63842	5.26187	4.89596	3.3369	16.0607	14.4243	5.3554	0.875003	4.02599	1.74761	4.31737	8.5308	7.51426	5.86228	3.12061	17.9907	2.19538	6.40592	0.966948	5.5615	3.09096	5.53596	4.7218	11.6191	4.3445	3.73856	19.4681	1.49759	7.729	Snrpd1
ENSMUSG00000002486	0.190703	0.0645917	0.545342	0.649272	0.704475	0.690656	1.16067	0.425056	2.37847	2.55398	1.43888	0.0278103	0.152245	0.984942	0.834501	0.606083	0.623616	1.20014	0.732273	3.37931	0.439889	1.3825	0.0390763	0.0355142	0.348257	0.639536	0.772598	0.204303	1.17971	0.601523	3.16599	0.537247	1.15744	Tchp
ENSMUSG00000002489	0.0625599	0.0244206	0.208711	0.270659	0.287567	0.738071	0.911128	0.225858	3.26328	2.75811	9.20616	0.0453963	0.0973487	0.569979	0.532304	0.511653	0.515354	0.762736	0.209945	2.73195	0.401808	7.27458	0.0693847	0.00940447	0.187343	0.166531	0.562477	0.122713	0.611594	0.354577	2.31713	0.244977	7.07301	Tiam1
ENSMUSG00000002496	0.29914	0.265303	2.32144	1.88912	1.95193	1.94081	2.84971	1.7958	3.22495	3.20674	5.96756	0.109912	0.588045	2.38514	2.00827	1.49294	1.5038	2.71416	2.39983	3.16821	3.35995	5.12289	0.286415	0.120278	1.42388	1.27192	1.93054	0.541142	3.09063	2.35747	2.95784	3.6607	4.81639	Tsc2
ENSMUSG00000002500	0	0	0	0.0211103	0.0198009	0.00840954	0.00962805	0.443667	0.106902	0.0320005	0.0677677	0.0154388	0	0.024537	0.0975435	0.0440673	0.0922762	0.100807	0.440175	0.0939845	28.0199	0.0527634	0	0.0207888	0.015102	0.0147717	0.0251308	0.0136202	0.0599988	0.509819	0.0375707	26.2251	0.0817908	Rpl3l
ENSMUSG00000002504	1.2464	1.0969	6.10736	1.73757	2.18554	2.21869	3.85024	5.13688	0.697632	0.723881	6.91431	0.365522	1.28969	6.18303	3.80368	1.88057	1.78031	4.40821	5.47599	0.702095	12.2824	6.9822	0.754681	0.389419	3.56407	1.52381	2.05322	1.29169	3.50786	5.22628	0.608766	12.2177	6.2765	Slc9a3r2
ENSMUSG00000002524	1.26559	6.57607	7.04364	5.54893	6.7501	8.62962	10.9161	8.82221	21.8491	23.0793	16.5891	1.64388	5.51125	6.18952	7.736	8.46407	8.38289	9.72255	7.20879	21.3661	5.74069	16.1456	1.70334	3.21026	5.34051	6.6076	8.19248	6.50483	10.6414	7.13914	23.0925	5.68771	16.7084	Puf60
ENSMUSG00000002546	0.396525	0.862235	3.70514	4.35954	5.05358	4.99455	6.51996	2.32179	5.71777	5.12719	7.90407	0.185675	0.941721	3.88348	5.00752	4.10566	3.81577	6.37624	2.37515	5.4352	3.88805	6.86748	0.312285	0.286218	2.48949	2.97501	4.75583	1.66271	6.10178	2.49679	5.15945	4.54942	5.94814	Golga2
ENSMUSG00000002550	0.159736	2.49567	1.30423	2.92576	3.65862	3.22318	3.32875	4.77521	4.36617	4.73775	3.10681	0.184141	2.10464	1.53428	2.75701	2.32943	2.48813	2.99176	4.58465	4.66762	1.29395	2.90175	0.083673	1.06704	1.20777	3.36499	3.65182	1.62958	2.68086	4.08895	4.92076	1.04081	3.11685	Uck1
ENSMUSG00000002565	0.00688159	0.0134385	0.0237105	3.80295	8.80631	16.2029	18.7387	2.58454	1.38717	1.35992	0.0317583	0	0.00336695	0.00736109	2.15347	11.3465	11.465	9.04172	2.04418	1.30855	0.137028	0.0266238	0.00638643	0.00408352	0.0260379	3.61502	5.05548	9.15881	13.246	2.23593	1.22577	0.112111	0.0299583	Scin
ENSMUSG00000002578	0	0.0426277	0.0655698	0.048571	0.067759	0.138131	0.074863	0.133972	0.538131	0.574545	1.22182	0	0.02635	0.159346	0.136834	0.0665731	0.0954417	0.114554	0.0970278	0.471575	0.0336874	0.898431	0	0.026481	0.0428324	0.0194364	0.0774867	0.0328719	0.119407	0.102936	0.398009	0.0583521	0.927755	Ikzf4
ENSMUSG00000002580	4.67166	19.2871	8.81197	8.51674	10.8374	9.66989	17.3496	25.495	15.9974	16.0475	10.9706	13.847	20.7426	10.1296	12.9975	15.0317	16.1928	21.6128	28.5992	18.2472	7.85128	15.5398	8.36871	48.1238	16.6519	19.1334	10.7905	24.3192	20.4138	33.0638	19.1201	6.2845	17.1107	Mien1
ENSMUSG00000002588	0.0303415	141.6	0.0573736	0.0223118	0.0397834	0.0696023	0.0658245	0.0333673	0.141826	0.119636	0.049763	0.504983	111.084	0.0447439	0.0153746	0.091597	0.15812	0.240563	0.0338076	0.431503	0.0063469	0.0234773	0.512321	67.6633	0.00455664	0.0248786	0.00575915	0.0745183	0.219733	0.0103942	0.117534	0.00544393	0.0366157	Pon1
ENSMUSG00000002602	0.306335	0.67265	2.62235	1.78528	1.64547	2.94817	4.44246	1.93295	8.89268	8.78968	3.803	0.0521444	0.977732	3.51225	2.77136	2.83101	2.49209	5.28798	2.04029	6.66154	4.34567	3.52837	0.206314	0.281268	1.81628	1.36646	2.29319	1.58584	5.88126	1.86978	6.36754	5.06642	3.18651	Axl
ENSMUSG00000002603	0.245443	0.26747	0.854164	1.43636	2.06383	1.58439	2.23332	1.09223	13.456	14.0742	0.642668	0.0851692	0.472544	0.880155	1.66336	1.32926	1.34885	1.6553	0.987858	13.2264	2.22613	0.45454	0.0842142	0.10481	0.516202	0.879148	2.06998	0.715978	2.15268	1.07664	14.5013	1.96288	0.666215	Tgfb1
ENSMUSG00000002608	0.323747	0.401856	2.44906	3.74992	3.30039	4.07183	5.91418	1.77165	10.7792	10.058	5.74175	0.0550072	0.94011	2.69344	3.57597	2.60768	2.93226	4.56114	2.43347	11.0767	3.39364	5.29837	0.138986	0.149729	1.59521	2.54881	3.17818	1.12537	6.3823	2.58983	9.97433	3.66836	4.72841	Ccdc97
ENSMUSG00000002617	0.0748633	0.218051	0.520753	0.167167	0.198735	0.185726	0.559803	0.682436	1.4764	1.22376	1.69744	0.0406931	0.168494	0.355642	0.275889	0.242055	0.189459	0.640736	0.509311	1.45914	0.208471	1.47157	0.0782608	0.183882	0.453321	0.144451	0.222513	0.183873	0.524842	0.773698	1.51267	0.33259	1.69264	Zfp40
ENSMUSG00000002625	0.593693	0.884488	1.77522	2.48192	2.11361	2.14354	3.7404	2.01696	9.17186	9.38535	12.0579	0.236797	1.41441	2.55762	2.10257	1.61554	1.60731	3.47747	2.8297	9.40052	2.77604	10.4348	0.585062	0.4602	1.57933	1.81832	2.55619	0.831488	4.25244	3.10653	9.93153	3.4193	9.93045	Akap8l
ENSMUSG00000002633	0	0.00563552	1.76117	0.0458249	0.0288839	0.0123459	0.108856	0.0595245	0.0140549	0	0.455619	0	0.00351334	1.27015	0.258123	0	0.0110795	0.168012	0.0584871	0	0	0.383624	0.00595345	0	1.23133	0.0323422	0.0261779	0.0171562	0.0238028	0.0623653	0	0	0.394213	Shh
ENSMUSG00000002635	0.437711	1.67519	1.37345	1.08075	1.07633	1.49457	2.12898	2.31492	4.72818	4.86031	2.85325	0.659269	1.78565	1.43599	1.83693	2.61602	2.57139	2.56486	2.42789	4.70377	2.40987	3.19291	0.816272	2.2786	1.44693	1.73575	1.61658	2.93935	2.83411	2.60442	4.93061	2.01612	3.47825	Pdcd2l
ENSMUSG00000002658	0.465863	1.61046	3.41797	5.56112	6.43074	7.25654	6.01557	2.71952	10.1866	10.1774	7.88731	0.124226	1.36405	2.94545	6.3803	5.94185	5.56237	5.40846	2.67739	9.64859	2.51191	7.70056	0.196356	0.43607	2.27025	5.0572	6.68323	4.45001	5.90762	2.57877	9.92309	2.09472	6.83786	Gtf2f1
ENSMUSG00000002660	1.12722	7.16506	3.11076	2.49874	2.12741	3.24984	4.5077	8.21707	3.94196	3.96723	6.4822	1.00618	5.70639	3.29474	3.79548	3.82016	4.07044	4.99053	7.24497	4.17642	6.64179	6.30402	1.2433	3.2094	3.22949	2.9604	3.09476	4.54496	4.19775	6.79245	3.94653	5.5118	6.5756	Clpp
ENSMUSG00000002661	0.904616	3.53997	1.94412	1.94541	2.14285	1.8637	3.1523	3.26228	1.59523	2.15428	2.74047	1.70839	3.82105	1.94376	2.23411	1.75356	2.03008	2.82375	3.93875	2.00858	6.29596	3.35411	1.25748	8.59482	2.78059	3.55189	2.2349	3.14143	3.25115	3.86597	2.3541	5.19759	3.88007	Alkbh7
ENSMUSG00000002664	0	0.0845328	0.0832796	0.0459965	0.108269	0.092326	0.10414	0.127768	0.1414	0.0307456	0.200553	0.0195286	0.0834417	0.0464759	0.120093	0.0254961	0.111744	0.0528856	0.0219749	0.135916	0.0803941	0.288747	0	0.0228925	0.0873573	0.162177	0.127923	0.0297288	0.169964	0.0824831	0.0713241	0.0864223	0	Pspn
ENSMUSG00000002668	0.0328439	0.0476852	0.353755	1.37818	1.37353	1.3169	1.43026	0.243631	10.3444	9.85992	0.129284	0.00736156	0.082417	0.387973	1.03505	0.902908	0.86135	1.24004	0.373067	10.4467	0.196428	0.0680116	0.0401587	0.0517246	0.320267	0.987992	1.589	0.50015	1.01919	0.285673	10.6042	0.276279	0.126728	Dennd1c
ENSMUSG00000002679	0.369416	3.10228	1.36789	2.82896	3.08149	3.46187	4.10843	2.35717	5.75568	5.55721	4.51293	1.28367	5.83097	1.65596	3.74167	4.93034	4.65939	4.52716	2.4852	6.55867	2.2678	5.13064	1.36886	9.84202	2.77096	6.00756	4.17608	6.2729	4.53099	3.77427	6.88308	1.58197	5.30547	Med6
ENSMUSG00000002688	0.0315927	0.00419052	0.181634	0.0777479	0.16858	0.155308	0.172519	0.352452	0.124151	0.139087	0.675927	0.0196308	0.0156636	0.217946	0.233524	0.126536	0.17094	0.239226	0.3374	0.139841	0.302373	0.615977	0.049143	0.00284609	0.160654	0.160622	0.165096	0.0783163	0.298617	0.331273	0.110301	0.381755	0.628886	Prkd1
ENSMUSG00000002699	0.0155357	0.28799	0.202857	1.8584	1.88799	1.0138	0.778497	0.260231	38.1886	35.065	0.282574	0.0408976	0.508116	0.225596	1.29762	1.13646	1.15321	0.65391	0.131343	32.7	0.25469	0.233321	0.117229	0.314431	0.150109	1.40378	1.71343	0.694369	0.437106	0.0974038	37.5647	0.445721	0.313135	Lcp2
ENSMUSG00000002718	0.298619	3.50385	2.72554	3.02565	2.23859	5.96451	5.95073	4.96234	15.6788	15.2875	10.0346	0.562035	2.91461	2.24268	4.45745	5.11543	4.75294	5.22746	4.52667	15.3038	4.88711	8.88919	0.389031	1.60866	2.72604	3.1019	3.89144	3.76652	5.03695	4.87522	12.7875	5.37213	8.65342	Cse1l
ENSMUSG00000002728	0.14858	2.21909	2.95767	3.41027	3.23808	4.31284	7.89834	5.54098	6.44245	6.6103	6.93482	0.470526	2.74933	3.15863	5.54819	6.49048	6.22476	7.76769	6.02942	8.42287	7.31749	8.78003	0.401587	4.528	4.17479	6.66171	5.00156	7.86463	8.55465	6.79832	6.88127	6.91702	11.0256	Naa20
ENSMUSG00000002731	0.339387	2.53757	1.14645	3.37302	3.86589	3.69644	4.66843	2.02836	1.8233	1.81023	2.53641	0.53995	2.12967	1.20606	3.17469	3.33904	3.53467	4.48974	2.16369	2.08563	1.65898	2.78678	0.407432	2.80513	1.52166	4.30462	4.16299	4.20603	5.27242	2.16501	2.12465	1.41117	3.05313	Prkra
ENSMUSG00000002732	0.267235	0.953415	0.964667	0.329184	0.785859	1.27431	1.5511	1.05887	0.997683	1.05999	0.702934	0.361534	0.65392	1.37075	1.26089	1.35129	1.52105	2.3852	0.784167	1.04622	2.84146	0.815897	0.357748	0.687021	1.20647	0.820527	0.782721	2.5331	2.30041	0.855846	1.10824	2.53551	0.874972	Fkbp7
ENSMUSG00000002733	0.185073	0.936219	1.44502	2.18689	2.15557	2.87338	5.04864	3.09192	2.67511	2.60062	4.22111	0.186595	1.16599	1.31749	2.55287	2.85651	3.00507	5.42946	2.7276	2.37832	1.53302	3.79437	0.399206	0.586665	1.35085	2.25385	2.57329	2.56545	5.19157	2.57139	2.47987	1.46391	3.69533	Plekha3
ENSMUSG00000002741	1.06008	5.33843	10.7434	10.9561	14.398	10.7259	10.2953	7.30106	13.3053	12.239	8.09262	1.20443	5.16182	10.5818	11.4884	10.0207	10.4251	10.4652	6.9052	12.4896	5.04009	8.13089	1.12141	2.5694	10.2759	11.4429	13.0289	8.08557	8.41596	6.59429	11.9043	4.69096	9.25378	Ykt6
ENSMUSG00000002748	0.243462	0.576268	2.2001	2.5008	2.38374	4.59984	5.36931	1.87108	15.1573	13.9903	7.25115	0.117785	1.19966	2.48603	3.7755	3.41396	3.16303	5.07205	2.46981	15.6213	2.55259	6.86481	0.182933	0.30515	1.6702	2.36829	4.14345	1.43497	5.64756	2.58715	13.6774	3.36996	5.90725	Baz1b
ENSMUSG00000002763	0.462213	1.54948	2.20113	2.98634	3.31529	3.89469	5.02093	3.47104	5.62748	6.42185	5.57846	0.144982	3.03128	2.24022	3.49295	2.81181	3.24391	4.78949	3.98778	6.34055	2.55406	5.07642	0.310878	0.785149	1.69377	2.93148	4.20173	1.91403	5.69595	3.90185	6.3601	2.87677	4.81353	Pex6
ENSMUSG00000002767	1.96626	14.0843	5.7457	6.46268	6.75483	8.61119	9.94912	14.8863	8.05791	7.60587	7.26165	1.262	9.2209	5.29132	7.90905	7.8029	8.78349	10.6254	12.4185	7.9389	13.8299	7.48297	1.10561	5.88509	5.82781	6.45989	6.73175	9.56847	9.80951	10.5179	8.57698	12.7786	7.84075	Mrpl2
ENSMUSG00000002768	2.12318	10.1999	6.14132	5.59939	7.64223	8.27624	9.73337	10.1901	8.4244	7.33418	11.0444	4.76753	11.7405	6.4844	8.12976	12.7361	12.164	11.1001	10.6715	7.91949	3.61562	13.3092	3.97452	24.5174	9.81474	12.1198	8.40905	15.2998	10.0129	11.5387	7.86936	3.86247	13.9912	Mea1
ENSMUSG00000002769	6.55575	329.883	0.678238	0.58903	0.133701	0.0762226	0.171733	4.22893	0.27194	0.477289	0.393853	8.31325	260.031	0.612702	0.0457822	0.0350965	0.0511238	0.0364662	3.18214	0.29538	0.248343	0.333523	6.17762	232.053	0.378201	0.0222353	0.134031	0.0591956	0.0877359	3.23193	0.255159	0.266752	0.26796	Gnmt
ENSMUSG00000002771	0.00625599	0	0.0935248	0.129237	0.323354	0.0738966	0.171144	0.0137493	0.0336465	0.0366019	1.3481	0.00214712	0.00219584	0.0570123	0.253169	0.0593335	0.0386199	0.163239	0.0120017	0.0353217	0.0260386	1.12183	0	0.00494972	0.0268191	0.157824	0.268935	0.0112629	0.190816	0.021459	0.04621	0.0542691	1.23447	Grin2d
ENSMUSG00000002778	3.69531	8.10446	9.54832	19.3407	25.7553	16.9602	23.6534	13.5231	9.46531	10.31	7.72252	4.05458	6.18186	8.11712	19.5541	13.1377	13.7613	19.3956	11.811	8.55548	8.75921	7.33097	4.24578	2.60417	7.33788	17.7063	21.96	10.2099	20.1854	10.7724	10.1091	8.58524	7.41063	Kdelr1
ENSMUSG00000002781	0.280373	0.940843	0.903927	1.43894	1.92704	0.801053	1.47388	3.21265	0.947639	1.07944	1.66344	0.218495	0.913321	0.811885	1.27114	0.752134	0.714309	1.33951	2.72286	0.994996	8.13933	1.70803	0.335017	0.295869	0.637669	1.28187	1.23752	0.530403	1.70357	2.57391	1.01481	8.07947	1.75303	Tmem143
ENSMUSG00000002791	0	0.00910353	0	0	0.0138061	0.00751491	0.0112	0	0.0410998	0.0181964	0	0	0	0.00317537	0.0152038	0.00692486	0	0	0.0140302	0.0055771	0	0.0517953	0	0	0	0	0	0	0	0.00335297	0.020895	0.00357258	0.034238	Pdxk-ps
ENSMUSG00000002797	0.256704	2.55029	1.07151	0.370547	0.849076	1.4493	1.01154	11.5994	1.6195	1.20117	4.42291	0.165533	2.42376	1.59635	0.866275	1.42369	1.20956	0.774573	12.3475	1.26869	2.44291	3.62059	0.248313	1.4567	1.1553	0.762374	1.45165	1.88064	0.811262	11.4722	1.3194	2.39958	4.31875	Ggct
ENSMUSG00000002799	0.0362847	0.00202301	0.505825	0.19068	0.108996	0.289324	0.309277	0.132295	2.4432	2.59643	2.29185	0.0137007	0.00248861	0.689056	0.248044	0.206015	0.201172	0.513773	0.262854	2.42005	1.72619	1.91909	0.00833483	0	0.292666	0.138387	0.260907	0.109486	0.32301	0.210399	1.92776	1.89568	1.94539	Jag2
ENSMUSG00000002803	0.153585	0.616873	1.05614	1.91298	2.27892	1.74185	2.24039	1.78926	2.00942	1.8577	4.64522	0.0797502	0.544274	1.12365	1.69856	1.40323	1.37781	2.16239	1.56478	1.87824	1.71415	5.18679	0.0939562	0.241794	1.05206	1.93105	1.82897	0.977775	2.47451	1.56014	1.93981	1.57653	4.94668	Btbd6
ENSMUSG00000002804	0.452099	2.71892	2.13863	3.17153	2.74596	2.52841	4.88123	4.01263	3.97178	4.14208	1.13055	0.876741	3.17767	2.01145	3.01411	3.14389	3.6051	4.57336	3.75484	4.42202	0.744377	1.20848	0.467833	4.70694	3.11453	3.82757	2.68865	3.99623	4.25519	3.57108	4.03293	0.650889	1.49815	Nudt14
ENSMUSG00000002808	0.0231472	0.0436392	0.337216	0.0729423	0.0386935	0.216501	0.252491	1.14153	0.196555	0.287586	13.9704	0.0194263	0.0248861	0.520617	0.369675	0.400698	0.412631	1.07299	1.13408	0.189208	1.80756	13.4017	0.113116	0.0181902	0.465558	0.135277	0.210645	0.392498	0.806344	1.07547	0.207744	2.07737	13.7114	Epdr1
ENSMUSG00000002812	0.358155	1.10991	4.76538	7.02717	8.67805	9.85795	12.1117	2.85416	11.4468	11.9228	5.62672	0.0388527	1.55875	4.12697	6.51082	7.2955	7.08184	9.40313	3.61488	10.8229	6.17098	5.72048	0.058452	0.404145	2.93435	5.4268	8.48951	3.98077	12.5901	3.55432	12.0729	5.88863	5.06414	Flii
ENSMUSG00000002814	0.0705884	0.214005	0.340875	0.474039	0.353328	0.590636	0.966342	0.345075	2.22663	2.31261	0.590405	0.0225959	0.228513	0.299784	0.556903	0.447913	0.556031	0.698013	0.450486	2.48305	0.244274	0.449941	0.0347465	0.0483835	0.304904	0.395414	0.472425	0.209149	0.851589	0.396153	2.43607	0.338374	0.494787	Top3a
ENSMUSG00000002820	0.505067	1.80062	3.04622	4.48569	5.97532	5.5825	6.94792	3.93432	5.43881	5.98953	3.40789	0.794231	2.13918	3.2549	5.01059	5.2876	5.69659	7.64798	3.71021	5.5015	4.14697	3.12587	0.901136	1.28408	3.44847	6.02949	5.8951	4.86373	6.32348	3.16135	5.57433	4.07903	3.45376	Atg4d
ENSMUSG00000002825	1.15006	0.322092	0.855189	0.709857	0.443794	1.46702	2.20836	0.596587	1.67658	1.85938	1.70945	0.604466	0.269649	1.14804	1.17206	1.46807	1.5573	1.89338	0.554445	1.76918	0.815658	1.48754	0.741475	0.320866	0.758485	0.780722	1.23525	1.36674	2.21464	0.610911	1.80139	0.795153	1.74852	Qtrt1
ENSMUSG00000002831	0	0.0153171	0.408348	0.0549212	0.0606743	0.47165	0.0994244	0.0135817	0.139697	0.114198	0.0920241	0.0112468	0.039525	0.533895	0.17305	0.568783	0.584996	1.44567	0.0780956	0.230727	3.64768	0.122953	0.0791267	0.0150966	0.207392	0.105423	0.200349	0.189635	0.920637	0.043421	0.133004	4.55674	0.0920147	Plin4
ENSMUSG00000002833	0.522792	1.09315	1.72414	1.80897	1.9621	2.22101	3.05308	1.90529	8.37138	8.53473	7.37393	0.230662	1.21166	1.91691	2.17841	2.04299	2.02739	3.07729	2.01426	8.59679	3.08345	6.67966	0.40451	0.366403	1.13708	1.92871	2.56806	1.14502	3.01155	2.19284	8.85986	3.02104	6.47075	Hdgfl2
ENSMUSG00000002835	0.0116778	0.0244206	0.278965	0.458249	0.476129	1.2668	1.04612	0.118378	4.55292	4.47003	0.235062	0.00276059	0.0181522	0.278567	0.804947	1.04015	1.00206	0.747653	0.106156	5.20323	0.0974819	0.231385	0.010175	0.00655838	0.145812	0.416717	0.944151	0.503817	0.793754	0.112157	4.32365	0.116874	0.222072	Chaf1a
ENSMUSG00000002844	0.360032	1.29111	2.24225	2.77867	3.57506	3.78876	4.74074	2.52904	9.43167	10.1904	11.9359	0.286999	0.84891	2.2893	3.33732	3.24146	3.40456	4.43151	2.12515	9.70788	4.02963	11.9988	0.340862	0.377045	2.32727	3.18913	3.61901	3.31862	5.16049	1.96685	10.0874	3.91282	12.7142	Adprh
ENSMUSG00000002845	1.97658	3.8534	4.79699	4.36298	6.43874	9.10001	9.0262	3.56762	9.62801	11.2012	4.09757	2.56499	3.3911	5.63123	8.30572	8.09642	8.23949	9.55301	3.31517	10.3852	3.33391	3.02301	1.88919	1.21664	4.14758	4.65867	5.1965	4.03198	7.94148	4.18132	9.94459	3.23216	3.79448	Tmem39a
ENSMUSG00000002846	0.288818	4.37186	1.36804	1.95708	2.10325	2.10954	2.74616	3.36758	3.07333	3.44037	2.71946	0.500893	3.45976	1.67905	2.08309	2.10091	2.1472	3.1065	3.00786	3.56067	4.67555	2.79332	0.289446	2.50035	1.47804	2.22119	2.31413	2.55405	2.59569	2.66276	3.35545	3.97883	2.64037	Timmdc1
ENSMUSG00000002847	0.139821	4.3814	0.0440547	0.0662487	0.0521363	0.137594	0.120252	2.01696	0.815608	0.695854	0.144538	0.0752515	3.36241	0.0671158	0.125047	0.165725	0.187876	0.299176	1.39338	0.725643	1.40494	0.0810814	0.12827	2.28343	0.0630118	0.097493	0.109947	0.107128	0.3116	1.66609	0.650958	1.23815	0.131721	Pla1a
ENSMUSG00000002870	0.10093	0.144356	1.0778	0.89144	0.779864	2.86908	2.39129	0.734751	14.9212	15.007	0.72694	0.049486	0.157368	1.29281	2.17944	2.46997	2.25562	2.0297	0.582505	15.593	0.476343	0.365472	0.0755547	0.0128693	0.710185	0.998099	1.97452	1.26328	1.64554	0.606049	13.7965	0.514281	0.501207	Mcm2
ENSMUSG00000002871	0.779288	1.16641	2.99016	5.32324	5.65978	6.39841	10.9404	4.87431	13.7109	17.0416	8.93284	0.212565	1.69167	3.2155	5.19594	3.73077	4.94572	8.20891	4.98324	15.9734	6.01963	8.85143	0.234241	0.250085	2.01026	4.75415	6.94414	2.05613	9.83351	4.85074	16.8891	5.11253	7.90827	Tpra1
ENSMUSG00000002881	0.494744	4.02	2.28294	2.09353	2.25548	5.11354	5.1964	3.79079	5.8053	5.95816	3.71097	0.5331	6.10252	3.014	3.37986	4.47976	5.18962	5.79011	3.74639	6.13998	2.24566	3.87787	0.727295	2.47709	2.23262	2.38555	3.1623	3.45954	4.84574	3.11256	4.82312	2.38818	3.50916	Nab1
ENSMUSG00000002885	0.202173	0.760651	2.14653	3.2225	3.54218	7.94719	10.9123	2.23728	21.41	20.6071	1.63268	0.0963138	1.12559	2.62271	4.09409	5.32852	4.71273	7.09068	3.15205	17.5712	5.60789	1.67609	0.239545	0.417261	1.5503	2.52844	5.39929	2.49446	13.5084	2.65354	17.5684	6.62032	1.29082	Adgre5
ENSMUSG00000002897	0.0597447	0.322381	0.614571	1.17102	1.36263	1.41388	1.7301	2.17273	15.8654	15.4337	1.23257	0.0232094	0.575602	0.578206	1.1039	1.01119	0.73536	1.24023	1.86821	15.4866	0.177062	1.17096	0.120043	0.152328	0.423637	0.763618	1.6438	0.42262	1.82416	1.82569	14.2299	0.393664	1.46819	Il17ra
ENSMUSG00000002900	0.281102	0.172534	2.75364	3.33561	3.96726	6.0334	6.33722	3.76346	2.27923	2.25217	1.75771	0.0773986	0.343721	2.98398	3.21449	4.9283	4.43369	6.65766	5.66294	1.92018	5.21146	1.35297	0.3558	0.181283	2.00883	2.65532	4.12477	3.06245	7.60942	7.19682	1.39313	6.7224	1.28464	Lamb1
ENSMUSG00000002908	0.0545314	0.0693603	0.0292723	0.0430788	0.0101729	0.0173559	0.104926	0.154093	0.10605	0.0759228	0.853473	0.0275036	0.0806604	0.0454655	0.0491988	0.0358834	0.0261159	0.10558	0.155008	0.0925386	0.671307	0.84954	0.0333393	0.0348955	0.0307248	0.00948497	0.0171029	0.0209542	0.0971784	0.133448	0.0723287	0.644595	0.740873	Kcnn1
ENSMUSG00000002910	0.0986361	0.364719	0.585884	0.747959	0.93046	0.992504	1.51357	0.367543	1.75515	1.74246	1.17806	0.0279126	0.386174	0.539669	1.00994	0.740488	0.881926	1.50867	0.372391	1.59423	0.339315	1.1119	0.115822	0.102459	0.527268	0.82146	1.22809	0.544285	1.56567	0.500431	2.10818	0.302478	0.870217	Arrdc2
ENSMUSG00000002930	0.00521332	0	0	0	0	0	0	0	0.0611174	0.0497786	4.83952	0	0	0	0	0	0	0	0	0.0221019	0	4.58388	0	0	0	0.00435376	0	0.00405987	0	0.00452651	0.0192876	0	5.90368	Ppp1r17
ENSMUSG00000002944	0.42572	5.05188	14.0049	3.52543	11.1909	2.50139	1.65937	47.4429	3.22261	3.13459	0.222308	1.344	4.27353	14.5475	1.51987	3.20023	3.00475	7.71576	43.0374	4.09277	140.437	0.250021	1.72553	3.50316	12.9544	3.85696	5.64868	2.47233	5.02239	41.0692	2.82705	148.571	0.318604	Cd36
ENSMUSG00000002948	0.488697	1.16901	2.75715	2.41087	2.19081	3.64205	5.79963	3.29833	12.2049	10.7564	8.99661	0.0555184	1.3055	3.26298	3.27548	2.90545	2.20022	4.45824	3.64767	12.3252	3.72758	8.52831	0.200794	0.431616	1.99815	1.93804	2.44083	1.04234	5.29661	2.88791	12.1574	4.51284	8.71667	Map2k7
ENSMUSG00000002949	0.794615	5.87713	5.36209	6.96024	6.22093	7.56483	10.2252	8.92231	9.69679	8.84155	8.74129	1.94386	4.26622	4.74848	7.92802	8.0618	7.06079	8.96401	6.6082	9.57919	12.3491	8.3342	1.67292	4.08154	5.03248	7.35614	7.13942	6.34087	10.0912	7.3938	8.98322	11.7997	9.33129	Timm44
ENSMUSG00000002957	0.381928	1.38345	2.51522	8.65936	10.1835	7.88546	4.38371	7.58007	5.56977	5.46226	12.9904	0.325238	2.57352	2.43638	6.20384	5.08269	5.32748	5.6053	8.7538	4.96548	2.8771	11.9809	0.391953	0.854816	1.60472	6.66125	8.03942	2.9235	4.15408	8.20757	4.81046	3.23709	11.8007	Ap2a2
ENSMUSG00000002963	0.584414	3.85657	2.11507	3.45626	4.12767	3.97789	4.81383	3.54045	12.0563	12.2121	4.50143	0.853225	3.74258	2.44735	3.25378	3.56583	4.09624	4.76371	3.50805	10.8276	2.78466	3.76048	0.502904	3.02316	2.46631	3.41008	3.50627	2.70689	4.50738	3.96489	12.5761	2.81876	4.64448	Pnkp
ENSMUSG00000002968	0.708595	1.00543	6.32617	7.03369	8.51474	7.52457	9.13938	6.38774	9.79496	11.7998	10.0916	0.10388	1.78521	5.79881	6.21733	5.28257	5.43955	10.5128	6.09196	9.61988	6.74236	8.75776	0.269529	0.500293	3.48765	4.35251	6.81656	2.17622	8.80959	6.48548	9.56607	6.25847	8.57734	Med25
ENSMUSG00000002980	0.312278	0.156205	2.45536	0.54681	0.565506	1.07803	2.39915	7.23584	1.9745	2.39	2.2976	0.0572566	0.154587	3.23513	1.55779	1.27292	1.60605	2.94174	5.88489	1.86936	14.3245	1.48875	0.38232	0.0268522	1.52647	0.910246	1.40994	1.14999	2.68657	6.19981	1.78491	14.7823	1.57305	Bcam
ENSMUSG00000002981	0.3739	4.45423	9.67287	14.4951	15.5302	16.1755	20.0379	19.0557	11.6046	11.9835	17.4856	0.122488	4.13095	8.93766	12.7317	11.322	12.5048	16.0744	17.4736	10.1621	7.10755	18.2051	0.220819	1.40782	5.88731	10.7085	14.7514	7.13857	18.5013	14.7504	10.9216	8.52842	17.5099	Clptm1
ENSMUSG00000002983	0.0501522	0.122825	0.597008	5.7748	7.81081	9.10753	5.7393	0.420025	5.40942	5.95461	0.721189	0.0548027	0.143754	0.620352	3.25361	6.36442	6.15591	5.42125	0.387604	5.10305	1.03438	0.475597	0.130326	0.0528383	0.423637	4.57222	8.93052	4.77376	7.04386	0.399171	5.15543	0.76266	0.572536	Relb
ENSMUSG00000002984	0.367748	2.41648	4.73903	4.10931	4.92261	7.33007	7.09922	5.74085	9.00065	9.72857	10.6943	0.136189	2.38072	4.68858	5.92299	7.68707	8.39207	7.49601	5.30712	8.89424	6.98045	9.30718	0.160418	0.628119	2.87433	4.87543	5.06718	5.18184	5.77326	4.33656	8.48837	6.28433	9.81371	Tomm40
ENSMUSG00000002985	9.06826	2983.4	32.259	49.4478	50.9315	60.2853	49.1624	42.4437	192.127	204.366	289.273	8.06786	1747.83	36.7937	55.8282	57.9499	57.9002	76.7969	38.1901	181.271	52.8524	285.402	8.19151	731.911	26.0314	45.3773	64.5977	49.108	70.319	38.0795	169.781	41.3813	275.473	Apoe
ENSMUSG00000002992	0.193519	35.0047	0.162607	191.352	334.172	4.6367	1.43851	0.0794778	0.82221	0.508034	0	0	42.6171	0.0645178	129.67	4.9678	4.89285	0.570477	0.0828286	0.768607	0.0301071	0.352886	0.00119069	77.7925	0.161565	437.703	115.74	3.67563	2.94506	0.0549887	0.927213	0	0	Apoc2
ENSMUSG00000002996	0.734244	7.3925	4.0564	7.07591	6.74556	5.72833	9.58109	7.51435	14.2029	13.5812	4.76	0.870402	5.01207	4.21487	6.04958	3.85353	4.11128	7.57371	5.78245	12.3078	5.45606	3.98775	0.664188	3.61119	4.33402	5.49164	7.46909	3.98378	10.6404	7.38693	13.4887	6.40427	3.90718	Hbp1
ENSMUSG00000002997	0.0147016	0.0281776	1.03638	0.326438	0.230344	0.65487	0.726034	0.152416	1.63462	1.74183	5.65998	0.0521444	0.0292778	0.787781	0.56237	0.718927	0.702913	1.54151	0.190675	2.0501	0.0789294	5.81172	0.192783	0.0415776	1.10062	0.410652	0.374519	0.592218	1.24778	0.110816	1.74593	0.0944181	5.62122	Prkar2b
ENSMUSG00000003031	0.518517	1.95191	2.46443	4.83478	4.57437	5.79542	9.93045	3.72339	22.758	24.2694	6.05258	1.01835	2.11737	2.33765	5.37343	4.72071	5.16683	9.26357	3.33935	22.7947	3.37346	6.39962	1.32816	2.32154	3.02418	5.84834	5.78026	4.59735	10.1618	4.1032	24.2556	3.20069	6.71707	Cdkn1b
ENSMUSG00000003032	0.0910246	0.0449397	19.3608	17.4154	17.0404	18.555	52.1864	0.356812	0.726168	0.809216	1.1433	0.0673787	0.0998373	15.8686	20.5163	12.426	12.3427	32.623	0.50424	0.63517	3.11177	0.847603	0.211726	0.0305645	14.6404	12.588	17.3542	6.5787	41.1438	0.415768	0.572602	3.73266	0.744915	Klf4
ENSMUSG00000003033	0.29643	2.43585	1.69618	2.37157	3.34798	3.16968	2.92064	4.53242	18.0094	17.7417	9.03236	0.182096	1.71319	2.04566	2.89385	3.03765	2.64799	3.36959	4.38823	16.753	5.39112	9.68257	0.347032	0.836998	1.24149	2.58566	3.68481	1.62552	3.30603	4.56792	16.5006	5.38081	8.11941	Ap1m1
ENSMUSG00000003037	0.509759	7.81343	6.28285	19.3136	22.3614	15.8999	13.9475	10.3633	19.3563	16.0544	4.47567	0.208475	6.77693	6.29849	16.6579	14.2323	13.3234	15.0997	8.71019	17.4276	2.47708	5.12483	0.214216	3.46307	6.20055	16.2751	18.0888	10.7233	12.7024	9.10315	16.0401	2.62533	4.82732	Rab8a
ENSMUSG00000003038	0.118134	0.355182	1.00989	1.05569	1.18951	2.33481	2.76698	0.987437	14.5087	15.6506	2.8595	0.375235	0.538419	0.986819	1.31436	2.56629	2.70703	2.08698	1.03248	16.9691	1.16848	2.94531	0.349522	0.851847	1.55746	2.15091	1.93141	2.951	2.33956	1.33733	17.219	1.37476	4.04223	Hmgn2
ENSMUSG00000003039	0.755619	6.59255	5.33575	7.02288	7.06074	7.88922	9.8383	8.64682	12.4622	11.8776	8.81131	1.55799	6.65338	5.20313	8.06946	8.14836	7.43401	10.7423	7.6963	11.6638	2.73665	8.51113	1.39484	5.69799	6.82311	8.33184	7.2738	8.84869	10.173	7.94168	11.5854	2.3807	8.89095	Fam32a
ENSMUSG00000003051	0.266192	0.109676	26.4031	38.5423	29.6937	43.4768	67.876	1.31071	0.593286	0.545891	0.0215056	0.0675832	0.0623617	22.6352	38.3127	37.1978	39.5203	62.9283	1.60992	0.643226	0.063469	0.0837438	0.221793	0.0736271	19.1094	38.8951	32.2125	26.12	61.8993	1.42183	0.510118	0.0185434	0.0209232	Elf3
ENSMUSG00000003053	0.0418109	188.154	0.0663017	1.6243	2.02768	0.0348906	0.0673964	0.0435954	0.0451459	0.0573081	0.0155041	0	119.477	0.0206399	0.265981	0	0	0	0.00591633	0.0293314	0	0.0324326	0.0479523	57.5014	0.0117171	1.25839	0.0729492	0.0159776	0	0.00452651	0.00642922	0	0.00570634	Cyp2c29
ENSMUSG00000003062	0.728614	3.93634	2.49751	6.32641	6.59388	8.32866	7.60046	7.28396	5.57403	5.9157	10.1859	3.71667	5.33193	2.24326	7.82723	9.71967	10.8585	13.8551	5.97887	7.31964	2.55764	11.7619	1.86538	8.17174	4.07194	13.0123	8.98933	15.4294	7.10956	8.76986	6.52264	2.4906	11.979	Stard3nl
ENSMUSG00000003068	2.73251	3.05387	8.42851	7.39875	9.36037	10.476	13.986	5.68803	26.3343	25.6855	10.9511	0.489748	4.16857	9.29547	10.4047	8.55661	8.30755	14.1147	8.22167	28.3627	9.53565	10.6333	1.4009	1.39409	6.81179	7.39828	10.3591	5.82566	12.9877	6.90159	31.1076	10.0478	9.90787	Stk11
ENSMUSG00000003070	0.0258581	0.0150281	0.211053	0.0307216	0.0530446	0.0821272	0.0927437	0.0528176	0.125855	0.164395	0.834969	0.00439649	0.00468445	0.279433	0.0667942	0.0483167	0.074549	0.182522	0.0294126	0.151201	0.116197	0.813719	0.00790185	0.00507346	0.213641	0.0251896	0.0650958	0.0561834	0.184324	0.0293385	0.264201	0.0922065	0.660509	Efna2
ENSMUSG00000003072	6.58422	36.3967	40.9434	51.4334	65.4777	45.6869	60.1689	71.8662	27.1167	29.1378	31.8596	6.1558	29.3413	34.4573	47.8394	40.6951	46.174	53.2422	60.7607	29.4037	81.5798	33.6476	9.69882	20.2879	32.3383	58.8023	55.9856	43.9806	57.7462	54.2202	29.528	74.3259	35.3339	Atp5d
ENSMUSG00000003099	0.906701	4.48616	9.61242	9.04381	10.1549	11.0296	19.1019	11.3098	18.6891	18.6883	21.3073	0.347834	3.62591	9.68055	11.5576	11.4441	10.3599	13.2311	10.4787	21.4128	8.88875	20.4061	0.862059	1.18397	6.792	7.88558	11.5759	5.33677	20.8184	9.22888	19.5426	9.49302	19.6764	Ppp5c
ENSMUSG00000003119	0.0840388	0.170944	1.21875	1.66497	1.95883	2.20634	2.91671	0.859501	5.511	5.20353	1.80572	0.0391594	0.712622	1.11268	1.8945	1.66574	1.66888	2.67578	1.1307	5.22409	0.873268	1.77605	0.134115	0.238576	0.682715	1.3478	2.13054	0.537082	3.00348	1.33146	4.10244	1.05289	1.59302	Cdk12
ENSMUSG00000003123	0.140864	0.285822	1.49069	6.04528	13.3262	3.49586	1.2153	0.763256	2.35504	2.07836	1.19631	0.0557229	0.412378	1.61208	3.22748	2.62499	2.75072	2.99672	1.44342	2.27649	2.58742	1.28472	0.256107	0.0695436	1.29591	5.387	11.9782	1.25922	2.44205	1.23423	1.71218	3.134	0.985294	Lipe
ENSMUSG00000003131	0.223235	1.73877	2.31748	2.12047	2.25476	3.45185	3.92785	3.38854	7.41075	7.50423	14.464	0.487499	1.70558	2.15969	2.88274	3.09337	3.15322	4.61899	2.98082	7.61192	1.81847	14.5337	0.473137	1.14116	1.9781	2.11981	2.57504	2.34792	3.76458	2.96419	6.98615	1.86029	14.9292	Pafah1b2
ENSMUSG00000003134	0.462526	0.207503	1.29354	0.956659	1.39369	1.93491	2.64555	0.30936	3.8308	4.13099	3.17333	0.079648	0.510898	1.69579	2.01954	1.45485	1.49446	2.26415	0.295478	3.15623	0.835512	2.92305	0.340645	0.293518	1.21675	0.98426	1.83507	0.810403	2.82919	0.274105	3.44043	0.645786	2.88313	Tbc1d8
ENSMUSG00000003135	0.251804	1.30152	1.44429	2.12562	1.99408	2.55686	3.27924	3.73797	6.49335	6.53354	3.31787	0.393843	1.39787	1.57369	2.69722	2.32392	2.09655	2.68132	3.27494	6.19182	1.69397	3.60994	0.545769	0.961235	1.28081	2.09851	2.39249	1.66154	3.17738	3.31575	6.30666	1.78084	3.58477	Cnot11
ENSMUSG00000003153	0.00229386	0.0122825	0.0853286	0.192053	0.24742	0.209881	0.163087	0.0746153	2.35483	1.83135	11.5483	0.00470322	0.0124431	0.176666	0.285456	0.180204	0.209085	0.39941	0.0529089	1.69874	0.146955	11.6895	0.0169944	0.00272235	0.161435	0.256872	0.208376	0.0918055	0.306092	0.0851654	1.7174	0.12453	10.9942	Slc2a3
ENSMUSG00000003154	0.117404	0.0851108	1.14337	0.947563	1.18242	1.2736	2.60115	0.974861	3.17874	2.79889	2.63194	0.0562341	0.210215	1.04715	1.09553	0.937689	0.784743	2.10588	0.93478	2.58778	2.24111	2.61905	0.0912501	0.075112	0.817071	0.74838	1.36649	0.32885	2.50264	1.11285	2.49393	2.68488	2.24877	Foxj2
ENSMUSG00000003161	1.31782	8.25257	28.8935	43.4226	39.0048	43.2409	64.873	20.2062	26.282	29.3016	10.9891	1.22212	6.13326	21.5003	62.5729	52.8232	54.5811	65.0769	19.9779	26.835	7.02895	11.6978	1.63438	6.09805	35.0369	54.0894	34.899	64.0431	53.5972	20.4598	26.0739	7.08935	12.5178	Sri
ENSMUSG00000003166	0.440734	1.0774	5.10581	4.39473	4.8236	4.77179	8.12549	3.76748	8.12861	7.78407	9.83933	0.27064	2.07067	5.08189	5.83724	3.88076	3.72096	6.74606	3.99183	7.28865	2.63901	9.00924	0.358614	0.585923	3.76261	3.78124	5.07957	1.84764	7.52011	3.75298	6.84631	3.08909	8.60968	Dgcr2
ENSMUSG00000003184	2.34579	8.09694	5.32667	10.8358	11.0968	11.4448	16.1154	6.46537	28.2786	28.0785	7.71602	1.07888	6.90912	7.27045	11.0272	9.29112	9.62125	14.5655	8.75566	31.5466	4.49751	7.7601	1.75681	3.5534	5.36421	10.201	10.9028	6.36221	14.8378	8.18779	35.3402	5.38064	5.86659	Irf3
ENSMUSG00000003190	0.130229	0.498671	0.912562	0.77971	0.989499	1.55183	1.93092	0.632469	5.2842	5.62331	0.437365	0.0909971	0.719941	0.639549	1.12662	1.27905	1.4473	1.72021	0.774194	5.26685	1.03536	0.401535	0.0156955	0.306388	0.524534	0.747291	1.28586	0.761554	1.81865	0.771519	5.60567	0.781373	0.291023	Bcl2l12
[truncated: 46,998 more rows]

## Sheet: Description mRNA expression
Ensembl	Ensembl id
Pancreas_R1	Transcrip quantifications
Liver_R1
Stomach_R1
Duodenum_R1
Jejunum_R1
Ileum_R1
Colon_R1
Kidney_R1
Thymus_R1
Heart_R1
Brain_R1
Pancreas_R2
Liver_R2
Stomach_R2
Duodenum_R2
Jejunum_R2
Ileum_R2
Colon_R2
Kidney_R2
Thymus_R2
Heart_R2
Brain_R2
Pancreas_R3
Liver_R3
Stomach_R3
[truncated: 9 more rows]

## Sheet: Mouse_Housekeeping_sourceGenes
UniprotAcc	ENTREZID	Gene_name	Housekeeping
[truncated: 38 more rows]
