# Supplementary material for: Understanding the constitutive presentation of MHC class I immunopeptidomes in primary tissues
Source: iScience. 2022 Jan 18;25(2):103768. doi: 10.1016/j.isci.2022.103768 (PMC8810409; doi:10.1016/j.isci.2022.103768)
Supplement: Table S3. Mouse proteome, related to Figure 6 [file mmc4.zip]

Archive with 2 entries (2 files):
- Table S3.xlsx
- __MACOSX/._Table S3.xlsx
