# Supplementary material for: Understanding the constitutive presentation of MHC class I immunopeptidomes in primary tissues
Source: iScience. 2022 Jan 18;25(2):103768. doi: 10.1016/j.isci.2022.103768 (PMC8810409; doi:10.1016/j.isci.2022.103768)
Supplement: Table S3. Mouse proteome, related to Figure 6 [file mmc4.zip › Table S3.xlsx]

## Sheet: Mouse_ProteinCorr
Table S3. Mouse proteome, Related to Figure 6.
Majority.protein.IDs	Protein.names	Gene.names	MW	adrenal	colon	heart	smallintestine	kidney	liver	lung	brain	ovary	pancreas	spleen	stomach	thymus	uterus	Gene_names	UniprotAcc	RankN	Corr.rsq	Corr.slope	Corr.n	Corr.pValue	SigCorr	Title
F6VME3;P04370-10;P04370-5;F6RT34;P04370-4;P04370-7;F6ZIA4;F7A0B0;P04370-9;P04370;F6RWW8;P04370-8;P04370-14	Myelin basic protein	Mbp	20.829	7.8801	7.34219	8.05254	7.10017	7.41223	7.4944	7.43691	10.2344	6.88271	8.18052	7.21173	7.77268	7.68184	7.5286	Mbp	F6VME3	14	0.234123	-0.000293918	14	0.0796	NA	Protein intensities vs. # MHCI peptides/tissue (Mouse)
Q9D8U3	Endoplasmic reticulum resident protein 27	Erp27	30.693	8.01069	6.33125	7.29204	6.28189	6.57833	5.78128	5.58922	6.41873	6.22331	9.59661	6.1858	6.90746	7.66113	6.69279	Erp27	Q9D8U3	14	0.314492	-0.00044202	14	0.037	NA	Protein intensities vs. # MHCI peptides/tissue (Mouse)
P24622;Q546L9;P24622-2;Q569M7	Alpha-crystallin A chain;Alpha-crystallin A chain, short form	Cryaa	22.489	8.73516	8.12898	9.61996	7.97863	7.86181	8.10188	9.00973	8.5195	7.90158	8.18578	7.83553	9.29148	8.21538	8.44453	Cryaa	P24622	14	0.215314	-0.000195605	14	0.0946	NA	Protein intensities vs. # MHCI peptides/tissue (Mouse)
Q91WB5;G3UXN8		Abpa	10.08	7.47413	6.36818	7.82629	6.54352	7.04088	6.53481	5.88182	6.17805	7.26444	7.24624	6.47713	7.71672	7.03598	7.72395	Abpa	Q91WB5	14	0.300662	-0.00025838	14	0.0423	NA	Protein intensities vs. # MHCI peptides/tissue (Mouse)
P11404;Q5EBJ0	Fatty acid-binding protein, heart	Fabp3	14.819	8.25228	7.61456	10.4323	7.21712	8.70434	7.26377	8.45918	9.07518	8.25173	7.76674	7.40908	9.52964	8.002	8.45288	Fabp3	P11404	14	0.404074	-0.00043635	14	0.0146	NA	Protein intensities vs. # MHCI peptides/tissue (Mouse)
P62696	Beta-crystallin B2	Crybb2	23.381	8.11229	7.80332	10.0877	7.80084	7.6154	7.82418	7.99667	8.19977	7.83847	8.1595	7.67373	8.95351	7.9245	8.14937	Crybb2	P62696	14	0.284681	-0.000260386	14	0.0494	NA	Protein intensities vs. # MHCI peptides/tissue (Mouse)
P63040;D3YZ72	Complexin-1	Cplx1	15.122	7.29977	6.04225	7.06871	5.89119	7.14688	6.3695	6.36933	9.23835	6.7663	7.40104	6.44264	7.27464	7.27779	7.46512	Cplx1	P63040	14	0.392796	-0.000392736	14	0.0165	NA	Protein intensities vs. # MHCI peptides/tissue (Mouse)
P23927;Q52L78;F8WJ07	Alpha-crystallin B chain	Cryab	20.069	8.58763	8.0915	10.4733	7.76537	8.1684	8.15668	8.92862	9.23738	8.18392	8.4318	7.89515	9.77506	8.17399	8.37171	Cryab	P23927	14	0.361972	-0.000348811	14	0.0228	NA	Protein intensities vs. # MHCI peptides/tissue (Mouse)
P19246;F7A3A1	Neurofilament heavy polypeptide	Nefh	116.99	6.61238	7.75353	6.83804	5.27013	5.86085	5.94355	5.98864	8.85286	8.08688	7.22871	7.97158	6.60501	8.35583	7.28996	Nefh	P19246	14	0.111738	-0.00026945	14	0.243	NA	Protein intensities vs. # MHCI peptides/tissue (Mouse)
P46660	Alpha-internexin	Ina	55.741	7.22644	7.08398	7.72142	6.4029	6.56195	6.62389	6.54743	9.69526	6.78641	6.78918	6.56937	7.35307	7.43406	7.14761	Ina	P46660	14	0.262451	-0.000323085	14	0.0611	NA	Protein intensities vs. # MHCI peptides/tissue (Mouse)
P08551	Neurofilament light polypeptide	Nefl	61.508	8.19895	7.64583	8.60968	7.25763	7.42892	7.36047	7.58097	10.35	7.54407	7.54831	7.36846	8.10589	8.04204	8.03484	Nefl	P08551	14	0.287717	-0.000323155	14	0.048	NA	Protein intensities vs. # MHCI peptides/tissue (Mouse)
P04247;Q3UVB1	Myoglobin	Mb	17.069	8.41861	8.23065	10.9955	7.78875	7.96671	8.03394	8.98661	8.73726	8.09927	8.38481	7.9737	8.68579	8.56669	8.43083	Mb	P04247	14	0.186356	-0.000257084	14	0.123	NA	Protein intensities vs. # MHCI peptides/tissue (Mouse)
E9Q789;Q9WVJ5;E9PYP8;E9Q788	Beta-crystallin B1;Beta-crystallin B1B	Crybb1	30.138	6.27846	7.7886	7.84635	7.60649	6.81705	6.38243	6.7651	7.0486	NA	NA	NA	7.21479	4.95387	5.47924	Crybb1	E9Q789	11	0.0289053	-0.000131168	11	0.617	NA	Protein intensities vs. # MHCI peptides/tissue (Mouse)
Q8JZX1		Abpg	12.794	6.91713	6.21598	NA	NA	5.99742	6.67691	6.67192	6.95098	6.60587	6.51437	6.62231	8.38184	6.98137	6.96204	Abpg	Q8JZX1	12	0.13043	-0.000160981	12	0.249	NA	Protein intensities vs. # MHCI peptides/tissue (Mouse)
O55042;O55042-2	Alpha-synuclein	Snca	14.485	7.41993	7.22383	8.0421	7.49121	7.1684	7.20178	7.12737	9.46542	7.02194	8.21488	7.46023	7.86091	7.36989	7.99399	Snca	O55042	14	0.24322	-0.000240005	14	0.0731	NA	Protein intensities vs. # MHCI peptides/tissue (Mouse)
P60202;Q3UYM8;A2AEB1;P60202-2	Myelin proteolipid protein	Plp1	30.077	6.39139	6.12894	6.86332	5.06127	6.22617	6.15027	6.21149	8.98599	6.36098	5.99843	5.30497	NA	6.52114	6.30064	Plp1	P60202	13	0.322529	-0.000396447	13	0.0429	NA	Protein intensities vs. # MHCI peptides/tissue (Mouse)
Q9JJU9;D3Z1U1;D3YYW5;D3Z2L5	Beta-crystallin B3	Crybb3	24.291	7.34101	7.39439	8.7935	6.77991	6.81705	7.43328	6.90471	7.53808	7.01313	7.68584	6.75431	8.64294	6.96121	7.63581	Crybb3	Q9JJU9	14	0.327819	-0.00027786	14	0.0324	NA	Protein intensities vs. # MHCI peptides/tissue (Mouse)
P07743;B7ZCG3	BPI fold-containing family A member 2	Bpifa2	24.753	6.64274	6.46602	6.96116	6.50489	6.41444	5.92365	6.04408	7.62944	6.06353	6.4366	7.6029	8.441	6.62714	6.86609	Bpifa2	P07743	14	0.0770818	-0.00014756	14	0.337	NA	Protein intensities vs. # MHCI peptides/tissue (Mouse)
Q9QUK9;E9PXU6		Try5	26.277	7.05846	6.5105	7.15282	8.48421	6.45161	6.1767	6.12997	6.46359	6.3944	8.87816	6.74546	6.6652	6.34956	NA	Try5	Q9QUK9	13	0.0390622	-0.000123134	13	0.517	NA	Protein intensities vs. # MHCI peptides/tissue (Mouse)
O09161;B9EHC7;E9PXG0;E9PZ67	Calsequestrin-2;Calsequestrin	Casq2	48.176	6.65986	6.41042	9.72938	6.23433	6.55429	6.29292	7.51988	6.93348	6.49778	6.02293	5.6663	6.68748	6.76792	7.1373	Casq2	O09161	14	0.112815	-0.000243874	14	0.24	NA	Protein intensities vs. # MHCI peptides/tissue (Mouse)
Q6P3Z7;P50752;Q54AB6;P50752-4;P50752-3;P50752-2	Troponin T, cardiac muscle	Tnnt2	35.926	7.60937	7.30278	10.6446	6.76721	7.69128	7.28491	8.2977	7.54248	7.72308	6.95184	6.66305	7.77028	7.32012	7.55227	Tnnt2	Q6P3Z7	14	0.157959	-0.00028859	14	0.159	NA	Protein intensities vs. # MHCI peptides/tissue (Mouse)
Q91XV3	Brain acid soluble protein 1	Basp1	22.086	7.1331	6.54447	7.25276	6.39196	7.07644	6.12327	6.45989	9.07235	7.21862	7.47756	7.88749	7.73271	7.77387	7.99872	Basp1	Q91XV3	14	0.218967	-0.000276855	14	0.0915	NA	Protein intensities vs. # MHCI peptides/tissue (Mouse)
Q62468	Villin-1	Vil1	92.774	8.0039	9.58448	8.42439	9.97064	9.43315	7.63512	7.67874	7.97544	7.60151	7.91871	7.52123	8.22944	7.86772	8.06617	Vil1	Q62468	14	0.0491693	0.000133242	14	0.446	NA	Protein intensities vs. # MHCI peptides/tissue (Mouse)
Q7TQF7	Amphiphysin	Amph	75.012	6.85424	6.35483	7.27322	5.56877	6.51156	5.97522	7.48146	9.25829	6.05055	5.79723	5.86327	6.94524	6.6996	6.54185	Amph	Q7TQF7	14	0.170778	-0.000292837	14	0.142	NA	Protein intensities vs. # MHCI peptides/tissue (Mouse)
P48787;Q497F1	Troponin I, cardiac muscle	Tnni3	24.258	7.40116	7.44347	10.3956	7.91935	6.95782	7.22607	7.75562	7.41221	6.44546	7.33518	7.55298	7.17098	7.18259	7.36889	Tnni3	P48787	14	0.00748593	-5.82902e-05	14	0.769	NA	Protein intensities vs. # MHCI peptides/tissue (Mouse)
Q9CR35	Chymotrypsinogen B;Chymotrypsin B chain A;Chymotrypsin B chain B;Chymotrypsin B chain C	Ctrb1	27.822	7.84704	7.28643	7.81347	8.89673	6.90239	6.77303	6.89224	7.18047	6.94973	9.94454	7.42056	7.50293	7.74686	7.30241	Ctrb1	Q9CR35	14	0.0638342	-0.000165592	14	0.383	NA	Protein intensities vs. # MHCI peptides/tissue (Mouse)
P00683;Q8C6G3	Ribonuclease pancreatic	Rnase1	16.82	8.1879	6.82105	7.45884	7.70393	6.89207	7.03569	NA	7.22884	6.2923	10.0678	6.81622	9.38534	7.70162	8.79342	Rnase1	P00683	13	0.147715	-0.000314892	13	0.195	NA	Protein intensities vs. # MHCI peptides/tissue (Mouse)
P00688;E9PZ01	Pancreatic alpha-amylase	Amy2;Amy2a2	57.318	9.13815	8.17285	8.55132	9.42369	8.05545	8.10038	8.1627	7.98425	8.35461	10.6213	8.52718	8.27303	8.86859	8.15268	Amy2	P00688	14	0.0575956	-0.000130986	14	0.409	NA	Protein intensities vs. # MHCI peptides/tissue (Mouse)
P19123;E9Q8P0	Troponin C, slow skeletal and cardiac muscles	Tnnc1	18.42	7.77689	7.22929	10.1687	6.73475	7.11183	6.98388	7.65392	7.11306	6.596	7.75631	6.92688	6.96373	7.42684	7.53207	Tnnc1	P19123	14	0.112011	-0.000220169	14	0.242	NA	Protein intensities vs. # MHCI peptides/tissue (Mouse)
Q8VCK7	Syncollin	Sycn	14.595	7.10693	7.19101	6.76781	6.37114	5.80256	5.8693	5.98945	NA	6.44595	8.93996	6.27495	6.53205	6.81823	6.55938	Sycn	Q8VCK7	13	0.295715	-0.000334294	13	0.0547	NA	Protein intensities vs. # MHCI peptides/tissue (Mouse)
P51162	Gastrotropin	Fabp6	14.486	7.957	7.5276	8.2032	9.33928	7.17824	7.52767	7.20981	7.74033	7.51692	7.59407	7.35768	7.50924	7.85883	8.1435	Fabp6	P51162	14	0.00362162	2.50249e-05	14	0.838	NA	Protein intensities vs. # MHCI peptides/tissue (Mouse)
Q059R7;Q08652	Retinol-binding protein 2	Rbp2	15.609	7.39841	7.85768	8.85383	9.04944	7.35216	7.24801	7.37494	7.67795	7.39353	7.46053	7.22909	8.42429	7.45955	7.96572	Rbp2	Q059R7	14	0.0153012	-5.59017e-05	14	0.674	NA	Protein intensities vs. # MHCI peptides/tissue (Mouse)
P58771;Q545Y3;Q8BSH3;E9Q454	Tropomyosin alpha-1 chain	Tpm1	32.68	7.76639	7.39992	10.1474	6.7905	7.42649	6.92279	7.93248	7.69864	7.9035	7.39704	8.08331	8.19021	7.66113	8.8173	Tpm1	P58771	14	0.153264	-0.000246158	14	0.166	NA	Protein intensities vs. # MHCI peptides/tissue (Mouse)
P07146;Q792Y6	Anionic trypsin-2	Prss2	26.203	7.63888	7.42311	7.15857	8.80424	6.96846	7.03569	6.91683	7.55387	5.59777	9.1825	6.28712	6.33101	7.31387	5.49156	Prss2	P07146	14	0.00215694	-3.64181e-05	14	0.875	NA	Protein intensities vs. # MHCI peptides/tissue (Mouse)
E9QPB2;Q8CIT9	Suprabasin	Sbsn	70.492	7.07036	6.1183	6.48147	6.46249	6.75299	6.42128	6.57375	6.82912	5.50006	6.85162	6.22132	9.59179	6.8362	6.82758	Sbsn	E9QPB2	14	0.08719	-0.000202574	14	0.305	NA	Protein intensities vs. # MHCI peptides/tissue (Mouse)
P30275;Q545N7	Creatine kinase U-type, mitochondrial	Ckmt1	47.003	7.40525	8.84472	7.82153	9.10442	8.46219	6.89716	8.15815	8.83602	7.4488	7.61159	6.75256	8.79591	7.5578	7.82086	Ckmt1	P30275	14	0.0175822	-7.51297e-05	14	0.651	NA	Protein intensities vs. # MHCI peptides/tissue (Mouse)
P32848;Q545M7	Parvalbumin alpha	Pvalb	11.93	7.96829	7.28165	8.39128	7.67306	8.47656	7.32968	7.42594	8.59237	7.35799	8.30113	8.54738	7.86671	7.92757	7.88501	Pvalb	P32848	14	0.0764412	-9.8627e-05	14	0.339	NA	Protein intensities vs. # MHCI peptides/tissue (Mouse)
P51667;E9Q8Y0;F6RBQ5	Myosin regulatory light chain 2, ventricular/cardiac muscle isoform	Myl2	18.864	8.10961	7.97456	10.9747	7.47348	7.76991	7.96787	7.97282	8.07518	7.70225	7.90144	7.75431	8.20896	7.85973	8.24125	Myl2	P51667	14	0.129034	-0.000228018	14	0.207	NA	Protein intensities vs. # MHCI peptides/tissue (Mouse)
P08074;Q542P5;F6YNX9	Carbonyl reductase [NADPH] 2	Cbr2	25.958	7.64439	7.86086	8.16294	7.21121	7.04823	7.30787	10.0065	7.77557	8.18792	7.97107	7.48371	8.12326	8.34425	9.01603	Cbr2	P08074	14	0.0144038	-6.98103e-05	14	0.683	NA	Protein intensities vs. # MHCI peptides/tissue (Mouse)
Q3USB7;F6Q993	Inactive phospholipase C-like protein 1	Plcl1	122.67	7.48102	6.83809	7.65413	6.82406	7.06115	7.54258	7.12982	7.44515	7.27679	7.72534	7.40125	7.38456	8.08247	7.96445	Plcl1	Q3USB7	14	0.0662328	-7.28948e-05	14	0.374	NA	Protein intensities vs. # MHCI peptides/tissue (Mouse)
Q9QXN5	Inositol oxygenase	Miox	33.163	6.80941	6.42509	6.78041	5.75662	8.84585	6.39563	6.08867	6.8424	6.19825	6.35386	6.21796	6.26378	6.01831	6.39833	Miox	Q9QXN5	14	0.0141306	-6.58846e-05	14	0.686	NA	Protein intensities vs. # MHCI peptides/tissue (Mouse)
Q91X79	Chymotrypsin-like elastase family member 1	Cela1	28.9	8.16017	7.12208	7.69872	8.45121	6.17666	6.50768	6.60725	6.99987	6.66473	9.99201	6.83407	7.13529	8.02769	5.42211	Cela1	Q91X79	14	0.108136	-0.000280892	14	0.251	NA	Protein intensities vs. # MHCI peptides/tissue (Mouse)
Q3V2H7;Q64285	Bile salt-activated lipase	Cel	65.812	8.03682	6.79969	7.34093	8.18388	7.01492	6.46233	7.22965	6.87529	7.14191	10.0081	7.34573	7.60251	7.88156	7.27733	Cel	Q3V2H7	14	0.124214	-0.000229658	14	0.216	NA	Protein intensities vs. # MHCI peptides/tissue (Mouse)
A2AS59;P12658	Calbindin	Calb1	29.994	7.73069	7.14739	7.5423	6.44738	9.48994	6.82982	6.695	8.7867	8.68197	6.94947	6.6317	7.08486	6.98727	8.35234	Calb1	A2AS59	14	0.178299	-0.000301102	14	0.133	NA	Protein intensities vs. # MHCI peptides/tissue (Mouse)
Q08331;Q8CCS7	Calretinin	Calb2	31.372	7.16492	7.6294	7.86553	7.13388	7.26065	6.849	6.88372	9.02101	6.48947	6.2649	6.43174	7.17718	7.13763	7.0383	Calb2	Q08331	14	0.0587533	-0.000125932	14	0.404	NA	Protein intensities vs. # MHCI peptides/tissue (Mouse)
O35486;Q3UPY3	Beta-crystallin S	Crygs	20.85	6.78745	7.23736	8.83257	6.22638	6.33684	6.66479	6.79836	6.62324	5.81535	6.045	5.8401	6.88737	NA	NA	Crygs	O35486	12	0.0425376	-0.000117188	12	0.52	NA	Protein intensities vs. # MHCI peptides/tissue (Mouse)
P12242	Mitochondrial brown fat uncoupling protein 1	Ucp1	33.247	8.06445	6.50028	7.2552	6.26271	7.63471	6.84631	6.39172	6.73899	6.14618	6.72845	6.5747	6.46043	7.23089	7.0128	Ucp1	P12242	14	0.0215266	-6.02837e-05	14	0.617	NA	Protein intensities vs. # MHCI peptides/tissue (Mouse)
Q9JJW5	Myozenin-2	Myoz2	29.761	6.1258	5.46159	9.49417	5.48187	5.81603	5.42265	6.83671	NA	5.58803	6.13118	7.36418	6.14246	6.4236	5.98654	Myoz2	Q9JJW5	13	0.0480532	-0.000184597	13	0.472	NA	Protein intensities vs. # MHCI peptides/tissue (Mouse)
Q7TPZ8	Carboxypeptidase A1	Cpa1	47.384	8.27485	7.39992	7.677	8.77632	6.99889	7.28392	7.07806	7.44305	7.66238	10.2705	7.79283	7.9765	7.9955	7.44453	Cpa1	Q7TPZ8	14	0.108517	-0.000208841	14	0.25	NA	Protein intensities vs. # MHCI peptides/tissue (Mouse)
O70456	14-3-3 protein sigma	Sfn	27.706	7.17426	8.73698	7.66572	8.76537	7.54898	6.72585	7.92079	7.80553	7.60343	7.04306	7.64089	9.23027	8.63187	8.06617	Sfn	O70456	14	0.00711792	4.59278e-05	14	0.774	NA	Protein intensities vs. # MHCI peptides/tissue (Mouse)
E9Q0B5;E9Q9C6		Fcgbp	275.22	7.3457	9.08398	8.01535	9.12184	6.66391	7.04942	6.71941	7.04706	7.17336	7.57313	6.23504	7.84098	8.08515	7.78	Fcgbp	E9Q0B5	14	4.21375e-07	-4.1559e-07	14	0.998	NA	Protein intensities vs. # MHCI peptides/tissue (Mouse)
A2AS95;P05208	Chymotrypsin-like elastase family member 2A	Cela2a	28.913	7.79497	6.87027	7.33459	8.41134	6.18771	7.75676	6.36376	6.0607	7.09267	9.65587	7.18852	6.52868	7.52229	6.66365	Cela2a	A2AS95	14	0.00293499	-3.9504e-05	14	0.854	NA	Protein intensities vs. # MHCI peptides/tissue (Mouse)
P62761;Q4W4C9	Visinin-like protein 1	Vsnl1	22.142	8.02067	6.15179	7.0332	6.0497	6.57833	6.24203	7.59205	9.44235	5.89878	6.40037	5.71283	6.4469	7.01942	6.6249	Vsnl1	P62761	14	0.165799	-0.000305567	14	0.148	NA	Protein intensities vs. # MHCI peptides/tissue (Mouse)
P36369;P36368;F7BJ25	Kallikrein 1-related peptidase b26;Epidermal growth factor-binding protein type B	Klk1b26;Egfbp2	28.463	5.87237	5.72202	6.70995	5.54334	5.84076	6.02641	5.08663	6.24727	4.63472	5.66899	6.34976	5.5783	6.66917	6.18685	Klk1b26	P36369	14	0.0217502	6.3532e-05	14	0.615	NA	Protein intensities vs. # MHCI peptides/tissue (Mouse)
A2RT14;Q64288	Olfactory marker protein	Omp	18.866	6.53588	6.49395	7.10412	6.14694	6.33806	6.27503	6.35028	7.20067	6.3496	6.60033	6.68	6.74193	6.7364	5.99579	Omp	A2RT14	14	0.250129	-0.000127922	14	0.0686	NA	Protein intensities vs. # MHCI peptides/tissue (Mouse)
B2RSH3;Q08091;Q08091-2	Calponin-1	Cnn1	33.355	7.62764	8.97941	8.06274	8.23315	7.59104	7.10635	8.57837	6.68443	8.41767	7.2612	7.89388	9.45955	6.63758	9.31536	Cnn1	B2RSH3	14	7.2174e-05	5.79855e-06	14	0.977	NA	Protein intensities vs. # MHCI peptides/tissue (Mouse)
Q9QXC6;E9Q7J6;P02525	Beta-crystallin A1	Cryba1	25.206	7.44541	7.39159	8.93227	6.6975	7.28666	7.34876	7.28764	7.79217	6.99226	6.97486	6.65432	8.27453	7.44583	7.81009	Cryba1	Q9QXC6	14	0.218298	-0.000214812	14	0.0921	NA	Protein intensities vs. # MHCI peptides/tissue (Mouse)
Q06318;Q3UKV9	Uteroglobin	Scgb1a1	10.519	7.13055	6.74945	7.76717	6.82887	7.22722	7.22944	9.49324	7.84812	6.94364	7.08349	7.32741	7.72745	7.16494	7.27062	Scgb1a1	Q06318	14	0.000638744	-1.30528e-05	14	0.932	NA	Protein intensities vs. # MHCI peptides/tissue (Mouse)
P15947	Kallikrein-1	Klk1	28.774	7.69109	8.42311	8.05998	8.20454	8.01961	7.83814	6.93248	7.50011	7.22663	9.55114	7.53884	7.78676	8.34425	7.4886	Klk1	P15947	14	0.0161548	-6.08938e-05	14	0.665	NA	Protein intensities vs. # MHCI peptides/tissue (Mouse)
P70695;Q3TKP4	Fructose-1,6-bisphosphatase isozyme 2	Fbp2	36.947	7.2928	8.51018	7.93227	8.88566	7.97884	6.60035	6.69953	7.22435	6.9885	7.23319	6.56937	7.52544	6.25806	6.17252	Fbp2	P70695	14	0.00368654	-3.75505e-05	14	0.837	NA	Protein intensities vs. # MHCI peptides/tissue (Mouse)
P09542	Myosin light chain 3	Myl3	22.421	7.9087	7.70957	10.8357	7.455	8.0453	7.64809	7.86212	7.89768	7.31929	7.64465	7.35241	8.05168	7.66113	8.01828	Myl3	P09542	14	0.115434	-0.000221345	14	0.235	NA	Protein intensities vs. # MHCI peptides/tissue (Mouse)
Q9R0T7;E9Q015		Try4	26.274	7.91713	7.41787	7.58286	8.83991	6.80446	6.84361	6.9401	7.23477	6.87364	9.77692	7.11344	7.72745	7.45729	5.85114	Try4	Q9R0T7	14	0.0807553	-0.000203908	14	0.325	NA	Protein intensities vs. # MHCI peptides/tissue (Mouse)
P35385;Q5FW72	Heat shock protein beta-7	Hspb7	18.621	6.10668	6.77722	8.80692	5.69627	5.87878	5.96554	6.94759	6.05801	7.42638	5.89235	6.38105	8.13585	5.38548	8.14519	Hspb7	P35385	14	0.13282	-0.000291958	14	0.2	NA	Protein intensities vs. # MHCI peptides/tissue (Mouse)
Q9CQW5	Galectin-2	Lgals2	14.88	7.21607	7.61007	7.38189	9.14481	6.57267	6.97993	7.13708	7.5383	6.91583	8.34271	7.33299	9.55003	7.84423	7.41514	Lgals2	Q9CQW5	14	0.019574	-8.8835e-05	14	0.633	NA	Protein intensities vs. # MHCI peptides/tissue (Mouse)
B2RXX9;Q91Z83	Myosin-7	Myh7	222.88	7.34101	6.81756	8.31994	6.49811	6.76713	6.70767	6.7628	7.05047	6.58598	6.34276	6.61754	7.21422	7.22707	6.99643	Myh7	B2RXX9	14	0.134305	-0.000136119	14	0.197	NA	Protein intensities vs. # MHCI peptides/tissue (Mouse)
P58774	Tropomyosin beta chain	Tpm2	32.836	8.76223	9.27681	8.77966	7.94453	8.42771	7.62671	9.01928	8.17576	9.12936	8.1352	9.08577	9.76788	8.43406	10.0712	Tpm2	P58774	14	0.028805	-8.85245e-05	14	0.562	NA	Protein intensities vs. # MHCI peptides/tissue (Mouse)
P26339	Chromogranin-A;Pancreastatin;Beta-granin;WE-14	Chga	51.789	9.94932	8.40538	6.63706	7.50489	6.30868	5.73584	6.15918	7.51513	6.33872	8.02826	6.71204	8.43792	6.70503	7.3955	Chga	P26339	14	0.174702	-0.000360155	14	0.137	NA	Protein intensities vs. # MHCI peptides/tissue (Mouse)
E9Q5Z6;E9Q4Y1		Adh6a	39.955	7.4173	7.38501	8.03041	8.96485	7.7501	6.93615	7.45574	7.10623	7.29662	6.68362	6.98722	7.32653	6.96107	6.97277	Adh6a	E9Q5Z6	14	0.0218904	6.45223e-05	14	0.614	NA	Protein intensities vs. # MHCI peptides/tissue (Mouse)
P37804	Transgelin	Tagln	22.576	8.9608	9.74945	9.36697	9.03973	8.68795	7.88746	9.22965	8.35147	9.73028	8.84074	9.28465	10.4731	8.58392	10.3359	Tagln	P37804	14	0.0532857	-0.000126186	14	0.427	NA	Protein intensities vs. # MHCI peptides/tissue (Mouse)
B2RS76		Cpb1	47.573	8.36697	7.37639	8.25325	8.61179	6.84352	6.76334	6.7888	6.92481	6.57548	9.79498	7.26619	7.08078	7.62424	7.58398	Cpb1	B2RS76	14	0.064513	-0.000173925	14	0.381	NA	Protein intensities vs. # MHCI peptides/tissue (Mouse)
P08553	Neurofilament medium polypeptide	Nefm	95.915	8.05846	7.43595	8.21304	7.4029	7.66391	7.43952	7.50677	10.3188	7.01538	6.95496	7.04019	7.73271	7.7193	7.77214	Nefm	P08553	14	0.124005	-0.000220678	14	0.217	NA	Protein intensities vs. # MHCI peptides/tissue (Mouse)
B2RQQ1;Q02566	Myosin-6	Myh6	223.56	8.12799	7.8105	10.8247	7.59296	7.85504	7.75343	9.13947	8.02421	7.75526	7.69606	7.03655	7.7456	8.11748	8.39217	Myh6	B2RQQ1	14	0.0846817	-0.000198682	14	0.313	NA	Protein intensities vs. # MHCI peptides/tissue (Mouse)
P03995	Glial fibrillary acidic protein	Gfap	49.899	7.28927	7.06656	7.73914	6.29925	6.58685	6.98388	6.82047	9.77274	6.91816	6.40666	6.51822	7.64614	7.09589	6.97127	Gfap	P03995	14	0.231355	-0.000313807	14	0.0817	NA	Protein intensities vs. # MHCI peptides/tissue (Mouse)
Q70IV5;Q70IV5-2;F6VN34	Synemin	Synm	173.21	7.02067	8.05048	7.33274	6.52784	6.33265	5.90027	8.18903	7.62547	7.82259	7.26679	7.35724	9.05168	7.46845	8.46108	Synm	Q70IV5	14	0.136264	-0.00023694	14	0.194	NA	Protein intensities vs. # MHCI peptides/tissue (Mouse)
Q5BKQ4	Pancreatic lipase-related protein 1	Pnliprp1	52.695	7.60425	7.04011	7.58562	7.49467	6.76713	6.55673	7.6473	7.02383	7.44606	9.61647	7.40125	7.46543	7.3993	7.22835	Pnliprp1	Q5BKQ4	14	0.208643	-0.000242713	14	0.101	NA	Protein intensities vs. # MHCI peptides/tissue (Mouse)
Q60604;Q60604-2;F6UI38	Adseverin	Scin	80.253	7.47529	9.0422	8.01433	8.8126	8.03641	6.30557	6.60246	6.95741	6.88665	6.32029	6.98517	6.93426	8.08939	7.34477	Scin	Q60604	14	0.0565871	0.000155897	14	0.413	NA	Protein intensities vs. # MHCI peptides/tissue (Mouse)
P05977;Q545T7;E0CZ30	Myosin light chain 1/3, skeletal muscle isoform	Myl1	20.594	8.38724	7.75757	8.61741	7.20386	7.51502	8.00497	7.54779	7.9344	7.65734	8.42431	9.56126	8.11683	8.16875	8.11564	Myl1	P05977	14	0.00218527	-2.04892e-05	14	0.874	NA	Protein intensities vs. # MHCI peptides/tissue (Mouse)
O88312	Anterior gradient protein 2 homolog	Agr2	19.92	7.18566	9.68366	7.7952	8.99528	6.8019	7.1684	6.95128	7.32759	7.55276	7.33229	6.72535	9.02848	6.94916	7.44029	Agr2	O88312	14	0.00216562	-3.24874e-05	14	0.874	NA	Protein intensities vs. # MHCI peptides/tissue (Mouse)
Q9R1Q8	Transgelin-3	Tagln3	22.47	7.04623	6.78484	7.77966	6.08387	7.42466	6.53573	7.70222	9.24414	6.71918	7.12497	6.85401	7.48511	6.78341	7.44029	Tagln3	Q9R1Q8	14	0.242719	-0.000279872	14	0.0735	NA	Protein intensities vs. # MHCI peptides/tissue (Mouse)
O08691	Arginase-2, mitochondrial	Arg2	38.878	6.59425	7.69911	7.58836	8.92578	7.92036	6.33545	7.00973	6.95922	7.20224	7.13674	5.7936	6.76519	6.85434	6.49398	Arg2	O08691	14	0.00036307	-1.10879e-05	14	0.948	NA	Protein intensities vs. # MHCI peptides/tissue (Mouse)
P28825	Meprin A subunit alpha	Mep1a	84.23	7.29103	7.08208	7.2179	7.95897	8.88576	6.24062	6.22589	6.74881	6.37571	6.08218	6.1136	6.63903	6.10067	6.40751	Mep1a	P28825	14	0.00230472	2.95828e-05	14	0.871	NA	Protein intensities vs. # MHCI peptides/tissue (Mouse)
D3Z6P0;D3Z6P0-2	Protein disulfide-isomerase A2	Pdia2	58.316	9.07908	7.93097	9.06457	8.13703	7.48994	8.03916	7.61179	7.72158	7.22123	10.669	7.96838	9.79816	8.50237	8.33911	Pdia2	D3Z6P0	14	0.21526	-0.000335346	14	0.0947	NA	Protein intensities vs. # MHCI peptides/tissue (Mouse)
Q9CQS6	Gastrokine-2	Gkn2	20.469	6.80615	6.86402	6.86752	7.47348	5.96991	6.16095	6.76154	6.65534	5.89158	5.86832	5.82212	8.75065	5.90082	6.69255	Gkn2	Q9CQS6	14	0.0319483	-0.000107978	14	0.541	NA	Protein intensities vs. # MHCI peptides/tissue (Mouse)
P97457;Q545G1	Myosin regulatory light chain 2, skeletal muscle isoform	Mylpf	18.955	8.39703	7.72414	8.63494	7.53418	7.63471	8.07882	7.59707	8.07941	7.76985	8.4428	9.10882	8.57706	8.32932	8.07118	Mylpf	P97457	14	0.0379139	-6.82864e-05	14	0.505	NA	Protein intensities vs. # MHCI peptides/tissue (Mouse)
Q7TQ48;Q7TQ48-2	Sarcalumenin	Srl	99.183	7.16961	7.19981	9.95867	6.48421	7.16172	6.87248	7.90059	8.02261	7.21231	7.07524	7.37689	7.24083	7.8034	7.42003	Srl	Q7TQ48	14	0.12185	-0.000215024	14	0.221	NA	Protein intensities vs. # MHCI peptides/tissue (Mouse)
Q9JJV2;Q9JJV2-3;D3YWS3	Profilin-2;Profilin	Pfn2	15.032	7.38154	6.61302	7.61227	6.22059	7.59104	6.2225	7.14891	8.95166	7.80611	6.91237	6.75431	7.58079	7.64674	7.6518	Pfn2	Q9JJV2	14	0.431161	-0.000357441	14	0.0107	NA	Protein intensities vs. # MHCI peptides/tissue (Mouse)
O70209	PDZ and LIM domain protein 3	Pdlim3	34.299	6.79214	7.74117	7.66342	6.787	6.86627	6.01796	6.92079	6.85383	8.02119	6.36863	7.03288	8.59896	6.99163	8.86145	Pdlim3	O70209	14	0.0802719	-0.000174598	14	0.326	NA	Protein intensities vs. # MHCI peptides/tissue (Mouse)
F8WID5		Tpm1	37.412	9.45519	9.82105	10.8866	8.57899	9.26154	8.56117	9.69564	9.47903	9.83735	9.06085	9.53884	10.674	9.13919	10.4924	Tpm1	F8WID5	14	0.213364	-0.000246447	14	0.0964	NA	Protein intensities vs. # MHCI peptides/tissue (Mouse)
P04117;Q542H7	Fatty acid-binding protein, adipocyte	Fabp4	14.65	10.0904	8.25944	9.73527	8.14404	8.42096	8.20415	8.34775	8.24318	9.21589	8.99709	8.15713	8.98095	9.43167	8.7195	Fabp4	P04117	14	0.414976	-0.000311417	14	0.0129	NA	Protein intensities vs. # MHCI peptides/tissue (Mouse)
Q6P8U6	Pancreatic triacylglycerol lipase	Pnlip	51.427	7.87045	7.24528	7.50754	8.24617	6.72935	6.93395	6.38462	7.04879	6.82807	9.72534	7.20743	7.75812	7.60212	7.22315	Pnlip	Q6P8U6	14	0.11299	-0.000207878	14	0.24	NA	Protein intensities vs. # MHCI peptides/tissue (Mouse)
Q9JKA5	Cell surface A33 antigen	Gpa33	35.692	NA	7.80693	5.75185	8.19639	4.67085	5.06977	4.73082	NA	NA	5.14066	5.24444	NA	5.80202	5.46552	Gpa33	Q9JKA5	10	0.0339649	0.000192615	10	0.61	NA	Protein intensities vs. # MHCI peptides/tissue (Mouse)
Q69Z91;Q569W4;Q99NB1	Acetyl-coenzyme A synthetase 2-like, mitochondrial	Acss1	74.752	7.36548	8.11331	8.28842	7.86265	8.79149	6.30025	8.14657	6.96428	7.06559	6.66998	7.35329	7.52544	7.19929	7.08121	Acss1	Q69Z91	14	0.0125707	5.80556e-05	14	0.703	NA	Protein intensities vs. # MHCI peptides/tissue (Mouse)
P20443;Q3UPX6	S-arrestin	Sag	44.93	6.46435	6.06857	7.36955	5.9733	6.16587	5.59452	6.24897	5.64243	NA	NA	5.67108	NA	5.5506	6.05258	Sag	P20443	11	0.298698	-0.00023833	11	0.0819	NA	Protein intensities vs. # MHCI peptides/tissue (Mouse)
Q5GQ64;Q9Z0F7	Gamma-synuclein	Sncg	13.159	7.88237	7.45331	8.08767	7.0092	7.6846	6.26842	7.09688	8.34468	8.17988	7.692	7.46023	8.77028	8.19929	7.95803	Sncg	Q5GQ64	14	0.556254	-0.00035918	14	0.00219	1	Protein intensities vs. # MHCI peptides/tissue (Mouse)
Q9CZ19;A2A6Q8;P09541	Myosin light chain 4	Myl4	21.189	5.9836	6.69761	9.74869	5.64122	6.23037	5.51338	8.63527	7.21436	6.9172	6.01097	7.24295	6.2948	6.70004	6.9902	Myl4	Q9CZ19	14	0.0364639	-0.000166437	14	0.513	NA	Protein intensities vs. # MHCI peptides/tissue (Mouse)
Q3UW98		AI747448	102.16	4.6938	7.32074	6.56343	8.4357	5.82589	5.29745	5.81073	5.96735	5.70935	5.9254	5.69411	6.37512	NA	5.96043	AI747448	Q3UW98	13	0.054742	0.000159142	13	0.442	NA	Protein intensities vs. # MHCI peptides/tissue (Mouse)
P13412;A2A6J8;A2A6K0	Troponin I, fast skeletal muscle	Tnni2	21.357	7.7056	7.36263	7.88389	7.08978	7.50901	7.72227	7.15815	7.67083	7.37774	7.98687	7.39328	8.04916	7.98957	7.74767	Tnni2	P13412	14	0.256541	-0.000118274	14	0.0646	NA	Protein intensities vs. # MHCI peptides/tissue (Mouse)
Q9R0Y5-2;Q9R0Y5	Adenylate kinase isoenzyme 1	Ak1	23.116	8.42902	7.69356	10.0373	7.4029	8.48888	7.52767	8.17825	9.01129	8.07735	8.31786	8.5979	8.79136	8.0878	8.60779	Ak1	Q9R0Y5-2	14	0.314514	-0.000282731	14	0.037	NA	Protein intensities vs. # MHCI peptides/tissue (Mouse)
Q99JW5	Epithelial cell adhesion molecule	Epcam	35.019	6.94542	8.25562	7.07576	8.43173	6.85047	6.14277	6.84404	6.2368	NA	6.93255	NA	NA	6.13294	6.24294	Epcam	Q99JW5	11	0.0347807	0.000119448	11	0.583	NA	Protein intensities vs. # MHCI peptides/tissue (Mouse)
Q3UL35;Q8K419;E9PVE4;O54891	Galectin-4;Galectin-6	Lgals4;Lgals6	36.371	7.20113	9.3348	7.71124	9.38553	7.24795	7.26274	6.83405	7.19046	7.16286	7.0133	6.963	7.62988	6.68007	7.24645	Lgals4	Q3UL35	14	0.0514222	0.000143225	14	0.436	NA	Protein intensities vs. # MHCI peptides/tissue (Mouse)
Q9D0K2;Q3UJQ9	Succinyl-CoA:3-ketoacid-coenzyme A transferase 1, mitochondrial	Oxct1	55.988	8.60852	8.4443	9.49077	8.26529	9.35934	7.34449	8.16043	8.66723	8.50268	8.22035	8.41294	8.98828	8.38618	8.42114	Oxct1	Q9D0K2	14	0.242085	-0.000195577	14	0.0739	NA	Protein intensities vs. # MHCI peptides/tissue (Mouse)
Q4G0D3;Q9JK88	Serpin I2	Serpini2	45.775	7.74333	6.6037	7.54532	7.17318	6.87936	7.03743	6.71737	6.82157	6.87324	9.93299	6.75256	7.0398	7.73865	7.29546	Serpini2	Q4G0D3	14	0.175967	-0.000266984	14	0.135	NA	Protein intensities vs. # MHCI peptides/tissue (Mouse)
Q9CR36;Q53YU8	Gastrokine-1	Gkn1	21.887	7.09876	7.10616	7.90941	7.44738	7.22139	7.12804	6.85505	6.90809	6.84544	7.28793	6.81622	9.56951	7.15237	7.44029	Gkn1	Q9CR36	14	0.0991647	-0.000167615	14	0.273	NA	Protein intensities vs. # MHCI peptides/tissue (Mouse)
P63084;Q149U2	Protein S100-A5	S100a5	10.812	7.0272	6.97941	7.21354	NA	NA	6.14394	6.2244	6.70993	6.55952	6.49379	6.57997	6.81914	6.75443	6.89066	S100a5	P63084	12	0.17829	-9.95781e-05	12	0.172	NA	Protein intensities vs. # MHCI peptides/tissue (Mouse)
Q3TS19;P13634	Carbonic anhydrase 1	Car1;Ca1	28.33	8.14561	10.1203	9.21109	7.58743	7.52729	7.61858	8.73854	8.03983	7.70225	8.13077	9.19173	7.65873	8.32012	8.01033	Car1	Q3TS19	14	0.0258006	9.3114e-05	14	0.583	NA	Protein intensities vs. # MHCI peptides/tissue (Mouse)
Q6P8J7	Creatine kinase S-type, mitochondrial	Ckmt2	47.473	7.1879	8.29117	9.61227	8.7387	7.27902	6.88004	7.4847	8.05491	7.40877	8.09922	6.29597	7.90354	7.14029	7.39801	Ckmt2	Q6P8J7	14	0.159448	-0.000251162	14	0.157	NA	Protein intensities vs. # MHCI peptides/tissue (Mouse)
Q8CGN5;Q8CGN5-2;Q8CGN5-3;Q8CGN5-4	Perilipin-1	Plin1	55.595	8.68329	6.6701	7.82312	5.82563	6.47191	6.18239	7.03169	7.89554	8.35121	6.77299	7.17143	6.723	8.49621	6.80608	Plin1	Q8CGN5	14	0.293929	-0.000366063	14	0.0452	NA	Protein intensities vs. # MHCI peptides/tissue (Mouse)
P56392;Q792A4	Cytochrome c oxidase subunit 7A1, mitochondrial	Cox7a1	8.9863	8.03043	7.52828	9.55428	8.09327	7.89416	7.12379	7.55609	7.44672	6.6787	6.70974	6.30713	8.08895	6.79311	6.82637	Cox7a1	P56392	14	0.069931	-0.000167609	14	0.361	NA	Protein intensities vs. # MHCI peptides/tissue (Mouse)
Q5SQ27		Sec14l3	46.084	6.96456	7.0626	7.21629	6.34168	7.52095	6.47247	9.28764	6.70641	8.15909	7.05702	6.59285	6.89746	6.87984	7.3979	Sec14l3	Q5SQ27	14	0.0211865	-8.38969e-05	14	0.62	NA	Protein intensities vs. # MHCI peptides/tissue (Mouse)
Q9Z110-2			87.052	7.67607	8.10796	7.07071	8.74261	6.94876	6.34936	7.44643	7.18828	8.10654	8.61647	7.76126	7.49313	7.76727	7.76211	NA	Q9Z110-2	14	0.0140768	-5.76186e-05	14	0.686	NA	Protein intensities vs. # MHCI peptides/tissue (Mouse)
Q04447	Creatine kinase B-type	Ckb	42.713	8.29804	8.47155	8.74299	8.50489	7.84118	7.7825	8.68354	9.84332	9.11073	7.60665	8.56668	9.39797	8.10798	9.16086	Ckb	Q04447	14	0.133355	-0.000177133	14	0.199	NA	Protein intensities vs. # MHCI peptides/tissue (Mouse)
O35855;Q3ULU3;D3Z7C8;O88374	Branched-chain-amino-acid aminotransferase, mitochondrial;Branched-chain-amino-acid aminotransferase	Bcat2	44.127	8.63088	8.14902	8.52684	7.66147	8.65319	6.82133	7.9401	7.39823	8.26444	9.13594	8.39728	8.52964	8.19518	7.8773	Bcat2	O35855	14	0.23859	-0.000217025	14	0.0764	NA	Protein intensities vs. # MHCI peptides/tissue (Mouse)
B7ZNM7;Q9Z2Q6;Q52KH2	Septin-5	2021-09-05	44.08	7.60253	7.8944	7.15792	8.03973	6.55108	6.55625	7.14422	8.90611	7.74295	6.93314	6.91495	7.47255	6.92896	7.61067	2021-09-05	B7ZNM7	14	0.122054	-0.000169303	14	0.221	NA	Protein intensities vs. # MHCI peptides/tissue (Mouse)
P54227;Q545B6;D3Z5N2;D3Z1Z8	Stathmin	Stmn1	17.274	7.37867	7.47465	7.5205	7.53418	7.34191	6.97192	8.67179	8.87135	7.98934	7.9175	8.03103	8.08548	8.97056	8.39264	Stmn1	P54227	14	0.031134	-8.14972e-05	14	0.546	NA	Protein intensities vs. # MHCI peptides/tissue (Mouse)
Q9CQ52	Chymotrypsin-like elastase family member 3B	Cela3b	28.904	5.0701	5.81348	5.96804	7.79742	5.85554	5.6404	NA	6.00474	5.81858	9.07795	5.45861	6.05884	6.46	5.37671	Cela3b	Q9CQ52	13	0.0217143	-0.000118498	13	0.631	NA	Protein intensities vs. # MHCI peptides/tissue (Mouse)
E9QPT3;P06281;P00796	Renin-1;Renin-2;Renin-2 heavy chain;Renin-2 light chain	Ren1;Ren2	46.846	6.60112	6.32399	7.17541	5.86	8.79412	6.1427	8.08891	6.21223	6.26045	6.42056	6.12877	6.04603	6.19452	6.37616	Ren1	E9QPT3	14	0.000818716	1.81977e-05	14	0.923	NA	Protein intensities vs. # MHCI peptides/tissue (Mouse)
P62737	Actin, aortic smooth muscle	Acta2	42.009	9.47064	9.79602	10.404	9.22999	9.1836	8.91364	9.75446	9.15625	9.78143	8.55952	9.53012	10.1481	9.23089	9.89856	Acta2	P62737	14	0.0338093	-6.90726e-05	14	0.529	NA	Protein intensities vs. # MHCI peptides/tissue (Mouse)
Q9JK37	Myozenin-1	Myoz1	31.457	7.35342	6.51384	7.56881	6.2581	6.41647	6.64809	6.40891	6.92042	6.76486	7.13784	7.69831	7.10498	6.85131	6.81234	Myoz1	Q9JK37	14	0.143807	-0.000125893	14	0.181	NA	Protein intensities vs. # MHCI peptides/tissue (Mouse)
O54724	Polymerase I and transcript release factor	Ptrf	43.953	9.30322	8.45814	9.69872	7.38063	8.06397	7.32523	9.49324	8.5066	8.87986	8.55674	8.01882	9.32951	8.5469	9.60779	Ptrf	O54724	14	0.352512	-0.000348271	14	0.0252	NA	Protein intensities vs. # MHCI peptides/tissue (Mouse)
O70423;O70423-2;A2A4I8	Membrane primary amine oxidase	Aoc3	84.533	7.7489	7.08775	6.56331	6.4357	6.26174	5.84978	6.84961	6.04786	8.19923	6.78291	6.66521	7.26611	7.55959	7.3861	Aoc3	O70423	14	0.144242	-0.000192848	14	0.18	NA	Protein intensities vs. # MHCI peptides/tissue (Mouse)
Q61753	D-3-phosphoglycerate dehydrogenase	Phgdh	56.585	7.97565	7.98182	7.52998	7.82406	7.61144	7.27497	7.48363	8.35446	8.12131	9.4355	8.3112	7.87054	8.91435	7.88806	Phgdh	Q61753	14	0.114701	-0.000147601	14	0.236	NA	Protein intensities vs. # MHCI peptides/tissue (Mouse)
P20357	Microtubule-associated protein 2	Map2	199.13	7.45881	7.04429	7.48733	6.41549	7.10549	6.63404	7.20574	9.88908	7.50026	8.71192	7.49658	7.70012	7.60374	8.02719	Map2	P20357	14	0.384857	-0.000405781	14	0.0179	NA	Protein intensities vs. # MHCI peptides/tissue (Mouse)
G3UW84;Q9JI91	Alpha-actinin-2	Actn2	103.83	7.13815	7.05658	9.43229	7.15698	6.86848	6.70767	7.76135	7.8803	7.03154	7.21954	7.24578	7.52544	7.32932	7.27381	Actn2	G3UW84	14	0.160036	-0.000200391	14	0.156	NA	Protein intensities vs. # MHCI peptides/tissue (Mouse)
P14069;Q545I9	Protein S100-A6	S100a6	10.051	8.00731	8.66565	8.41635	8.00603	8.00376	7.27396	8.25415	7.17899	8.30048	8.22215	8.1761	8.95821	8.14712	8.71725	S100a6	P14069	14	0.0255017	-5.90427e-05	14	0.586	NA	Protein intensities vs. # MHCI peptides/tissue (Mouse)
P58774-2;Q6PJ18		Tpm2	32.957	8.21185	8.94163	8.89347	7.72472	8.18679	7.19094	8.41596	7.58277	8.95921	8.08625	8.31985	9.52964	7.7617	9.74556	Tpm2	P58774-2	14	0.0990518	-0.000175714	14	0.273	NA	Protein intensities vs. # MHCI peptides/tissue (Mouse)
Q9D7Z6	Calcium-activated chloride channel regulator 1	Clca1	100.07	7.3134	9.56299	7.64223	8.93588	6.5952	7.27698	7.14657	7.08838	6.73762	7.26224	6.40908	7.72745	8.1373	7.99518	Clca1	Q9D7Z6	14	0.0417186	0.000135308	14	0.484	NA	Protein intensities vs. # MHCI peptides/tissue (Mouse)
A2A5Y6;P10637;P10637-6	Microtubule-associated protein;Microtubule-associated protein tau	Mapt	78.085	8.26183	7.04011	8.18145	6.38113	8.28834	6.9043	7.9693	9.50503	6.2012	6.50456	6.38924	7.3472	6.60121	7.24504	Mapt	A2A5Y6	14	0.118282	-0.000251363	14	0.229	NA	Protein intensities vs. # MHCI peptides/tissue (Mouse)
P17183;Q545V3;D3Z6E4	Gamma-enolase;Enolase	Eno2	47.296	7.54846	7.48757	8.25795	7.25224	7.64956	7.0928	7.21184	9.66359	6.79149	7.15409	6.51822	7.03704	7.47284	7.12083	Eno2	P17183	14	0.150037	-0.00022197	14	0.171	NA	Protein intensities vs. # MHCI peptides/tissue (Mouse)
Q08642	Protein-arginine deiminase type-2	Padi2	76.249	6.28368	6.19408	6.1893	5.46674	6.12427	5.03767	5.93843	7.2439	7.59571	7.86193	7.13583	5.75799	7.13494	8.30034	Padi2	Q08642	14	0.143962	-0.000275029	14	0.181	NA	Protein intensities vs. # MHCI peptides/tissue (Mouse)
Q91WR5;D3YWM3	Aldo-keto reductase family 1 member C21	Akr1c21	36.876	7.15295	6.61518	7.08454	5.88631	8.89416	5.62853	6.42225	6.99266	6.28872	5.92011	6.72907	6.48855	6.19039	5.7632	Akr1c21	Q91WR5	14	0.0238577	-9.63972e-05	14	0.598	NA	Protein intensities vs. # MHCI peptides/tissue (Mouse)
G3UW82;Q5SX41;E9PZ09		Myh2	223.22	8.00047	7.75757	8.44004	7.23566	7.53162	7.88004	7.10729	7.99629	7.32659	8.38065	7.51519	8.33738	7.90799	8.17599	Myh2	G3UW82	14	0.288247	-0.000175538	14	0.0478	NA	Protein intensities vs. # MHCI peptides/tissue (Mouse)
Q9R0P9	Ubiquitin carboxyl-terminal hydrolase isozyme L1	Uchl1	24.838	8.37286	7.39808	8.11855	7.31651	7.74427	6.28047	6.98661	9.48896	8.58785	9.48089	8.45677	8.71672	7.20337	8.85165	Uchl1	Q9R0P9	14	0.524523	-0.000520671	14	0.0034	1	Protein intensities vs. # MHCI peptides/tissue (Mouse)
O35400;O35400-2;E9QKC1	Sulfotransferase family cytosolic 2B member 1	Sult2b1	38.347	6.04617	7.61288	5.89007	8.16368	5.03723	5.42067	5.91667	NA	5.61068	5.99098	NA	7.21084	6.49915	6.44873	Sult2b1	O35400	12	0.042274	0.000150761	12	0.521	NA	Protein intensities vs. # MHCI peptides/tissue (Mouse)
Q9CPN9		2210010C04Rik	26.422	7.957	6.97456	7.26298	8.73076	6.83646	7.17604	6.69449	6.91058	6.79155	9.29355	7.40518	7.10569	7.82039	6.29066	2210010C04Rik	Q9CPN9	14	0.00889378	-5.86453e-05	14	0.748	NA	Protein intensities vs. # MHCI peptides/tissue (Mouse)
Q91WQ9;Q91WQ9-2;E9Q1L1;Q91WQ9-3	Calmodulin-like protein 4	Calml4	17.67	6.03593	7.75353	6.62236	8.13703	8.06397	5.57284	6.03546	6.64193	5.88881	NA	4.88464	5.92518	NA	6.93691	Calml4	Q91WQ9	12	0.00645216	6.11224e-05	12	0.804	NA	Protein intensities vs. # MHCI peptides/tissue (Mouse)
A2APW8;P28663	Beta-soluble NSF attachment protein	Napb	33.557	6.65166	6.13236	6.85413	5.40038	5.90271	5.62755	5.41876	8.57212	5.74838	6.2616	4.52179	6.71846	6.72561	6.67982	Napb	A2APW8	14	0.411395	-0.000459526	14	0.0134	NA	Protein intensities vs. # MHCI peptides/tissue (Mouse)
Q9JKS4-2;Q9JKS4-4;E9PYJ9		Ldb3	72.751	7.29103	7.12898	9.50091	7.48421	6.89207	7.17604	7.23543	7.01812	7.28483	8.00211	7.21659	7.73009	7.33536	7.38537	Ldb3	Q9JKS4-2	14	0.169889	-0.00020097	14	0.143	NA	Protein intensities vs. # MHCI peptides/tissue (Mouse)
P50608;Q543D2	Fibromodulin	Fmod	43.054	6.9608	5.63649	7.49077	5.08452	5.99586	5.85412	6.85498	6.69884	6.42361	6.49491	7.31362	7.36581	6.08349	6.38742	Fmod	P50608	14	0.235463	-0.000256434	14	0.0786	NA	Protein intensities vs. # MHCI peptides/tissue (Mouse)
P49817;P49817-2;D3Z148;H3BLK5;H3BKG0	Caveolin-1;Caveolin	Cav1	20.538	7.84998	7.94163	8.06911	6.97179	7.16396	6.97394	8.41343	6.69793	8.54626	NA	7.44622	7.5009	7.48362	8.08779	Cav1	P49817	13	0.07922	-0.000125929	13	0.352	NA	Protein intensities vs. # MHCI peptides/tissue (Mouse)
A2AGQ1;Q3UIK0;E9Q9T8;O70468	Myosin-binding protein C, cardiac-type	Mybpc3	141.3	6.22781	6.88849	9.87268	6.35814	6.60339	6.28241	7.56245	6.21372	6.33119	5.28474	NA	5.20098	6.55271	7.08806	Mybpc3	A2AGQ1	13	0.00643697	7.35472e-05	13	0.794	NA	Protein intensities vs. # MHCI peptides/tissue (Mouse)
Q9D8I3	Glyoxalase domain-containing protein 5	Glod5	16.595	6.51208	7.66066	6.92323	8.51488	8.08988	6.01234	6.13072	6.81903	5.83489	5.93047	6.03319	7.8201	5.78876	6.58818	Glod5	Q9D8I3	14	0.00976652	6.82126e-05	14	0.737	NA	Protein intensities vs. # MHCI peptides/tissue (Mouse)
P31001;Q3V1K9	Desmin	Des	53.497	8.48893	9.12554	10.0343	7.91413	8.1728	7.88004	9.01928	8.05934	9.18542	7.5035	8.75256	9.72745	7.99419	9.59006	Des	P31001	14	0.0513684	-0.000134959	14	0.436	NA	Protein intensities vs. # MHCI peptides/tissue (Mouse)
Q9JJV1	Beta-crystallin A2	Cryba2	22.236	7.13563	6.83135	8.34838	6.15711	6.16295	6.51369	6.17132	5.80521	5.58222	6.49568	5.55777	7.23107	6.56742	7.22182	Cryba2	Q9JJV1	14	0.0833788	-0.000165506	14	0.317	NA	Protein intensities vs. # MHCI peptides/tissue (Mouse)
B8K282;Q91XA9;D3Z1S6	Acidic mammalian chitinase	Chia	52.003	6.06588	5.95691	6.37269	7.77812	6.66391	6.17539	7.23924	6.37603	6.20105	6.96956	7.11877	9.25533	6.6207	6.35691	Chia	B8K282	14	0.000366316	-1.26151e-05	14	0.948	NA	Protein intensities vs. # MHCI peptides/tissue (Mouse)
G5E884;O88643	Serine/threonine-protein kinase PAK 1	Pak1	60.607	7.00731	7.69911	6.10973	7.77991	6.97368	5.89757	6.30471	8.38531	6.67198	6.03458	7.32223	7.12431	6.97513	7.55227	Pak1	G5E884	14	0.00593053	4.25574e-05	14	0.794	NA	Protein intensities vs. # MHCI peptides/tissue (Mouse)
Q9QZ47-10			29.287	7.88146	7.2183	8.03041	6.84455	7.2135	7.75008	7.20778	7.74033	7.42925	8.74563	9.05621	8.33738	7.85883	7.72173	NA	Q9QZ47-10	14	0.052709	-0.000106566	14	0.43	NA	Protein intensities vs. # MHCI peptides/tissue (Mouse)
Q6PZE0;E0CXL6	Mucin-19	Muc19	693.49	6.94932	6.90883	7.00103	6.01078	6.6846	5.62171	5.82215	6.71411	7.3081	7.29306	4.96887	5.85558	7.3967	6.5903	Muc19	Q6PZE0	14	0.391438	-0.000347037	14	0.0167	NA	Protein intensities vs. # MHCI peptides/tissue (Mouse)
E9QPE7;O08638-2		Myh11	223.35	9.04932	9.93097	8.97129	9.17462	8.88576	8.60327	9.4357	8.34009	10.0786	8.79013	9.20743	9.86285	8.72176	10.0692	Myh11	E9QPE7	14	0.00114883	-1.45669e-05	14	0.908	NA	Protein intensities vs. # MHCI peptides/tissue (Mouse)
Q8BH64;Q8R2X0	EH domain-containing protein 2	Ehd2	61.174	8.50107	7.9228	8.43229	7.31599	7.50138	6.86994	9.01612	6.94552	8.19386	7.55674	7.10493	7.95976	7.67368	8.20767	Ehd2	Q8BH64	14	0.104236	-0.000154231	14	0.26	NA	Protein intensities vs. # MHCI peptides/tissue (Mouse)
P68134	Actin, alpha skeletal muscle	Acta1	42.051	7.85192	7.41522	9.44766	7.08004	7.66743	8.0087	8.57136	7.31327	7.33019	7.64917	7.75606	7.58815	7.80033	7.60488	Acta1	P68134	14	0.0066257	-3.6558e-05	14	0.782	NA	Protein intensities vs. # MHCI peptides/tissue (Mouse)
O88935;O88935-3	Synapsin-1	Syn1	74.096	7.45761	7.0006	7.46251	6.75791	6.84118	6.85959	6.6014	9.44053	7.19948	7.14977	7.48371	6.92783	6.9822	7.09464	Syn1	O88935	14	0.186947	-0.000225231	14	0.123	NA	Protein intensities vs. # MHCI peptides/tissue (Mouse)
P16125;D3Z7F0	L-lactate dehydrogenase B chain;L-lactate dehydrogenase	Ldhb	36.572	8.87091	8.23469	9.96099	7.52141	9.55673	7.64381	9.01612	9.59665	9.19582	8.2056	8.20122	9.36325	9.19518	8.76413	Ldhb	P16125	14	0.378287	-0.000346393	14	0.0192	NA	Protein intensities vs. # MHCI peptides/tissue (Mouse)
P46412;D3Z7Y0;D3Z2Y7	Glutathione peroxidase 3;Glutathione peroxidase	Gpx3	25.442	7.87965	7.50805	8.22957	7.13388	8.95422	7.53601	8.33424	7.53172	7.61289	7.85498	7.88749	7.97049	8.22321	8.35597	Gpx3	P46412	14	0.00174394	-1.46457e-05	14	0.887	NA	Protein intensities vs. # MHCI peptides/tissue (Mouse)
P81117	Nucleobindin-2	Nucb2	50.304	8.01404	7.70141	7.73721	7.3191	7.60339	6.65232	8.09424	7.52297	7.54843	9.15108	7.67792	8.55003	7.67368	7.92025	Nucb2	P81117	14	0.310283	-0.000241946	14	0.0385	NA	Protein intensities vs. # MHCI peptides/tissue (Mouse)
A2A4Z2;P20801	Troponin C, skeletal muscle	Tnnc2	18.11	7.21607	6.87643	7.49755	6.4357	6.31684	6.73986	6.59463	6.50225	6.21508	7.31685	8.30286	6.84013	7.22707	7.19852	Tnnc2	A2A4Z2	14	0.0153186	5.22487e-05	14	0.673	NA	Protein intensities vs. # MHCI peptides/tissue (Mouse)
Q91ZZ3	Beta-synuclein	Sncb	14.051	7.21816	7.35862	7.95634	6.96833	7.2105	7.65232	7.15124	9.54084	7.34083	7.43916	7.31313	7.02201	7.35868	7.3221	Sncb	Q91ZZ3	14	0.113755	-0.000162926	14	0.238	NA	Protein intensities vs. # MHCI peptides/tissue (Mouse)
A2RTA0;P07310	Creatine kinase M-type	Ckm	43.044	8.33943	7.98659	10.2072	7.56162	7.55809	8.28392	8.16943	8.09455	7.79763	8.57313	9.05446	8.6973	8.53382	8.14434	Ckm	A2RTA0	14	0.0587054	-0.000124007	14	0.404	NA	Protein intensities vs. # MHCI peptides/tissue (Mouse)
F8VQM5		Sis	208.98	7.12021	6.89146	7.61227	9.17028	7.35863	6.55549	7.1869	6.92982	6.83773	7.21394	6.70621	7.003	7.58053	7.27476	Sis	F8VQM5	14	0.0216557	7.02539e-05	14	0.616	NA	Protein intensities vs. # MHCI peptides/tissue (Mouse)
Q8K0L3-2;Q8K0L3-3;Q8K0L3	Acyl-coenzyme A synthetase ACSM2, mitochondrial	Acsm2	67.057	7.53053	6.62393	7.66112	6.54659	9.41349	7.10338	6.55738	7.15853	6.94885	7.59661	6.44622	6.9934	6.86143	7.16701	Acsm2	Q8K0L3-2	14	0.0734685	-0.000153793	14	0.349	NA	Protein intensities vs. # MHCI peptides/tissue (Mouse)
Q4FK56;Q60928;F6WUX1;D3Z266;D3YVY4;D3Z4Q6	Gamma-glutamyltranspeptidase 1;Gamma-glutamyltranspeptidase 1 heavy chain;Gamma-glutamyltranspeptidase 1 light chain	Ggt1	61.562	6.68743	6.68782	6.85909	7.44738	8.59932	5.77322	6.41039	6.90879	7.0163	8.59915	5.81967	6.7369	6.46507	7.03768	Ggt1	Q4FK56	14	0.148635	-0.000243114	14	0.173	NA	Protein intensities vs. # MHCI peptides/tissue (Mouse)
Q8BG95;A6H644	Protein phosphatase 1 regulatory subunit 12B	Ppp1r12b	109.05	7.34726	7.8105	8.59379	6.28914	7.39355	6.00868	7.57924	7.26152	7.7098	NA	7.47713	8.63646	6.75333	9.14266	Ppp1r12b	Q8BG95	13	0.246256	-0.000343946	13	0.0846	NA	Protein intensities vs. # MHCI peptides/tissue (Mouse)
P18894;Q91WH3	D-amino-acid oxidase	Dao	38.661	6.01518	5.90312	6.79899	7.13467	8.35071	6.30747	6.03236	5.14751	NA	6.19128	6.07725	5.59294	5.96776	5.2605	Dao	P18894	13	0.0637618	0.000163301	13	0.405	NA	Protein intensities vs. # MHCI peptides/tissue (Mouse)
P18761	Carbonic anhydrase 6	Ca6	36.494	5.93749	6.23383	6.97933	7.17678	6.49154	6.47485	6.15052	6.56879	5.64522	6.31711	6.73461	7.94397	6.04095	6.59878	Ca6	P18761	14	0.00106019	1.41669e-05	14	0.912	NA	Protein intensities vs. # MHCI peptides/tissue (Mouse)
P63254	Cysteine-rich protein 1	Crip1	8.5497	8.34101	8.65048	8.69659	9.20588	7.84118	7.71867	8.50368	8.05194	8.50748	8.55674	8.64542	8.4374	9.06664	8.60779	Crip1	P63254	14	0.00607319	2.4134e-05	14	0.791	NA	Protein intensities vs. # MHCI peptides/tissue (Mouse)
P50114;Q3UY00	Protein S100-B	S100b	10.728	7.25228	6.09453	7.2232	6.20091	6.53083	6.42159	6.66738	9.09993	7.89381	6.62029	6.44976	7.59539	7.14529	6.89767	S100b	P50114	14	0.486759	-0.000420155	14	0.00553	1	Protein intensities vs. # MHCI peptides/tissue (Mouse)
Q8K009;D3Z6B9	Mitochondrial 10-formyltetrahydrofolate dehydrogenase	Aldh1l2	101.59	7.19013	7.28285	7.59648	6.81591	7.00214	6.1534	6.54069	6.55102	6.90034	9.11567	7.20989	7.38187	7.18259	7.54564	Aldh1l2	Q8K009	14	0.20452	-0.000235822	14	0.104	NA	Protein intensities vs. # MHCI peptides/tissue (Mouse)
Q8BH04;Q3UGF0	Phosphoenolpyruvate carboxykinase [GTP], mitochondrial	Pck2	70.527	7.56568	7.73698	6.99179	7.69965	7.47601	6.54504	7.24301	7.11627	7.77374	8.59915	8.07836	6.39586	7.10854	7.50724	Pck2	Q8BH04	14	0.000855784	-1.28114e-05	14	0.921	NA	Protein intensities vs. # MHCI peptides/tissue (Mouse)
A2ALV3;Q62420;Q8BXU5;F6ZL13;A2ALV1	Endophilin-A1	Sh3gl2	48.295	7.62683	7.49646	7.3861	7.53418	7.76713	6.68088	7.69894	9.77557	7.34778	8.63546	7.13801	7.54199	8.16255	8.08491	Sh3gl2	A2ALV3	14	0.222961	-0.000264146	14	0.0882	NA	Protein intensities vs. # MHCI peptides/tissue (Mouse)
Q54AA2;Q9EPB4	Apoptosis-associated speck-like protein containing a CARD	Pycard	21.458	6.89636	8.52348	7.72542	8.52141	7.24795	6.76006	7.41596	7.05663	7.48293	7.61647	7.95646	7.81363	8.39147	7.62759	Pycard	Q54AA2	14	0.0747202	0.000116641	14	0.344	NA	Protein intensities vs. # MHCI peptides/tissue (Mouse)
O08528;E9Q5B5	Hexokinase-2	Hk2	102.53	7.94932	8.2169	7.9656	7.79398	6.10084	6.66479	7.15124	7.14389	7.34431	6.9086	7.15435	7.1239	7.36989	7.47309	Hk2	O08528	14	0.0161262	-5.36735e-05	14	0.665	NA	Protein intensities vs. # MHCI peptides/tissue (Mouse)
Q9WV92-3;Q9WV92-2;Q9WV92;Q9WV92-6;Q9WV92-5;Q9WV92-4	Band 4.1-like protein 3	Epb41l3	101.99	7.48216	7.9983	7.65178	8.80254	8.6154	6.94268	7.53358	9.01618	7.45692	6.92628	7.73093	7.27005	7.3993	7.79718	Epb41l3	Q9WV92-3	14	0.0154342	6.05427e-05	14	0.672	NA	Protein intensities vs. # MHCI peptides/tissue (Mouse)
Q9QZ82	Cholesterol side-chain cleavage enzyme, mitochondrial	Cyp11a1	60.314	9.52849	6.43443	6.40106	5.44247	6.75299	5.73913	5.92453	6.59215	9.30431	6.20182	5.73927	6.53068	5.9618	5.95231	Cyp11a1	Q9QZ82	14	0.353929	-0.000560306	14	0.0248	NA	Protein intensities vs. # MHCI peptides/tissue (Mouse)
Q3TWR9;Q9R062;D3Z5N4	Glycogenin-1	Gyg;Gyg1	37.402	7.92541	7.26196	8.52684	6.97637	7.03491	6.03635	8.15586	7.36766	7.51458	8.03571	7.03196	7.42947	7.82913	7.9117	Gyg	Q3TWR9	14	0.33776	-0.00027636	14	0.0293	NA	Protein intensities vs. # MHCI peptides/tissue (Mouse)
Q61024	Asparagine synthetase [glutamine-hydrolyzing]	Asns	64.282	7.68827	8.0029	7.10319	7.87287	6.91247	6.48039	7.33577	7.35448	7.54626	9.08212	7.34348	7.90177	7.44116	7.0067	Asns	Q61024	14	0.176837	-0.000195934	14	0.134	NA	Protein intensities vs. # MHCI peptides/tissue (Mouse)
O08599	Syntaxin-binding protein 1	Stxbp1	67.568	7.61777	7.77722	7.8151	6.9554	7.59104	7.7364	7.96576	9.50817	7.63657	6.97495	7.60041	7.36057	7.73865	8.14096	Stxbp1	O08599	14	0.0261089	-7.37652e-05	14	0.581	NA	Protein intensities vs. # MHCI peptides/tissue (Mouse)
A2ARV4	Low-density lipoprotein receptor-related protein 2	Lrp2	519.2	7.27301	6.81756	8.08939	6.31146	9.20342	6.93174	7.06409	7.13509	6.68317	7.28308	6.87969	6.87775	6.88617	7.02425	Lrp2	A2ARV4	14	0.0295887	-9.13815e-05	14	0.557	NA	Protein intensities vs. # MHCI peptides/tissue (Mouse)
A2AKS8;Q9R100;A2AKS7	Cadherin-17	Cdh17	91.644	6.62181	8.73698	7.9133	9.35856	6.40826	6.62062	6.4703	6.80624	4.92632	6.27397	6.4934	7.17037	6.76448	7.18018	Cdh17	A2AKS8	14	0.107215	0.000270392	14	0.253	NA	Protein intensities vs. # MHCI peptides/tissue (Mouse)
Q9D964	Glycine amidinotransferase, mitochondrial	Gatm	48.297	7.80536	7.12034	7.3204	6.84146	9.23297	7.45173	6.83095	7.36916	7.46489	8.85638	7.43541	6.90356	7.26389	7.13257	Gatm	Q9D964	14	0.0489886	-0.000118701	14	0.447	NA	Protein intensities vs. # MHCI peptides/tissue (Mouse)
O70250;Q5NCI4	Phosphoglycerate mutase 2	Pgam2	28.827	7.03998	6.36038	9.68582	5.92875	8.51899	7.03743	7.40832	7.71515	6.92669	7.19688	7.12329	7.07486	7.35868	6.94783	Pgam2	O70250	14	0.117104	-0.000233419	14	0.231	NA	Protein intensities vs. # MHCI peptides/tissue (Mouse)
P62631;B7ZBW3	Elongation factor 1-alpha 2;Elongation factor 1-alpha	Eef1a2	50.454	7.77977	6.96965	8.89616	7.13624	6.62323	6.84361	7.01612	8.72792	6.18438	7.47756	7.50908	7.46041	7.14446	7.60779	Eef1a2	P62631	14	0.151421	-0.000216494	14	0.169	NA	Protein intensities vs. # MHCI peptides/tissue (Mouse)
P18872-2			40.036	7.25421	7.05658	6.92584	5.83768	6.10567	5.9846	6.84754	8.58148	7.00851	NA	6.3727	6.32654	6.85327	6.95543	NA	P18872-2	13	0.360409	-0.000328256	13	0.0301	NA	Protein intensities vs. # MHCI peptides/tissue (Mouse)
P21550;Q5SX58	Beta-enolase	Eno3	47.024	7.99701	8.04842	10.1444	7.76905	7.65319	7.85433	8.40184	8.23248	7.67392	7.92352	8.46707	8.41624	8.15535	8.25517	Eno3	P21550	14	0.050335	-0.000104629	14	0.441	NA	Protein intensities vs. # MHCI peptides/tissue (Mouse)
A2AEX8;A2AEX6;A2AEY3;P97447;A2AEY2;A2AEY1;A2AEX7	Four and a half LIM domains protein 1	Fhl1	33.563	8.04311	8.55151	8.05721	7.90619	7.99726	6.95963	8.80213	8.37123	8.61289	7.95468	8.42804	9.10589	7.80645	8.46912	Fhl1	A2AEX8	14	0.112492	-0.000132306	14	0.241	NA	Protein intensities vs. # MHCI peptides/tissue (Mouse)
P97315;Q4FJX4	Cysteine and glycine-rich protein 1	Csrp1	20.583	8.84409	9.10072	8.43618	8.1622	8.38491	7.42482	8.79109	9.05491	8.87579	8.48747	9.06828	9.43688	8.70419	9.39784	Csrp1	P97315	14	0.12165	-0.000139123	14	0.222	NA	Protein intensities vs. # MHCI peptides/tissue (Mouse)
P57016	Ladinin-1	Lad1	58.863	6.08209	8.23334	6.24842	8.25043	8.3664	6.04735	NA	6.62404	NA	7.42052	NA	8.27152	6.60477	7.29089	Lad1	P57016	11	0.0348375	0.00013857	11	0.583	NA	Protein intensities vs. # MHCI peptides/tissue (Mouse)
Q91VJ2	Protein kinase C delta-binding protein	Prkcdbp	27.853	7.48216	7.01194	8.08506	NA	6.43443	5.48047	7.76135	NA	7.73454	7.33427	6.71969	8.21847	7.25677	8.25255	Prkcdbp	Q91VJ2	12	0.419514	-0.000404272	12	0.0228	NA	Protein intensities vs. # MHCI peptides/tissue (Mouse)
Q8K0C9	GDP-mannose 4,6 dehydratase	Gmds	41.984	7.54846	9.05048	7.6588	8.95897	7.8019	7.3013	7.70741	7.8998	7.91016	8.55395	7.72347	8.43273	7.93816	8.05598	Gmds	Q8K0C9	14	4.36059e-05	-2.59727e-06	14	0.982	NA	Protein intensities vs. # MHCI peptides/tissue (Mouse)
G3X981;P15331-2;G5E846;P15331;P15331-3	Peripherin	Prph	57.863	7.45155	7.36956	7.86118	5.83877	6.74133	5.85433	6.9401	7.84812	6.95773	6.42759	6.87308	8.18655	6.4389	NA	Prph	G3X981	13	0.392287	-0.000337793	13	0.022	NA	Protein intensities vs. # MHCI peptides/tissue (Mouse)
Q63810;Q63810-2	Calcineurin subunit B type 1	Ppp3r1	19.3	8.07619	7.05048	7.64223	7.22167	7.11309	6.79482	7.60286	8.78944	7.34778	7.95801	7.66305	7.53791	7.3993	7.87417	Ppp3r1	Q63810	14	0.337948	-0.000220406	14	0.0292	NA	Protein intensities vs. # MHCI peptides/tissue (Mouse)
Q8BXK9	Chloride intracellular channel protein 5	Clic5	28.287	7.61275	7.94163	8.04783	8.54964	8.40008	6.64381	9.40444	7.49016	7.30048	7.21527	7.71204	7.81796	7.87985	7.12144	Clic5	Q8BXK9	14	0.0429559	0.000107245	14	0.477	NA	Protein intensities vs. # MHCI peptides/tissue (Mouse)
Q9WUA3;Q8C605	6-phosphofructokinase type C;6-phosphofructokinase	Pfkp	85.454	7.93753	8.54696	7.70083	8.90752	8.01649	6.74329	8.12244	8.49438	7.95412	8.67537	8.1459	8.11466	8.14154	7.88194	Pfkp	Q9WUA3	14	0.0278841	-6.48738e-05	14	0.568	NA	Protein intensities vs. # MHCI peptides/tissue (Mouse)
D3Z576;Q8VHX6;D3YW87;Q8VHX6-2	Filamin-C	Flnc	292.34	7.73706	8.52692	8.31944	8.07008	6.67781	6.69256	7.6903	7.01031	8.99791	6.72052	7.8836	7.96592	7.35868	8.73489	Flnc	D3Z576	14	0.0103798	-5.89913e-05	14	0.729	NA	Protein intensities vs. # MHCI peptides/tissue (Mouse)
Q99MZ6	Unconventional myosin-VIIb	Myo7b	240.86	6.39409	8.03377	6.55111	8.93713	7.92426	5.75566	NA	7.38293	5.40046	7.25236	7.17143	NA	7.3967	7.25132	Myo7b	Q99MZ6	12	0.132312	0.000262697	12	0.245	NA	Protein intensities vs. # MHCI peptides/tissue (Mouse)
Q6NVD9	Phakinin	Bfsp2	45.739	6.81545	6.2906	8.49755	5.87058	6.09621	6.09993	5.96821	6.40623	5.51488	NA	NA	7.77978	NA	8.47702	Bfsp2	Q6NVD9	11	0.113535	-0.000277036	11	0.311	NA	Protein intensities vs. # MHCI peptides/tissue (Mouse)
E9QN70;P02469	Laminin subunit beta-1	Lamb1	202.44	8.58584	7.71136	8.39128	7.98313	8.0258	6.94912	8.68422	7.90819	8.57782	7.96459	7.68	7.60603	8.40444	8.21916	Lamb1	E9QN70	14	0.161054	-0.000143825	14	0.155	NA	Protein intensities vs. # MHCI peptides/tissue (Mouse)
P49813	Tropomodulin-1	Tmod1	40.466	6.18455	5.56198	9.03041	5.16025	6.1476	5.48627	7.90059	6.83577	7.99326	8.92233	7.55852	8.22102	9.00904	8.63581	Tmod1	P49813	14	0.215817	-0.000493422	14	0.0942	NA	Protein intensities vs. # MHCI peptides/tissue (Mouse)
Q9JKK7;Q9JKK7-3	Tropomodulin-2	Tmod2	39.51	7.50648	7.10975	7.64223	7.07915	7.19415	6.85433	8.11493	9.33855	7.12802	7.45352	7.36418	7.7456	7.6925	8.0611	Tmod2	Q9JKK7	14	0.147354	-0.000180946	14	0.175	NA	Protein intensities vs. # MHCI peptides/tissue (Mouse)
Q8R3G9	Tetraspanin-8	Tspan8	25.582	7.33146	8.45087	6.63405	8.39387	6.90239	6.36993	7.98661	6.74411	7.47271	NA	6.44976	7.67097	7.03016	6.95471	Tspan8	Q8R3G9	13	0.000912	1.62686e-05	13	0.922	NA	Protein intensities vs. # MHCI peptides/tissue (Mouse)
Q6P6L5;F6RQD1		Mybpc1	126.2	7.09876	7.26821	7.69659	6.64716	6.83408	6.60216	7.26501	7.21205	6.8634	7.02707	7.09864	6.86221	6.94847	7.21757	Mybpc1	Q6P6L5	14	0.109561	-7.13675e-05	14	0.248	NA	Protein intensities vs. # MHCI peptides/tissue (Mouse)
Q543C5;Q62000	Mimecan	Ogn	34.012	7.89705	7.80332	7.68799	5.97191	6.85047	6.88991	8.44169	6.33459	8.42059	7.46399	6.91495	8.39227	7.75491	8.59901	Ogn	Q543C5	14	0.113221	-0.000210184	14	0.239	NA	Protein intensities vs. # MHCI peptides/tissue (Mouse)
P51807	Dynein light chain Tctex-type 1	Dynlt1	12.483	6.96456	7.59513	6.97158	8.07554	7.51602	6.36137	7.51889	6.65119	7.23301	6.9	6.47713	6.51894	7.15493	7.31612	Dynlt1	P51807	14	0.047745	8.12838e-05	14	0.453	NA	Protein intensities vs. # MHCI peptides/tissue (Mouse)
P10493	Nidogen-1	Nid1	136.54	8.19895	7.57845	8.55132	7.02676	7.88576	6.83539	8.21184	7.11468	8.28483	8.04304	7.51519	8.33933	7.55959	8.15351	Nid1	P10493	14	0.358076	-0.000244023	14	0.0238	NA	Protein intensities vs. # MHCI peptides/tissue (Mouse)
P14602;Q545F4;P14602-2;P14602-3;D3YZ06	Heat shock protein beta-1	Hspb1	23.014	8.35798	8.21128	9.46251	7.44352	7.68795	7.14328	8.60937	7.74338	8.05223	7.87012	8.10493	9.5025	8.27436	8.95021	Hspb1	P14602	14	0.169849	-0.000216924	14	0.143	NA	Protein intensities vs. # MHCI peptides/tissue (Mouse)
A6H6K1;Q99MQ4	Asporin	Aspn	42.572	7.73895	7.95459	8.0682	6.82244	6.81705	6.15249	7.97977	6.30392	7.95156	7.84074	7.14803	8.714	7.75605	8.41079	Aspn	A6H6K1	14	0.163391	-0.000235843	14	0.152	NA	Protein intensities vs. # MHCI peptides/tissue (Mouse)
P41731;Q549D0	CD63 antigen	Cd63	25.766	6.64859	7.01418	6.52441	7.16736	7.04383	5.75947	6.60768	5.48508	7.11992	6.91375	7.2196	6.28725	6.87403	7.16628	Cd63	P41731	14	0.0499683	9.05797e-05	14	0.442	NA	Protein intensities vs. # MHCI peptides/tissue (Mouse)
Q9ES64-3;H3BLC4;E9QMN1;Q9ES64;E9PYX1;D6RIM8;Q9ES64-2;E9QKC9;H3BIZ2	Harmonin	Ush1c	68.185	6.48511	7.68031	6.44219	8.35809	7.64956	5.30712	5.87463	6.39424	7.13964	NA	NA	NA	8.68986	5.72064	Ush1c	Q9ES64-3	11	0.010729	9.28547e-05	11	0.762	NA	Protein intensities vs. # MHCI peptides/tissue (Mouse)
Q5SVJ0;P28652;Q5SVI2;Q5SVI0;Q5SVI1;Q68EG2;Q5SVI3;Q5SVJ1;Q5SVI9;Q3TY93	Calcium/calmodulin-dependent protein kinase type II subunit beta	Camk2b	72.902	6.47939	6.48982	6.44135	6.24702	6.11034	5.90317	6.52018	7.68842	6.4085	6.07449	6.83553	6.49147	6.71497	6.16134	Camk2b	Q5SVJ0	14	0.0571908	-7.81609e-05	14	0.41	NA	Protein intensities vs. # MHCI peptides/tissue (Mouse)
B8JJB6;Q3TJD7;Q8BVJ7;B8JJB3;Q3TJD7-3;B8JJB2	PDZ and LIM domain protein 7	Pdlim7	50.118	7.21607	7.77722	7.2988	7.10947	7.15493	6.64381	7.50779	6.76809	8.12993	6.89149	7.86365	8.36994	7.19929	8.30385	Pdlim7	B8JJB6	14	0.00743535	-3.64968e-05	14	0.769	NA	Protein intensities vs. # MHCI peptides/tissue (Mouse)
O09165	Calsequestrin-1	Casq1	46.377	7.44292	7.1969	7.5423	6.52141	6.66743	7.22832	6.53861	7.26773	6.76345	7.94795	8.61993	7.70294	7.76505	7.25021	Casq1	O09165	14	0.00682018	-3.67024e-05	14	0.779	NA	Protein intensities vs. # MHCI peptides/tissue (Mouse)
P52480;P52480-2	Pyruvate kinase isozymes M1/M2	Pkm2	57.844	9.35647	9.22793	9.43229	9.27167	8.93762	8.21003	9.09424	9.45137	9.03769	8.90644	9.1794	9.23276	9.23469	9.13756	Pkm2	P52480	14	0.159507	-9.31572e-05	14	0.157	NA	Protein intensities vs. # MHCI peptides/tissue (Mouse)
Q9D279	Uncharacterized protein C19orf21 homolog		72.28	6.35581	8.2183	6.81385	8.36743	7.16507	5.67335	6.05092	6.27949	5.0797	6.39031	6.32778	6.85142	6.52243	6.6403	NA	Q9D279	14	0.0851273	0.000192366	14	0.311	NA	Protein intensities vs. # MHCI peptides/tissue (Mouse)
P07091;Q545V2;D3YUT9	Protein S100-A4	S100a4	11.721	7.46477	6.91727	7.86697	6.79742	7.62709	6.76334	8.33272	6.87268	7.66571	7.23604	8.5417	7.9053	7.98355	7.51805	S100a4	P07091	14	0.0003198	7.65104e-06	14	0.952	NA	Protein intensities vs. # MHCI peptides/tissue (Mouse)
Q3V2C9;Q91Z98	Chitinase-3-like protein 4	Chi3l4	44.974	7.08194	7.0422	7.61227	6.71237	7.42832	7.13085	8.06124	7.04688	6.75701	7.3279	8.78146	9.07609	7.80543	7.38098	Chi3l4	Q3V2C9	14	0.00784887	4.72403e-05	14	0.763	NA	Protein intensities vs. # MHCI peptides/tissue (Mouse)
O70571;Q544J2	[Pyruvate dehydrogenase [lipoamide]] kinase isozyme 4, mitochondrial	Pdk4	46.596	7.17194	6.46972	7.47687	6.72064	6.55191	6.35771	6.05771	5.35141	5.86806	6.61647	6.17955	6.26284	6.6297	6.4684	Pdk4	O70571	14	0.000436459	-8.22171e-06	14	0.943	NA	Protein intensities vs. # MHCI peptides/tissue (Mouse)
Q3V2T4;Q3V2T4-2	Keratinocyte differentiation-associated protein	Krtdap	11.497	5.93593	5.71225	6.59333	5.88919	5.68217	6.19383	5.88548	5.60691	NA	5.24677	5.68742	6.77045	5.08294	NA	Krtdap	Q3V2T4	12	0.0268857	-5.90717e-05	12	0.611	NA	Protein intensities vs. # MHCI peptides/tissue (Mouse)
Q99JG3;F6ZSM3	Annexin A13;Annexin	Anxa13	35.921	6.47698	7.66166	6.89631	8.76537	7.25796	6.36607	5.83204	6.24925	5.24814	6.58115	NA	5.88796	5.26916	NA	Anxa13	Q99JG3	12	0.156502	0.000304142	12	0.203	NA	Protein intensities vs. # MHCI peptides/tissue (Mouse)
B7ZWN4		Gm766	33.497	5.88491	6.23982	6.82432	5.48194	6.15425	5.75088	6.01367	5.9374	5.68869	5.61577	6.01377	5.05476	5.90018	6.15204	Gm766	B7ZWN4	14	0.00641735	2.46512e-05	14	0.785	NA	Protein intensities vs. # MHCI peptides/tissue (Mouse)
O54983;Q3UPX0	Thiomorpholine-carboxylate dehydrogenase	Crym	33.523	6.72167	6.86716	6.68074	6.53418	7.66037	6.31107	7.1124	8.75536	6.90246	6.72008	6.63402	6.49096	6.52036	6.73552	Crym	O54983	14	0.0844568	-0.000136947	14	0.313	NA	Protein intensities vs. # MHCI peptides/tissue (Mouse)
Q62234-2;Q62234	Myomesin-1	Myom1	175.45	7.07329	6.45758	9.3804	5.79622	7.34486	6.77937	7.55701	7.07959	6.371	6.63123	6.89768	5.91413	6.70684	7.00412	Myom1	Q62234-2	14	0.0320853	-0.00011637	14	0.54	NA	Protein intensities vs. # MHCI peptides/tissue (Mouse)
D3Z7P3;D3Z7P4	Glutaminase kidney isoform, mitochondrial	Gls	73.963	7.85289	8.03377	7.75803	8.22038	8.3671	7.576	7.69431	8.65623	7.67554	7.63079	8.01596	7.56568	8.13016	7.43602	Gls	D3Z7P3	14	0.0107496	2.74206e-05	14	0.724	NA	Protein intensities vs. # MHCI peptides/tissue (Mouse)
P16330;Q3TYV5;P16330-2	2,3-cyclic-nucleotide 3-phosphodiesterase	Cnp	47.123	7.46358	7.30621	7.31401	7.21647	7.1291	7.16712	7.4096	9.26929	7.17329	7.01463	7.90393	6.60251	7.73628	7.2445	Cnp	P16330	14	0.00164409	-1.87754e-05	14	0.891	NA	Protein intensities vs. # MHCI peptides/tissue (Mouse)
Q3UCF3;Q810Q5;A2AK37	Normal mucosa of esophagus-specific gene 1 protein	AA467197;Nmes1	9.5842	6.0172	8.64739	5.50004	8.00603	NA	5.53163	6.00832	6.25341	5.95418	6.13571	7.81164	7.60251	6.62764	6.58104	AA467197	Q3UCF3	13	0.157793	0.000294439	13	0.179	NA	Protein intensities vs. # MHCI peptides/tissue (Mouse)
P70202;Q14BZ3	Latexin	Lxn	25.492	7.14065	7.24002	7.19633	7.6776	6.95782	6.30315	7.8746	8.204	7.39969	8.26289	7.65652	7.62655	7.95574	7.45288	Lxn	P70202	14	0.110598	-0.000130691	14	0.245	NA	Protein intensities vs. # MHCI peptides/tissue (Mouse)
Q61781	Keratin, type I cytoskeletal 14	Krt14	52.866	7.41861	6.20188	7.49755	5.76872	7.06537	6.59078	6.6549	6.70172	5.99065	5.67047	5.38047	8.85106	8.40952	8.54564	Krt14	Q61781	14	0.0558678	-0.000198231	14	0.416	NA	Protein intensities vs. # MHCI peptides/tissue (Mouse)
F8VQJ3;P02468	Laminin subunit gamma-1	Lamc1	177.19	8.69389	8.04429	8.44387	7.13624	8.04968	7.22832	8.79162	7.49414	8.61102	7.54831	7.6317	8.04023	8.05935	8.1752	Lamc1	F8VQJ3	14	0.147014	-0.000153444	14	0.176	NA	Protein intensities vs. # MHCI peptides/tissue (Mouse)
P16110;Q8C253;F6TS28	Galectin-3	Lgals3	27.515	7.92948	9.41167	7.7969	8.78347	8.11183	7.30507	8.66259	7.00502	8.17168	6.94957	8.58517	8.48758	8.26741	8.12011	Lgals3	P16110	14	0.211842	0.000239803	14	0.0977	NA	Protein intensities vs. # MHCI peptides/tissue (Mouse)
Q5SPV7;P56375	Acylphosphatase;Acylphosphatase-2	Acyp2	11.877	8.06742	7.37735	9.2461	6.366	8.25706	7.02509	7.41215	7.7524	7.82719	6.77927	7.67792	7.96439	7.11032	7.89559	Acyp2	Q5SPV7	14	0.192318	-0.000234078	14	0.117	NA	Protein intensities vs. # MHCI peptides/tissue (Mouse)
P50543;F6SJ35;G5E8Y7	Protein S100-A11	S100a11;Gm5068;Gm7665	11.083	8.19895	8.12726	8.00918	8.00068	8.3456	7.45106	8.76021	7.87585	8.76592	8.03756	8.08002	8.75564	8.75148	9.07416	S100a11	P50543	14	0.0322501	-6.14624e-05	14	0.539	NA	Protein intensities vs. # MHCI peptides/tissue (Mouse)
P97927	Laminin subunit alpha-4	Lama4	201.82	7.8426	7.14739	7.51081	5.85703	7.08723	6.33174	8.40574	6.89479	8.19631	6.90884	7.13729	7.72212	7.64966	7.68937	Lama4	P97927	14	0.163307	-0.000211401	14	0.152	NA	Protein intensities vs. # MHCI peptides/tissue (Mouse)
Q8BZF8	Phosphoglucomutase-like protein 5	Pgm5	62.219	6.94149	8.01418	7.35546	7.08094	6.40666	6.13972	7.63451	5.20851	8.07735	6.26922	6.79761	7.98243	7.19102	8.43169	Pgm5	Q8BZF8	14	0.000164876	8.70412e-06	14	0.965	NA	Protein intensities vs. # MHCI peptides/tissue (Mouse)
F8WIU1;Q9D1K7;H7BXB9	UPF0687 protein C20orf27 homolog	1700037H04Rik	19.811	7.17194	6.95967	7.38668	6.72674	7.1515	6.23986	7.25047	8.15034	6.96767	6.5838	7.26403	6.58438	7.07311	7.47309	1700037H04Rik	F8WIU1	14	0.0565972	-8.36042e-05	14	0.413	NA	Protein intensities vs. # MHCI peptides/tissue (Mouse)
P35230	Regenerating islet-derived protein 3-beta	Reg3b	19.476	NA	6.6246	5.62876	8.21712	7.52922	5.06572	6.10731	6.60512	7.28083	7.4428	NA	7.55003	NA	6.74831	Reg3b	P35230	11	0.0388609	-0.000138375	11	0.561	NA	Protein intensities vs. # MHCI peptides/tissue (Mouse)
Q91YE8;E9Q1U2;D3YVV9;Q91YE8-2	Synaptopodin-2	Synpo2	116.53	6.94149	7.71404	8.24127	6.81755	6.93574	6.67291	7.28933	6.56537	8.05562	6.02784	7.57205	8.59896	7.21141	8.20255	Synpo2	Q91YE8	14	0.0147472	-6.83346e-05	14	0.679	NA	Protein intensities vs. # MHCI peptides/tissue (Mouse)
P00920	Carbonic anhydrase 2	Ca2	29.032	8.68827	9.49204	9.91071	8.16515	9.22529	8.35965	9.54216	9.54804	8.51925	8.67537	9.62703	9.96897	8.64086	9.23991	Ca2	P00920	14	0.0364679	-8.56562e-05	14	0.513	NA	Protein intensities vs. # MHCI peptides/tissue (Mouse)
Q9D1H9;Q9D1H9-2	Microfibril-associated glycoprotein 4	Mfap4	28.937	7.2785	7.47388	6.96643	6.69965	6.85047	7.18726	8.888	6.16885	7.49292	6.92535	8.14519	8.07845	7.11878	8.05391	Mfap4	Q9D1H9	14	0.0704158	0.000141895	14	0.359	NA	Protein intensities vs. # MHCI peptides/tissue (Mouse)
P13542	Myosin-8	Myh8	222.7	7.16961	6.4261	6.44516	6.0518	6.2706	7.14328	5.40811	6.40848	4.63597	5.95062	6.95535	5.53762	6.60793	6.73437	Myh8	P13542	14	0.156326	0.000211709	14	0.162	NA	Protein intensities vs. # MHCI peptides/tissue (Mouse)
Q5SX40	Myosin-1	Myh1	223.34	8.84998	8.36956	10.2117	7.98089	8.17061	8.88004	8.60856	8.46714	8.07218	8.51895	9.40908	8.38184	8.81645	8.76615	Myh1	Q5SX40	14	0.000121743	-4.81782e-06	14	0.97	NA	Protein intensities vs. # MHCI peptides/tissue (Mouse)
Q9CRB6	Tubulin polymerization-promoting protein family member 3	Tppp3	18.965	8.36697	8.53505	8.32197	7.71027	7.2424	7.31343	9.3859	8.97365	8.78648	8.13886	7.44976	8.83275	7.99485	9.02609	Tppp3	Q9CRB6	14	0.246912	-0.000255215	14	0.0707	NA	Protein intensities vs. # MHCI peptides/tissue (Mouse)
Q80TB8	Synaptic vesicle membrane protein VAT-1 homolog-like	Vat1l	45.817	8.36548	6.69915	6.27771	NA	5.98337	5.45265	5.62788	8.70199	NA	6.67908	7.05271	6.82733	4.9957	NA	Vat1l	Q80TB8	11	0.29037	-0.000459349	11	0.0872	NA	Protein intensities vs. # MHCI peptides/tissue (Mouse)
P05064;Q5FWB7;Q9CPQ9;D3YWI1	Fructose-bisphosphate aldolase A;Fructose-bisphosphate aldolase	Aldoa;Aldoart1	39.355	9.59295	9.37152	9.81993	9.05422	9.13392	9.20059	9.11995	9.55466	9.15104	9.28634	9.19364	9.12539	9.23845	9.20548	Aldoa	P05064	14	0.247943	-8.28326e-05	14	0.07	NA	Protein intensities vs. # MHCI peptides/tissue (Mouse)
Q91VR7	Microtubule-associated proteins 1A/1B light chain 3A	Map1lc3a	14.272	7.4066	7.12208	7.22632	6.20354	6.76153	6.55755	7.43207	9.05934	7.05284	7.09148	6.46366	7.1332	6.65736	7.47309	Map1lc3a	Q91VR7	14	0.327446	-0.00029366	14	0.0325	NA	Protein intensities vs. # MHCI peptides/tissue (Mouse)
Q543K5;Q99K85;Q3U6K9	Phosphoserine aminotransferase	Psat1	40.472	7.76223	7.43341	7.16829	7.24311	7.47872	7.23828	7.31873	8.56986	7.6436	9.19804	7.58517	7.71672	8.40698	7.71273	Psat1	Q543K5	14	0.236911	-0.000215121	14	0.0776	NA	Protein intensities vs. # MHCI peptides/tissue (Mouse)
P70663	SPARC-like protein 1	Sparcl1	72.286	5.89026	5.16317	6.84516	NA	6.08215	5.59168	7.1627	7.42584	6.64529	NA	NA	7.26011	5.59389	7.0734	Sparcl1	P70663	11	0.28865	-0.000353571	11	0.0883	NA	Protein intensities vs. # MHCI peptides/tissue (Mouse)
P51885	Lumican	Lum	38.265	8.81285	8.13744	8.99656	7.66846	8.2991	7.83539	8.90059	7.60923	9.14061	8.83783	8.38516	9.54199	8.76838	9.48091	Lum	P51885	14	0.20319	-0.000213447	14	0.106	NA	Protein intensities vs. # MHCI peptides/tissue (Mouse)
Q60780;Q3U432;B1ATI9;Q60780-2	Growth arrest-specific protein 7	Gas7	48.173	6.49361	5.77382	NA	5.0507	5.46376	5.43711	6.73712	7.99967	6.75533	5.11003	7.89642	NA	6.13568	6.78119	Gas7	Q60780	12	0.0271503	-0.000124754	12	0.609	NA	Protein intensities vs. # MHCI peptides/tissue (Mouse)
Q8VDP3;Q8VDP3-2;Q8VDP3-3;E9PUI4	Protein-methionine sulfoxide oxidase MICAL1	Mical1	116.78	5.80997	6.98182	5.77074	7.74455	5.84376	5.96342	5.58925	5.4683	6.54244	7.32022	7.39328	NA	7.18259	6.82667	Mical1	Q8VDP3	13	0.107743	0.000195348	13	0.274	NA	Protein intensities vs. # MHCI peptides/tissue (Mouse)
Q60994;Q6GTX4	Adiponectin	Adipoq	26.841	8.2033	7.05658	8.76171	6.346	7.13868	7.16712	7.87503	6.4907	7.36468	7.29092	7.44264	7.82223	8.16031	8.16649	Adipoq	Q60994	14	0.0636803	-0.000130014	14	0.384	NA	Protein intensities vs. # MHCI peptides/tissue (Mouse)
Q99KE1	NAD-dependent malic enzyme, mitochondrial	Me2	65.798	6.93352	8.34945	6.442	8.87431	7.27987	6.98973	7.26857	7.60088	7.9814	6.98629	7.84841	7.65248	7.58053	7.45288	Me2	Q99KE1	14	0.133019	0.000171854	14	0.2	NA	Protein intensities vs. # MHCI peptides/tissue (Mouse)
Q99JP6-2;Q99JP6	Homer protein homolog 3	Homer3	40.064	6.39475	6.04754	6.79646	4.75652	5.59936	5.7651	7.02862	6.41509	NA	6.08333	6.73461	NA	6.26326	5.98497	Homer3	Q99JP6-2	12	0.0995543	-0.000150646	12	0.318	NA	Protein intensities vs. # MHCI peptides/tissue (Mouse)
E9PWE8		Dpysl3	73.884	7.76757	7.84799	8.13437	7.3562	7.48941	7.25858	8.18043	8.60088	8.48795	7.34816	8.29284	7.95665	7.70162	8.62482	Dpysl3	E9PWE8	14	0.0859431	-0.000104113	14	0.309	NA	Protein intensities vs. # MHCI peptides/tissue (Mouse)
B5THE2		Mgam	208.55	6.82347	7.17593	7.79008	8.82244	6.98563	6.85697	7.05259	6.61832	7.12216	7.62607	7.20681	6.23379	7.09617	6.82279	Mgam	B5THE2	14	0.0556696	0.000109295	14	0.417	NA	Protein intensities vs. # MHCI peptides/tissue (Mouse)
Q3UU35	Ovostatin homolog	Ovos	162.34	7.29804	7.07632	7.677	5.74169	6.83169	7.13364	6.90878	6.99904	8.04536	6.40957	6.71204	6.98949	6.71819	7.20102	Ovos	Q3UU35	14	0.205788	-0.000185828	14	0.103	NA	Protein intensities vs. # MHCI peptides/tissue (Mouse)
Q14BI5		Myom2	164.74	7.22644	6.89733	9.35216	6.24673	6.5952	7.07565	9.1627	6.62062	6.41519	7.0193	7.65652	6.80034	7.36432	6.94663	Myom2	Q14BI5	14	0.000429528	1.4573e-05	14	0.944	NA	Protein intensities vs. # MHCI peptides/tissue (Mouse)
Q9Z0P4	Paralemmin-1	Palm	41.614	7.50324	7.07439	7.56305	5.99596	7.7501	7.45903	7.57313	8.85286	7.17694	5.47333	6.2003	6.98978	6.98848	7.24566	Palm	Q9Z0P4	14	0.0388508	-0.000123337	14	0.499	NA	Protein intensities vs. # MHCI peptides/tissue (Mouse)
P28654;Q3UKR1	Decorin	Dcn	39.809	8.65597	8.0586	8.30813	7.38597	7.66743	7.60091	8.79585	7.34464	8.79885	8.49072	8.0338	9.23276	8.78144	9.01262	Dcn	P28654	14	0.144854	-0.000178727	14	0.179	NA	Protein intensities vs. # MHCI peptides/tissue (Mouse)
Q543Y7;Q61644	Protein kinase C and casein kinase substrate in neurons protein 1	Pacsin1	50.575	7.78772	7.61456	7.98356	7.18739	7.30961	6.88746	6.90471	9.44053	6.99487	6.84539	7.47713	7.87433	7.45274	7.66214	Pacsin1	Q543Y7	14	0.149813	-0.000195091	14	0.172	NA	Protein intensities vs. # MHCI peptides/tissue (Mouse)
E9PV44		Atpif1	8.7887	8.49005	8.23736	9.41227	8.35856	8.83408	7.7467	7.62525	8.96279	8.17426	8.33721	8.11267	9.02181	8.22321	8.69177	Atpif1	E9PV44	14	0.332254	-0.000216006	14	0.031	NA	Protein intensities vs. # MHCI peptides/tissue (Mouse)
P26645	Myristoylated alanine-rich C-kinase substrate	Marcks	29.661	8.59558	8.31853	8.65178	7.84762	8.33893	7.69639	8.55242	9.10524	8.58386	8.73283	9.05709	8.61641	8.97539	9.17127	Marcks	P26645	14	0.148957	-0.000127288	14	0.173	NA	Protein intensities vs. # MHCI peptides/tissue (Mouse)
Q3TMZ1;Q922Q4	Pyrroline-5-carboxylate reductase;Pyrroline-5-carboxylate reductase 2	Pycr2	33.659	7.46001	7.60894	7.86263	6.90081	7.31279	6.3143	7.301	7.43723	7.58186	8.26508	7.59539	6.29348	7.46624	7.77609	Pycr2	Q3TMZ1	14	0.109659	-0.000136616	14	0.247	NA	Protein intensities vs. # MHCI peptides/tissue (Mouse)
Q7TMG8;O55126	Protein NipSnap homolog 2	Gbas	32.898	8.38297	8.25562	9.3998	7.76352	8.60339	7.849	8.24676	9.17688	8.2888	8.7291	8.00232	8.89999	7.9291	8.23515	Gbas	Q7TMG8	14	0.588687	-0.000286094	14	0.00136	1	Protein intensities vs. # MHCI peptides/tissue (Mouse)
A2AEP9;Q9NYQ2	Hydroxyacid oxidase 2	Hao2	38.699	7.55331	8.49352	7.43229	7.05231	9.16396	7.72227	6.89224	8.54421	7.50986	7.00973	6.68414	7.03735	6.33733	7.22644	Hao2	A2AEP9	14	0.0107764	-6.14997e-05	14	0.724	NA	Protein intensities vs. # MHCI peptides/tissue (Mouse)
P16045	Galectin-1	Lgals1	14.866	8.8155	7.90023	9.12016	7.46249	8.22819	7.94268	8.67389	7.70532	8.87885	9.29558	8.4738	9.06649	9.04204	9.37962	Lgals1	P16045	14	0.227736	-0.00022475	14	0.0844	NA	Protein intensities vs. # MHCI peptides/tissue (Mouse)
Q3URG1;Q7TQD2	Tubulin polymerization-promoting protein	Tppp	23.574	7.45881	7.83473	7.88527	6.9887	6.52734	7.28979	7.71699	9.58412	6.29503	7.19117	NA	7.09649	6.9028	7.31549	Tppp	Q3URG1	13	0.0340743	-0.00011805	13	0.546	NA	Protein intensities vs. # MHCI peptides/tissue (Mouse)
B1AQE0;P05063	Fructose-bisphosphate aldolase;Fructose-bisphosphate aldolase C	Aldoc	39.394	7.52849	7.50947	7.72142	7.32219	7.42404	7.56428	6.97282	9.178	8.2888	7.004	6.83407	7.47293	7.19518	7.22562	Aldoc	B1AQE0	14	0.254691	-0.000228062	14	0.0657	NA	Protein intensities vs. # MHCI peptides/tissue (Mouse)
Q62393-3;E9PUA7;Q62393-2;D3Z7X7;D3Z125		Tpd52	21.654	8.3015	8.74533	8.25325	8.60649	8.41033	7.57901	8.04077	8.61743	8.26444	9.21488	8.39328	8.9969	7.96848	8.71273	Tpd52	Q62393-3	14	0.194308	-0.000141381	14	0.115	NA	Protein intensities vs. # MHCI peptides/tissue (Mouse)
Q6P1J1;E9Q756		Crmp1	74.22	8.22438	7.93097	8.08419	7.63485	7.67092	7.55489	8.49849	9.36256	8.24392	8.14537	8.14233	8.09353	8.44116	8.77214	Crmp1	Q6P1J1	14	0.169448	-0.000147924	14	0.144	NA	Protein intensities vs. # MHCI peptides/tissue (Mouse)
Q64332-2;Q8CE19		Syn2	52.451	7.10961	6.75757	7.30874	6.455	6.81705	6.63165	6.59783	9.21746	7.01803	6.44976	6.53012	7.18281	6.88537	6.98255	Syn2	Q64332-2	14	0.258334	-0.000266632	14	0.0635	NA	Protein intensities vs. # MHCI peptides/tissue (Mouse)
Q8CDI9;E9Q4M2;P54310	Hormone-sensitive lipase	Lipe	88.026	7.717	6.36098	6.68899	7.25763	6.59104	6.63329	6.55316	5.86976	6.64587	NA	NA	5.17365	6.74004	5.78434	Lipe	Q8CDI9	12	0.0443272	0.000113158	12	0.511	NA	Protein intensities vs. # MHCI peptides/tissue (Mouse)
P08207;Q3TC45	Protein S100-A10	S100a10	11.186	8.515	8.56299	8.63982	8.5957	8.25344	7.8068	8.9832	7.21334	8.69456	8.34225	8.09466	8.73009	8.36432	9.13841	S100a10	P08207	14	0.000269717	-6.04065e-06	14	0.956	NA	Protein intensities vs. # MHCI peptides/tissue (Mouse)
Q921W7;Q3ULB1;P47226;P47226-2	Testin	Tes	47.692	7.26371	8.11508	7.69872	7.75791	7.55988	6.10181	7.50677	6.94898	7.40274	7.84934	6.67792	8.15109	7.89415	8.14686	Tes	Q921W7	14	0.094374	-0.000138012	14	0.285	NA	Protein intensities vs. # MHCI peptides/tissue (Mouse)
P35276;Q543Q4;D3YW33;D3YWL1	Ras-related protein Rab-3D	Rab3d	24.416	7.23051	7.13068	7.09204	7.4029	NA	6.05674	NA	7.59237	6.84944	7.9052	NA	6.48354	5.76246	5.47659	Rab3d	P35276	11	0.203755	-0.000265976	11	0.163	NA	Protein intensities vs. # MHCI peptides/tissue (Mouse)
Q8BMD8	Calcium-binding mitochondrial carrier protein SCaMC-1	Slc25a24	52.901	8.31507	8.73698	7.22929	8.61961	7.09384	7.13642	7.97977	7.00467	8.27271	7.02072	7.82968	7.9259	7.64234	8.3539	Slc25a24	Q8BMD8	14	0.0475788	0.000101305	14	0.454	NA	Protein intensities vs. # MHCI peptides/tissue (Mouse)
Q545R3;Q62433;E9PVF3;E9Q3F9;E9Q5I8;E9Q514;E9Q147	Protein NDRG1	Ndrg1	43.008	8.08762	8.37735	7.87692	8.11446	9.25975	7.71503	7.97282	8.41735	7.25173	8.40104	8.04739	8.18655	8.00968	8.07218	Ndrg1	Q545R3	14	0.00396657	2.1074e-05	14	0.831	NA	Protein intensities vs. # MHCI peptides/tissue (Mouse)
Q91VW3	SH3 domain-binding glutamic acid-rich-like protein 3	Sh3bgrl3	10.477	8.14807	8.30847	8.0868	8.27966	8.18573	7.47007	8.35069	8.64874	8.01826	7.80922	8.58774	8.08198	8.46845	7.57157	Sh3bgrl3	Q91VW3	14	0.00191371	1.145e-05	14	0.882	NA	Protein intensities vs. # MHCI peptides/tissue (Mouse)
P11531	Dystrophin	Dmd	425.83	5.63629	7.0164	7.48387	NA	6.42042	6.87501	7.00973	5.35325	7.24583	7.393	6.86771	6.62915	7.93516	7.74345	Dmd	P11531	13	0.0498571	0.000128713	13	0.463	NA	Protein intensities vs. # MHCI peptides/tissue (Mouse)
O89053;Q3U1N0	Coronin-1A	Coro1a	50.989	8.42385	8.3869	8.27345	8.62219	7.87721	8.02509	8.96576	8.64112	8.10834	7.87012	9.58257	8.11575	9.88999	8.66469	Coro1a	O89053	14	0.181052	0.000194099	14	0.129	NA	Protein intensities vs. # MHCI peptides/tissue (Mouse)
E9Q584;D3Z5U0;D3YUM5;D3YTZ0;E9PYC2;E9PYC3		Dcpp1;Dcpp3;Dcpp2	18.605	6.0992	5.14206	6.88454	5.55393	6.13778	5.92464	NA	6.37105	6.0954	6.13579	6.06592	6.65606	5.69242	5.57223	Dcpp1	E9Q584	13	0.372538	-0.000210565	13	0.0267	NA	Protein intensities vs. # MHCI peptides/tissue (Mouse)
P47856-2;P47856	Glucosamine--fructose-6-phosphate aminotransferase [isomerizing] 1	Gfpt1	76.722	7.64439	9.19101	7.68799	9.01859	7.51303	7.64809	7.78249	7.21429	7.7317	8.33813	7.75953	7.64932	7.84423	7.40166	Gfpt1	P47856-2	14	0.0871861	0.000127822	14	0.305	NA	Protein intensities vs. # MHCI peptides/tissue (Mouse)
A2APX2;P21460;A2APX3	Cystatin-C	Cst3	15.531	7.64517	6.79602	7.75057	6.69965	7.3761	6.20425	6.78246	8.36402	7.00716	7.61647	7.07335	7.8158	7.19518	7.1177	Cst3	A2APX2	14	0.604315	-0.000327439	14	0.00107	1	Protein intensities vs. # MHCI peptides/tissue (Mouse)
P19973;P19973-2;A2A6J7;A2A6J4	Lymphocyte-specific protein 1	Lsp1	36.713	7.11494	6.62062	7.13188	7.31443	6.5714	6.01151	7.2977	6.13395	7.11546	6.2428	8.34528	6.74277	8.43167	8.32546	Lsp1	P19973	14	0.10057	0.000192403	14	0.269	NA	Protein intensities vs. # MHCI peptides/tissue (Mouse)
P21300;Q5M9J9	Aldose reductase-related protein 1	Akr1b7	35.988	10.2857	7.88849	8.26949	8.81918	7.98731	7.58741	7.84272	7.41723	8.07863	7.21866	8.28569	7.84706	7.82137	7.70121	Akr1b7	P21300	14	0.000838732	-1.63548e-05	14	0.922	NA	Protein intensities vs. # MHCI peptides/tissue (Mouse)
P17710-3;Q6GQU1;P17710;F8WIP2;P17710-4;G3UVV4;P17710-2	Hexokinase-1	Hk1	102.3	7.82231	8.44842	8.08332	7.32167	8.54389	7.67291	7.90059	8.72792	7.96005	7.33125	7.9304	7.86671	7.67778	8.02053	Hk1	P17710-3	14	0.0181884	-4.1714e-05	14	0.646	NA	Protein intensities vs. # MHCI peptides/tissue (Mouse)
P20152;Q5FWJ3;E9PZV5	Vimentin	Vim	53.687	9.51919	8.91166	9.94806	8.29358	8.90239	8.68481	9.79585	9.2508	9.32659	8.65365	9.29486	9.48895	9.21538	9.67224	Vim	P20152	14	0.130211	-0.00012876	14	0.205	NA	Protein intensities vs. # MHCI peptides/tissue (Mouse)
B1AVH5;B1AVH4;Q8C0P5	Coronin-2A	Coro2a	61.708	6.42504	7.88849	6.16084	8.39169	6.2367	5.51608	6.35726	7.45035	7.29273	NA	6.48696	NA	6.58626	6.32179	Coro2a	B1AVH5	12	0.00672726	-5.28727e-05	12	0.8	NA	Protein intensities vs. # MHCI peptides/tissue (Mouse)
Q62048;Q62048-2;D3Z375	Astrocytic phosphoprotein PEA-15	Pea15;Pea15a	15.054	7.83003	6.8944	7.97242	6.16379	7.84585	6.56457	7.9832	8.57794	7.91111	7.50974	8.05182	7.87809	7.87728	8.40158	Pea15	Q62048	14	0.237246	-0.000249999	14	0.0773	NA	Protein intensities vs. # MHCI peptides/tissue (Mouse)
Q6URW6	Myosin-14	Myh14	228.58	7.64906	9.08398	8.11124	9.34026	7.83883	7.75676	9.34775	7.7867	8.06365	7.19851	7.59539	7.68579	7.17831	8.17911	Myh14	Q6URW6	14	0.134881	0.000197821	14	0.196	NA	Protein intensities vs. # MHCI peptides/tissue (Mouse)
P10107;Q4FJV4	Annexin A1;Annexin	Anxa1	38.734	8.37286	8.60438	8.41227	7.50489	8.01492	7.67291	9.14657	7.44216	9.03059	8.24898	8.82226	8.67696	8.45955	8.91314	Anxa1	P10107	14	0.00714095	-3.50748e-05	14	0.774	NA	Protein intensities vs. # MHCI peptides/tissue (Mouse)
P12023;Q3TWF3;P12023-2;Q6GR78;E9PWY4;E9QL91;P12023-3	Amyloid beta A4 protein;N-APP;Soluble APP-alpha;Soluble APP-beta;C99;Beta-amyloid protein 42;Beta-amyloid protein 40;C83;P3(42);P3(40);C80;Gamma-secretase C-terminal fragment 59;Gamma-secretase C-terminal fragment 57;Gamma-secretase C-terminal fragment 50;C31	App	86.721	7.01737	7.14739	6.60587	7.15094	7.44617	6.35907	7.7585	8.14795	6.68352	6.37948	NA	7.25104	6.51856	6.41677	App	P12023	13	0.00225685	-2.11973e-05	13	0.878	NA	Protein intensities vs. # MHCI peptides/tissue (Mouse)
P07356;Q542G9;B0V2N5	Annexin A2;Annexin	Anxa2	38.676	9.33146	9.24002	8.99975	9.47709	8.71702	8.40366	9.325	7.91438	9.36468	8.78686	8.97264	8.891	9.32321	9.4886	Anxa2	P07356	14	0.0275972	5.65524e-05	14	0.57	NA	Protein intensities vs. # MHCI peptides/tissue (Mouse)
Q00612;Q790Y8;A3KG36	Glucose-6-phosphate 1-dehydrogenase X;Glucose-6-phosphate 1-dehydrogenase	G6pdx	59.262	8.77226	8.10616	7.48038	8.36372	7.59932	7.44567	8.325	7.76989	8.09064	7.40894	8.32506	7.88367	8.19102	8.03808	G6pdx	Q00612	14	0.0421124	6.29545e-05	14	0.482	NA	Protein intensities vs. # MHCI peptides/tissue (Mouse)
O88322	Nidogen-2	Nid2	153.91	8.11758	7.16819	8.11124	6.16456	7.9614	7.22607	8.17387	7.08048	7.55703	7.81694	7.64316	8.29292	7.72787	7.75803	Nid2	O88322	14	0.1663	-0.000175066	14	0.148	NA	Protein intensities vs. # MHCI peptides/tissue (Mouse)
E9Q616;F7BRM2		Ahnak	604.25	9.48102	9.51863	9.34791	9.17892	9.1093	8.46556	10.2159	8.6525	9.78396	9.24728	9.39728	9.73532	9.38883	9.87103	Ahnak	E9Q616	14	0.0162669	-4.43211e-05	14	0.664	NA	Protein intensities vs. # MHCI peptides/tissue (Mouse)
P29452	Caspase-1;Caspase-1 subunit p20;Caspase-1 subunit p10	Casp1	45.64	7.42254	8.36759	7.05362	8.37612	6.7862	6.46387	6.93248	6.38322	6.87883	7.41283	7.90019	6.69562	7.30753	7.51088	Casp1	P29452	14	0.151591	0.000186484	14	0.169	NA	Protein intensities vs. # MHCI peptides/tissue (Mouse)
Q9JL62;D3Z1H9;D3Z1H8	Glycolipid transfer protein	Gltp	23.689	6.94932	7.52417	6.26983	7.83521	6.81456	6.40741	7.73492	7.9825	7.03845	7.03793	7.74188	6.65456	7.46402	7.1672	Gltp	Q9JL62	14	0.0878395	0.000121306	14	0.304	NA	Protein intensities vs. # MHCI peptides/tissue (Mouse)
P08905	Lysozyme C-2	Lyz2	16.689	7.37139	NA	6.79932	5.9371	8.82198	6.10563	NA	7.02445	7.21889	5.74673	7.46707	NA	6.94305	7.05993	Lyz2	P08905	11	9.68477e-07	5.9714e-07	11	0.998	NA	Protein intensities vs. # MHCI peptides/tissue (Mouse)
E9PV16;Q68FL4;F8WGT1	Adenosylhomocysteinase;Putative adenosylhomocysteinase 3	Ahcyl2	69.97	8.07036	8.3725	7.07799	8.11446	7.94876	6.87501	7.61897	7.98772	7.63657	7.47421	7.62703	7.25042	7.50237	7.0212	Ahcyl2	E9PV16	14	0.000908556	1.02421e-05	14	0.919	NA	Protein intensities vs. # MHCI peptides/tissue (Mouse)
P06728	Apolipoprotein A-IV	Apoa4	45.029	8.75924	8.03164	9.38566	8.97179	8.85731	7.86994	9.07252	8.10656	8.99714	8.79819	8.37689	8.78445	8.69513	9.68455	Apoa4	P06728	14	0.0745193	-0.000104622	14	0.345	NA	Protein intensities vs. # MHCI peptides/tissue (Mouse)
Q8K354	Carbonyl reductase [NADPH] 3	Cbr3	30.953	7.62355	7.87948	7.04136	6.60382	7.17607	6.59471	7.01928	7.45092	6.58983	NA	6.91009	7.95194	7.16724	7.16004	Cbr3	Q8K354	13	0.152744	-0.000137696	13	0.187	NA	Protein intensities vs. # MHCI peptides/tissue (Mouse)
A2AUK5;Q9Z2H5	Band 4.1-like protein 1	Epb4.1l1;Epb41l1	98.314	7.55041	7.54696	7.07247	6.94331	8.18573	6.54936	7.325	8.59665	7.03291	6.48528	6.91495	7.32177	6.41291	7.44453	Epb4.1l1	A2AUK5	14	0.0552528	-0.000109755	14	0.419	NA	Protein intensities vs. # MHCI peptides/tissue (Mouse)
Q7TSJ2	Microtubule-associated protein 6	Map6	96.449	6.67536	6.69197	7.76354	6.455	6.51952	5.89418	7.51186	9.54709	7.47271	6.95304	6.6029	7.04396	6.68022	7.32181	Map6	Q7TSJ2	14	0.33179	-0.000377097	14	0.0311	NA	Protein intensities vs. # MHCI peptides/tissue (Mouse)
A2AHZ1;Q9QZA0	Carbonic anhydrase 5B, mitochondrial	Car5b;Ca5b	36.622	7.14807	4.99501	6.04324	NA	7.14338	6.03317	6.49376	6.66312	6.61604	6.41241	5.90403	7.18822	7.03969	6.32682	Car5b	A2AHZ1	13	0.167659	-0.000196243	13	0.165	NA	Protein intensities vs. # MHCI peptides/tissue (Mouse)
Q5SSL4-4;Q5SSL4-2;Q5SSL4;E9PUE7;Q5SSL4-3	Active breakpoint cluster region-related protein	Abr	93.772	6.89729	7.78484	7.16188	7.47348	6.93384	6.65232	6.91282	7.66723	7.20881	6.29925	7.41676	7.31886	7.32012	7.37511	Abr	Q5SSL4-4	14	0.0228979	4.57769e-05	14	0.606	NA	Protein intensities vs. # MHCI peptides/tissue (Mouse)
P19324	Serpin H1	Serpinh1	46.533	8.96456	8.35048	9.12653	7.65675	8.47492	7.94484	9.11493	8.11438	9.30431	8.25793	8.33575	9.08664	8.41454	9.67224	Serpinh1	P19324	14	0.180123	-0.00018632	14	0.13	NA	Protein intensities vs. # MHCI peptides/tissue (Mouse)
B2RRE0;Q9WTQ5;Q9WTQ5-2	A-kinase anchor protein 12	Akap12	180.69	7.76283	6.98659	8.02844	6.16265	7.62323	6.65232	8.67109	7.92048	7.7083	7.66681	8.06828	7.74049	8.17399	7.96699	Akap12	B2RRE0	14	0.114132	-0.00016556	14	0.237	NA	Protein intensities vs. # MHCI peptides/tissue (Mouse)
A2ALW3;Q91YR9	Prostaglandin reductase 1	Ptgr1	35.56	8.48556	8.72414	8.16294	8.7727	7.98898	8.61629	8.2927	7.68842	8.99559	7.86193	7.91616	9.26924	8.84051	8.9928	Ptgr1	A2ALW3	14	0.00346738	2.18673e-05	14	0.842	NA	Protein intensities vs. # MHCI peptides/tissue (Mouse)
Q5SRX1;Q5SRX1-2;Q5SXA4;Q5SXA5;Q5SRX1-4;Q5SRX1-3;Q5SRX1-5;F6ZDJ1;F6RBX1	TOM1-like protein 2	Tom1l2	55.662	7.56662	7.04636	7.25826	6.83991	7.33968	5.92883	6.96219	7.98074	7.10834	6.73108	5.62832	7.02406	7.07454	7.18012	Tom1l2	Q5SRX1	14	0.409259	-0.000288367	14	0.0137	NA	Protein intensities vs. # MHCI peptides/tissue (Mouse)
Q6R891;Q6R891-2	Neurabin-2	Ppp1r9b	89.519	7.57588	6.97941	6.56271	7.06824	7.38154	7.02688	7.75156	8.7524	6.51291	NA	7.09705	6.72402	6.73416	6.5229	Ppp1r9b	Q6R891	13	0.00694306	-4.03473e-05	13	0.787	NA	Protein intensities vs. # MHCI peptides/tissue (Mouse)
O08553	Dihydropyrimidinase-related protein 2	Dpysl2	62.277	8.43918	8.24134	8.50423	8.2145	8.20545	8.04773	9.2578	9.37903	7.94113	7.42807	8.46707	7.64294	8.17137	7.97824	Dpysl2	O08553	14	0.0147075	4.87551e-05	14	0.68	NA	Protein intensities vs. # MHCI peptides/tissue (Mouse)
Q32MD7;Q9CQE5	Regulator of G-protein signaling 10	Rgs10	21.151	7.05544	7.40538	7.54532	7.10947	6.79149	6.37092	7.73371	8.05194	7.45152	6.71291	8.38924	7.7085	8.3941	7.59306	Rgs10	Q32MD7	14	3.95201e-06	9.04724e-07	14	0.995	NA	Protein intensities vs. # MHCI peptides/tissue (Mouse)
Q63918	Serum deprivation-response protein	Sdpr	46.763	8.5171	7.50302	9.33635	7.03179	8.07507	7.52654	9.21786	7.5144	7.85913	7.80295	7.98207	8.20545	7.70928	8.03808	Sdpr	Q63918	14	0.0844192	-0.000140878	14	0.314	NA	Protein intensities vs. # MHCI peptides/tissue (Mouse)
Q9JMG7-2;Q9JMG7	Hepatoma-derived growth factor-related protein 3	Hdgfrp3	22.819	7.65445	6.92004	8.1367	6.77812	7.51899	6.56004	7.59956	8.45845	8.34431	7.71773	8.18006	8.09694	8.10341	8.68455	Hdgfrp3	Q9JMG7-2	14	0.285541	-0.000260848	14	0.049	NA	Protein intensities vs. # MHCI peptides/tissue (Mouse)
A2AAJ9;H7BX05	Obscurin	Obscn	966.36	5.31276	5.48779	7.85383	5.91988	6.34085	6.00413	6.78661	6.16928	6.0933	NA	NA	6.05844	4.59755	5.37053	Obscn	A2AAJ9	12	0.0627928	-0.000164801	12	0.432	NA	Protein intensities vs. # MHCI peptides/tissue (Mouse)
O88512;D6RFT7	AP-1 complex subunit gamma-like 2	Ap1g2	87.862	5.3655	7.40084	5.82645	7.57328	6.07298	5.69106	6.84253	5.3536	6.79215	6.42003	6.95755	6.89413	6.42022	6.65814	Ap1g2	O88512	14	0.153407	0.000207752	14	0.166	NA	Protein intensities vs. # MHCI peptides/tissue (Mouse)
Q9Z2Y3;Q9Z2Y3-3;Q9Z2Y3-2;E9Q0J0;D3Z6A7	Homer protein homolog 1	Homer1	41.412	6.57409	6.54589	7.80857	6.83205	7.01334	6.39041	6.54309	9.08359	6.48828	6.96996	6.23296	NA	6.71905	6.48913	Homer1	Q9Z2Y3	13	0.275247	-0.00030382	13	0.0657	NA	Protein intensities vs. # MHCI peptides/tissue (Mouse)
Q61001;E9Q6Y5	Laminin subunit alpha-5	Lama5	404.05	7.40253	7.10616	6.54056	6.10863	7.1673	6.64381	7.14657	6.06388	NA	5.61601	6.79122	6.55261	6.67111	6.82774	Lama5	Q61001	13	0.0961494	0.000120807	13	0.303	NA	Protein intensities vs. # MHCI peptides/tissue (Mouse)
Q99LB4;P24452;D3YTL5	Macrophage-capping protein	Capg	38.768	8.42773	8.25944	8.32398	8.10102	8.57357	7.53821	8.574	7.51861	8.2233	7.79337	9.19555	8.23359	8.52424	8.73055	Capg	Q99LB4	14	0.101448	0.000109568	14	0.267	NA	Protein intensities vs. # MHCI peptides/tissue (Mouse)
Q9Z0H8;Q9Z0H8-2	CAP-Gly domain-containing linker protein 2	Clip2	115.91	7.10961	7.16189	6.74459	7.47709	7.16396	5.81566	7.21385	7.82357	NA	6.3008	7.05534	6.4802	7.07516	6.75559	Clip2	Q9Z0H8	13	0.000101668	-4.05137e-06	13	0.974	NA	Protein intensities vs. # MHCI peptides/tissue (Mouse)
B2RQP1;Q05921	2-5A-dependent ribonuclease	Rnasel	83.274	6.40458	8.16505	4.98499	7.60382	6.35836	5.99614	7.0808	6.28412	6.69605	5.03746	7.19428	5.24	6.52354	6.04324	Rnasel	B2RQP1	14	0.364656	0.000424349	14	0.0222	NA	Protein intensities vs. # MHCI peptides/tissue (Mouse)
Q8BTM8;B7FAU9;B7FAV1	Filamin-A	Flna	281.22	8.89879	9.43847	8.72142	8.55866	8.77813	8.37747	9.55057	7.93244	9.67877	8.14393	9.56126	9.44811	8.92372	9.74132	Flna	Q8BTM8	14	0.0335719	8.23861e-05	14	0.531	NA	Protein intensities vs. # MHCI peptides/tissue (Mouse)
Q9JLB4	Cubilin	Cubn	399.09	6.56477	6.35633	6.85379	7.84762	8.69128	7.51973	NA	6.80878	5.49188	5.59315	NA	5.37625	6.06837	6.11496	Cubn	Q9JLB4	12	0.340266	0.00045882	12	0.0465	NA	Protein intensities vs. # MHCI peptides/tissue (Mouse)
Q9WVA4	Transgelin-2	Tagln2	22.395	8.88508	8.95459	8.96099	8.88426	8.89207	8.04432	9.04966	7.77838	8.6436	8.87683	9.12329	9.19021	8.90234	9.27865	Tagln2	Q9WVA4	14	0.00909663	3.00869e-05	14	0.746	NA	Protein intensities vs. # MHCI peptides/tissue (Mouse)
Q8BMF3	NADP-dependent malic enzyme, mitochondrial	Me3	67.098	6.43102	5.7937	7.97803	5.50338	7.86848	6.30493	5.88919	7.64495	6.89602	NA	4.95475	6.97138	5.95296	6.71277	Me3	Q8BMF3	13	0.48257	-0.000499158	13	0.00841	1	Protein intensities vs. # MHCI peptides/tissue (Mouse)
Q9DCZ1;F6VY18	GMP reductase 1	Gmpr	37.482	6.82085	7.12034	8.09538	4.89528	7.84585	6.18039	7.04375	7.46417	7.76723	6.12871	6.61754	7.06452	7.74686	7.5286	Gmpr	Q9DCZ1	14	0.157458	-0.000257458	14	0.16	NA	Protein intensities vs. # MHCI peptides/tissue (Mouse)
E9Q1F5		Myo5c	202.7	7.18113	7.0097	NA	6.39862	6.6846	6.04144	6.64636	6.51395	6.97509	6.47005	6.39728	6.65587	6.35265	5.89865	Myo5c	E9Q1F5	13	0.20453	-0.000125012	13	0.121	NA	Protein intensities vs. # MHCI peptides/tissue (Mouse)
P48025;Q3UPF7;E9PWE9	Tyrosine-protein kinase SYK	Syk	71.376	7.52335	7.55665	7.79858	7.4029	7.26509	6.58923	7.6996	7.51184	7.81089	6.86121	8.54455	6.8153	7.75719	7.76815	Syk	P48025	14	0.0273241	6.21715e-05	14	0.572	NA	Protein intensities vs. # MHCI peptides/tissue (Mouse)
B2KGB7;Q9DBG9	Tax1-binding protein 3	Tax1bp3	13.722	7.37432	7.96718	8.31072	8.1739	7.87936	7.158	7.66968	7.14255	6.76279	7.60913	7.57205	8.40803	7.68319	8.52512	Tax1bp3	B2KGB7	14	0.0154112	4.85032e-05	14	0.672	NA	Protein intensities vs. # MHCI peptides/tissue (Mouse)
Q3UKW2;P62204	Calmodulin	Calm1	21.56	8.3217	8.07825	8.80857	8.08715	8.19829	7.9043	8.02241	9.36475	7.65394	8.55395	7.86771	8.44406	8.0065	8.10564	Calm1	Q3UKW2	14	0.326139	-0.000189032	14	0.0329	NA	Protein intensities vs. # MHCI peptides/tissue (Mouse)
F7DEU6;P50096;E0CYE2	Inosine-5-monophosphate dehydrogenase;Inosine-5-monophosphate dehydrogenase 1	Impdh1	60.863	6.96456	6.95459	6.59824	6.41134	6.23824	6.09009	7.79585	6.07938	6.60589	7.72155	7.21173	5.75572	7.89249	6.87535	Impdh1	F7DEU6	14	0.0163719	6.51594e-05	14	0.663	NA	Protein intensities vs. # MHCI peptides/tissue (Mouse)
Q3TJC2;Q61205;Q8CA83;D3Z2X5;D3Z7E6	Platelet-activating factor acetylhydrolase IB subunit gamma	Pafah1b3	25.853	7.11494	7.51723	6.28151	8.0113	6.92231	6.5601	7.11995	7.60508	7.34431	6.4289	8.07419	NA	7.19929	NA	Pafah1b3	Q3TJC2	12	0.153431	0.000163334	12	0.208	NA	Protein intensities vs. # MHCI peptides/tissue (Mouse)
Q9D154	Leukocyte elastase inhibitor A	Serpinb1a	42.574	9.28031	9.26697	8.48733	9.62219	8.30074	8.41327	8.84742	8.60088	8.82144	9.77355	9.28825	9.09467	9.31071	8.75598	Serpinb1a	Q9D154	14	4.80447e-08	7.52833e-08	14	0.999	NA	Protein intensities vs. # MHCI peptides/tissue (Mouse)
O08804;F7B9A0		Serpinb6b	42.535	7.8891	6.58295	7.99227	7.09673	7.39091	7.02509	8.73188	6.06989	7.6436	7.12794	8.35064	6.78461	7.8633	7.44453	Serpinb6b	O08804	14	0.0483775	0.00011876	14	0.45	NA	Protein intensities vs. # MHCI peptides/tissue (Mouse)
Q61292	Laminin subunit beta-2	Lamb2	196.58	7.78376	7.04429	7.46614	5.86142	7.40652	6.85697	7.97631	7.20238	7.93225	5.88251	7.14803	7.26126	6.89442	6.61505	Lamb2	Q61292	14	0.0535648	-0.000114128	14	0.426	NA	Protein intensities vs. # MHCI peptides/tissue (Mouse)
Q3V0K9	Plastin-1	Pls1	70.407	8.09043	8.99365	8.11532	9.59842	8.63847	8.09127	8.659	8.06372	7.94201	7.78686	7.95755	8.19655	7.87642	7.89559	Pls1	Q3V0K9	14	0.194334	0.000171238	14	0.115	NA	Protein intensities vs. # MHCI peptides/tissue (Mouse)
Q9Z0L8;F8WHZ6;Q9Z0L8-2	Gamma-glutamyl hydrolase	Ggh	35.469	7.16255	8.15871	7.11274	7.27397	6.9184	6.96171	6.57534	6.73926	7.14225	9.40501	7.10805	8.13689	7.76505	7.13348	Ggh	Q9Z0L8	14	0.0932577	-0.000171394	14	0.288	NA	Protein intensities vs. # MHCI peptides/tissue (Mouse)
B1AVE8;Q8R550-3;Q3TA88;Q8R550-2;E9Q0C1;Q8R550-8		Sh3kbp1	68.819	7.05544	7.3262	7.84484	6.63235	7.37747	6.39836	7.52873	7.84332	7.38728	6.05824	8.3227	7.88182	8.14434	8.02719	Sh3kbp1	B1AVE8	14	0.0001532	6.3225e-06	14	0.967	NA	Protein intensities vs. # MHCI peptides/tissue (Mouse)
E9Q4M4;Q91VN4;Q3TJS8	Coiled-coil-helix-coiled-coil-helix domain-containing protein 6, mitochondrial	Chchd6	26.388	7.81019	6.86402	7.22839	5.46831	7.84118	6.36338	6.00171	8.03053	NA	6.59335	NA	NA	6.52925	6.35469	Chchd6	E9Q4M4	11	0.392496	-0.00041579	11	0.0392	NA	Protein intensities vs. # MHCI peptides/tissue (Mouse)
Q9D1K2	V-type proton ATPase subunit F	Atp6v1f	13.37	7.43792	7.23469	7.30442	6.99636	8.09905	6.51897	7.4405	8.40163	7.23134	7.9991	7.66521	8.02181	7.97056	7.92585	Atp6v1f	Q9D1K2	14	0.181933	-0.000165016	14	0.128	NA	Protein intensities vs. # MHCI peptides/tissue (Mouse)
P01872;P01873	Ig mu chain C region secreted form;Ig mu chain C region membrane-bound form	Igh-6	49.971	7.30664	6.88551	7.68363	6.96833	7.04823	6.94484	7.71572	6.67911	7.74983	6.58503	8.74546	6.90338	8.5281	7.99399	Igh-6	P01872	14	0.0982523	0.000160142	14	0.275	NA	Protein intensities vs. # MHCI peptides/tissue (Mouse)
Q8K221	Arfaptin-2	Arfip2	37.772	6.58453	7.50876	6.43916	6.71652	6.64589	5.19598	6.06895	7.69864	6.5365	7.4355	6.20187	6.98122	6.57771	6.88416	Arfip2	Q8K221	14	0.272937	-0.000252511	14	0.0553	NA	Protein intensities vs. # MHCI peptides/tissue (Mouse)
G3XA41;Q9CQV6	Microtubule-associated proteins 1A/1B light chain 3B	Gm6055;Map1lc3b	14.589	7.01069	6.51991	7.32396	6.74649	6.55498	6.36151	7.15815	8.44417	6.03958	6.61255	NA	NA	5.80149	6.55069	Gm6055	G3XA41	12	0.124595	-0.000189856	12	0.26	NA	Protein intensities vs. # MHCI peptides/tissue (Mouse)
O08539	Myc box-dependent-interacting protein 1	Bin1	64.469	7.81179	7.38972	7.30351	6.75791	7.46943	7.35465	7.68761	9.24318	7.46489	7.95357	8.25803	7.95035	7.94337	7.92165	Bin1	O08539	14	0.112117	-0.000144882	14	0.242	NA	Protein intensities vs. # MHCI peptides/tissue (Mouse)
P60824;D3YU80	Cold-inducible RNA-binding protein	Cirbp	18.607	7.55331	6.76553	7.26433	6.15338	6.66743	6.19604	7.1627	7.57894	6.85547	7.56501	7.53884	7.26959	7.29126	8.46108	Cirbp	P60824	14	0.153341	-0.000179639	14	0.166	NA	Protein intensities vs. # MHCI peptides/tissue (Mouse)
A2ASS6;A2ASS6-2;E9Q8M7;F6ZVZ7	Titin	Ttn	3906.4	8.17656	8.46843	10.005	8.37203	8.36147	8.25858	8.0065	8.40296	8.64534	9.11335	8.64542	8.30639	8.56492	8.52512	Ttn	A2ASS6	14	0.147723	-0.000142243	14	0.175	NA	Protein intensities vs. # MHCI peptides/tissue (Mouse)
Q9D6R2;Q9D6R2-2	Isocitrate dehydrogenase [NAD] subunit alpha, mitochondrial	Idh3a	39.638	8.8285	8.52279	9.57165	8.57039	8.88998	8.35632	8.1124	8.94977	8.3081	8.35705	8.20681	8.83689	8.69513	8.26612	Idh3a	Q9D6R2	14	0.212748	-0.00013591	14	0.0969	NA	Protein intensities vs. # MHCI peptides/tissue (Mouse)
F6UVY2;O08739	AMP deaminase 3	Ampd3	94.176	7.1015	7.62067	6.75849	6.69316	6.88364	6.07948	7.42594	6.87596	7.89674	NA	6.99029	5.66767	5.90883	7.46512	Ampd3	F6UVY2	13	0.00764009	-4.52569e-05	13	0.776	NA	Protein intensities vs. # MHCI peptides/tissue (Mouse)
P30412;Q3UC73	Peptidyl-prolyl cis-trans isomerase C;Peptidyl-prolyl cis-trans isomerase	Ppic	22.794	6.32763	6.79233	6.79632	6.32169	7.6154	6.1653	7.59036	6.11633	7.71723	7.16841	6.7578	7.65873	6.12275	7.56203	Ppic	P30412	14	0.0559898	-0.000112982	14	0.415	NA	Protein intensities vs. # MHCI peptides/tissue (Mouse)
G5E895;D3Z494		Akr1b10	35.848	8.41861	7.34945	8.19854	6.68877	7.90239	6.87248	7.63831	7.50946	7.80731	7.02142	8.04739	7.4019	7.72787	7.62759	Akr1b10	G5E895	14	0.090224	-0.000112177	14	0.297	NA	Protein intensities vs. # MHCI peptides/tissue (Mouse)
Q61739-2;Q8CC06;Q61739;F8WI09;F6VSK8	Integrin alpha-6;Integrin alpha-6 heavy chain;Integrin alpha-6 light chain	Itga6	119.6	7.30664	7.76946	7.33796	7.85218	7.79673	7.14869	7.93248	6.47393	7.4804	7.78192	7.47045	7.20261	7.84977	7.73705	Itga6	Q61739-2	14	0.155145	0.000118268	14	0.163	NA	Protein intensities vs. # MHCI peptides/tissue (Mouse)
Q0VBA4;Q9D7S7;Q9D7S7-2	60S ribosomal protein L22-like 1	Rpl22l1	14.467	6.9608	7.73274	6.65829	7.78524	6.57281	7.18231	6.52382	7.34305	7.10419	9.23167	6.96083	8.15309	6.88181	8.06008	Rpl22l1	Q0VBA4	14	0.0715631	-0.000152286	14	0.355	NA	Protein intensities vs. # MHCI peptides/tissue (Mouse)
O88622;G3X8U8;O88622-2;A5YBK2;E9Q088	Poly(ADP-ribose) glycohydrolase	Parg	109.32	6.90442	7.22107	6.09386	7.52464	6.81952	6.26094	7.15356	NA	NA	6.57254	6.5747	NA	7.00706	6.80334	Parg	O88622	11	0.0907073	0.000103143	11	0.368	NA	Protein intensities vs. # MHCI peptides/tissue (Mouse)
E9Q0H6;P51880	Fatty acid-binding protein, brain	Fabp7	20.615	6.36302	5.80879	6.55743	5.36945	7.19206	6.53982	5.84944	7.1737	6.33572	7.16329	6.53012	6.27287	6.0202	7.29279	Fabp7	E9Q0H6	14	0.131089	-0.000160645	14	0.203	NA	Protein intensities vs. # MHCI peptides/tissue (Mouse)
Q8BH61	Coagulation factor XIII A chain	F13a1	83.206	7.60937	7.31743	7.16971	6.1564	6.91643	6.13902	7.85529	6.42157	8.01456	7.46399	7.80702	7.50256	8.1508	7.977	F13a1	Q8BH61	14	0.044681	-0.000108437	14	0.468	NA	Protein intensities vs. # MHCI peptides/tissue (Mouse)
A2AQR0;Q64521	Glycerol-3-phosphate dehydrogenase, mitochondrial	Gpd2	82.829	8.92129	8.48757	8.33095	8.63982	8.2507	8.36703	8.24489	8.60088	7.91392	7.89253	7.9362	8.13482	8.36989	7.68937	Gpd2	A2AQR0	14	0.000544896	5.93983e-06	14	0.937	NA	Protein intensities vs. # MHCI peptides/tissue (Mouse)
P60840;P60840-2;P60840-3	Alpha-endosulfine	Ensa	13.335	7.4612	7.10796	7.7952	7.02064	7.51253	6.94484	7.20981	8.50555	7.38413	7.79978	7.6923	7.52964	7.48996	8.02498	Ensa	P60840	14	0.284763	-0.000168517	14	0.0494	NA	Protein intensities vs. # MHCI peptides/tissue (Mouse)
P16014;Q3TY66;E9Q957	Secretogranin-1;CCB peptide	Chgb	77.968	9.73005	8.24002	7.00888	7.32321	6.02521	6.98191	5.78897	8.15389	7.12964	8.04576	7.18006	7.21412	7.03751	7.42708	Chgb	P16014	14	0.153212	-0.0002864	14	0.166	NA	Protein intensities vs. # MHCI peptides/tissue (Mouse)
Q08093;Q543F3;D3Z7R6	Calponin-2	Cnn2	33.155	7.36399	7.28643	7.67476	7.69965	7.49518	6.95755	8.42963	6.83459	8.07671	6.47188	8.69027	8.18655	8.22321	8.47309	Cnn2	Q08093	14	0.0951835	0.000156822	14	0.283	NA	Protein intensities vs. # MHCI peptides/tissue (Mouse)
P14873	Microtubule-associated protein 1B;MAP1 light chain LC1	Map1b	270.25	7.97565	7.2569	7.39128	6.53102	6.96671	7.09585	7.45918	8.83847	8.15266	7.52198	6.68208	8.10144	7.13915	7.75184	Map1b	P14873	14	0.607815	-0.00036947	14	0.00101	1	Protein intensities vs. # MHCI peptides/tissue (Mouse)
Q8R3B1	1-phosphatidylinositol 4,5-bisphosphate phosphodiesterase delta-1	Plcd1	85.872	7.2033	7.21269	6.78881	7.20048	7.11434	5.87843	7.53836	6.77469	7.73028	6.58383	6.97476	7.27099	7.37539	7.21385	Plcd1	Q8R3B1	14	0.027469	-5.69733e-05	14	0.571	NA	Protein intensities vs. # MHCI peptides/tissue (Mouse)
P56546-2;P56546;Q3UGL5;Q91YZ2;E9PWQ9;E9Q0T4	C-terminal-binding protein 2	Ctbp2	107.13	7.36992	7.38501	6.91324	7.34806	7.45253	6.16223	7.3886	6.83486	7.23911	6.2367	6.99934	6.62383	6.75289	6.68694	Ctbp2	P56546-2	14	0.0129692	3.70252e-05	14	0.698	NA	Protein intensities vs. # MHCI peptides/tissue (Mouse)
Q9R1T4;Q9R1T4-3;Q9R1T4-2	Septin-6	2021-09-06	49.619	7.34258	6.72403	6.53959	6.98201	6.76713	5.94342	6.51319	7.77838	6.17063	6.47269	8.06572	7.06598	8.27779	6.77947	2021-09-06	Q9R1T4	14	0.00739115	4.47441e-05	14	0.77	NA	Protein intensities vs. # MHCI peptides/tissue (Mouse)
E9Q9G6;Q6TA13;G3UW47;P33173;E9QAN4;Q5DTN3	Kinesin-like protein KIF1A	Kif1a	192.05	7.7652	7.34532	8.30025	7.26471	7.80446	7.21236	7.34775	7.95911	7.16316	7.55395	7.34975	7.61297	7.53948	7.35575	Kif1a	E9Q9G6	14	0.289467	-0.00013084	14	0.0472	NA	Protein intensities vs. # MHCI peptides/tissue (Mouse)
Q62009-2;Q62009-5;Q62009;Q62009-3;Q62009-4	Periostin	Postn	90.254	8.07619	7.73698	7.41227	6.73475	6.56846	6.72939	8.56335	6.30822	8.63479	6.84975	6.847	8.44811	7.83485	8.32546	Postn	Q62009-2	14	0.060419	-0.000152821	14	0.397	NA	Protein intensities vs. # MHCI peptides/tissue (Mouse)
B2RUR8		Otud7b	91.982	6.52396	6.16642	6.75997	6.61179	NA	6.23291	7.13947	6.96522	6.72571	8.3193	7.75953	7.28525	8.20337	7.46512	Otud7b	B2RUR8	13	0.0147747	-6.15373e-05	13	0.692	NA	Protein intensities vs. # MHCI peptides/tissue (Mouse)
P47968	Ribose-5-phosphate isomerase	Rpia	32.45	6.45857	7.09705	7.71124	7.5902	6.71389	6.32449	7.05838	6.85489	6.40616	7.41283	7.74546	6.29318	7.16398	7.31607	Rpia	P47968	14	0.0665052	9.98665e-05	14	0.373	NA	Protein intensities vs. # MHCI peptides/tissue (Mouse)
F6TQW2;P01864	Ig gamma-2A chain C region secreted form	Ighg2c	44.095	6.97198	6.05089	7.65648	6.36396	6.60339	7.00121	5.93401	6.696	7.09438	5.97416	7.23085	5.90024	7.2812	6.98397	Ighg2c	F6TQW2	14	0.000542819	1.00318e-05	14	0.937	NA	Protein intensities vs. # MHCI peptides/tissue (Mouse)
P54923;Q3U5N4	[Protein ADP-ribosylarginine] hydrolase	Adprh	40.068	7.55428	7.31743	7.6588	7.68877	7.32836	6.93395	7.77758	7.69185	7.88188	6.9233	7.83115	7.39478	7.80238	8.12892	Adprh	P54923	14	0.000703147	6.99278e-06	14	0.928	NA	Protein intensities vs. # MHCI peptides/tissue (Mouse)
Q9D8S3	ADP-ribosylation factor GTPase-activating protein 3	Arfgap3	57.455	7.61022	7.8825	6.67882	7.58743	6.92036	6.85697	7.18903	7.05494	7.53071	8.48419	7.18006	7.24659	7.06304	7.77805	Arfgap3	Q9D8S3	14	0.045478	-7.75827e-05	14	0.464	NA	Protein intensities vs. # MHCI peptides/tissue (Mouse)
Q62219;Q62219-4;Q62219-2;E9Q1D5;Q62219-6	Transforming growth factor beta-1-induced transcript 1 protein	Tgfb1i1	50.1	7.14065	6.73274	6.60016	5.8747	NA	6.28773	7.28764	NA	NA	NA	7.42056	6.59244	5.56581	7.31441	Tgfb1i1	Q62219	10	0.0104122	-5.17126e-05	10	0.779	NA	Protein intensities vs. # MHCI peptides/tissue (Mouse)
Q9Z0P5;Q9Z0P5-2	Twinfilin-2	Twf2	39.47	8.32823	7.31073	8.04593	7.71027	7.58261	7.40886	8.32031	7.99629	8.05018	7.45352	8.74007	7.60951	8.5432	7.92025	Twf2	Q9Z0P5	14	0.00365809	2.01332e-05	14	0.837	NA	Protein intensities vs. # MHCI peptides/tissue (Mouse)
G3UW73;P45376;Q3UDY1	Aldose reductase	Gm6736;Akr1b1;Akr1b3	35.745	9.4066	8.87948	9.50754	8.68656	8.74133	8.36047	9.04375	8.53302	9.04949	9.09842	9.38105	8.86671	9.31387	8.9928	Gm6736	G3UW73	14	0.066562	-6.62221e-05	14	0.373	NA	Protein intensities vs. # MHCI peptides/tissue (Mouse)
H3BJ07;H3BJ82;Q8R088;H3BKI7;Q8R088-2;H3BJ12;Q8R088-3;H3BJI3	Golgi phosphoprotein 3-like	Golph3l	39.515	6.91294	8.42398	6.49165	7.43963	7.06397	6.0714	6.81556	5.87571	6.87891	6.97462	7.04019	6.64233	6.87822	7.27692	Golph3l	H3BJ07	14	0.0902514	0.000137512	14	0.297	NA	Protein intensities vs. # MHCI peptides/tissue (Mouse)
Q9CQZ1	Heat shock factor-binding protein 1	Hsbp1	8.6107	7.3184	6.83473	7.51081	6.57615	6.24372	6.64809	7.03474	7.98074	6.25715	6.87084	6.50908	6.73985	7.09624	7.29591	Hsbp1	Q9CQZ1	14	0.146201	-0.000141325	14	0.177	NA	Protein intensities vs. # MHCI peptides/tissue (Mouse)
P52624;Q5SUC8;E9Q5K7;Q5SUC6;E9Q391;F6YBT6	Uridine phosphorylase 1	Upp1	34.086	6.87141	6.82795	6.10684	8.46985	7.21943	6.41173	7.25231	6.39124	6.70824	NA	6.44264	6.93091	6.55519	6.10352	Upp1	P52624	13	0.0782529	0.000134862	13	0.355	NA	Protein intensities vs. # MHCI peptides/tissue (Mouse)
P06837	Neuromodulin	Gap43	23.632	6.84925	6.99598	6.29874	5.76446	7.48676	6.28033	6.92079	8.94215	6.42566	6.46437	6.08458	7.05934	6.72502	6.52857	Gap43	P06837	14	0.139811	-0.000215908	14	0.188	NA	Protein intensities vs. # MHCI peptides/tissue (Mouse)
P30681	High mobility group protein B2	Hmgb2	24.162	7.957	8.51089	8.38084	8.75603	8.2773	7.67691	8.5696	8.26838	8.47012	7.72723	8.77816	8.46588	9.07708	8.58703	Hmgb2	P30681	14	0.0978702	9.30023e-05	14	0.276	NA	Protein intensities vs. # MHCI peptides/tissue (Mouse)
Q9ERD7	Tubulin beta-3 chain	Tubb3	50.418	7.52541	7.50805	7.25253	6.89123	6.8019	7.24694	7.14422	9.06226	6.82891	6.84427	6.83842	7.36034	7.13973	7.37548	Tubb3	Q9ERD7	14	0.0987388	-0.000136567	14	0.274	NA	Protein intensities vs. # MHCI peptides/tissue (Mouse)
Q9WUB3;E9PUM3	Glycogen phosphorylase, muscle form;Phosphorylase	Pygm	97.285	8.04623	7.34009	8.80194	6.72472	7.79149	7.69256	8.21184	8.38462	7.56338	7.44998	7.7831	7.40402	7.27436	7.65958	Pygm	Q9WUB3	14	0.126179	-0.00013919	14	0.213	NA	Protein intensities vs. # MHCI peptides/tissue (Mouse)
P97822;P97822-2;E9Q0X5;E9PZF5;E9Q5H2	Acidic leucine-rich nuclear phosphoprotein 32 family member E	Anp32e	29.622	7.7705	7.27192	7.58836	7.76537	7.38759	7.02509	7.6126	7.21247	8.04259	7.16671	8.43541	7.40356	9.01284	7.96189	Anp32e	P97822	14	0.041112	8.2996e-05	14	0.487	NA	Protein intensities vs. # MHCI peptides/tissue (Mouse)
Q542F1;Q9Z1Q5	Chloride intracellular channel protein 1	Clic1	27.013	8.39146	8.80332	8.03921	8.6776	8.79149	7.8622	8.49218	7.2562	8.60151	8.08129	9.05094	8.43221	9.16477	8.87103	Clic1	Q542F1	14	0.211632	0.000178669	14	0.0979	NA	Protein intensities vs. # MHCI peptides/tissue (Mouse)
P55050;Q53YP5	Fatty acid-binding protein, intestinal	Fabp2	15.126	7.15537	8.56924	7.20393	9.28584	7.14104	7.98388	7.04966	6.99343	6.56251	7.13436	6.73461	7.48853	7.19518	7.36794	Fabp2	P55050	14	0.209816	0.000253267	14	0.0995	NA	Protein intensities vs. # MHCI peptides/tissue (Mouse)
B7ZCI2;B7ZCI3;Q0II04;Q8BWC6	Nebulette	Nebl	116.01	7.25993	4.67902	9.63	5.47995	6.54903	5.53212	7.888	7.9265	8.09188	7.92112	8.01017	7.37089	8.45729	8.34125	Nebl	B7ZCI2	14	0.258088	-0.000520091	14	0.0636	NA	Protein intensities vs. # MHCI peptides/tissue (Mouse)
Q544F6;Q9CQI6	Coactosin-like protein	Cotl1	15.944	8.21397	8.26572	8.02445	8.31076	8.79149	7.98584	8.52087	8.50345	8.29273	7.66897	9.11725	8.92422	8.66395	8.74556	Cotl1	Q544F6	14	0.0947755	9.25479e-05	14	0.284	NA	Protein intensities vs. # MHCI peptides/tissue (Mouse)
P70404;Q3TGZ3;Q3TKM5	Isocitrate dehydrogenase [NAD] subunit gamma 1, mitochondrial	Idh3g	42.785	8.62108	8.38215	9.12096	7.92706	8.63091	8.08974	7.87503	8.58412	7.89674	8.13447	7.7003	8.42323	7.99353	7.64121	Idh3g	P70404	14	0.255702	-0.000161605	14	0.0651	NA	Protein intensities vs. # MHCI peptides/tissue (Mouse)
Q8K0U4	Heat shock 70 kDa protein 12A	Hspa12a	74.87	7.55331	6.75353	5.14098	7.01025	7.81206	6.64809	7.51988	8.27468	7.34431	6.32421	7.50599	6.42592	6.93335	7.01326	Hspa12a	Q8K0U4	14	0.0277212	9.64629e-05	14	0.569	NA	Protein intensities vs. # MHCI peptides/tissue (Mouse)
E9Q4B9;E9Q827;P56212;P56212-2	cAMP-regulated phosphoprotein 19	Arpp19	7.6566	7.26183	7.07049	7.73332	6.4029	7.08321	6.79482	6.37797	8.10126	NA	7.68995	7.12028	6.91049	7.20741	7.67473	Arpp19	E9Q4B9	13	0.421537	-0.000256821	13	0.0163	NA	Protein intensities vs. # MHCI peptides/tissue (Mouse)
P03958;Q4FK28	Adenosine deaminase	Ada	39.991	7.49998	7.81756	7.59379	8.57328	7.72323	7.69639	7.77482	7.62944	8.0391	7.71386	8.40125	8.73532	8.5432	7.90445	Ada	P03958	14	0.0702498	8.25477e-05	14	0.36	NA	Protein intensities vs. # MHCI peptides/tissue (Mouse)
P70460	Vasodilator-stimulated phosphoprotein	Vasp	39.666	7.62601	8.20415	7.24349	7.67534	7.55219	7.03218	8.08891	7.05319	7.79518	6.87824	8.1898	7.65873	7.95718	8.01941	Vasp	P70460	14	0.195657	0.000147886	14	0.113	NA	Protein intensities vs. # MHCI peptides/tissue (Mouse)
Q9DCL8;D3Z3A0	Protein phosphatase inhibitor 2	Ppp1r2	23.119	7.65597	7.41787	8.10712	6.83205	7.6422	6.70018	8.01294	8.42689	7.04256	7.4318	7.70228	8.12113	7.72422	7.97947	Ppp1r2	Q9DCL8	14	0.16998	-0.000157194	14	0.143	NA	Protein intensities vs. # MHCI peptides/tissue (Mouse)
F7AA26;A2API8;O54931;O54931-2;O54931-4;O54931-5;A2APJ2;O54931-3;F8WH21	A-kinase anchor protein 2	Gm20459;Akap2	125.98	8.63729	7.45734	7.97016	6.15312	8.27124	7.34791	9.33119	7.99288	7.83287	7.40894	7.92806	7.84706	8.32628	8.05183	Gm20459	F7AA26	14	0.0347949	-0.000101433	14	0.523	NA	Protein intensities vs. # MHCI peptides/tissue (Mouse)
Q9DAM7	UPF0444 transmembrane protein C12orf23 homolog		11.549	6.70997	7.11684	7.16092	7.12021	5.90509	6.17646	6.12602	7.21035	6.95443	7.96784	6.70228	7.40901	7.30109	7.48091	NA	Q9DAM7	14	0.24764	-0.000216212	14	0.0702	NA	Protein intensities vs. # MHCI peptides/tissue (Mouse)
Q9WTR5;F6QTN3	Cadherin-13	Cdh13	78.185	6.43269	6.2761	8.64223	NA	6.25212	5.95264	7.31237	7.37357	7.12784	5.89211	6.0637	6.99737	6.50493	6.68464	Cdh13	Q9WTR5	13	0.220443	-0.000273805	13	0.106	NA	Protein intensities vs. # MHCI peptides/tissue (Mouse)
Q3TM70;Q9EQP2	EH domain-containing protein 4	Ehd4	61.48	8.01069	7.90312	8.49077	7.56162	8.30961	7.18603	8.86483	7.30893	7.68516	7.72723	7.87705	7.9088	7.3967	8.01941	Ehd4	Q3TM70	14	0.00440599	-2.31188e-05	14	0.822	NA	Protein intensities vs. # MHCI peptides/tissue (Mouse)
Q3V3R1	Monofunctional C1-tetrahydrofolate synthase, mitochondrial	Mthfd1l	105.73	7.24252	7.66116	5.84056	7.32065	6.35821	5.95751	7.0065	7.06225	7.36135	7.5758	8.2862	5.79371	8.01031	7.10471	Mthfd1l	Q3V3R1	14	0.0481979	0.000130172	14	0.451	NA	Protein intensities vs. # MHCI peptides/tissue (Mouse)
P97300-3			30.821	6.53491	6.61259	6.77038	7.03973	7.2125	6.36995	7.14891	8.42563	7.30048	6.90337	6.87308	7.45325	7.26035	7.63035	NA	P97300-3	14	0.118622	-0.000135545	14	0.228	NA	Protein intensities vs. # MHCI peptides/tissue (Mouse)
Q3U3B7;Q91UZ5	Inositol monophosphatase 2	Impa2	31.716	6.91294	6.51476	7.16498	7.07915	7.19829	6.04674	6.51328	7.31348	7.35121	NA	6.65432	7.21745	7.64966	7.06956	Impa2	Q3U3B7	13	0.341207	-0.00019629	13	0.0361	NA	Protein intensities vs. # MHCI peptides/tissue (Mouse)
O09043;Q3U7H1	Napsin-A	Napsa	45.544	5.53194	5.64308	5.90644	5.61412	8.38357	6.52975	7.1672	5.09579	5.87608	5.50897	7.04649	5.78184	6.33205	5.4069	Napsa	O09043	14	0.237274	0.000326729	14	0.0773	NA	Protein intensities vs. # MHCI peptides/tissue (Mouse)
Q60605;Q60605-2;Q642K0;E9QLM0	Myosin light polypeptide 6	Myl6;Gm8894	16.93	8.76816	9.0029	9.11613	8.98648	8.83169	8.52201	9.43207	8.46369	9.29662	8.74563	9.13945	9.77268	9.09254	9.48477	Myl6	Q60605	14	0.00246876	-1.38776e-05	14	0.866	NA	Protein intensities vs. # MHCI peptides/tissue (Mouse)
Q8R001;Q8R001-2;E9Q6X0;D3YYK8;Q3TG90	Microtubule-associated protein RP/EB family member 2	Mapre2	36.946	7.53256	7.83809	8.26835	7.14016	7.76713	6.99932	7.91282	8.76123	8.04467	8.03293	7.72721	8.03635	7.40952	7.58398	Mapre2	Q8R001	14	0.490385	-0.000239927	14	0.00529	1	Protein intensities vs. # MHCI peptides/tissue (Mouse)
Q61599	Rho GDP-dissociation inhibitor 2	Arhgdib	22.851	8.01069	7.67108	8.22138	8.05517	8.01805	7.45903	8.33577	7.50039	8.03839	6.93205	9.16468	8.08895	9.21141	8.61067	Arhgdib	Q61599	14	0.145238	0.00017905	14	0.179	NA	Protein intensities vs. # MHCI peptides/tissue (Mouse)
Q8R1F1	Niban-like protein 1	Fam129b	84.818	6.72308	7.62669	6.62626	7.24556	7.96846	6.29583	8.28423	6.23574	7.59765	6.87655	7.2486	5.9335	6.87986	7.06727	Fam129b	Q8R1F1	14	0.1273	0.000181404	14	0.21	NA	Protein intensities vs. # MHCI peptides/tissue (Mouse)
P07214;Q5NCU5;Q5NCU4;Q5NCU3	SPARC	Sparc	34.45	7.83105	6.37888	6.83393	6.33255	6.99889	7.04773	8.08352	7.6525	6.79597	6.5515	NA	7.46208	6.88198	8.01148	Sparc	P07214	13	0.0158586	-6.0138e-05	13	0.682	NA	Protein intensities vs. # MHCI peptides/tissue (Mouse)
Q62507	Cochlin	Coch	59.949	6.53203	6.05441	8.63982	NA	6.90645	7.04432	7.51589	7.16091	7.70377	8.1172	8.44264	6.23983	8.15671	7.5389	Coch	Q62507	13	1.97185e-05	2.80487e-06	13	0.989	NA	Protein intensities vs. # MHCI peptides/tissue (Mouse)
B2RRX2;P63328;P63328-2	Serine/threonine-protein phosphatase;Serine/threonine-protein phosphatase 2B catalytic subunit alpha isoform	Ppp3ca	58.643	7.42124	7.42311	7.08238	7.46985	7.30801	7.09127	7.97282	8.88471	7.41767	7.30928	7.69027	6.7699	7.43644	7.24878	Ppp3ca	B2RRX2	14	0.000911034	-1.12939e-05	14	0.918	NA	Protein intensities vs. # MHCI peptides/tissue (Mouse)
O35639	Annexin A3	Anxa3	36.384	8.35798	8.58388	8.59108	7.58743	8.31673	7.76982	9.46823	7.8505	8.8249	8.06172	8.39728	8.77742	8.15171	8.94624	Anxa3	O35639	14	0.0227048	-5.79526e-05	14	0.607	NA	Protein intensities vs. # MHCI peptides/tissue (Mouse)
P63011;Q0PD63	Ras-related protein Rab-3A	Rab3a	24.97	7.33943	7.04636	7.09766	6.66382	6.68122	6.73986	6.32633	8.55653	6.7068	7.28746	6.12579	6.31108	6.38444	6.72715	Rab3a	P63011	14	0.278207	-0.000243361	14	0.0526	NA	Protein intensities vs. # MHCI peptides/tissue (Mouse)
Q61553;F7BDR1;D3Z1X1	Fascin	Fscn1	54.507	7.45155	6.73274	6.90298	7.65675	6.5542	6.72939	NA	7.65993	7.42925	6.39316	6.96945	NA	7.70162	7.45288	Fscn1	Q61553	12	0.00639659	-2.77329e-05	12	0.805	NA	Protein intensities vs. # MHCI peptides/tissue (Mouse)
Q91YS4;D3YXZ3;E9QL75;O88448	Kinesin light chain 2	Klc2	68.419	7.29977	6.79602	7.23496	6.29988	7.07094	5.66883	7.81339	7.56431	7.26024	6.78581	7.99934	6.62259	7.31071	6.85667	Klc2	Q91YS4	14	0.036103	-8.69633e-05	14	0.515	NA	Protein intensities vs. # MHCI peptides/tissue (Mouse)
Q91V77;P56565	Protein S100-A1	S100a1	10.505	7.957	7.67255	9.37239	6.64472	8.59932	7.61446	7.91683	8.19335	6.73323	6.22807	6.68824	7.45501	6.9579	6.94443	S100a1	Q91V77	14	0.0310014	-0.000115494	14	0.547	NA	Protein intensities vs. # MHCI peptides/tissue (Mouse)
Q9CRC9;Q9CRC9-2;D3YWR1;G3UXF5	Glucosamine-6-phosphate isomerase 2	Gnpda2	31.083	7.27668	7.19101	5.67447	7.18388	7.27211	6.62737	7.11745	7.46374	7.65734	6.5626	7.03929	7.21634	7.42196	7.30563	Gnpda2	Q9CRC9	14	0.00424938	2.44683e-05	14	0.825	NA	Protein intensities vs. # MHCI peptides/tissue (Mouse)
P49710	Hematopoietic lineage cell-specific protein	Hcls1	54.24	7.85627	7.38311	8.32947	7.37476	7.17715	7.36458	8.02553	7.67083	7.17236	7.82451	9.21779	7.82223	8.98085	8.50724	Hcls1	P49710	14	0.0311768	8.60465e-05	14	0.546	NA	Protein intensities vs. # MHCI peptides/tissue (Mouse)
G3X8R0		Reep5	21.447	8.22644	7.37832	7.77435	6.89536	6.97368	7.0124	7.64804	7.75536	7.85486	8.52797	7.6029	7.28551	7.59394	7.23991	Reep5	G3X8R0	14	0.442869	-0.00023551	14	0.00939	1	Protein intensities vs. # MHCI peptides/tissue (Mouse)
Q3UFY7;Q3UFY7-2	Cytosolic 5-nucleotidase III-like protein	Nt5c3l	33.578	7.25803	7.0097	7.50754	6.75979	7.26154	6.3844	7.2977	7.33477	7.54626	6.6163	NA	6.95701	6.79144	6.31485	Nt5c3l	Q3UFY7	13	0.246948	-0.000160005	13	0.0841	NA	Protein intensities vs. # MHCI peptides/tissue (Mouse)
P18524;P18526	Ig heavy chain V region RF;Ig heavy chain V region 345		12.866	5.20971	5.89736	5.40475	4.88917	4.73705	5.26141	5.4474	NA	5.33554	NA	6.14127	NA	5.08842	5.70648	NA	P18524	11	0.0257925	5.47605e-05	11	0.637	NA	Protein intensities vs. # MHCI peptides/tissue (Mouse)
Q9DBX3;Q9DBX3-2;Q9DBX3-3	Sushi domain-containing protein 2	Susd2	90.641	6.97928	6.60794	6.59864	7.46249	8.2135	6.94912	6.98661	6.83528	7.08307	7.30522	7.43904	7.98095	6.98817	7.8726	Susd2	Q9DBX3	14	0.0107428	3.92268e-05	14	0.724	NA	Protein intensities vs. # MHCI peptides/tissue (Mouse)
Q8BFT2	HAUS augmin-like complex subunit 4	Haus4	42.196	7.8431	6.62729	9.09538	6.53732	7.43134	7.4059	8.92472	7.74338	7.67229	7.65587	8.99232	6.88204	8.19518	7.59605	Haus4	Q8BFT2	14	0.00125694	-2.18658e-05	14	0.904	NA	Protein intensities vs. # MHCI peptides/tissue (Mouse)
P50518	V-type proton ATPase subunit E 1	Atp6v1e1	26.157	8.39979	8.10796	8.16294	7.76537	9.00537	7.9043	8.21984	9.47679	7.89771	8.22336	8.17009	8.18099	8.06217	8.33261	Atp6v1e1	P50518	14	0.0970316	-0.00010608	14	0.278	NA	Protein intensities vs. # MHCI peptides/tissue (Mouse)
P11152;E9Q0Z9	Lipoprotein lipase	Lpl	53.109	6.39688	4.55007	7.7849	NA	5.87373	6.12609	NA	NA	6.01912	6.43125	6.86092	NA	6.41366	5.82901	Lpl	P11152	10	0.0841087	-0.000177376	10	0.416	NA	Protein intensities vs. # MHCI peptides/tissue (Mouse)
G3UWA6;P10852	4F2 cell-surface antigen heavy chain	Slc3a2	62.239	7.7015	7.7189	6.73758	8.455	8.4605	7.08664	7.30591	7.82357	7.7113	8.36057	7.97476	6.95073	7.8858	7.63309	Slc3a2	G3UWA6	14	0.0309274	7.11299e-05	14	0.548	NA	Protein intensities vs. # MHCI peptides/tissue (Mouse)
Q08509;Q3UGL1	Epidermal growth factor receptor kinase substrate 8	Eps8	91.736	6.81882	7.75353	7.00181	7.86706	7.47492	6.32355	6.99667	6.83849	7.40577	6.11113	6.77816	6.38337	6.47833	6.53248	Eps8	Q08509	14	0.0479703	8.96862e-05	14	0.452	NA	Protein intensities vs. # MHCI peptides/tissue (Mouse)
A2AVY6;Q9CQ19	Myosin regulatory light polypeptide 9	Myl9	19.854	8.35647	8.82451	8.74869	8.41549	8.28497	7.97192	8.65755	7.90611	8.72162	8.1698	8.5747	9.34639	8.19518	9.23515	Myl9	A2AVY6	14	0.0121274	-3.57018e-05	14	0.708	NA	Protein intensities vs. # MHCI peptides/tissue (Mouse)
Q9QZM0	Ubiquilin-2	Ubqln2	67.35	7.72553	7.24134	7.7918	6.75414	7.49465	7.16323	7.54779	8.38739	7.50268	7.66465	7.60041	7.58079	7.73509	8.29798	Ubqln2	Q9QZM0	14	0.246054	-0.000155395	14	0.0712	NA	Protein intensities vs. # MHCI peptides/tissue (Mouse)
Q91VA7		Idh3b	42.194	9.1015	8.65662	9.6588	8.53732	8.95603	8.48147	8.28764	9.36256	8.14172	8.49395	8.05359	8.92924	8.21141	8.42557	Idh3b	Q91VA7	14	0.263267	-0.00018451	14	0.0606	NA	Protein intensities vs. # MHCI peptides/tissue (Mouse)
P04104	Keratin, type II cytoskeletal 1	Krt1	65.605	8.36548	9.0626	7.82787	7.28806	7.39289	8.29558	7.91282	7.77274	7.39042	8.24214	6.52123	9.857	8.90799	8.25386	Krt1	P04104	14	0.0698806	-0.000167676	14	0.361	NA	Protein intensities vs. # MHCI peptides/tissue (Mouse)
P98078;E9QL31;P98078-2;P98078-3;Q3TRE6;E9PX84;F6TQN9;E0CXT5;Q9DCE6	Disabled homolog 2	Dab2	82.311	8.23455	7.45974	7.53618	6.18587	8.9614	7.35882	7.46823	7.07538	8.05086	7.67111	7.17676	7.47838	7.46402	8.15433	Dab2	P98078	14	0.0884515	-0.000144081	14	0.302	NA	Protein intensities vs. # MHCI peptides/tissue (Mouse)
B1B1A8;Q6PDN3;Q6PDN3-3;Q6PDN3-2	Myosin light chain kinase, smooth muscle;Myosin light chain kinase, smooth muscle, deglutamylated form	Mylk	213.61	8.01069	8.54762	8.09623	8.42773	8.25706	7.71867	8.74569	7.37093	9.16122	7.0778	8.40908	9.2028	7.61803	9.34815	Mylk	B1B1A8	14	0.0103298	5.30867e-05	14	0.73	NA	Protein intensities vs. # MHCI peptides/tissue (Mouse)
F8WGR0;F8WHZ9;Q9QYC0;Q9QYC0-2;E9Q1K3	Alpha-adducin	Add1	73.234	7.81813	7.91447	7.41635	7.75603	8.28666	7.08353	8.34775	8.78395	7.93582	7.13037	8.07335	7.72745	7.76838	8.10101	Add1	F8WGR0	14	0.000105701	3.5723e-06	14	0.972	NA	Protein intensities vs. # MHCI peptides/tissue (Mouse)
Q9JME5	AP-3 complex subunit beta-2	Ap3b2	119.19	5.84113	5.72631	7.16302	6.5957	5.76167	5.68001	5.98324	7.82859	NA	5.39531	6.04263	6.20758	6.49476	5.8355	Ap3b2	Q9JME5	13	0.0969167	-0.000162338	13	0.3	NA	Protein intensities vs. # MHCI peptides/tissue (Mouse)
P26350;Q0VGU2	Prothymosin alpha;Thymosin alpha	Ptma	12.254	8.53357	8.61901	8.70293	8.74841	8.65319	8.02509	8.60039	7.8622	9.06365	8.75982	9.09145	9.40191	9.71806	9.48477	Ptma	P26350	14	1.04686e-05	1.2646e-06	14	0.991	NA	Protein intensities vs. # MHCI peptides/tissue (Mouse)
F8WIV2;Q4FJQ6;Q60854;E9Q096	Serpin B6	Serpinb6a;Serpinb6	44.774	9.25035	9.13068	8.7952	9.18599	8.29251	8.15003	9.06692	8.0608	8.91299	8.65808	9.06998	8.61641	8.78358	8.61639	Serpinb6a	F8WIV2	14	0.0158156	3.63378e-05	14	0.668	NA	Protein intensities vs. # MHCI peptides/tissue (Mouse)
O88329	Unconventional myosin-Ia	Myo1a	118.69	7.24645	8.50374	7.88665	9.25524	7.25344	7.05446	7.20778	7.46411	6.78723	6.4998	6.56126	7.34348	7.26741	7.48477	Myo1a	O88329	14	0.0607462	0.000136648	14	0.396	NA	Protein intensities vs. # MHCI peptides/tissue (Mouse)
P14733	Lamin-B1	Lmnb1	66.785	9.361	9.0586	9.0609	9.04655	8.88151	8.56221	9.36512	9.19119	9.49292	8.92591	9.56668	9.13689	9.75377	9.5216	Lmnb1	P14733	14	0.00457302	-1.63401e-05	14	0.818	NA	Protein intensities vs. # MHCI peptides/tissue (Mouse)
E0CYV0;P23506-2;E9PWE0;F7D432;P23506;Q545L9;F6V9F1	Protein-L-isoaspartate O-methyltransferase;Protein-L-isoaspartate(D-aspartate) O-methyltransferase	Pcmt1	30.441	8.1834	7.92004	9.06274	7.94575	8.01017	7.61215	8.32344	9.20922	7.70072	8.66681	8.13873	8.51693	8.62424	8.41891	Pcmt1	E0CYV0	14	0.284602	-0.000191276	14	0.0495	NA	Protein intensities vs. # MHCI peptides/tissue (Mouse)
A2AF47;A2AF67	Dedicator of cytokinesis protein 11	Dock11	237.77	5.07584	6.10758	NA	6.31507	4.93924	5.02418	6.10323	6.17214	6.43872	NA	7.11344	6.78607	6.81493	5.3418	Dock11	A2AF47	12	0.00114493	-1.99598e-05	12	0.917	NA	Protein intensities vs. # MHCI peptides/tissue (Mouse)
Q6IRU5	Clathrin light chain B	Cltb	25.171	7.94932	7.87948	8.63738	7.67986	8.20138	7.53214	7.9401	8.69526	7.07235	8.42431	7.49019	8.36264	7.77278	8.1298	Cltb	Q6IRU5	14	0.233336	-0.000168238	14	0.0802	NA	Protein intensities vs. # MHCI peptides/tissue (Mouse)
Q8BP71;Q8BP71-5;Q8BP71-2;G8JL50;Q8BP71-3;G8JL67;Q8BP71-8;Q8BP71-7;Q8BP71-6;G8JL79;Q8BP71-4	RNA binding protein fox-1 homolog 2	Rbfox2	47.33	6.9608	6.25994	7.19838	4.86191	5.74547	6.35029	6.78765	7.71515	7.03237	5.99693	6.5747	7.14219	6.22944	7.46512	Rbfox2	Q8BP71	14	0.266525	-0.000294477	14	0.0588	NA	Protein intensities vs. # MHCI peptides/tissue (Mouse)
F7AWB4;Q3TW96;Q3TW96-2	UDP-N-acetylhexosamine pyrophosphorylase-like protein 1	Uap1l1	56.89	7.26932	7.30734	NA	7.13781	8.16951	6.8622	7.47709	6.32542	6.98408	7.51591	7.46366	6.43126	6.8628	7.18532	Uap1l1	F7AWB4	13	0.100971	0.000116211	13	0.29	NA	Protein intensities vs. # MHCI peptides/tissue (Mouse)
A8DUK4;E9Q223		Hbb-b1	15.748	10.1202	8.79602	10.9923	8.93463	9.32836	9.54312	10.587	10.0709	9.71279	9.93649	10.6923	9.4726	10.1503	9.72173	Hbb-b1	A8DUK4	14	0.0446535	-0.000101515	14	0.468	NA	Protein intensities vs. # MHCI peptides/tissue (Mouse)
Q6IRU2	Tropomyosin alpha-4 chain	Tpm4	28.467	9.30322	8.69957	9.39556	8.39862	8.95603	8.36946	9.63068	8.73417	8.94113	8.13594	9.09064	8.95821	8.73389	9.37864	Tpm4	Q6IRU2	14	0.00666652	-2.66209e-05	14	0.781	NA	Protein intensities vs. # MHCI peptides/tissue (Mouse)
P50516;P50516-2	V-type proton ATPase catalytic subunit A	Atp6v1a	68.325	8.40796	8.26322	7.90548	8.1622	9.15035	8.2617	8.4943	9.23445	7.93671	7.9879	8.33758	7.86671	8.42684	8.08683	Atp6v1a	P50516	14	0.0222719	4.73293e-05	14	0.611	NA	Protein intensities vs. # MHCI peptides/tissue (Mouse)
Q91VB8;F7CAE1;P01942	Hemoglobin subunit alpha	Hba-a1;Hba-a2;Hba	15.112	10.014	8.8825	10.8988	8.8786	9.25706	9.67291	10.5422	10.1105	9.4804	9.75631	10.714	9.24096	10.0993	9.39312	Hba-a1	Q91VB8	14	0.0103943	-4.96088e-05	14	0.729	NA	Protein intensities vs. # MHCI peptides/tissue (Mouse)
P47934;H7BX88	Carnitine O-acetyltransferase	Crat	70.839	8.58134	7.70505	8.81833	7.80592	8.42892	7.79785	7.76192	7.70199	7.65224	7.29655	7.46366	7.82223	8.07326	7.43602	Crat	P47934	14	0.0370307	-6.45138e-05	14	0.51	NA	Protein intensities vs. # MHCI peptides/tissue (Mouse)
A2AQL0;Q9Z1W9	STE20/SPS1-related proline-alanine-rich protein kinase	Stk39	60.319	7.61275	7.59688	7.05712	7.27966	7.70434	7.00684	7.03169	7.63337	7.31186	7.30045	6.82821	6.77669	6.90388	6.64199	Stk39	A2AQL0	14	0.0643551	-6.71766e-05	14	0.381	NA	Protein intensities vs. # MHCI peptides/tissue (Mouse)
Q9D8B3	Charged multivesicular body protein 4b	Chmp4b	24.936	7.89879	7.94425	8.02144	7.6776	7.93574	7.22944	7.92079	8.37551	7.67554	7.84792	7.75953	7.714	7.76727	8.37171	Chmp4b	Q9D8B3	14	0.132122	-7.89201e-05	14	0.201	NA	Protein intensities vs. # MHCI peptides/tissue (Mouse)
Q923T9;Q923T9-2	Calcium/calmodulin-dependent protein kinase type II subunit gamma	Camk2g	59.606	6.71578	6.10221	6.59878	6.369	6.15093	6.10739	6.99667	7.52099	6.36772	NA	6.03283	6.35401	6.22506	6.15742	Camk2g	Q923T9	13	0.271535	-0.000172318	13	0.0678	NA	Protein intensities vs. # MHCI peptides/tissue (Mouse)
Q8BP92	Reticulocalbin-2	Rcn2	37.27	7.55906	7.22793	7.25651	NA	7.82443	6.46818	7.08623	8.01129	7.70377	8.14465	NA	7.69158	8.0548	7.16961	Rcn2	Q8BP92	12	0.392951	-0.000252087	12	0.0292	NA	Protein intensities vs. # MHCI peptides/tissue (Mouse)
Q9R0X4	Acyl-coenzyme A thioesterase 9, mitochondrial	Acot9	50.56	8.42124	7.79969	8.19585	8.02371	8.39355	7.48768	8.59289	8.22453	7.96424	8.08378	8.45328	7.99405	8.03612	8.23583	Acot9	Q9R0X4	14	0.0123841	-2.42834e-05	14	0.705	NA	Protein intensities vs. # MHCI peptides/tissue (Mouse)
B1AQZ0;B1AQY9;B7ZC46;Q8CHH9-2;B1AQY8;Q8CHH9	Septin-8	2021-09-08	55.874	7.99	7.61007	8.04783	7.16072	7.44733	7.38999	8.02241	8.21129	8.02916	7.11363	7.79443	7.7456	6.82459	6.98327	2021-09-08	B1AQZ0	14	0.153905	-0.000133077	14	0.165	NA	Protein intensities vs. # MHCI peptides/tissue (Mouse)
Q8BHN1;Q8BHN1-3	Gamma-taxilin	Txlng	60.308	7.8176	6.6002	7.76536	6.01659	5.89384	7.47263	8.14185	NA	6.47248	6.1856	NA	7.59179	7.68854	NA	Txlng	Q8BHN1	11	0.0037406	-3.85014e-05	11	0.858	NA	Protein intensities vs. # MHCI peptides/tissue (Mouse)
B1B1C8;P16054	Protein kinase C epsilon type	Prkce	83.56	6.0872	6.72846	NA	6.40714	6.42313	6.34987	NA	7.91026	6.85265	NA	6.6029	NA	6.79656	6.86727	Prkce	B1B1C8	10	0.186312	-0.000164799	10	0.213	NA	Protein intensities vs. # MHCI peptides/tissue (Mouse)
Q91Z31-2;Q91Z31	Polypyrimidine tract-binding protein 2	Ptbp2	57.644	6.56896	5.80868	7.25823	6.46985	6.90645	6.71503	NA	8.12586	6.97475	NA	5.93412	6.64023	6.552	7.43602	Ptbp2	Q91Z31-2	12	0.309725	-0.000264352	12	0.0602	NA	Protein intensities vs. # MHCI peptides/tissue (Mouse)
G5E8R1;E9Q455		Tpm1	28.556	8.07619	7.90312	7.38289	7.11031	8.3456	7.46879	8.51287	8.45669	6.76013	NA	6.68824	7.5126	7.18683	6.83743	Tpm1	G5E8R1	13	0.0285977	-8.4511e-05	13	0.581	NA	Protein intensities vs. # MHCI peptides/tissue (Mouse)
Q05816;Q497I3;E9Q964	Fatty acid-binding protein, epidermal	Fabp5	15.137	8.58763	7.46687	8.87126	7.66382	7.95962	8.64381	8.68012	8.93244	8.29273	8.72723	8.3068	9.63971	9.50844	8.75598	Fabp5	Q05816	14	0.169739	-0.000190512	14	0.143	NA	Protein intensities vs. # MHCI peptides/tissue (Mouse)
Q78IS1	Transmembrane emp24 domain-containing protein 3	Tmed3	25.465	6.9001	7.46213	NA	NA	6.47238	6.23842	6.09036	6.11609	7.83512	7.24287	6.54455	7.63646	6.44928	7.23571	Tmed3	Q78IS1	12	0.238683	-0.000228794	12	0.107	NA	Protein intensities vs. # MHCI peptides/tissue (Mouse)
P09803	Cadherin-1;E-Cad/CTF1;E-Cad/CTF2;E-Cad/CTF3	Cdh1	98.255	7.10693	8.51933	6.95872	8.66382	7.44089	7.25015	7.44407	6.88642	7.37774	7.30281	NA	6.38607	7.43881	7.58703	Cdh1	P09803	13	0.395267	0.000304148	13	0.0214	NA	Protein intensities vs. # MHCI peptides/tissue (Mouse)
Q4FJL2;Q8K0T0	Reticulon-1	Rtn1	83.571	7.04932	7.96219	6.14389	7.74649	7.23487	7.34364	8.0808	8.52254	8.06431	7.12647	7.07167	7.7085	8.19102	7.48091	Rtn1	Q4FJL2	14	0.00486006	3.23635e-05	14	0.813	NA	Protein intensities vs. # MHCI peptides/tissue (Mouse)
Q3TPZ5;Q99KJ8	Dynactin subunit 2	Dctn2	44.116	8.55906	8.54762	8.88802	8.29467	8.31908	8.05944	8.67389	9.44114	7.96674	8.692	8.26186	8.39513	8.5281	8.75598	Dctn2	Q3TPZ5	14	0.162789	-0.000112861	14	0.153	NA	Protein intensities vs. # MHCI peptides/tissue (Mouse)
P63260;Q4KL81;E9Q607;B1ATY1;G3UYG0	Actin, cytoplasmic 2;Actin, cytoplasmic 2, N-terminally processed	Actg1	41.792	7.52335	8.02949	7.59648	7.93837	8.27558	7.67691	7.90059	8.01456	7.92865	6.96251	8.16332	8.12433	8.6482	8.12892	Actg1	P63260	14	0.16475	0.000121961	14	0.15	NA	Protein intensities vs. # MHCI peptides/tissue (Mouse)
Q9JHU9	Inositol-3-phosphate synthase 1	Isyna1	60.931	7.85771	7.79602	7.20275	7.72064	7.75299	7.15536	7.53358	7.51861	7.94724	7.59915	8.05446	7.63646	7.74336	7.76815	Isyna1	Q9JHU9	14	0.0036678	1.15519e-05	14	0.837	NA	Protein intensities vs. # MHCI peptides/tissue (Mouse)
Q0VF55;A2ALL9;Q8C048;Q0VF54		Atp2b3	134.36	7.69598	7.18051	9.32146	6.75979	6.79412	8.10487	8.29604	7.31623	6.88044	6.21565	8.58774	7.204	6.46351	NA	Atp2b3	Q0VF55	13	0.0279582	0.000110357	13	0.585	NA	Protein intensities vs. # MHCI peptides/tissue (Mouse)
A2AWQ5;Q8CI94	Phosphorylase;Glycogen phosphorylase, brain form	Pygb	96.729	7.96829	8.531	8.55428	7.91018	8.01805	7.80384	8.22575	8.37052	8.18692	7.29934	8.12103	7.88735	7.9441	8.16005	Pygb	A2AWQ5	14	0.000942238	7.43333e-06	14	0.917	NA	Protein intensities vs. # MHCI peptides/tissue (Mouse)
Q921M7	Protein FAM49B	Fam49b	36.776	6.99	6.85125	6.11361	7.50825	6.5952	6.18333	7.31237	7.79487	7.29273	6.26581	8.33895	6.08421	7.88748	6.90937	Fam49b	Q921M7	14	0.108246	0.000177947	14	0.251	NA	Protein intensities vs. # MHCI peptides/tissue (Mouse)
Q921K8	Protein FAM115C	Fam115c	101.6	5.4122	6.84472	NA	6.60113	5.91556	5.34599	6.59018	NA	7.01599	5.56501	6.25339	6.07579	7.42196	6.00067	Fam115c	Q921K8	12	0.0149636	6.18507e-05	12	0.705	NA	Protein intensities vs. # MHCI peptides/tissue (Mouse)
A7VMV2;Q99KP3	Lambda-crystallin homolog	Cryl1	35.208	7.56942	8.06459	7.00678	8.40714	8.67092	7.77621	7.23158	6.97558	7.80851	6.94447	7.51519	7.0039	7.76948	7.36246	Cryl1	A7VMV2	14	0.30595	0.000226823	14	0.0402	NA	Protein intensities vs. # MHCI peptides/tissue (Mouse)
P84075;E9PV73;A2A7R5	Neuron-specific calcium-binding protein hippocalcin	Hpca	22.427	6.97928	7.53303	6.46196	7.34855	7.46777	6.46386	7.41722	8.50397	6.77219	7.48089	7.36846	6.9782	7.24587	6.88308	Hpca	P84075	14	0.00204379	-1.77753e-05	14	0.878	NA	Protein intensities vs. # MHCI peptides/tissue (Mouse)
Q8K212;Q3TP27	Phosphofurin acidic cluster sorting protein 1	Pacs1	104.83	6.28118	6.32087	5.94961	5.75596	6.30665	5.50328	7.19537	8.03053	7.47529	7.23214	7.11877	6.95119	6.75833	7.07892	Pacs1	Q8K212	14	0.201973	-0.000242462	14	0.107	NA	Protein intensities vs. # MHCI peptides/tissue (Mouse)
Q8BJD1	Inter-alpha-trypsin inhibitor heavy chain H5	Itih5	106.75	6.01992	6.6971	5.52772	5.63843	6.9614	5.82483	5.88074	NA	NA	NA	5.56916	6.41011	5.67071	6.32943	Itih5	Q8BJD1	11	0.0238661	-6.33487e-05	11	0.65	NA	Protein intensities vs. # MHCI peptides/tissue (Mouse)
Q80UP5;F7B209	Ankyrin repeat domain-containing protein 13A	Ankrd13a	67.177	6.54047	7.09705	6.38753	6.95778	5.53984	6.2512	7.13947	NA	6.29682	5.60967	7.08084	7.12445	7.32012	5.99745	Ankrd13a	Q80UP5	13	0.102348	0.000147508	13	0.287	NA	Protein intensities vs. # MHCI peptides/tissue (Mouse)
P06800;P06800-2;P06800-3;F8WGC7;F8WHG6	Receptor-type tyrosine-protein phosphatase C	Ptprc	144.6	6.73764	6.90023	6.85478	7.44738	6.7862	6.99551	7.41973	6.05479	7.34431	5.44794	8.81774	5.25705	8.84237	7.01918	Ptprc	P06800	14	0.40379	0.000491917	14	0.0146	NA	Protein intensities vs. # MHCI peptides/tissue (Mouse)
P14434;P14438;E9Q665;G3UWR9	H-2 class II histocompatibility antigen, A-B alpha chain;H-2 class II histocompatibility antigen, A-U alpha chain	H2-Aa	28.093	7.70831	7.0029	6.96535	8.48772	7.19101	7.28491	7.70612	6.79863	6.10037	6.68043	7.70425	7.11686	8.63187	7.62203	H2-Aa	P14434	14	0.369949	0.000313338	14	0.021	NA	Protein intensities vs. # MHCI peptides/tissue (Mouse)
P04441;Q3U4Q8;P04441-2;Q545Y5	H-2 class II histocompatibility antigen gamma chain	Cd74	31.557	6.57686	6.4794	6.77561	8.01755	6.41695	6.22926	7.35507	NA	7.05012	5.96098	8.05005	6.85259	7.62577	6.60575	Cd74	P04441	13	0.181261	0.000214754	13	0.147	NA	Protein intensities vs. # MHCI peptides/tissue (Mouse)
O54962	Barrier-to-autointegration factor	Banf1	10.102	8.45881	8.0626	8.43229	8.48421	7.97368	7.92052	8.51589	7.98074	8.59376	8.49716	8.72907	8.29722	8.76838	8.35804	Banf1	O54962	14	0.00203376	-9.48486e-06	14	0.878	NA	Protein intensities vs. # MHCI peptides/tissue (Mouse)
Q9Z0H4-6;Q9Z0H4-2;Q9Z0H4-9;Q9Z0H4-8;Q9Z0H4;F6V6I8;Q9Z0H4-4;Q9Z0H4-5;Q9Z0H4-7;E9QA47;Q9Z0H4-11;A3KGT2;A3KGT0	CUGBP Elav-like family member 2	Celf2	55.825	7.32005	6.93097	7.40815	7.07554	6.62709	7.17351	7.82339	8.39013	7.34083	6.81569	8.39728	7.36009	8.56492	7.89856	Celf2	Q9Z0H4-6	14	0.01126	4.92666e-05	14	0.718	NA	Protein intensities vs. # MHCI peptides/tissue (Mouse)
Q3U5C8	Rho guanine nucleotide exchange factor 16	Arhgef16	80.38	5.16359	7.58448	8.02943	7.80424	7.23487	5.87849	7.29437	5.98832	6.6933	NA	NA	6.99353	5.99927	7.51805	Arhgef16	Q3U5C8	12	0.0342681	0.000134516	12	0.565	NA	Protein intensities vs. # MHCI peptides/tissue (Mouse)
O55057;Q3TDQ8	Retinal rod rhodopsin-sensitive cGMP 3,5-cyclic phosphodiesterase subunit delta	Pde6d	17.348	6.858	6.65068	7.45142	6.23783	7.0453	5.90701	7.41088	7.73106	6.63956	6.18055	6.89642	6.82134	6.35899	7.23714	Pde6d	O55057	14	0.0987004	-0.000125884	14	0.274	NA	Protein intensities vs. # MHCI peptides/tissue (Mouse)
Q9Z1E4;D3Z0Q6	Glycogen [starch] synthase, muscle	Gys1	83.926	7.26746	6.96965	7.15473	6.75414	7.50343	6.29166	7.18475	6.63442	6.79006	7.15396	6.90886	NA	6.72955	5.93144	Gys1	Q9Z1E4	13	0.0666929	-8.24262e-05	13	0.394	NA	Protein intensities vs. # MHCI peptides/tissue (Mouse)
Q91YN9	BAG family molecular chaperone regulator 2	Bag2	23.473	6.53676	6.74945	8.41227	6.3546	7.44089	6.19574	6.97282	7.11261	7.70225	6.61181	6.99029	8.26388	6.97169	7.67473	Bag2	Q91YN9	14	0.247102	-0.000253957	14	0.0705	NA	Protein intensities vs. # MHCI peptides/tissue (Mouse)
Q5M8N4;Q5M8N4-2	Epimerase family protein SDR39U1	Sdr39u1	32.994	7.33626	6.93899	8.23144	7.23063	7.52583	6.47207	7.19115	7.68147	NA	7.38481	6.98103	7.32008	7.04314	6.87471	Sdr39u1	Q5M8N4	13	0.48604	-0.000231033	13	0.00808	1	Protein intensities vs. # MHCI peptides/tissue (Mouse)
P68369	Tubulin alpha-1A chain	Tuba1a	50.135	7.58674	7.56862	7.43229	7.79398	7.41474	7.72227	7.72076	8.68147	8.20309	7.90018	7.95314	8.22944	8.33235	7.5286	Tuba1a	P68369	14	0.0923296	-8.66374e-05	14	0.291	NA	Protein intensities vs. # MHCI peptides/tissue (Mouse)
Q8BHT6	Beta-1,3-glucosyltransferase	B3galtl	55.357	7.54058	6.88551	5.69591	7.10779	6.70434	6.23927	6.84697	6.67458	7.009	6.59811	6.74367	6.62242	6.72783	6.80343	B3galtl	Q8BHT6	14	0.00184158	1.35147e-05	14	0.884	NA	Protein intensities vs. # MHCI peptides/tissue (Mouse)
G5E8F7;Q9CXL3	Uncharacterized protein C7orf50 homolog	3110082I17Rik	22.168	5.30389	6.21806	5.44345	5.8811	5.5167	5.65985	6.06412	6.1261	NA	NA	6.62703	6.19731	NA	7.73919	3110082I17Rik	G5E8F7	11	0.0458433	0.000112009	11	0.527	NA	Protein intensities vs. # MHCI peptides/tissue (Mouse)
Q3V0T8;Q9WTN0;Q9CZZ6	Geranylgeranyl pyrophosphate synthase	Ggps1	34.706	6.58165	6.97941	6.69225	6.84455	7.10164	5.88623	7.77977	7.13761	7.28083	6.88491	7.36846	8.01091	7.40698	7.09954	Ggps1	Q3V0T8	14	0.027752	-6.54003e-05	14	0.569	NA	Protein intensities vs. # MHCI peptides/tissue (Mouse)
P61957;D3Z794;H7BWX9	Small ubiquitin-related modifier 2	Sumo2	10.871	8.10961	7.83135	8.11206	8.10611	8.06537	7.71867	7.92079	8.26929	8.10894	8.36794	8.49974	8.18378	8.72053	8.55555	Sumo2	P61957	14	0.0182195	-2.84404e-05	14	0.645	NA	Protein intensities vs. # MHCI peptides/tissue (Mouse)
A2AVR9;P62627	Dynein light chain roadblock-type 1	Dynlrb1	11.928	7.45761	7.19396	8.08419	7.65198	7.27385	7.28882	7.4405	8.50555	7.03634	8.28841	7.76469	7.83275	7.67778	7.63852	Dynlrb1	A2AVR9	14	0.174272	-0.000132883	14	0.137	NA	Protein intensities vs. # MHCI peptides/tissue (Mouse)
Q60949;Q3U3T9;Q60949-2;F6QUA9;E9Q6L4;Q3TGE9	TBC1 domain family member 1	Tbc1d1	142.02	5.06344	6.60366	6.65584	6.47709	7.4588	5.51169	6.31368	6.6546	6.35475	5.24306	7.08413	NA	6.53388	6.93237	Tbc1d1	Q60949	13	0.0960353	0.000165332	13	0.303	NA	Protein intensities vs. # MHCI peptides/tissue (Mouse)
P39053-3			95.926	8.01737	7.63423	8.14663	8.03677	7.4605	7.27997	8.15586	9.43623	7.70377	7.23815	7.60041	7.47213	7.95789	8.18297	NA	P39053-3	14	0.0571304	-9.99865e-05	14	0.411	NA	Protein intensities vs. # MHCI peptides/tissue (Mouse)
Q99J77		Nans	40.024	8.3625	9.40175	8.31072	8.84762	8.02117	8.39688	8.49745	8.32364	8.03131	8.79978	8.1018	8.22017	8.42196	8.121	Nans	Q99J77	14	0.032963	5.18643e-05	14	0.534	NA	Protein intensities vs. # MHCI peptides/tissue (Mouse)
Q05BC3;E9Q6W7;Q05BC3-2;Q05BC3-3;D3Z4J9;D6RII3	Echinoderm microtubule-associated protein-like 1	Eml1	89.679	6.837	7.23603	8.76717	6.65912	6.84352	6.87248	7.91683	7.25103	7.54626	7.14512	8.2105	7.50559	7.11265	7.46108	Eml1	Q05BC3	14	0.0244017	-6.91729e-05	14	0.594	NA	Protein intensities vs. # MHCI peptides/tissue (Mouse)
P00687;E9Q1A2;D3YYQ5	Alpha-amylase 1	Amy1	57.643	6.32593	NA	NA	5.37788	6.49646	6.63052	6.43941	5.89438	5.69711	6.23234	5.72119	NA	5.54272	5.99934	Amy1	P00687	11	0.000182883	-4.17773e-06	11	0.969	NA	Protein intensities vs. # MHCI peptides/tissue (Mouse)
P17156	Heat shock-related 70 kDa protein 2	Hspa2	69.641	7.8176	7.43763	7.69446	6.67534	7.25434	6.89476	7.89643	8.10259	8.37126	6.42789	7.67373	8.20809	7.16172	8.19512	Hspa2	P17156	14	0.135335	-0.000167999	14	0.196	NA	Protein intensities vs. # MHCI peptides/tissue (Mouse)
P70290;Q542P4;B7ZCL8;A2AN84	55 kDa erythrocyte membrane protein	Mpp1	52.227	7.99	7.47772	7.96099	8.5902	8.67438	7.52258	8.0065	7.7524	7.55916	6.9437	8.0411	7.26513	8.03192	7.5216	Mpp1	P70290	14	0.188901	0.000156039	14	0.12	NA	Protein intensities vs. # MHCI peptides/tissue (Mouse)
P21107	Tropomyosin alpha-3 chain	Tpm3	32.862	9.4093	9.39531	9.86263	8.86706	9.34117	8.84088	9.58697	9.32683	9.23863	8.90269	9.3727	10.0492	9.32012	9.72395	Tpm3	P21107	14	0.103613	-8.65957e-05	14	0.262	NA	Protein intensities vs. # MHCI peptides/tissue (Mouse)
P62874;Q3TQ70;H3BKR2;H3BLF7	Guanine nucleotide-binding protein G(I)/G(S)/G(T) subunit beta-1	Gnb1	37.377	8.52644	8.51583	8.27289	8.54043	8.50547	8.17478	8.72201	9.03053	8.26859	8.21304	8.63402	7.891	8.46402	8.29263	Gnb1	P62874	14	0.0394436	4.14757e-05	14	0.496	NA	Protein intensities vs. # MHCI peptides/tissue (Mouse)
Q8CD76;D3Z5T6;Q7TNF4;E9Q7C9;E9QKS0;E9QM07;Q5UE59;O88447	Kinesin light chain 1	Klc1	69.494	7.70696	7.72414	7.63247	7.27626	7.7263	7.25438	8.18903	7.65623	7.79147	7.46742	8.11344	7.58815	7.85973	7.76007	Klc1	Q8CD76	14	0.00757872	1.72854e-05	14	0.767	NA	Protein intensities vs. # MHCI peptides/tissue (Mouse)
A2A3Z8;Q05186	Reticulocalbin-1	Rcn1	38.113	8.66428	7.08398	7.9656	6.88566	7.445	7.05111	7.95858	8.05639	8.08814	8.0292	7.45677	7.91054	7.77713	8.66974	Rcn1	A2A3Z8	14	0.436982	-0.000273999	14	0.0101	NA	Protein intensities vs. # MHCI peptides/tissue (Mouse)
B1AR88;Q8BGB5	LIM domain-containing protein 2	Limd2	14.237	6.00452	5.69888	5.83355	5.69016	6.19136	6.07212	6.95128	6.59686	6.50659	6.09165	8.01114	5.76785	7.84701	6.29801	Limd2	B1AR88	14	0.0951562	0.000172916	14	0.283	NA	Protein intensities vs. # MHCI peptides/tissue (Mouse)
P97311;Q542I2;Q3ULG5	DNA replication licensing factor MCM6	Mcm6	92.866	6.96829	7.57601	6.52044	7.78347	6.34673	6.58292	6.74185	5.98512	7.24693	6.39328	7.56937	6.40626	8.73389	6.94531	Mcm6	P97311	14	0.207791	0.000252186	14	0.101	NA	Protein intensities vs. # MHCI peptides/tissue (Mouse)
P62814	V-type proton ATPase subunit B, brain isoform	Atp6v1b2	56.55	8.10693	7.87643	8.10213	7.95897	8.84817	7.80975	7.52776	8.96096	7.61847	8.04031	8.50908	8.03374	7.94189	7.90004	Atp6v1b2	P62814	14	0.0102704	-3.18377e-05	14	0.73	NA	Protein intensities vs. # MHCI peptides/tissue (Mouse)
Q91ZP3;E9QKQ5;Q91ZP3-2	Phosphatidate phosphatase LPIN1	Lpin1	102	7.40389	5.99848	5.87172	6.18438	6.90035	6.38174	5.63506	NA	6.49148	6.81214	6.84416	NA	7.27436	NA	Lpin1	Q91ZP3	11	0.0298807	-7.27874e-05	11	0.611	NA	Protein intensities vs. # MHCI peptides/tissue (Mouse)
E9QJS7;Q9Z0M6;E9QMJ5;Q9Z0M6-3;Q9Z0M6-2;Q9DC42	CD97 antigen	Cd97	90.427	6.21651	6.4524	6.68675	6.19415	6.63847	6.39744	7.51388	NA	NA	5.62462	6.65432	7.07404	6.57473	6.84561	Cd97	E9QJS7	12	0.035754	7.03588e-05	12	0.556	NA	Protein intensities vs. # MHCI peptides/tissue (Mouse)
Q62280;Q6P1I1;E9Q9S9;Q8BKL1	Protein SSXT	Ss18	45.864	7.16017	5.84985	7.32803	NA	6.12892	6.28487	7.68217	5.98571	6.68588	6.44493	6.44976	5.81995	7.53192	6.62732	Ss18	Q62280	13	0.000203214	6.90495e-06	13	0.963	NA	Protein intensities vs. # MHCI peptides/tissue (Mouse)
E9QMV2;Q4KML4	Costars family protein ABRACL	3110003A17Rik;Abracl	9.0583	7.63088	8.15551	8.21044	8.37612	8.32452	7.27194	8.52776	7.78944	NA	NA	8.21416	NA	7.7457	5.69884	3110003A17Rik	E9QMV2	11	0.00479636	4.59498e-05	11	0.84	NA	Protein intensities vs. # MHCI peptides/tissue (Mouse)
Q5UAK0-1;B1AY32;Q5UAK0-2;Q32P49;Q5UAK0;Q5UAK0-4;Q5UAK0-5	Mesoderm induction early response protein 1	Mier1	62.98	6.97565	7.37735	8.02345	6.71652	7.47764	5.88925	6.43257	8.3115	7.29273	7.4167	7.1351	7.56951	8.08833	7.61639	Mier1	Q5UAK0-1	14	0.309091	-0.00027553	14	0.039	NA	Protein intensities vs. # MHCI peptides/tissue (Mouse)
P68404-2;P68404	Protein kinase C beta type	Prkcb	76.893	7.27668	7.5059	5.92804	7.44738	7.23771	6.71137	7.57488	8.49384	7.2888	6.58495	7.99232	6.56726	8.03072	7.38353	Prkcb	P68404-2	14	0.0904948	0.000152479	14	0.296	NA	Protein intensities vs. # MHCI peptides/tissue (Mouse)
Q91X97;D3YVA2;D3Z2Z8	Neurocalcin-delta	Ncald	22.245	7.07908	7.37055	6.78106	7.15773	7.22334	6.99551	7.73188	8.94023	7.72162	6.28678	7.10649	7.39833	7.01306	6.97487	Ncald	Q91X97	14	0.022179	-6.79059e-05	14	0.611	NA	Protein intensities vs. # MHCI peptides/tissue (Mouse)
Q91VR8	Protein BRICK1	Brk1	8.7608	6.37786	7.05658	6.93753	7.29193	7.02733	6.75676	7.17606	8.22353	6.7704	NA	7.51519	6.53861	7.04954	7.09759	Brk1	Q91VR8	13	0.0261998	5.77593e-05	13	0.597	NA	Protein intensities vs. # MHCI peptides/tissue (Mouse)
P14094;Q545P0	Sodium/potassium-transporting ATPase subunit beta-1	Atp1b1	35.194	7.93753	9.01861	8.44004	9.12589	9.04236	8.28195	7.71509	9.204	7.91672	7.09591	7.1018	7.31385	7.92986	7.89259	Atp1b1	P14094	14	0.0221162	8.25165e-05	14	0.612	NA	Protein intensities vs. # MHCI peptides/tissue (Mouse)
P68510	14-3-3 protein eta	Ywhah	28.211	8.78996	8.74945	8.61996	8.58463	8.26154	8.14191	8.62447	9.27735	8.52844	8.22515	8.65652	8.52544	8.85704	8.8331	Ywhah	P68510	14	0.0358082	-4.17712e-05	14	0.517	NA	Protein intensities vs. # MHCI peptides/tissue (Mouse)
F8WHW6;O70161;O70161-3;O70161-2	Phosphatidylinositol 4-phosphate 5-kinase type-1 gamma	Pip5k1c	75.515	5.6702	5.7686	6.28437	6.35351	6.35701	6.34022	7.0753	8.008	6.26652	5.66267	6.52123	6.3205	6.49401	6.48165	Pip5k1c	F8WHW6	14	0.00153612	1.7579e-05	14	0.894	NA	Protein intensities vs. # MHCI peptides/tissue (Mouse)
B1ASF5;Q64519	Syndecan;Syndecan-3	Sdc3	46.001	6.56182	6.99365	NA	7.65912	6.59104	6.6887	6.03166	7.17363	6.63012	6.73376	6.59539	8.43429	6.8375	6.87065	Sdc3	B1ASF5	13	0.0453037	-9.54197e-05	13	0.485	NA	Protein intensities vs. # MHCI peptides/tissue (Mouse)
Q3U4H0;Q61166	Microtubule-associated protein RP/EB family member 1	Mapre1	30.016	8.37139	8.14575	8.45884	8.23126	8.20545	7.80384	8.49849	8.85989	8.55916	8.35881	8.46366	8.58079	8.57882	8.79531	Mapre1	Q3U4H0	14	0.246288	-0.000101613	14	0.0711	NA	Protein intensities vs. # MHCI peptides/tissue (Mouse)
Q08857;Q3UAI3	Platelet glycoprotein 4	Cd36	52.697	8.20973	6.84141	8.67026	6.64958	7.365	7.61308	8.50161	8.11568	7.85379	7.34655	8.08577	7.15973	7.59887	7.05371	Cd36	Q08857	14	0.0755358	-0.000128058	14	0.342	NA	Protein intensities vs. # MHCI peptides/tissue (Mouse)
Q9D0J4	ADP-ribosylation factor-like protein 2	Arl2	20.864	7.21397	6.95459	6.89272	7.18105	7.11559	5.95079	7.13225	7.42538	7.14561	6.85694	6.98825	7.13739	6.94024	7.05345	Arl2	Q9D0J4	14	0.178999	-0.000107434	14	0.132	NA	Protein intensities vs. # MHCI peptides/tissue (Mouse)
P25799;P25799-3;P25799-2;P25799-4	Nuclear factor NF-kappa-B p105 subunit;Nuclear factor NF-kappa-B p50 subunit	Nfkb1	105.61	7.17194	6.47856	8.46975	7.03776	6.66391	6.72227	7.99334	6.72865	6.666	6.72886	8.17544	NA	7.63187	7.11516	Nfkb1	P25799	13	0.0157235	6.22376e-05	13	0.683	NA	Protein intensities vs. # MHCI peptides/tissue (Mouse)
D3YZD8;D3Z442;Q8R0P4;D3YWY5;D3Z1Q3;Q8R0P4-2	UPF0366 protein C11orf67 homolog	1810020D17Rik	16.358	6.85198	7.04842	7.73721	7.79224	7.00052	6.62524	6.65538	7.65993	6.74155	6.70287	6.69831	6.84844	7.0016	7.11517	1810020D17Rik	D3YZD8	14	0.0174682	-4.06198e-05	14	0.652	NA	Protein intensities vs. # MHCI peptides/tissue (Mouse)
B1AW58;Q8BW96;Q8BW96-2;B1AW57;Q8BW96-3;Q3TDM2	Calcium/calmodulin-dependent protein kinase type 1D	Camk1d	42.918	6.01247	7.06853	6.18007	7.455	4.97224	6.09242	6.38199	7.35976	6.69299	6.92816	7.07251	6.53848	7.17399	6.63016	Camk1d	B1AW58	14	0.00169355	2.05214e-05	14	0.889	NA	Protein intensities vs. # MHCI peptides/tissue (Mouse)
Q80TY0;A2AQ41;A2AQ45;A2AQ42;A2AQ44;A2AQ43;Q80TY0-3;Q80TY0-2;D3YYV4;Q80TY0-4;Q80TY0-5;F6VVN1	Formin-binding protein 1	Fnbp1	71.343	7.37577	7.47388	6.61475	6.93463	7.29168	6.90666	7.57576	7.77838	7.49782	6.17122	8.35374	7.57706	8.2812	7.49615	Fnbp1	Q80TY0	14	0.0845594	0.000129248	14	0.313	NA	Protein intensities vs. # MHCI peptides/tissue (Mouse)
P35486;Q3UFJ3	Pyruvate dehydrogenase E1 component subunit alpha, somatic form, mitochondrial	Pdha1	43.231	8.98288	8.16819	9.48387	8.0664	8.87721	8.37188	8.30915	8.91026	8.30048	8.44998	7.95974	8.42376	8.64528	8.05391	Pdha1	P35486	14	0.307555	-0.000180679	14	0.0396	NA	Protein intensities vs. # MHCI peptides/tissue (Mouse)
Q9D0A3	UPF0552 protein C15orf38 homolog		25.193	7.46239	7.93633	7.50091	7.84146	7.65679	7.25227	7.98661	8.11568	7.74433	7.86193	7.13945	7.96897	7.40444	8.0034	NA	Q9D0A3	14	0.143444	-8.76664e-05	14	0.182	NA	Protein intensities vs. # MHCI peptides/tissue (Mouse)
O35954	Membrane-associated phosphatidylinositol transfer protein 1	Pitpnm1	134.94	5.57209	6.02947	5.91724	5.58962	4.91217	5.62637	5.74891	NA	6.2716	NA	6.42804	NA	6.09482	5.62925	Pitpnm1	O35954	11	0.00396042	-2.12947e-05	11	0.854	NA	Protein intensities vs. # MHCI peptides/tissue (Mouse)
P43276;Q5T003	Histone H1.5	Hist1h1b	22.576	6.31131	6.55833	6.37853	8.22038	6.1234	5.76969	5.79322	6.45059	6.74056	6.10485	6.60041	6.74453	7.11346	7.15103	Hist1h1b	P43276	14	0.0213623	6.9723e-05	14	0.618	NA	Protein intensities vs. # MHCI peptides/tissue (Mouse)
Q64133	Amine oxidase [flavin-containing] A	Maoa	59.601	8.10961	9.05456	7.84028	9.19776	7.99561	7.98584	8.1672	7.49523	8.33019	7.66028	7.52421	7.25509	7.78358	8.26991	Maoa	Q64133	14	0.146791	0.000159593	14	0.176	NA	Protein intensities vs. # MHCI peptides/tissue (Mouse)
Q9DCJ9	N-acetylneuraminate lyase	Npl	35.13	6.70896	6.8944	6.98299	8.07008	8.3829	6.92052	6.96576	7.33075	7.62215	6.63453	7.89642	7.46165	7.74802	8.02276	Npl	Q9DCJ9	14	0.122477	0.000149039	14	0.22	NA	Protein intensities vs. # MHCI peptides/tissue (Mouse)
Q9D051	Pyruvate dehydrogenase E1 component subunit beta, mitochondrial	Pdhb	38.937	9.11494	8.59396	9.80526	8.27966	8.93762	8.57751	8.32811	8.93829	8.34083	8.66681	8.26781	8.86285	8.75263	8.62759	Pdhb	Q9D051	14	0.285021	-0.000165499	14	0.0493	NA	Protein intensities vs. # MHCI peptides/tissue (Mouse)
G3UWD3;Q8JZV9;F6UPJ1	3-hydroxybutyrate dehydrogenase type 2	Bdh2	27.69	6.55251	5.45164	6.03055	5.55112	8.8019	7.35298	NA	6.25649	5.72069	7.18486	5.98034	5.38261	6.76437	7.55555	Bdh2	G3UWD3	13	0.0245524	0.00011608	13	0.609	NA	Protein intensities vs. # MHCI peptides/tissue (Mouse)
Q544U7;Q9ERI2	Ras-related protein Rab-27A	Rab27a	25.017	7.2033	6.78105	5.85734	7.16882	7.26243	6.85959	6.34009	7.41233	6.37259	6.60219	6.35973	5.89471	6.92298	6.47967	Rab27a	Q544U7	14	0.0395382	7.37735e-05	14	0.496	NA	Protein intensities vs. # MHCI peptides/tissue (Mouse)
Q8BMK4	Cytoskeleton-associated protein 4	Ckap4	63.691	7.59206	7.72327	7.668	6.99528	6.94692	6.73986	7.77482	7.15495	8.29273	6.88249	7.4934	7.45599	7.22321	8.36771	Ckap4	Q8BMK4	14	0.0496339	-8.37658e-05	14	0.444	NA	Protein intensities vs. # MHCI peptides/tissue (Mouse)
Q9R0L6-2;Q9R0L6	Pericentriolar material 1 protein	Pcm1	232.84	6.79114	6.6619	7.28395	6.56162	6.78084	6.40302	6.73493	6.24335	6.97403	6.96298	6.2806	6.91734	6.40005	6.91344	Pcm1	Q9R0L6-2	14	0.320569	-0.000128538	14	0.0348	NA	Protein intensities vs. # MHCI peptides/tissue (Mouse)
Q8CIH5	1-phosphatidylinositol 4,5-bisphosphate phosphodiesterase gamma-2	Plcg2	147.59	6.24565	6.63386	6.30752	7.22681	6.86627	6.24414	7.0065	NA	6.80488	5.59091	7.82226	6.33348	6.74486	6.86551	Plcg2	Q8CIH5	13	0.409283	0.00026753	13	0.0185	NA	Protein intensities vs. # MHCI peptides/tissue (Mouse)
P03987;P03987-2	Ig gamma-3 chain C region		43.929	7.06147	6.48903	7.27345	6.09299	6.5952	6.20735	7.36512	NA	7.78143	6.53526	7.26619	6.26238	7.26389	7.96061	NA	P03987	13	0.0433048	-9.66217e-05	13	0.495	NA	Protein intensities vs. # MHCI peptides/tissue (Mouse)
P70429;E9PVP4;F8WJB9;P70429-2	Ena/VASP-like protein	Evl	44.337	6.67959	5.96329	6.64972	6.04198	6.32796	5.98027	6.95858	7.35242	6.8557	NA	8.23434	6.01473	7.45502	7.10366	Evl	P70429	13	0.000612982	1.31724e-05	13	0.936	NA	Protein intensities vs. # MHCI peptides/tissue (Mouse)
Q06890;Q549A5;E9Q8Y5;E9PXG5;E9PUU2;E9Q2G2;E9Q9B8	Clusterin;Clusterin beta chain;Clusterin alpha chain;Clusterin	Clu	51.655	8.27668	7.41962	8.67476	6.76537	7.82443	7.461	8.39262	8.60923	8.23148	8.93416	7.91253	9.02582	7.73984	8.78194	Clu	Q06890	14	0.540374	-0.000364266	14	0.00274	1	Protein intensities vs. # MHCI peptides/tissue (Mouse)
O54824;O54824-2	Pro-interleukin-16;Interleukin-16	Il16	141.43	6.5114	6.16957	6.21886	6.31168	6.16705	6.32006	7.0065	5.38039	6.2863	5.08204	8.49658	NA	8.19102	6.52068	Il16	O54824	13	0.320017	0.000405034	13	0.0439	NA	Protein intensities vs. # MHCI peptides/tissue (Mouse)
P57746;Q3U861;F6XGK5;E9Q0D9	V-type proton ATPase subunit D	Atp6v1d	28.369	7.42124	7.1441	7.49417	7.04266	8.33968	7.05446	6.97977	8.7119	6.83043	7.38892	6.22382	7.4163	6.76317	7.25683	Atp6v1d	P57746	14	0.209339	-0.000215612	14	0.1	NA	Protein intensities vs. # MHCI peptides/tissue (Mouse)
A2AH25;Q5FWK3	Rho GTPase-activating protein 1	Arhgap1	54.437	7.78996	8.19249	7.53618	8.30225	7.88364	7.57449	8.4405	8.23738	8.08751	7.92472	8.22791	7.66794	7.90072	8.06008	Arhgap1	A2AH25	14	0.0911104	6.37907e-05	14	0.294	NA	Protein intensities vs. # MHCI peptides/tissue (Mouse)
Q5SVL6	Rap1 GTPase-activating protein 2	Rap1gap2	78.253	NA	7.14078	5.88795	6.51157	6.75299	7.22155	5.50085	7.31803	5.42012	6.60329	6.30339	6.24564	NA	5.44985	Rap1gap2	Q5SVL6	12	0.036572	9.49148e-05	12	0.552	NA	Protein intensities vs. # MHCI peptides/tissue (Mouse)
Q5M8N0;F7C0H6;Q5F272;Q9CW19	CB1 cannabinoid receptor-interacting protein 1	Cnrip1	18.612	7.0039	6.12423	6.909	5.88164	6.30843	6.29707	6.91683	8.14795	6.62316	NA	6.61028	5.3765	NA	6.85158	Cnrip1	Q5M8N0	12	0.102791	-0.000164529	12	0.31	NA	Protein intensities vs. # MHCI peptides/tissue (Mouse)
Q99LD8	N(G),N(G)-dimethylarginine dimethylaminohydrolase 2	Ddah2	29.645	7.01404	6.46489	7.1957	NA	7.55036	6.6887	6.84589	7.01819	7.47271	6.61479	6.8849	6.7531	6.68101	7.7195	Ddah2	Q99LD8	13	0.0334321	-5.44071e-05	13	0.55	NA	Protein intensities vs. # MHCI peptides/tissue (Mouse)
B7ZN52;E9PYP5		Lmo7	130.7	7.34414	8.1969	8.46614	8.23252	8.19101	7.53214	9.05838	7.27798	6.89598	6.31863	7.38924	7.96745	7.24587	6.77947	Lmo7	B7ZN52	14	0.110447	0.000187356	14	0.246	NA	Protein intensities vs. # MHCI peptides/tissue (Mouse)
Q91V12-2			37.555	7.80966	8.31632	7.95281	8.01962	7.6422	7.66068	8.01612	9.07377	7.50508	7.60665	7.71204	7.86671	8.57019	7.96317	NA	Q91V12-2	14	0.00246352	-1.5947e-05	14	0.866	NA	Protein intensities vs. # MHCI peptides/tissue (Mouse)
Q9D6T9		Mrps36	10.942	8.17885	7.95967	8.72142	7.60113	8.20849	7.40066	7.35069	8.37974	7.2162	8.23519	7.44622	8.1296	7.44116	7.9928	Mrps36	Q9D6T9	14	0.322686	-0.000197932	14	0.0341	NA	Protein intensities vs. # MHCI peptides/tissue (Mouse)
P01867;P01867-2	Ig gamma-2B chain C region	Igh-3	44.259	7.79164	7.13068	7.98466	7.15094	7.73237	7.75676	8.35216	7.35542	8.18241	7.9764	7.61993	7.92422	8.66395	8.85	Igh-3	P01867	14	0.0205494	-5.50891e-05	14	0.625	NA	Protein intensities vs. # MHCI peptides/tissue (Mouse)
B2RUC1;O54818	Tumor protein D53	Tpd52l1	23.03	7.19236	7.18952	6.16538	6.28653	7.34633	6.70018	6.33953	7.98599	7.65564	8.1172	NA	7.55003	6.76659	7.17336	Tpd52l1	B2RUC1	13	0.356767	-0.000298538	13	0.0311	NA	Protein intensities vs. # MHCI peptides/tissue (Mouse)
E9Q6Q4;E9Q912		Rap1gds1	60.792	7.59994	7.80693	7.06681	7.64228	7.68122	7.47959	7.6903	8.36329	7.83735	7.69807	7.81925	7.56568	7.71181	7.24003	Rap1gds1	E9Q6Q4	14	0.00564291	-1.6876e-05	14	0.799	NA	Protein intensities vs. # MHCI peptides/tissue (Mouse)
P63101	14-3-3 protein zeta/delta	Ywhaz	27.771	9.3134	9.27314	8.86553	9.05517	8.83646	8.79785	9.19537	9.72158	8.72741	8.90892	9.1018	8.78212	9.317	9.18681	Ywhaz	P63101	14	0.000518266	4.79474e-06	14	0.938	NA	Protein intensities vs. # MHCI peptides/tissue (Mouse)
Q99LT0	Protein dpy-30 homolog	Dpy30	11.213	6.95318	7.14902	7.17625	7.1386	7.45482	7.11661	7.58697	6.90896	5.98767	NA	6.70228	5.94644	NA	NA	Dpy30	Q99LT0	11	0.246256	0.00018671	11	0.121	NA	Protein intensities vs. # MHCI peptides/tissue (Mouse)
Q8R326;Q8R326-2	Paraspeckle component 1	Pspc1	58.758	7.49449	7.10796	7.47687	7.00283	7.12668	6.66887	6.79591	7.79217	7.58186	6.44471	7.54738	6.89998	7.62577	7.74767	Pspc1	Q8R326	14	0.0260121	-5.23139e-05	14	0.582	NA	Protein intensities vs. # MHCI peptides/tissue (Mouse)
P51432	1-phosphatidylinositol 4,5-bisphosphate phosphodiesterase beta-3	Plcb3	139.49	7.34101	7.98421	7.10923	8.79914	7.35863	7.0215	7.85253	6.94585	7.58386	6.40655	7.13291	7.13068	6.43339	7.30881	Plcb3	P51432	14	0.132721	0.00016963	14	0.2	NA	Protein intensities vs. # MHCI peptides/tissue (Mouse)
Q9EQI5		Ppbp	12.251	6.50544	5.34127	8.48733	NA	6.56435	7.07405	8.02241	6.26354	6.61734	6.95458	8.79122	6.21876	7.12909	6.73172	Ppbp	Q9EQI5	13	0.0700772	0.000194354	13	0.382	NA	Protein intensities vs. # MHCI peptides/tissue (Mouse)
P31725;Q3UP42	Protein S100-A9	S100a9	13.049	7.05239	6.59524	7.12699	7.24311	6.60743	7.62715	8.72326	6.85735	7.06183	6.93692	8.19109	7.005	7.04727	7.05783	S100a9	P31725	14	0.211132	0.00020425	14	0.0983	NA	Protein intensities vs. # MHCI peptides/tissue (Mouse)
E9Q7Q3		Tpm3	28.734	8.13815	7.98896	7.51081	7.38509	7.95059	7.44972	8.08352	8.59665	7.98539	7.93299	8.26132	8.24419	8.57193	8.457	Tpm3	E9Q7Q3	14	0.0475746	-6.37728e-05	14	0.454	NA	Protein intensities vs. # MHCI peptides/tissue (Mouse)
Q80YQ1;P35441	Thrombospondin-1	Thbs1	129.69	6.46292	5.93272	7.71124	6.57899	7.19726	6.7364	8.78573	7.49107	7.60343	5.70714	8.95755	6.54478	6.47013	7.59605	Thbs1	Q80YQ1	14	0.0539966	0.000169428	14	0.424	NA	Protein intensities vs. # MHCI peptides/tissue (Mouse)
Q6WVG3	BTB/POZ domain-containing protein KCTD12	Kctd12	35.892	7.27668	7.28762	6.99913	6.94575	7.26421	6.70767	7.35797	7.5535	7.42638	5.80969	7.01403	6.89568	7.04004	8.10101	Kctd12	Q6WVG3	14	0.00802948	3.44514e-05	14	0.761	NA	Protein intensities vs. # MHCI peptides/tissue (Mouse)
Q6P069;Q6P069-2	Sorcin	Sri	21.627	7.66874	8.1713	7.94085	7.75603	7.97541	7.32073	7.70741	6.62223	NA	7.39704	7.23026	6.9465	7.90072	7.79153	Sri	Q6P069	13	0.0921609	0.000104213	13	0.313	NA	Protein intensities vs. # MHCI peptides/tissue (Mouse)
Q61686	Chromobox protein homolog 5	Cbx5	22.186	7.75924	7.68271	6.96809	7.53732	7.61144	6.7825	7.51589	7.59665	8.02916	7.65365	8.13873	7.33411	8.59723	8.05079	Cbx5	Q61686	14	0.00200015	1.56752e-05	14	0.879	NA	Protein intensities vs. # MHCI peptides/tissue (Mouse)
Q8C050;Q8C050-2	Ribosomal protein S6 kinase alpha-5	Rps6ka5	96.582	6.6926	6.02636	NA	6.16207	5.86367	6.12991	6.9832	6.81076	6.72012	NA	7.04828	NA	6.34201	6.30387	Rps6ka5	Q8C050	11	0.0890864	-9.77776e-05	11	0.373	NA	Protein intensities vs. # MHCI peptides/tissue (Mouse)
Q8BK67	Protein RCC2	Rcc2	55.983	7.59733	7.52072	6.56909	7.787	7.16951	7.14464	7.35507	7.19988	7.86125	7.63546	8.22968	7.34166	8.73389	7.67967	Rcc2	Q8BK67	14	0.0806213	0.00011147	14	0.325	NA	Protein intensities vs. # MHCI peptides/tissue (Mouse)
Q9CQX8;G3UWB2	28S ribosomal protein S36, mitochondrial	Mrps36;Mrps36-ps1	11.101	7.82696	7.66316	8.89075	7.7957	7.97368	7.49742	7.53646	8.24606	6.8462	7.93533	7.5417	8.35521	6.99688	7.95021	Mrps36	Q9CQX8	14	0.127061	-0.000140939	14	0.211	NA	Protein intensities vs. # MHCI peptides/tissue (Mouse)
D3YUC9		Msrb3	12.058	6.2236	6.22293	7.31037	5.65747	5.86986	5.777	6.16064	NA	6.67679	5.5317	6.50599	7.1215	6.14747	7.51448	Msrb3	D3YUC9	13	0.111396	-0.00016097	13	0.265	NA	Protein intensities vs. # MHCI peptides/tissue (Mouse)
O88712;O88712-2	C-terminal-binding protein 1	Ctbp1	47.744	7.78319	7.61063	7.5173	7.57328	6.90035	7.35465	7.70483	8.02738	7.3081	6.06347	7.67792	6.22182	7.7327	7.20923	Ctbp1	O88712	14	0.110294	0.000144488	14	0.246	NA	Protein intensities vs. # MHCI peptides/tissue (Mouse)
Q7TSV4	Phosphoglucomutase-2	Pgm2	68.747	7.92129	8.47849	7.42439	8.46249	7.58261	7.46165	7.86348	7.0036	8.16438	8.59407	8.28414	8.31332	8.12338	8.61922	Pgm2	Q7TSV4	14	0.0196475	5.25402e-05	14	0.633	NA	Protein intensities vs. # MHCI peptides/tissue (Mouse)
Q9DCC5;P23198	Chromobox protein homolog 3	Cbx3	20.811	8.14807	7.93366	7.90548	7.83521	7.57183	7.40366	7.98999	7.74941	7.94984	7.51284	8.32834	7.64294	8.80238	8.37913	Cbx3	Q9DCC5	14	0.0328427	5.19497e-05	14	0.535	NA	Protein intensities vs. # MHCI peptides/tissue (Mouse)
Q5F258;Q68FF6	ARF GTPase-activating protein GIT1	Git1	84.194	6.84092	6.90599	6.51787	6.93463	6.96318	6.3263	7.13947	7.307	6.7425	NA	NA	6.47726	6.64623	6.11799	Git1	Q5F258	12	0.00887827	-2.60359e-05	12	0.771	NA	Protein intensities vs. # MHCI peptides/tissue (Mouse)
Q3UNK1;Q9QYB5-2;Q9QYB5	Gamma-adducin	Add3	75.406	7.86718	7.95967	7.86263	7.91675	8.31752	7.68088	8.30265	8.26474	8.20357	7.36362	8.05359	7.77268	7.48362	8.24327	Add3	Q3UNK1	14	0.0101051	2.30529e-05	14	0.732	NA	Protein intensities vs. # MHCI peptides/tissue (Mouse)
P47857	6-phosphofructokinase, muscle type	Pfkm	85.268	7.66726	7.49939	8.18215	6.81591	7.51052	7.7364	7.5954	8.19977	7.59571	7.34774	7.03196	7.15343	7.45955	7.20118	Pfkm	P47857	14	0.199259	-0.00013142	14	0.11	NA	Protein intensities vs. # MHCI peptides/tissue (Mouse)
Q69ZX8	Actin-binding LIM protein 3	Ablim3	77.63	6.77774	6.41216	7.49417	5.75241	7.22041	5.89071	7.40444	7.82104	6.10584	6.22573	6.49658	6.70125	7.19102	6.07697	Ablim3	Q69ZX8	14	0.101385	-0.000156881	14	0.267	NA	Protein intensities vs. # MHCI peptides/tissue (Mouse)
Q80Y98;E9QPZ7;Q80Y98-2;Q80Y98-3	Phospholipase DDHD2	Ddhd2	79.576	7.14065	6.71771	5.49779	7.25703	5.90608	6.56339	NA	6.79062	6.78717	6.35573	6.03141	6.83371	6.94405	NA	Ddhd2	Q80Y98	12	0.000102	3.77647e-06	12	0.975	NA	Protein intensities vs. # MHCI peptides/tissue (Mouse)
Q3UKF5;Q6P1B1;Q3TL27	Xaa-Pro aminopeptidase 1	Xpnpep1	69.59	7.92948	7.8825	7.37496	9.07282	8.54156	7.80975	7.57225	7.35922	7.89771	7.66028	7.76126	7.37602	7.61959	7.68697	Xpnpep1	Q3UKF5	14	0.195685	0.000156793	14	0.113	NA	Protein intensities vs. # MHCI peptides/tissue (Mouse)
Q8R5J9	PRA1 family protein 3	Arl6ip5	21.557	7.45519	8.3348	6.98006	8.23252	7.11309	7.35298	7.78031	7.31561	7.56127	7.51591	7.37689	8.61981	7.85704	7.98558	Arl6ip5	Q8R5J9	14	0.0185301	4.9238e-05	14	0.643	NA	Protein intensities vs. # MHCI peptides/tissue (Mouse)
A2A6C8;P83917;Q9CYJ8;Q7TPM0	Chromobox protein homolog 1	Cbx1	21.418	8.08762	7.83473	7.10548	7.57039	7.24146	7.09433	6.54806	7.35394	7.86962	7.61404	8.0456	7.49511	8.59723	8.40297	Cbx1	A2A6C8	14	7.62248e-05	-3.65307e-06	14	0.976	NA	Protein intensities vs. # MHCI peptides/tissue (Mouse)
A2AT05;P26883	Peptidyl-prolyl cis-trans isomerase;Peptidyl-prolyl cis-trans isomerase FKBP1A	Fkbp1a	11.922	8.30322	8.24528	9.03435	8.43963	8.32836	8.158	8.64804	9.52756	8.35799	8.51895	8.50287	8.74049	8.45045	8.78388	Fkbp1a	A2AT05	14	0.207456	-0.000124348	14	0.102	NA	Protein intensities vs. # MHCI peptides/tissue (Mouse)
A2AWI7;Q8R3V5;Q8R3V5-1;Q8R3V5-3;A2AWI9	Endophilin-B2	Sh3glb2	44.907	7.57679	6.83135	7.37654	6.65912	6.97884	6.54152	7.35362	8.33077	7.2088	6.54777	6.94757	7.3339	7.42196	7.0376	Sh3glb2	A2AWI7	14	0.250937	-0.000179736	14	0.0681	NA	Protein intensities vs. # MHCI peptides/tissue (Mouse)
F6Q8A4;F6RQA2;Q505N6;A3KGL7;P18653;E9PWV3;G3UZI3	Ribosomal protein S6 kinase;Ribosomal protein S6 kinase alpha-1	Rps6ka1	83.676	7.20113	8.40809	7.42039	8.7905	7.56212	7.50102	7.9363	7.32405	7.2888	7.54546	7.70816	7.78907	7.2709	7.43602	Rps6ka1	F6Q8A4	14	0.245281	0.000170362	14	0.0717	NA	Protein intensities vs. # MHCI peptides/tissue (Mouse)
P22682	E3 ubiquitin-protein ligase CBL	Cbl	100.56	6.38844	6.87643	5.62841	6.88985	6.12754	6.27162	7.12244	6.61343	5.18503	NA	7.03655	NA	7.76282	6.37806	Cbl	P22682	12	0.328675	0.000311087	12	0.0513	NA	Protein intensities vs. # MHCI peptides/tissue (Mouse)
Q80Z19;E9QAR7	Mucin-2	Muc2	293.43	7.22848	9.05658	6.83684	8.77991	6.33201	6.52831	6.02658	7.25805	6.50207	7.35148	6.95204	7.38386	6.70273	6.54847	Muc2	Q80Z19	14	0.00614188	5.13892e-05	14	0.79	NA	Protein intensities vs. # MHCI peptides/tissue (Mouse)
Q99M71	Mammalian ependymin-related protein 1	Epdr1	25.485	6.12328	5.87511	6.00122	5.53962	5.01883	6.05262	6.38383	6.34086	6.39616	NA	5.69544	NA	NA	6.85999	Epdr1	Q99M71	11	0.134019	-0.000135915	11	0.268	NA	Protein intensities vs. # MHCI peptides/tissue (Mouse)
F8WIS9;Q80TN1;P11798	Calcium/calmodulin-dependent protein kinase type II subunit alpha	Camk2a	55.347	7.10961	7.13238	6.63329	7.24002	6.59104	6.3059	7.38046	8.80553	6.99966	NA	6.83987	6.47865	6.99184	7.14638	Camk2a	F8WIS9	13	0.0697359	-0.000125815	13	0.383	NA	Protein intensities vs. # MHCI peptides/tissue (Mouse)
Q3UMU9-3;Q3UMU9;Q3UMU9-2	Hepatoma-derived growth factor-related protein 2	Hdgfrp2	75.245	7.39979	7.02734	6.96067	6.72674	7.34412	6.68481	7.51889	7.38852	7.37774	6.86535	7.25362	5.84265	7.38081	7.08216	Hdgfrp2	Q3UMU9-3	14	0.00506074	2.37265e-05	14	0.809	NA	Protein intensities vs. # MHCI peptides/tissue (Mouse)
Q3U4T8;Q61881	DNA replication licensing factor MCM7	Mcm7	81.21	7.19013	7.30048	6.53424	7.1283	6.80701	7.17351	6.92472	5.64128	7.14245	NA	6.98414	NA	8.04614	6.56978	Mcm7	Q3U4T8	12	0.161543	0.000178958	12	0.195	NA	Protein intensities vs. # MHCI peptides/tissue (Mouse)
Q9Z0Y1;E9Q919	Dynactin subunit 3	Dctn3	20.978	7.38011	7.47619	7.73914	7.47348	7.59104	7.02688	7.68626	8.42437	7.21629	8.06605	7.38105	7.83482	7.66814	8.08779	Dctn3	Q9Z0Y1	14	0.217668	-0.00013081	14	0.0926	NA	Protein intensities vs. # MHCI peptides/tissue (Mouse)
Q99KI0	Aconitate hydratase, mitochondrial	Aco2	85.462	9.99	9.50805	10.1305	9.33282	9.60339	9.48085	9.1124	9.42247	9.08939	8.97851	8.97264	9.19475	9.40698	8.85	Aco2	Q99KI0	14	0.036877	-5.40845e-05	14	0.511	NA	Protein intensities vs. # MHCI peptides/tissue (Mouse)
P25085;Q542C7;Q3TBV5;A2AIU1;P25085-2;Q542W1	Interleukin-1 receptor antagonist protein	Il1rn	20.274	5.0851	7.45734	5.60806	6.54659	5.09032	5.96239	6.45545	5.33647	6.5847	5.80369	6.40518	6.70336	7.04808	NA	Il1rn	P25085	13	0.120733	0.00018874	13	0.245	NA	Protein intensities vs. # MHCI peptides/tissue (Mouse)
Q8K3A0	Iron-sulfur cluster co-chaperone protein HscB, mitochondrial	Hscb	26.645	6.80084	6.81405	7.73527	6.57899	7.09121	5.71957	6.62374	7.36814	NA	6.66699	6.70621	6.48092	6.54962	7.13958	Hscb	Q8K3A0	13	0.262297	-0.000191893	13	0.0736	NA	Protein intensities vs. # MHCI peptides/tissue (Mouse)
Q60847;Q60847-5;Q60847-2;E9PX70;Q60847-3;Q60847-4	Collagen alpha-1(XII) chain	Col12a1	340.21	6.89334	6.71569	7.50754	6.24263	6.54231	5.46692	6.83061	NA	8.06431	8.21119	7.07753	7.45985	7.49205	6.75501	Col12a1	Q60847	13	0.588439	-0.000433799	13	0.00221	1	Protein intensities vs. # MHCI peptides/tissue (Mouse)
Q8C1B7;Q8C1B7-2;Q8C1B7-3;F8VPR4;F6QE87;F6RM49	Septin-11	2021-09-11	49.694	8.6349	8.03377	8.58009	8.08891	8.42892	8.16969	8.83509	9.01129	8.66901	8.32504	8.58774	8.29436	8.83675	8.60488	2021-09-11	Q8C1B7	14	0.106638	-7.27114e-05	14	0.254	NA	Protein intensities vs. # MHCI peptides/tissue (Mouse)
P26041	Moesin	Msn	67.766	9.33943	8.24919	9.20453	8.07008	8.99231	8.57398	9.85986	8.43808	8.81089	7.7885	9.13071	8.72212	9.08247	9.23172	Msn	P26041	14	0.0114729	4.50167e-05	14	0.716	NA	Protein intensities vs. # MHCI peptides/tissue (Mouse)
Q8VCV2;Q544I1;Q9QYF9;Q8CBD0	Protein NDRG3	Ndrg3	42.982	7.17426	7.42137	NA	7.34855	7.09121	6.61745	6.95495	7.49724	7.74156	6.81243	6.83261	6.88816	7.96848	7.51088	Ndrg3	Q8VCV2	13	0.0414225	-6.16914e-05	13	0.505	NA	Protein intensities vs. # MHCI peptides/tissue (Mouse)
Q02819;H3BK79	Nucleobindin-1	Nucb1	53.408	8.5562	8.51089	8.14512	8.25164	8.39944	7.52991	8.28594	7.91026	8.06695	7.97107	7.69632	8.18285	7.77496	8.51088	Nucb1	Q02819	14	0.0412359	-4.91685e-05	14	0.486	NA	Protein intensities vs. # MHCI peptides/tissue (Mouse)
Q924L1;Q924L1-2;Q924L1-3	LETM1 domain-containing protein 1	Letmd1	41.7	7.09043	6.0196	6.47722	6.06056	6.43394	6.80975	5.90364	6.0332	6.58965	5.30994	6.44622	6.60148	6.28953	6.05869	Letmd1	Q924L1	14	0.000718192	8.92653e-06	14	0.928	NA	Protein intensities vs. # MHCI peptides/tissue (Mouse)
Q62523;Q7TQE2;E9Q625	Zyxin	Zyx	60.545	7.39286	7.16819	6.78262	6.74455	7.53353	6.67691	8.24113	6.71288	7.2409	7.49072	7.76979	6.12709	7.70674	8.20328	Zyx	Q62523	14	0.0793498	0.000130262	14	0.329	NA	Protein intensities vs. # MHCI peptides/tissue (Mouse)
Q63844;D3Z3G6;D3Z6D8	Mitogen-activated protein kinase 3	Mapk3	43.066	7.27301	8.12034	6.24164	8.0924	7.52193	7.26685	8.19955	7.37793	7.75255	7.02959	7.74902	7.26246	7.23845	7.42539	Mapk3	Q63844	14	0.273005	0.000201446	14	0.0553	NA	Protein intensities vs. # MHCI peptides/tissue (Mouse)
E9QJT5;P56376	Acylphosphatase;Acylphosphatase-1	Acyp1	17.344	7.4564	7.10975	8.35731	7.26994	7.36288	7.12236	7.26679	7.83602	7.41176	8.04486	7.78146	7.77742	7.78358	7.94358	Acyp1	E9QJT5	14	0.278193	-0.000149868	14	0.0526	NA	Protein intensities vs. # MHCI peptides/tissue (Mouse)
P46460	Vesicle-fusing ATPase	Nsf	82.613	8.50969	8.40175	7.74869	8.34272	8.46998	8.17478	8.46486	9.41735	8.15909	8.52198	8.64989	8.32014	8.53192	8.26991	Nsf	P46460	14	0.00289996	-1.4696e-05	14	0.855	NA	Protein intensities vs. # MHCI peptides/tissue (Mouse)
O08992;Q3TMX0;H3BLG5	Syntenin-1	Sdcbp	32.379	6.85057	7.1713	7.06559	6.99528	7.08187	6.72585	6.81808	7.66723	7.37126	7.66897	7.65871	7.65562	7.47718	7.88194	Sdcbp	O08992	14	0.0948589	-8.83012e-05	14	0.284	NA	Protein intensities vs. # MHCI peptides/tissue (Mouse)
P15327;D3Z223;D3YUE8;D3YYH3	Bisphosphoglycerate mutase;Phosphoglycerate mutase	Bpgm	29.978	7.25993	6.87027	8.42039	7.22936	6.92426	6.87501	8.36936	7.74941	7.38413	7.00797	8.25858	6.50267	7.49413	6.76492	Bpgm	P15327	14	0.00197236	2.08388e-05	14	0.88	NA	Protein intensities vs. # MHCI peptides/tissue (Mouse)
Q99PT1	Rho GDP-dissociation inhibitor 1	Arhgdia	23.407	8.83762	8.62341	9.0516	8.57615	8.54436	8.27798	8.8224	8.90402	8.48293	8.60913	8.94757	9.04663	8.87034	8.98558	Arhgdia	Q99PT1	14	0.088964	-5.32182e-05	14	0.3	NA	Protein intensities vs. # MHCI peptides/tissue (Mouse)
Q8C845;Q9D8Y0	EF-hand domain-containing protein D2	Efhd2	26.8	7.85046	7.88849	8.00918	8.36325	7.36005	7.70767	7.84742	8.94023	7.56338	8.60166	7.93157	8.45212	8.16255	8.52512	Efhd2	Q8C845	14	0.101236	-0.000105921	14	0.268	NA	Protein intensities vs. # MHCI peptides/tissue (Mouse)
E9Q1T1;E9Q2E8;E9Q1V9;Q6PHZ2-5;Q6PHZ2;E9QM47;Q6PHZ2-4;E9Q1W0;E9PXV3;Q6PHZ2-2;Q8CCM0	Calcium/calmodulin-dependent protein kinase type II subunit delta	Camk2d	60.004	7.84359	7.66015	6.27378	7.56162	6.93574	6.44376	7.46599	7.0498	7.46751	NA	7.72535	NA	7.24954	6.43786	Camk2d	E9Q1T1	12	0.0070506	3.5887e-05	12	0.795	NA	Protein intensities vs. # MHCI peptides/tissue (Mouse)
P70445;Q3UFP6	Eukaryotic translation initiation factor 4E-binding protein 2	Eif4ebp2	12.898	5.62628	6.67814	6.40964	6.27333	6.94876	7.17478	7.301	7.37193	6.25323	NA	6.36846	NA	7.16575	6.81225	Eif4ebp2	P70445	12	0.0714142	0.000110399	12	0.401	NA	Protein intensities vs. # MHCI peptides/tissue (Mouse)
P27005;Q53X15	Protein S100-A8	S100a8	10.294	7.68614	7.41167	7.01093	6.19603	NA	7.5338	8.32811	7.90611	NA	NA	7.41676	7.17118	NA	7.05721	S100a8	P27005	10	0.0197401	-5.91519e-05	10	0.699	NA	Protein intensities vs. # MHCI peptides/tissue (Mouse)
Q8BFZ9	Erlin-2	Erlin2	37.872	8.54943	8.43931	7.83101	8.54352	8.49725	7.66068	7.86796	8.26291	8.33376	7.76329	8.05094	8.27976	8.06217	8.30327	Erlin2	Q8BFZ9	14	0.00497687	-1.60728e-05	14	0.811	NA	Protein intensities vs. # MHCI peptides/tissue (Mouse)
P56959;Q564D0;Q8CFQ9;G3UXT7	RNA-binding protein FUS	Fus	52.673	8.3184	8.12034	8.53925	8.25344	8.3478	7.72939	8.17387	8.84332	8.48795	8.22276	8.48371	8.56182	8.75945	9.16489	Fus	P56959	14	0.114174	-8.94782e-05	14	0.237	NA	Protein intensities vs. # MHCI peptides/tissue (Mouse)
Q8CFV9	Riboflavin kinase	Rfk	17.437	8.13055	8.36956	7.8684	8.51488	7.71702	7.62536	7.49112	8.0766	7.62398	7.81232	7.75953	8.05667	7.49413	7.54228	Rfk	Q8CFV9	14	0.00474282	-1.68206e-05	14	0.815	NA	Protein intensities vs. # MHCI peptides/tissue (Mouse)
A7VJA4;Q9ERL7;D3YY16;D3Z2F6	Glia maturation factor gamma	Gmfg	16.748	6.75255	7.13068	6.77428	7.06455	6.53211	6.98388	7.3966	NA	6.87835	7.01263	8.22318	6.85437	8.65686	7.457	Gmfg	A7VJA4	13	0.200331	0.000206922	13	0.125	NA	Protein intensities vs. # MHCI peptides/tissue (Mouse)
B1AWD9;B1AWD8;E9QM56;O08585;B1AWE1	Clathrin light chain A	Clta	27.061	8.25993	7.6095	8.05442	7.89261	8.47547	7.49922	8.14422	9.31068	7.24087	7.11259	7.51519	7.93585	7.7993	8.15679	Clta	B1AWD9	14	0.0246739	-6.61441e-05	14	0.592	NA	Protein intensities vs. # MHCI peptides/tissue (Mouse)
P13595;F7C5V8;E9QB01;P13595-2;F6RLF6;E9Q589;P13595-3;F7C5W6;P13595-4;F7CRA9	Neural cell adhesion molecule 1	Ncam1	119.43	7.11494	7.10616	6.80662	6.1738	6.77267	6.67691	6.51527	8.54756	7.24137	NA	6.7003	NA	7.12809	6.97858	Ncam1	P13595	12	0.395627	-0.000285431	12	0.0284	NA	Protein intensities vs. # MHCI peptides/tissue (Mouse)
E9PYB0		Ahnak2	182.7	7.56755	7.58508	7.83257	6.79742	6.87286	6.909	8.13708	6.91132	8.47529	7.4428	7.42804	8.28198	7.93966	8.82789	Ahnak2	E9PYB0	14	0.0927258	-0.00014743	14	0.29	NA	Protein intensities vs. # MHCI peptides/tissue (Mouse)
Q5EBP8;P49312;P49312-2	Heterogeneous nuclear ribonucleoprotein A1	Hnrnpa1	38.833	8.55331	8.29352	8.3587	8.46985	8.21548	7.94912	8.54216	8.85522	8.85055	8.24728	8.51215	8.554	8.85432	8.90004	Hnrnpa1	Q5EBP8	14	0.102107	-6.86124e-05	14	0.265	NA	Protein intensities vs. # MHCI peptides/tissue (Mouse)
Q543S0;Q9JK53	Prolargin	Prelp	43.292	8.2076	7.67887	8.7194	6.97179	8.01176	7.94698	8.8794	7.14933	8.52844	8.14966	8.19491	8.86285	7.80442	8.35182	Prelp	Q543S0	14	0.0864283	-0.000127827	14	0.308	NA	Protein intensities vs. # MHCI peptides/tissue (Mouse)
Q9EQU5-2;Q3T9S3;Q9EQU5;A2BE93;A2BE92	Protein SET	Set	32.105	8.64673	8.33586	8.27458	8.29902	8.09515	7.82418	8.15586	8.60088	8.52616	8.04122	8.68414	8.714	8.62883	9.28356	Set	Q9EQU5-2	14	0.0302298	-4.8194e-05	14	0.552	NA	Protein intensities vs. # MHCI peptides/tissue (Mouse)
P28867-2;P28867;Q53YN4;Q1MX42;Q1MX43;Q1MX40;Q1MX41	Protein kinase C delta type	Prkcd	80.293	7.36399	7.64165	6.17895	7.58743	6.98055	5.87864	7.35797	7.38935	7.33731	7.53388	7.43174	6.57616	7.45274	7.084	Prkcd	P28867-2	14	1.6597e-06	-5.28944e-07	14	0.997	NA	Protein intensities vs. # MHCI peptides/tissue (Mouse)
A2ARI2;O88952	Protein lin-7 homolog C	Lin7c	21.834	7.97565	7.83473	8.25854	7.6975	8.27558	7.81267	8.22575	8.96096	7.7187	8.23577	7.86365	8.37593	7.38081	8.02719	Lin7c	A2ARI2	14	0.242688	-0.000142909	14	0.0735	NA	Protein intensities vs. # MHCI peptides/tissue (Mouse)
Q9DB60	Prostamide/prostaglandin F synthase	Fam213b	21.67	7.99701	6.57741	7.77966	8.01548	7.18996	7.0215	6.84603	7.53883	6.54737	6.7776	7.19237	6.7498	8.01784	6.52683	Fam213b	Q9DB60	14	0.00136612	1.59017e-05	14	0.9	NA	Protein intensities vs. # MHCI peptides/tissue (Mouse)
F6ZJB0;G3UW45;Q9JKF1	Ras GTPase-activating-like protein IQGAP1	Iqgap1	191.28	7.96456	8.75757	7.58286	8.8567	8.20138	7.81558	8.44525	7.13085	8.14338	8.08625	8.64766	8.21932	8.20337	8.25777	Iqgap1	F6ZJB0	14	0.339989	0.000201751	14	0.0286	NA	Protein intensities vs. # MHCI peptides/tissue (Mouse)
O08582	GTP-binding protein 1	Gtpbp1	72.3	NA	6.84799	NA	6.8537	6.43469	6.71503	5.89989	6.23242	6.42167	6.65702	6.07276	6.34017	6.22293	5.89746	Gtpbp1	O08582	12	0.00237469	1.23849e-05	12	0.88	NA	Protein intensities vs. # MHCI peptides/tissue (Mouse)
P13745;Q6P8Q0	Glutathione S-transferase A1;Glutathione S-transferase	Gsta1;Gm3776	25.608	7.5722	7.90883	7.80026	8.32065	8.79149	8.26066	7.46823	7.15457	7.37126	8.20995	6.73093	8.93421	7.81048	8.00804	Gsta1	P13745	14	0.000428626	-9.48226e-06	14	0.944	NA	Protein intensities vs. # MHCI peptides/tissue (Mouse)
Q3TE41;Q920Q6;Q2M2Q8;Q920Q6-2;Q920Q6-3;B1AT10	RNA-binding protein Musashi homolog 2	Msi2	36.938	8.03998	7.54957	7.95044	7.23816	8.15035	7.32879	7.74922	8.3007	8.11956	8.34225	7.56126	8.16096	7.83485	8.02939	Msi2	Q3TE41	14	0.715889	-0.000223911	14	0.000137	1	Protein intensities vs. # MHCI peptides/tissue (Mouse)
D3Z6Q9	Bridging integrator 2	Bin2	52.553	7.361	8.0164	7.99011	6.94453	6.63471	7.38221	8.25047	6.84387	6.42991	8.29252	8.50599	6.99133	8.26035	7.27704	Bin2	D3Z6Q9	14	0.0763596	0.000144718	14	0.339	NA	Protein intensities vs. # MHCI peptides/tissue (Mouse)
Q9R1K9;B1AUQ7	Centrin-2	Cetn2	19.796	7.14561	6.91447	7.34366	6.33183	7.0453	6.60941	7.3886	8.2451	6.66934	6.01231	6.26086	6.58053	6.73631	6.43001	Cetn2	Q9R1K9	14	0.0839403	-0.000125413	14	0.315	NA	Protein intensities vs. # MHCI peptides/tissue (Mouse)
Q62470-2;Q62470;Q62470-3	Integrin alpha-3;Integrin alpha-3 heavy chain;Integrin alpha-3 light chain	Itga3	118.88	6.46685	7.27192	5.49728	7.57615	6.98898	6.14193	8.24113	4.50794	5.63346	4.87188	6.09734	5.83767	6.94428	NA	Itga3	Q62470-2	13	0.436446	0.000516707	13	0.014	NA	Protein intensities vs. # MHCI peptides/tissue (Mouse)
Q9JIF0;Q80WV6;Q3UIG8;Q9JIF0-2;Q9JIF0-3;D3Z0A2;F8WH01;Q3TPF5;D3Z3N0;Q9CX58	Protein arginine N-methyltransferase 1	Prmt1	42.435	8.35189	8.23469	7.47332	8.08361	7.76991	7.75343	8.07806	7.86908	8.67877	8.16019	8.5747	7.73271	8.83957	8.38738	Prmt1	Q9JIF0	14	0.0203019	4.28168e-05	14	0.627	NA	Protein intensities vs. # MHCI peptides/tissue (Mouse)
P12787	Cytochrome c oxidase subunit 5A, mitochondrial	Cox5a	16.101	8.47759	8.42743	9.70918	8.48066	8.73237	8.57297	7.9693	8.76123	7.69765	8.62369	8.0456	8.52964	8.04028	8.14519	Cox5a	P12787	14	0.0841278	-0.000105795	14	0.314	NA	Protein intensities vs. # MHCI peptides/tissue (Mouse)
P62746;Q4FJM5	Rho-related GTP-binding protein RhoB	Rhob	22.123	7.08479	6.57134	8.58286	6.3943	6.81705	6.85959	7.55609	7.64112	6.30867	NA	7.60041	NA	6.82891	6.56119	Rhob	P62746	12	0.0695755	-0.000137113	12	0.407	NA	Protein intensities vs. # MHCI peptides/tissue (Mouse)
Q91WN1	DnaJ homolog subfamily C member 9	Dnajc9	30.059	7.17194	6.75353	6.68057	7.1307	6.72935	6.13212	6.86631	6.55888	7.4235	6.80218	8.12403	7.03389	8.1549	7.51088	Dnajc9	Q91WN1	14	0.0226501	6.48947e-05	14	0.608	NA	Protein intensities vs. # MHCI peptides/tissue (Mouse)
Q546K1;Q9CX80	Cytoglobin	Cygb	21.465	7.57771	7.54038	7.91588	7.14635	7.34339	7.29462	7.10985	8.23347	7.73736	7.24145	6.99635	7.75812	7.25317	7.51088	Cygb	Q546K1	14	0.519863	-0.000188419	14	0.00362	1	Protein intensities vs. # MHCI peptides/tissue (Mouse)
Q02357-6;E9QLM8;Q02357-4;Q0VGY9;D3Z5M4;D3YTV8;E9QPP1;G8JL84;Q02357-3;E9QNT8;Q02357;B7ZW98;G5E8J2;Q02357-2;Q02357-5;G3UY11;E9QPV4;F7D1P5	Ankyrin-1	Ank1	209.55	6.74372	4.55515	7.38046	NA	6.0493	6.48843	7.95495	7.28276	6.50069	NA	8.33113	NA	6.94875	NA	Ank1	Q02357-6	10	8.37385e-05	7.21089e-06	10	0.98	NA	Protein intensities vs. # MHCI peptides/tissue (Mouse)
A2AUY9;Q8VC88	Grancalcin	Gca	24.663	5.95517	6.71489	6.21671	6.49811	7.04088	5.89704	6.68554	6.80912	6.19808	6.84755	6.21555	6.97374	6.09185	6.11339	Gca	A2AUY9	14	0.0496638	-6.60209e-05	14	0.444	NA	Protein intensities vs. # MHCI peptides/tissue (Mouse)
Q3U5I5;Q60631;B1AT92;B1AT94;Q60631-2;B1AT95	Growth factor receptor-bound protein 2	Grb2	25.238	7.99352	7.85768	8.10546	7.9898	7.62709	7.78871	8.10212	8.82104	7.74983	7.78026	8.71011	8.02315	8.79724	8.2805	Grb2	Q3U5I5	14	0.00949658	2.91381e-05	14	0.74	NA	Protein intensities vs. # MHCI peptides/tissue (Mouse)
E9PUC5;Q8C0E9		Psd3	42.299	6.75428	7.13744	6.44073	6.85067	5.78387	6.43409	6.48691	8.79487	7.07296	7.56774	7.29537	5.69267	5.47384	7.64388	Psd3	E9PUC5	14	0.0431449	-0.000138129	14	0.476	NA	Protein intensities vs. # MHCI peptides/tissue (Mouse)
Q8BR90;Q8BR90-2	UPF0600 protein C5orf51 homolog		33.471	6.56072	6.32666	NA	5.77688	4.71505	6.69639	6.00168	NA	NA	6.44225	6.45328	NA	6.66563	6.1256	NA	Q8BR90	10	0.00731108	-4.39167e-05	10	0.814	NA	Protein intensities vs. # MHCI peptides/tissue (Mouse)
E9PUI5;F6Q0N9;Q8K012;E9PUK3;Q8K012-2	Formin-binding protein 1-like	Fnbp1l	70.465	6.75995	7.33693	7.07974	7.20655	7.38892	6.64381	8.11745	6.92366	6.62531	6.9791	7.28979	6.49617	6.77731	6.46984	Fnbp1l	E9PUI5	14	0.140399	0.00012552	14	0.187	NA	Protein intensities vs. # MHCI peptides/tissue (Mouse)
P52503;D3YW32	NADH dehydrogenase [ubiquinone] iron-sulfur protein 6, mitochondrial	Ndufs6	13.02	7.91294	7.31632	9.37059	7.04266	8.46943	7.76006	7.01612	8.73106	7.17825	8.21304	7.29233	8.24419	7.19518	7.61922	Ndufs6	P52503	14	0.324866	-0.00030711	14	0.0333	NA	Protein intensities vs. # MHCI peptides/tissue (Mouse)
Q3TWZ9;Q6IRU5-2		Cltb	23.174	7.69806	8.05456	NA	7.75224	8.46555	7.9699	8.3418	8.35742	6.33685	6.78882	7.08249	6.5417	NA	NA	Cltb	Q3TWZ9	11	0.197731	0.000237413	11	0.171	NA	Protein intensities vs. # MHCI peptides/tissue (Mouse)
Q2UZW7;Q6PER3	Microtubule-associated protein RP/EB family member 3	Mapre3	31.966	8.39841	8.19981	8.37373	7.54043	8.06397	7.75676	7.86796	9.19011	6.97288	8.51591	6.22944	8.36386	7.94851	8.15433	Mapre3	Q2UZW7	14	0.28424	-0.000287736	14	0.0496	NA	Protein intensities vs. # MHCI peptides/tissue (Mouse)
P25206;Q3UI57	DNA replication licensing factor MCM3	Mcm3	91.545	6.87153	7.48002	6.13199	7.20184	6.20063	6.7825	6.85792	6.18673	7.38094	6.22842	7.83987	7.03366	8.49827	7.02132	Mcm3	P25206	14	0.192649	0.000226815	14	0.116	NA	Protein intensities vs. # MHCI peptides/tissue (Mouse)
Q8BU85	Methionine-R-sulfoxide reductase B3, mitochondrial	Msrb3	26.832	7.05239	5.69242	7.95163	NA	6.41626	5.80503	6.40757	NA	6.67068	5.94591	NA	NA	6.78158	7.78194	Msrb3	Q8BU85	10	0.147051	-0.000241417	10	0.274	NA	Protein intensities vs. # MHCI peptides/tissue (Mouse)
Q499X4;Q62465	Synaptic vesicle membrane protein VAT-1 homolog	Vat1	43.096	8.45881	8.0606	7.53618	8.43173	7.88788	7.85959	8.62134	8.16439	8.32659	8.4167	8.26727	8.07963	8.22707	8.65958	Vat1	Q499X4	14	0.00371434	1.43418e-05	14	0.836	NA	Protein intensities vs. # MHCI peptides/tissue (Mouse)
P32921;P32921-2;Q3U6U7	Tryptophan--tRNA ligase, cytoplasmic;T1-TrpRS;T2-TrpRS	Wars	54.357	8.22232	8.5059	7.65413	8.35191	7.67092	7.69639	8.47709	7.84572	8.04949	8.72723	8.29938	8.04023	8.22321	8.10008	Wars	P32921	14	0.00633084	1.99494e-05	14	0.787	NA	Protein intensities vs. # MHCI peptides/tissue (Mouse)
Q9Z2H7	PDZ domain-containing protein GIPC2	Gipc2	34.118	6.89751	7.31521	6.8844	7.71237	8.11057	6.45626	7.38319	6.31795	5.72254	NA	6.70425	7.25972	NA	NA	Gipc2	Q9Z2H7	11	0.142561	0.000181126	11	0.252	NA	Protein intensities vs. # MHCI peptides/tissue (Mouse)
A5A4Y9;Q8K1L5;G3UZ30	Protein phosphatase 1 regulatory subunit 11	Ppp1r11	14.532	7.69109	7.7046	7.7849	7.59296	7.59932	7.61169	NA	8.86908	NA	8.19549	7.77316	NA	8.00777	7.45288	Ppp1r11	A5A4Y9	11	0.314572	-0.000168165	11	0.0727	NA	Protein intensities vs. # MHCI peptides/tissue (Mouse)
Q8BHZ0;F7BT94	Protein FAM49A	Fam49a	37.342	6.89683	6.64095	6.0113	6.41961	6.33232	6.39202	7.28252	6.87788	NA	NA	7.86636	6.12444	7.16219	6.85087	Fam49a	Q8BHZ0	12	0.146443	0.000163522	12	0.22	NA	Protein intensities vs. # MHCI peptides/tissue (Mouse)
E9PYV9;Q91Z50;P39749	Flap endonuclease 1	Fen1	45.691	6.97928	7.29468	7.82944	7.64228	5.95994	6.514	6.95858	5.50265	6.88949	7.04604	7.30434	5.48628	7.8958	6.6383	Fen1	E9PYV9	14	0.0793277	0.000164414	14	0.329	NA	Protein intensities vs. # MHCI peptides/tissue (Mouse)
Q91YD3	mRNA-decapping enzyme 1A	Dcp1a	65.218	6.58072	6.89733	6.45877	7.13703	6.5333	6.43106	6.41552	6.71098	6.16579	6.83347	7.18006	6.99629	7.53572	6.8965	Dcp1a	Q91YD3	14	0.108149	9.1691e-05	14	0.251	NA	Protein intensities vs. # MHCI peptides/tissue (Mouse)
P97450	ATP synthase-coupling factor 6, mitochondrial	Atp5j	12.496	7.63088	7.54957	9.56881	7.87575	8.94876	8.27997	7.67528	8.15153	7.60151	8.38892	7.70621	8.77268	7.59229	8.61354	Atp5j	P97450	14	0.0884445	-0.000140054	14	0.302	NA	Protein intensities vs. # MHCI peptides/tissue (Mouse)
B1AUP4;Q9D0B6;Q9D0B6-2	UPF0368 protein Cxorf26 homolog	2610029G23Rik	22.223	6.58594	6.71832	6.65738	5.94082	6.47628	6.02285	6.5087	6.01433	NA	6.82636	6.90144	6.69373	6.95842	6.87477	2610029G23Rik	B1AUP4	13	0.0253104	-4.30263e-05	13	0.604	NA	Protein intensities vs. # MHCI peptides/tissue (Mouse)
Q3UW53;E9PYV4;D3Z233	Protein Niban	Fam129a	102.65	8.06742	8.00518	6.86064	6.75033	7.48142	6.95963	7.85114	6.50202	7.95241	7.80295	7.80077	7.54199	7.81447	7.25017	Fam129a	Q3UW53	14	0.00225191	-1.85829e-05	14	0.872	NA	Protein intensities vs. # MHCI peptides/tissue (Mouse)
Q8BVE3	V-type proton ATPase subunit H	Atp6v1h	55.854	7.58224	7.70505	7.54532	7.70393	8.5476	7.45106	7.81187	8.62547	7.00064	6.38794	7.40518	6.91051	7.35008	7.16075	Atp6v1h	Q8BVE3	14	0.0558099	0.000105287	14	0.416	NA	Protein intensities vs. # MHCI peptides/tissue (Mouse)
E9PW66;P28656;Q8BSH9	Nucleosome assembly protein 1-like 1	Nap1l1	48.542	8.07036	7.86402	7.94085	7.63982	8.08589	7.81846	8.19955	8.1208	7.59571	8.01295	8.20122	7.64614	8.35583	8.10839	Nap1l1	E9PW66	14	0.0342364	3.26525e-05	14	0.527	NA	Protein intensities vs. # MHCI peptides/tissue (Mouse)
E9Q8T1;E9Q9Z4;E9QL08;H7BX75;G8JL38;Q9JJG0-3;Q9JJG0;Q9JJG0-2;Q9JJG0-4	Transforming acidic coiled-coil-containing protein 2	Tacc2	305.23	6.45938	6.90599	7.3557	6.97637	7.17498	6.14462	6.8794	6.63781	6.70778	6.66852	6.79122	6.44788	6.75383	6.31904	Tacc2	E9Q8T1	14	0.000327297	-4.4563e-06	14	0.951	NA	Protein intensities vs. # MHCI peptides/tissue (Mouse)
E9Q5J9;Q8K0Z5		Tpm3	33.28	8.59733	8.41611	7.83875	8.18459	8.39025	7.83261	8.57225	8.63337	8.45692	8.42431	8.87441	9.23441	9.00714	9.13153	Tpm3	E9Q5J9	14	0.0105999	-3.30464e-05	14	0.726	NA	Protein intensities vs. # MHCI peptides/tissue (Mouse)
Q9DBR7	Protein phosphatase 1 regulatory subunit 12A	Ppp1r12a	114.99	8.22848	8.11859	8.11206	7.67076	7.95962	7.22155	8.36084	7.73106	8.37451	7.16829	7.82076	8.55003	7.84793	8.67967	Ppp1r12a	Q9DBR7	14	0.0484804	-7.49852e-05	14	0.449	NA	Protein intensities vs. # MHCI peptides/tissue (Mouse)
Q3UHJ0;Q3UHJ0-2	AP2-associated protein kinase 1	Aak1	103.35	7.09322	7.12208	6.35014	7.32474	7.58685	6.93615	7.01294	8.11825	7.47529	7.26957	7.57205	6.4095	7.52424	7.14866	Aak1	Q3UHJ0	14	0.0142359	4.18105e-05	14	0.685	NA	Protein intensities vs. # MHCI peptides/tissue (Mouse)
Q62261	Spectrin beta chain, brain 1	Sptbn1	274.22	9.2928	9.21128	8.93227	9.21712	9.41849	8.90666	9.74628	9.43869	9.05018	8.17452	8.94419	8.37354	8.94704	8.63035	Sptbn1	Q62261	14	0.0829745	9.20021e-05	14	0.318	NA	Protein intensities vs. # MHCI peptides/tissue (Mouse)
P11031	Activated RNA polymerase II transcriptional coactivator p15	Sub1	14.427	8.14561	7.87948	7.81671	8.1299	7.66037	7.70767	8.0753	8.22753	8.32295	8.24785	8.86771	7.65248	9.09411	8.68455	Sub1	P11031	14	0.024645	5.29701e-05	14	0.592	NA	Protein intensities vs. # MHCI peptides/tissue (Mouse)
Q8BYW1;Q8BYW1-3;Q8BYW1-2	Rho GTPase-activating protein 25	Arhgap25	73.382	6.37773	5.70432	6.10684	6.27425	5.84289	5.94039	7.00325	6.92847	6.75365	NA	7.61271	NA	7.654	6.60935	Arhgap25	Q8BYW1	12	0.000862647	1.49237e-05	12	0.928	NA	Protein intensities vs. # MHCI peptides/tissue (Mouse)
Q9D853	Methyltransferase-like protein 10	Mettl10	26.864	6.11351	6.20103	6.28065	6.72064	6.73237	6.0357	6.47182	7.07576	6.52207	6.86831	6.5979	7.28841	6.98159	6.68358	Mettl10	Q9D853	14	0.0852175	-8.18286e-05	14	0.311	NA	Protein intensities vs. # MHCI peptides/tissue (Mouse)
P31324	cAMP-dependent protein kinase type II-beta regulatory subunit	Prkar2b	46.167	8.42254	6.79602	7.11651	6.58743	7.00537	6.78561	7.47819	8.25456	7.89479	6.82228	6.97264	7.64614	7.54874	7.30469	Prkar2b	P31324	14	0.363668	-0.0002589	14	0.0224	NA	Protein intensities vs. # MHCI peptides/tissue (Mouse)
F8WH23;Q61581;F8WII5;E9Q5D9	Insulin-like growth factor-binding protein 7	Igfbp7	29.1	7.20113	5.8084	7.55132	6.57039	7.70434	6.86994	7.93248	6.41567	7.61662	7.19014	7.49019	7.857	6.60616	8.01148	Igfbp7	F8WH23	14	0.0363723	-9.50691e-05	14	0.514	NA	Protein intensities vs. # MHCI peptides/tissue (Mouse)
Q8C0M9	L-asparaginase	Asrgl1	33.95	7.39979	6.85125	8.09961	6.47348	7.20647	7.4852	7.17606	8.82104	7.34431	7.77524	7.66305	7.22572	7.96987	7.26198	Asrgl1	Q8C0M9	14	0.198334	-0.000192292	14	0.111	NA	Protein intensities vs. # MHCI peptides/tissue (Mouse)
E9Q6R0;B7ZNL2;A2RSB1;Q78ZA7	Nucleosome assembly protein 1-like 4	Nap1l4	47.274	8.5562	8.14078	8.83101	7.89673	8.2024	7.93615	8.29437	8.46426	8.26444	7.88344	8.36418	8.28931	8.49205	8.25971	Nap1l4	E9Q6R0	14	0.143733	-7.58843e-05	14	0.181	NA	Protein intensities vs. # MHCI peptides/tissue (Mouse)
P01631	Ig kappa chain V-II region 26-10		12.273	6.63519	7.69773	7.58009	7.39213	6.45943	6.57185	NA	NA	7.17429	6.56551	7.61754	6.4545	7.40188	NA	NA	P01631	11	0.0961392	0.000112207	11	0.353	NA	Protein intensities vs. # MHCI peptides/tissue (Mouse)
A2AVR6;Q543P6;Q8VHQ9;Q8CAL6;Q3TBG4	Acyl-coenzyme A thioesterase 11	Acot11	69.377	6.56919	7.25048	6.11227	6.86706	6.64956	6.24679	6.32219	6.93693	6.86781	6.58451	NA	6.95369	6.47753	7.03757	Acot11	A2AVR6	13	0.00429672	-1.74832e-05	13	0.832	NA	Protein intensities vs. # MHCI peptides/tissue (Mouse)
P08032	Spectrin alpha chain, erythrocyte	Spta1	279.86	7.58134	7.3869	8.16075	6.67534	6.98563	6.86994	8.82091	6.23209	6.6003	6.11636	8.82375	6.83108	7.76505	NA	Spta1	P08032	13	0.176225	0.000273148	13	0.153	NA	Protein intensities vs. # MHCI peptides/tissue (Mouse)
D3YTQ3;F6VQH5;Q9Z130	Heterogeneous nuclear ribonucleoprotein D-like	Hnrpdl	46.27	7.57679	7.84472	7.49755	7.86852	7.25434	7.94912	7.86483	8.68147	8.04398	7.93064	8.17277	7.37718	8.60856	8.55227	Hnrpdl	D3YTQ3	14	0.0166104	4.32532e-05	14	0.661	NA	Protein intensities vs. # MHCI peptides/tissue (Mouse)
E9QKC6;Q3UHH4;Q9ESN6	Tripartite motif-containing protein 2	Trim2	84.318	6.55523	7.57417	6.00829	6.75224	6.99231	6.59033	6.91683	7.82609	6.85579	6.67248	6.2507	6.57975	4.66615	6.94861	Trim2	E9QKC6	14	0.0139507	-6.58363e-05	14	0.688	NA	Protein intensities vs. # MHCI peptides/tissue (Mouse)
Q8VE70	Programmed cell death protein 10	Pdcd10	24.715	7.17656	7.62614	7.73721	7.77632	7.73237	6.90194	7.92862	7.91846	7.4488	7.80922	7.75079	8.15408	7.63187	8.05906	Pdcd10	Q8VE70	14	0.0389546	-4.95796e-05	14	0.499	NA	Protein intensities vs. # MHCI peptides/tissue (Mouse)
A2ALF2;Q6NZB0;A2ALF3;A2ALF0;F6TQL3	DnaJ homolog subfamily C member 8	Dnajc8	29.812	7.84508	7.53639	8.51407	7.64958	7.49099	7.16583	7.80264	8.17238	7.95667	8.01586	8.07836	8.17725	8.24217	8.73705	Dnajc8	A2ALF2	14	0.204133	-0.000142295	14	0.105	NA	Protein intensities vs. # MHCI peptides/tissue (Mouse)
Q8C163;E9PZS5	Nuclease EXOG, mitochondrial	Exog	41.383	6.93753	6.93097	6.56024	6.4357	6.70111	6.43927	NA	7.61743	6.45049	6.33557	6.79283	NA	7.05491	6.65462	Exog	Q8C163	12	0.0192251	-3.65733e-05	12	0.667	NA	Protein intensities vs. # MHCI peptides/tissue (Mouse)
F6SJE0;P53810;Q5ND42	Phosphatidylinositol transfer protein alpha isoform	Pitpna	40.036	8.29977	8.15551	8.28897	8.71237	7.90645	8.06437	8.23351	8.60923	8.13671	8.32599	8.4738	8.35208	8.46624	8.33152	Pitpna	F6SJE0	14	0.000242125	-2.49879e-06	14	0.958	NA	Protein intensities vs. # MHCI peptides/tissue (Mouse)
A2ATS2;P62073	Mitochondrial import inner membrane translocase subunit Tim10	Timm10	10.333	8.19013	7.29117	8.69446	7.80928	8.40267	8.13085	7.62836	9.00635	6.51361	7.90892	5.70413	7.91744	6.69162	6.85514	Timm10	A2ATS2	14	0.148529	-0.000266713	14	0.174	NA	Protein intensities vs. # MHCI peptides/tissue (Mouse)
Q7TMM9	Tubulin beta-2A chain	Tubb2a	49.906	8.02067	8.11859	7.42039	7.60915	7.80954	8.383	8.23351	8.9554	8.16386	7.06344	8.09625	7.46058	7.96848	7.90445	Tubb2a	Q7TMM9	14	0.0493453	7.81197e-05	14	0.445	NA	Protein intensities vs. # MHCI peptides/tissue (Mouse)
B1AYC9;Q8R5A3	Amyloid beta A4 precursor protein-binding family B member 1-interacting protein	Apbb1ip	74.318	6.005	5.99256	NA	6.07457	5.62516	5.67154	6.32357	5.51619	6.74816	NA	7.7664	5.24412	7.38883	6.84301	Apbb1ip	B1AYC9	12	0.111393	0.000203182	12	0.289	NA	Protein intensities vs. # MHCI peptides/tissue (Mouse)
F8VQ43;E9QNV4;E9Q965;F7D9C4		Lama2	343.81	7.87184	6.93097	8.04972	6.4357	6.94137	6.75008	7.56514	6.41435	7.70377	7.51895	7.66521	7.23728	7.4435	7.42387	Lama2	F8VQ43	14	0.120059	-0.000134469	14	0.225	NA	Protein intensities vs. # MHCI peptides/tissue (Mouse)
A2A5N2;Q9CQV8;Q9CQV8-2;A2A5N1	14-3-3 protein beta/alpha;14-3-3 protein beta/alpha, N-terminally processed	Ywhab	28.086	9.09043	8.68127	8.75803	8.64228	8.74133	8.54312	8.84975	9.48347	8.60724	8.28112	8.46023	8.79364	8.62577	9.01033	Ywhab	A2A5N2	14	0.0926486	-6.77858e-05	14	0.29	NA	Protein intensities vs. # MHCI peptides/tissue (Mouse)
Q9JHQ5;F6VG18;F6VTH5	Leucine zipper transcription factor-like protein 1	Lztfl1	34.773	7.12021	7.31853	7.70503	6.19919	7.30398	6.64381	7.38455	8.0352	7.06907	7.37222	7.01017	7.07798	7.50032	7.55555	Lztfl1	Q9JHQ5	14	0.251208	-0.000169989	14	0.0679	NA	Protein intensities vs. # MHCI peptides/tissue (Mouse)
P13707;E0CXN5	Glycerol-3-phosphate dehydrogenase [NAD(+)], cytoplasmic	Gpd1	37.572	9.69319	8.24397	8.69016	9.02777	9.0379	9.49561	8.19537	8.14071	8.41472	8.48089	7.95204	8.35459	9.08301	8.14686	Gpd1	P13707	14	0.00787021	3.63231e-05	14	0.763	NA	Protein intensities vs. # MHCI peptides/tissue (Mouse)
E9QNQ2;B2RXR6	Serine/threonine-protein phosphatase 6 regulatory ankyrin repeat subunit B	Ankrd44	109.35	6.65208	6.74533	6.06932	6.46249	6.87936	6.42537	7.78249	6.29785	6.96751	5.92316	8.0121	6.39559	8.13016	6.56791	Ankrd44	E9QNQ2	14	0.25467	0.000264883	14	0.0657	NA	Protein intensities vs. # MHCI peptides/tissue (Mouse)
E9PWZ5;Q5RKN9;P47753	F-actin-capping protein subunit alpha-1	Capza1	33.328	8.05544	8.17746	7.99334	8.30652	7.89207	7.7467	7.98661	8.07518	8.22284	8.35969	8.66089	8.29076	8.70033	8.74132	Capza1	E9PWZ5	14	0.00875748	2.15901e-05	14	0.75	NA	Protein intensities vs. # MHCI peptides/tissue (Mouse)
Q3TU85;Q61696	Heat shock 70 kDa protein 1A	Hspa1a	70.078	8.73895	8.72414	8.19314	8.11363	8.50851	8.05944	8.39527	8.34009	8.66901	7.79498	7.90886	8.82647	8.26035	8.77015	Hspa1a	Q3TU85	14	0.0778141	-7.12183e-05	14	0.334	NA	Protein intensities vs. # MHCI peptides/tissue (Mouse)
Q4VA93;P20444	Protein kinase C;Protein kinase C alpha type	Prkca	76.823	6.70594	7.79233	6.52085	7.64228	6.79932	6.73291	7.24862	7.5388	6.39301	6.82732	7.6317	NA	7.26741	6.95583	Prkca	Q4VA93	13	0.272206	0.000183653	13	0.0674	NA	Protein intensities vs. # MHCI peptides/tissue (Mouse)
O55028;Q3UCB5;D3Z7R0	[3-methyl-2-oxobutanoate dehydrogenase [lipoamide]] kinase, mitochondrial	Bckdk	46.587	7.19457	6.87336	7.5205	6.74261	7.39944	6.5875	6.62054	6.43818	6.84468	7.66681	6.50599	7.05688	6.10598	6.01547	Bckdk	O55028	14	0.233545	-0.000182187	14	0.08	NA	Protein intensities vs. # MHCI peptides/tissue (Mouse)
O88343;A7E1Z5;E9Q8N8;E1AWU4;O88343-2	Electrogenic sodium bicarbonate cotransporter 1	Slc4a4	121.48	5.95148	6.50351	7.75618	7.48066	8.59932	6.55249	NA	7.45181	5.53458	NA	NA	6.43887	5.36861	NA	Slc4a4	O88343	10	0.0177705	0.000104237	10	0.714	NA	Protein intensities vs. # MHCI peptides/tissue (Mouse)
Q9QYR9	Acyl-coenzyme A thioesterase 2, mitochondrial	Acot2	49.656	8.08194	7.38215	8.84028	7.21582	8.23202	7.68481	8.10212	7.51966	7.39969	6.59089	7.50599	7.7456	7.53382	7.73055	Acot2	Q9QYR9	14	0.00129536	-1.43798e-05	14	0.903	NA	Protein intensities vs. # MHCI peptides/tissue (Mouse)
E9Q1W3;A2AQA9		Neb	828.65	6.83036	7.29352	8.05814	7.13308	6.97884	7.22268	7.06409	6.99269	8.04881	8.13299	8.35241	7.94397	8.27436	8.39454	Neb	E9Q1W3	14	0.014197	-5.31801e-05	14	0.685	NA	Protein intensities vs. # MHCI peptides/tissue (Mouse)
F6VW30;F6YY69;A3KML3;P68254;P68254-2	14-3-3 protein theta	Ywhaq	34.348	8.73516	8.57171	8.24005	8.63982	8.68795	8.33759	8.6142	8.9225	8.84069	8.62369	8.59539	8.53379	8.90234	8.88348	Ywhaq	F6VW30	14	0.0289618	-2.5878e-05	14	0.561	NA	Protein intensities vs. # MHCI peptides/tissue (Mouse)
P31361	POU domain, class 3, transcription factor 3	Pou3f3	50.199	NA	4.75736	6.76963	6.01959	7.27385	6.89234	5.79641	7.035	6.75143	7.00631	5.62349	6.9749	7.1501	6.01086	Pou3f3	P31361	13	0.241471	-0.000278062	13	0.0881	NA	Protein intensities vs. # MHCI peptides/tissue (Mouse)
P26040;Q4KML7	Ezrin	Ezr	69.406	8.7015	9.25562	9.0421	9.49121	9.50901	8.47072	9.56604	8.72158	9.07088	8.53971	9.08902	9.72212	9.27779	8.97947	Ezr	P26040	14	0.0431336	6.16461e-05	14	0.476	NA	Protein intensities vs. # MHCI peptides/tissue (Mouse)
Q60597-3;Q60597-4			118.18	9.28031	8.92004	9.21433	8.92706	9.2875	8.81558	8.72882	8.65993	8.62398	8.21057	8.43904	8.44609	8.45729	8.21273	NA	Q60597-3	14	0.00103962	8.86029e-06	14	0.913	NA	Protein intensities vs. # MHCI peptides/tissue (Mouse)
E9Q7K1		Guk1	22.843	7.36697	7.63848	8.02844	7.75979	7.38625	7.28096	7.25231	7.89124	6.988	6.77588	6.86771	7.96439	6.15142	6.80163	Guk1	E9Q7K1	14	0.0508185	-9.18396e-05	14	0.438	NA	Protein intensities vs. # MHCI peptides/tissue (Mouse)
Q8C1A5	Thimet oligopeptidase	Thop1	78.025	8.05846	7.86716	7.3164	7.71652	7.43134	7.62894	7.8042	7.85989	8.26444	7.98479	7.95646	7.53791	7.71557	7.5286	Thop1	Q8C1A5	14	0.0375442	-3.81469e-05	14	0.507	NA	Protein intensities vs. # MHCI peptides/tissue (Mouse)
Q544G5;Q62165	Dystroglycan;Alpha-dystroglycan;Beta-dystroglycan	Dag1	96.904	7.77458	7.34739	8.7969	6.87575	7.83646	7.57297	8.26679	8.53597	7.81207	8.46053	7.61271	8.58079	7.26035	7.90591	Dag1	Q544G5	14	0.484625	-0.000295097	14	0.00568	1	Protein intensities vs. # MHCI peptides/tissue (Mouse)
A8IP69;P61982	14-3-3 protein gamma;14-3-3 protein gamma, N-terminally processed	Ywhag	28.302	9.42254	8.69773	9.28459	8.25941	8.508	8.73986	8.70483	9.72792	8.46489	8.6213	8.82968	8.54199	8.76838	8.9999	Ywhag	A8IP69	14	0.143346	-0.000115571	14	0.182	NA	Protein intensities vs. # MHCI peptides/tissue (Mouse)
D3Z024;Q6EDY6;Q6EDY6-3;D3Z030;E9PU95;F7AI27	Leucine-rich repeat-containing protein 16A	Lrrc16a	151.91	6.78237	6.82105	NA	7.82887	8.36989	6.05995	7.57048	6.77871	7.00249	7.20623	6.92452	NA	7.25317	7.20033	Lrrc16a	D3Z024	12	0.00313791	2.50711e-05	12	0.863	NA	Protein intensities vs. # MHCI peptides/tissue (Mouse)
Q8R3P0	Aspartoacylase	Aspa	35.344	6.65726	6.59978	6.28265	7.96949	8.26949	7.42196	6.74285	7.46993	6.34633	6.37145	6.42432	6.04887	6.34639	6.78227	Aspa	Q8R3P0	14	0.164693	0.000207626	14	0.15	NA	Protein intensities vs. # MHCI peptides/tissue (Mouse)
F8WGL3;P18760;E9Q1T2	Cofilin-1	Cfl1;Gm6180	24.576	9.1879	9.10435	8.84181	9.0113	8.95603	8.909	9.10471	9.68496	9.32295	9.30063	9.71779	9.27076	9.82623	9.74556	Cfl1	F8WGL3	14	0.00170904	-1.04184e-05	14	0.888	NA	Protein intensities vs. # MHCI peptides/tissue (Mouse)
Q3U335;Q99KH8	Serine/threonine-protein kinase 24;Serine/threonine-protein kinase 24 35 kDa subunit;Serine/threonine-protein kinase 24 12 kDa subunit	Stk24	47.953	7.99701	7.76553	7.42039	8.1128	7.6422	7.15931	8.10985	7.6525	7.64186	7.64237	8.30876	7.48296	8.31071	7.46108	Stk24	Q3U335	14	0.100515	8.40081e-05	14	0.269	NA	Protein intensities vs. # MHCI peptides/tissue (Mouse)
P07724;Q546G4	Serum albumin	Alb	68.692	10.3217	9.43847	10.168	9.41134	9.54343	9.59034	10.3873	9.13705	10.5859	10.0511	10.08	9.79136	10.4772	10.584	Alb	P07724	14	0.0319963	-6.50166e-05	14	0.541	NA	Protein intensities vs. # MHCI peptides/tissue (Mouse)
O35295	Transcriptional activator protein Pur-beta	Purb	33.901	7.32335	7.34009	7.69872	7.54352	7.43495	7.38999	7.10212	8.20818	8.38413	8.0394	7.06315	7.17481	7.42684	7.92585	Purb	O35295	14	0.343779	-0.000184113	14	0.0275	NA	Protein intensities vs. # MHCI peptides/tissue (Mouse)
Q9CQF7;Q9CWM4	Prefoldin subunit 1	Pfdn1	14.255	7.79108	7.45005	8.34743	7.55866	7.567	7.45771	7.68558	8.24986	7.78522	8.1974	7.4738	8.24177	7.97056	8.34604	Pfdn1	Q9CQF7	14	0.51254	-0.000189164	14	0.00398	1	Protein intensities vs. # MHCI peptides/tissue (Mouse)
Q3TWG5;Q8R1Q8	Cytoplasmic dynein 1 light intermediate chain 1	Dync1li1	56.614	8.25803	8.26697	8.28842	8.31651	8.25975	7.91595	8.29437	8.74033	7.93135	8.54259	8.40908	8.1081	8.4435	8.22268	Dync1li1	Q3TWG5	14	0.0254335	-2.61437e-05	14	0.586	NA	Protein intensities vs. # MHCI peptides/tissue (Mouse)
Q99K01-4;Q99K01-2;Q99K01;E9Q8P7;Q99K01-5;D3YZA7	Pyridoxal-dependent decarboxylase domain-containing protein 1	Pdxdc1	88.034	7.7203	9.02517	7.60181	8.39387	7.79932	7.78871	7.54685	7.58048	7.6258	8.79175	6.86501	7.64294	7.32932	7.48477	Pdxdc1	Q99K01-4	14	0.00802784	-3.86408e-05	14	0.761	NA	Protein intensities vs. # MHCI peptides/tissue (Mouse)
P17918;Q542J9;E9Q7Z3	Proliferating cell nuclear antigen	Pcna	28.785	7.56002	7.90312	6.74778	8.02269	7.34191	7.33321	7.29437	6.98609	7.78773	7.42431	8.31555	7.49128	8.86507	7.94624	Pcna	P17918	14	0.207986	0.000188252	14	0.101	NA	Protein intensities vs. # MHCI peptides/tissue (Mouse)
Q9JK48-2;Q9JK48;Q3TYR7	Endophilin-B1	Sh3glb1	43.238	7.35647	7.46843	7.65648	7.01025	7.24611	6.88746	6.91282	7.34789	6.97755	6.32566	7.6317	7.01694	7.09909	7.37976	Sh3glb1	Q9JK48-2	14	0.0239382	4.10229e-05	14	0.597	NA	Protein intensities vs. # MHCI peptides/tissue (Mouse)
Q9DBL9;Q9DBL9-2	1-acylglycerol-3-phosphate O-acyltransferase ABHD5	Abhd5	39.154	7.05239	5.82434	5.36177	5.70099	5.87463	6.00638	5.67467	NA	6.34146	NA	5.63374	5.67021	6.31327	5.23113	Abhd5	Q9DBL9	12	0.0752922	-0.000106738	12	0.388	NA	Protein intensities vs. # MHCI peptides/tissue (Mouse)
Q8CHU3;Q5NCM7;Q8CHU3-2;Q5NCM5;Q5NCM6	Epsin-2	Epn2	63.471	6.71485	6.18655	6.939	5.89631	7.14338	6.07477	7.69829	7.93635	6.63802	5.53985	6.71969	6.53623	5.98806	7.19483	Epn2	Q8CHU3	14	0.0222128	-7.75689e-05	14	0.611	NA	Protein intensities vs. # MHCI peptides/tissue (Mouse)
Q9DBG5	Perilipin-3	Plin3	47.262	7.91294	7.86402	8.90416	8.36418	7.89829	7.7364	8.15586	7.99459	8.24523	8.22035	7.98103	8.36873	8.1434	8.61639	Plin3	Q9DBG5	14	0.132195	-8.71857e-05	14	0.201	NA	Protein intensities vs. # MHCI peptides/tissue (Mouse)
Q91XU3	Phosphatidylinositol 5-phosphate 4-kinase type-2 gamma	Pip4k2c	47.335	7.45881	7.43763	6.49785	7.37793	7.99726	7.3613	7.39262	7.56137	7.27679	6.96385	7.40125	7.27373	7.10167	7.33596	Pip4k2c	Q91XU3	14	0.120124	8.64929e-05	14	0.225	NA	Protein intensities vs. # MHCI peptides/tissue (Mouse)
P63085;E9QAJ2	Mitogen-activated protein kinase 1	Mapk1	41.275	7.76283	8.24659	6.93253	8.66846	8.03189	7.909	8.40315	8.41541	7.6607	7.77355	7.84416	7.09166	7.9404	7.91026	Mapk1	P63085	14	0.262449	0.000183647	14	0.0611	NA	Protein intensities vs. # MHCI peptides/tissue (Mouse)
Q80SW1	Putative adenosylhomocysteinase 2	Ahcyl1	58.951	8.59206	8.63423	7.65413	8.39343	8.22139	8.05779	8.12982	8.73417	8.12765	8.64465	7.89388	7.77028	8.21538	7.8331	Ahcyl1	Q80SW1	14	0.0212937	-3.86827e-05	14	0.619	NA	Protein intensities vs. # MHCI peptides/tissue (Mouse)
A1BN54		Actn1	102.72	8.34414	8.83135	8.19585	8.50489	8.42035	8.39688	9.07252	8.23051	8.91205	8.14249	9.21234	8.60603	9.00006	8.90882	Actn1	A1BN54	14	0.244466	0.000132998	14	0.0723	NA	Protein intensities vs. # MHCI peptides/tissue (Mouse)
E9Q397		Spnb1	246.26	7.54846	7.08963	8.01227	7.57328	6.71389	6.99932	8.50368	7.52534	7.18585	NA	8.5747	7.09412	7.68319	6.24803	Spnb1	E9Q397	13	0.0149967	6.28418e-05	13	0.69	NA	Protein intensities vs. # MHCI peptides/tissue (Mouse)
Q9QUR7	Peptidyl-prolyl cis-trans isomerase NIMA-interacting 1	Pin1	18.37	7.13563	6.86402	7.48038	6.77451	6.7862	6.68088	6.91282	7.41278	6.9738	6.8144	6.51822	6.63462	7.1092	7.36972	Pin1	Q9QUR7	14	0.226623	-0.000107921	14	0.0853	NA	Protein intensities vs. # MHCI peptides/tissue (Mouse)
B1AT70;Q91W69;E9Q1Q2	Epsin-3	Epn3	68.24	5.97069	6.37069	6.36366	5.66517	6.50572	5.86386	7.46146	7.19098	6.77107	6.11256	6.69431	7.04732	6.19468	6.26978	Epn3	B1AT70	14	0.0641916	-9.93089e-05	14	0.382	NA	Protein intensities vs. # MHCI peptides/tissue (Mouse)
E9PZ00;Q8BFQ1;Q3UFE8;Q61207	Sulfated glycoprotein 1	Psap	60.672	8.73516	8.28285	8.8036	8.09931	8.73836	8.36212	8.17166	8.61743	8.256	8.02543	8.82968	8.55793	8.18259	8.59306	Psap	E9PZ00	14	0.0108836	-2.20443e-05	14	0.723	NA	Protein intensities vs. # MHCI peptides/tissue (Mouse)
Q9D708;D3Z2Y6		S100a16	14.324	6.13696	7.31964	6.5258	6.05614	6.41142	5.95583	7.25047	7.20775	6.51985	6.05684	6.04438	7.96745	7.35583	6.02093	S100a16	Q9D708	14	0.0569167	-0.000118695	14	0.411	NA	Protein intensities vs. # MHCI peptides/tissue (Mouse)
B7ZCT9;Q8CBW3;B7ZCU0;Q3TJ64;Q8CBW3-3;Q3TJR5;Q8CBW3-4;B7ZCU3;B7ZCU4;Q3TPY5;Q8CBW3-2;B7ZCU5;B7ZCU2;B7ZCU1;Q8CBW3-5	Abl interactor 1	Abi1	52.287	7.43285	7.85125	7.32263	7.49811	7.62323	7.02865	7.46823	8.40429	7.26024	6.91278	7.56126	7.10378	7.46624	7.79342	Abi1	B7ZCT9	14	0.00654804	2.31017e-05	14	0.783	NA	Protein intensities vs. # MHCI peptides/tissue (Mouse)
A2RS23;Q11136;G3UXC5	Xaa-Pro dipeptidase	Pepd	55.028	7.32823	7.52072	7.0658	8.80254	8.03939	7.83539	7.51488	7.22601	6.71802	7.39704	7.68414	6.74057	7.35583	7.3256	Pepd	A2RS23	14	0.515472	0.000287632	14	0.00383	1	Protein intensities vs. # MHCI peptides/tissue (Mouse)
Q8CGB3-3;Q8CGB3;Q8CIA8;Q8CGB3-2	Uveal autoantigen with coiled-coil domains and ankyrin repeats	Uaca	160.93	7.00731	7.13068	6.21361	7.36835	7.37678	6.17611	7.08623	5.76158	6.36048	6.19769	5.94826	5.92205	6.82813	6.87693	Uaca	Q8CGB3-3	14	0.148927	0.000164359	14	0.173	NA	Protein intensities vs. # MHCI peptides/tissue (Mouse)
Q923D4	Splicing factor 3B subunit 5	Sf3b5	10.119	6.97928	6.68294	7.40815	7.04944	7.23582	7.07246	7.34627	7.16389	7.43493	NA	7.58774	7.22556	6.98921	NA	Sf3b5	Q923D4	12	0.0183297	-2.47373e-05	12	0.675	NA	Protein intensities vs. # MHCI peptides/tissue (Mouse)
Q3TX25;Q80VQ0	Aldehyde dehydrogenase;Aldehyde dehydrogenase family 3 member B1	Aldh3b1	52.292	7.08762	5.34624	4.86011	6.55267	5.05325	5.38596	6.40059	NA	6.02553	NA	6.84841	NA	5.66499	NA	Aldh3b1	Q3TX25	10	0.00828688	5.47455e-05	10	0.803	NA	Protein intensities vs. # MHCI peptides/tissue (Mouse)
Q3UHP6;B2KF16;P59672-2;B2KF14;P59672	Ankyrin repeat and SAM domain-containing protein 1A	Anks1;Anks1a	129.56	6.55358	6.62833	6.19897	6.47709	6.6154	6.46509	6.90059	NA	6.14023	NA	6.34458	NA	6.47476	NA	Anks1	Q3UHP6	10	0.181009	7.2529e-05	10	0.22	NA	Protein intensities vs. # MHCI peptides/tissue (Mouse)
Q9ESJ0	Exportin-4	Xpo4	129.98	NA	6.08766	7.23446	6.42369	5.9001	5.82033	6.4943	NA	6.31369	4.94644	NA	NA	6.21419	6.03981	Xpo4	Q9ESJ0	10	0.00058648	1.12611e-05	10	0.947	NA	Protein intensities vs. # MHCI peptides/tissue (Mouse)
Q9JHL1;Q6NS54;Q9JHL1-2	Na(+)/H(+) exchange regulatory cofactor NHE-RF2	Slc9a3r2	37.402	7.49779	4.80151	7.78141	5.716	7.57401	6.77303	8.11995	6.72524	6.27394	6.72939	NA	7.3171	NA	7.14721	Slc9a3r2	Q9JHL1	12	0.0576771	-0.000172121	12	0.452	NA	Protein intensities vs. # MHCI peptides/tissue (Mouse)
G3X9B8;O70318;Q811B2;G3X991	Band 4.1-like protein 2	Epb4.1l2;Epb41l2	109.94	8.34258	7.87336	7.87126	7.98201	8.0737	7.82418	8.8078	8.50555	8.06298	7.49716	8.20309	7.66489	8.30753	7.94224	Epb4.1l2	G3X9B8	14	0.0286352	4.3917e-05	14	0.563	NA	Protein intensities vs. # MHCI peptides/tissue (Mouse)
P29533;Q3UPN1	Vascular cell adhesion protein 1	Vcam1	81.317	6.66846	5.68259	6.2466	NA	6.8019	6.0885	7.12244	6.82632	7.05938	7.15711	8.02638	6.59982	7.43881	6.87615	Vcam1	P29533	13	0.00758094	4.00468e-05	13	0.777	NA	Protein intensities vs. # MHCI peptides/tissue (Mouse)
B7ZNU9;Q542S9;Q61235	Beta-2-syntrophin	Sntb2	57.427	7.17426	6.18417	6.91241	5.98143	7.48357	6.50829	8.04375	6.88214	7.31929	NA	7.27631	6.09721	6.60571	6.80217	Sntb2	B7ZNU9	13	0.00701373	-3.86412e-05	13	0.786	NA	Protein intensities vs. # MHCI peptides/tissue (Mouse)
Q62418;Q62418-2;Q62418-3	Drebrin-like protein	Dbnl	48.699	7.75501	7.69911	7.57165	7.56749	7.86404	7.62311	7.92472	8.05491	7.73028	7.63313	8.19237	7.80927	8.30432	7.88806	Dbnl	Q62418	14	0.0403835	3.44476e-05	14	0.491	NA	Protein intensities vs. # MHCI peptides/tissue (Mouse)
A2AB79;Q8BFU2;B2RVF0;P22752;Q8CGP5;Q8CGP7;Q8R1M2;A3KPD0;Q8CGP6	Histone H2A;Histone H2A type 3;Histone H2A type 1;Histone H2A type 1-F;Histone H2A type 1-K;Histone H2A.J;Histone H2A type 1-H	Hist3h2a;Hist1h2ad;Hist1h2ab;Hist1h2af;Hist1h2ak;H2afj;Hist1h2ah	14.121	6.82088	6.97456	NA	7.63982	6.01915	6.53025	NA	6.5555	6.57319	7.57044	5.82354	6.57859	7.53192	8.17206	Hist3h2a	A2AB79	12	0.00450553	-3.46481e-05	12	0.836	NA	Protein intensities vs. # MHCI peptides/tissue (Mouse)
Q3UH59;Q61879;Q5SV64	Myosin-10	Myh10	233.45	8.47181	7.23469	7.85678	6.96601	8.52291	7.92279	9.31873	8.62944	8.6401	7.51284	8.51822	7.04905	7.40444	8.37667	Myh10	Q3UH59	14	0.00102329	-1.72222e-05	14	0.914	NA	Protein intensities vs. # MHCI peptides/tissue (Mouse)
P61164	Alpha-centractin	Actr1a	42.613	8.361	8.57356	8.20913	8.50151	8.37747	8.16453	8.6808	8.98772	8.44053	8.35128	8.48696	8.4184	8.36432	8.46512	Actr1a	P61164	14	0.0065753	-1.2383e-05	14	0.783	NA	Protein intensities vs. # MHCI peptides/tissue (Mouse)
Q8VDQ8-2;E9PXF5		Sirt2	39.553	7.32005	7.18051	7.49417	7.08183	7.34117	7.46621	7.38183	8.76414	7.13508	7.35394	7.13145	7.17165	7.27436	7.23633	Sirt2	Q8VDQ8-2	14	0.10731	-0.000103253	14	0.253	NA	Protein intensities vs. # MHCI peptides/tissue (Mouse)
Q03958;Q792E4;G3UYF9	Prefoldin subunit 6	Pfdn6;H2-Ke2	14.454	7.73325	7.90312	8.24248	7.70606	8.2424	7.577	8.44288	8.59237	8.11251	8.3335	7.85262	8.50116	8.01909	8.01262	Pfdn6	Q03958	14	0.353203	-0.000141413	14	0.025	NA	Protein intensities vs. # MHCI peptides/tissue (Mouse)
Q811S7;Q811S7-2	Upstream-binding protein 1	Ubp1	60.211	6.81961	6.56012	6.21176	6.69097	6.64589	6.03257	6.55126	6.27982	6.76874	6.46416	6.86365	5.71099	7.17399	6.74913	Ubp1	Q811S7	14	0.0690075	7.46097e-05	14	0.364	NA	Protein intensities vs. # MHCI peptides/tissue (Mouse)
E9QA15;D3Z6I7		Cald1	89.272	9.17194	9.04842	9.04877	8.06082	9.05973	8.64809	9.32965	8.59237	9.34083	8.37222	9.08249	10.0389	8.14294	9.9892	Cald1	E9QA15	14	0.0471569	-9.77784e-05	14	0.456	NA	Protein intensities vs. # MHCI peptides/tissue (Mouse)
O88456;D3YW48	Calpain small subunit 1	Capns1	28.463	7.774	8.0422	8.19988	7.73475	7.73538	7.28195	8.65245	8.55559	8.07348	8.20995	8.13438	8.11358	8.06497	8.54897	Capns1	O88456	14	0.112905	-9.38149e-05	14	0.24	NA	Protein intensities vs. # MHCI peptides/tissue (Mouse)
Q64727	Vinculin	Vcl	116.72	9.33146	9.07632	9.27402	8.77632	9.1684	8.77621	9.72013	8.21233	9.50986	8.45704	9.33941	9.37889	8.92527	9.50724	Vcl	Q64727	14	0.00977349	3.19486e-05	14	0.737	NA	Protein intensities vs. # MHCI peptides/tissue (Mouse)
O70591	Prefoldin subunit 2	Pfdn2	16.534	7.95318	7.72153	8.32897	7.52464	8.07644	7.68088	7.68012	8.10259	8.18692	8.48089	8.23838	8.45955	8.29784	8.18451	Pfdn2	O70591	14	0.376678	-0.000142552	14	0.0196	NA	Protein intensities vs. # MHCI peptides/tissue (Mouse)
P62141	Serine/threonine-protein phosphatase PP1-beta catalytic subunit	Ppp1cb	37.186	7.39006	7.47542	7.17008	7.3288	7.99065	7.50695	7.23351	7.72158	7.77632	7.0173	7.61993	7.57706	8.07381	7.37617	Ppp1cb	P62141	14	0.0213414	3.32332e-05	14	0.618	NA	Protein intensities vs. # MHCI peptides/tissue (Mouse)
P61028;Q0PD49;E9Q445	Ras-related protein Rab-8B	Rab8b	23.603	6.26318	6.42045	NA	7.09845	6.2491	6.78561	6.96576	6.8273	NA	NA	7.35064	NA	7.06849	5.79208	Rab8b	P61028	10	0.17298	0.00018063	10	0.232	NA	Protein intensities vs. # MHCI peptides/tissue (Mouse)
Q921C5-2;Q921C5;D3Z390	Protein bicaudal D homolog 2	Bicd2	96.646	6.97565	5.86248	7.24398	5.42684	6.87936	6.71867	7.64208	7.06354	6.82891	5.90482	NA	NA	6.32185	6.77742	Bicd2	Q921C5-2	12	0.0684913	-0.000131693	12	0.411	NA	Protein intensities vs. # MHCI peptides/tissue (Mouse)
P62748	Hippocalcin-like protein 1	Hpcal1	22.338	7.41064	7.74117	7.15527	7.33031	7.46387	7.21813	7.92472	7.99459	7.53521	7.35272	7.219	7.71672	7.91038	7.83653	Hpcal1	P62748	14	0.0150545	-2.69751e-05	14	0.676	NA	Protein intensities vs. # MHCI peptides/tissue (Mouse)
Q3TUE1;Q91WJ8;Q91WJ8-2	Far upstream element-binding protein 1	Fubp1	67.443	8.16492	8.13744	8.61227	7.96485	7.8019	7.82418	8.15815	8.35742	8.23863	8.22872	8.68619	7.84906	8.69118	8.31422	Fubp1	Q3TUE1	14	0.00900919	-2.14808e-05	14	0.747	NA	Protein intensities vs. # MHCI peptides/tissue (Mouse)
B3RH24;P48678-2;B3RH23;P48678;P48678-3	Prelamin-A/C;Lamin-A/C	Lmna	65.445	9.4093	9.32402	9.68582	8.9245	8.99726	8.94698	9.65392	9.35222	9.43774	8.97534	9.03103	9.64614	8.95789	9.83137	Lmna	B3RH24	14	0.183037	-0.000104526	14	0.127	NA	Protein intensities vs. # MHCI peptides/tissue (Mouse)
Q9CZU6	Citrate synthase, mitochondrial	Cs	51.736	8.88642	8.8944	9.2485	8.84146	8.79673	8.59421	8.31715	8.73726	8.34083	8.38481	8.05182	8.48109	8.53001	8.32822	Cs	Q9CZU6	14	0.046025	-5.10392e-05	14	0.461	NA	Protein intensities vs. # MHCI peptides/tissue (Mouse)
A2A4L8;O54941	SWI/SNF-related matrix-associated actin-dependent regulator of chromatin subfamily E member 1	Smarce1	46.638	7.52644	7.29701	7.14858	7.19571	7.28158	6.82701	7.43207	7.27088	7.57374	6.12566	7.69632	7.27776	7.84051	7.87417	Smarce1	A2A4L8	14	0.0534171	7.73829e-05	14	0.427	NA	Protein intensities vs. # MHCI peptides/tissue (Mouse)
P60521	Gamma-aminobutyric acid receptor-associated protein-like 2	Gabarapl2	13.667	7.36697	7.49939	7.61227	7.31181	6.91047	7.0124	7.1672	8.557	7.28083	7.77186	7.67161	7.43533	7.33235	7.46512	Gabarapl2	P60521	14	0.199285	-0.000133382	14	0.11	NA	Protein intensities vs. # MHCI peptides/tissue (Mouse)
Q9CX86	Heterogeneous nuclear ribonucleoprotein A0	Hnrnpa0	30.53	8.9087	8.63796	8.55722	8.74455	8.32529	8.48644	8.77703	8.97006	8.74709	9.02543	8.6029	8.79816	9.36711	9.08491	Hnrnpa0	Q9CX86	14	0.0806622	-5.78327e-05	14	0.325	NA	Protein intensities vs. # MHCI peptides/tissue (Mouse)
O35704	Serine palmitoyltransferase 1	Sptlc1	52.534	7.06147	7.23603	6.23642	7.57899	6.70434	6.57923	7.08891	5.82294	6.31851	NA	6.40908	NA	6.37811	5.13027	Sptlc1	O35704	12	0.104943	0.000168545	12	0.304	NA	Protein intensities vs. # MHCI peptides/tissue (Mouse)
Q9Z1G3	V-type proton ATPase subunit C 1	Atp6v1c1	43.887	7.80536	7.74533	7.06148	7.74841	8.44383	7.64381	7.66898	8.62147	7.7098	7.30066	7.89768	7.52544	7.54874	7.2021	Atp6v1c1	Q9Z1G3	14	0.010045	3.2011e-05	14	0.733	NA	Protein intensities vs. # MHCI peptides/tissue (Mouse)
Q91VZ6	Stromal membrane-associated protein 1	Smap1	47.66	7.48216	7.79602	7.06318	7.73076	7.39879	7.35129	7.84507	8.36256	6.78512	7.41283	7.79602	7.48316	7.38618	7.27546	Smap1	Q91VZ6	14	0.0604846	7.08685e-05	14	0.397	NA	Protein intensities vs. # MHCI peptides/tissue (Mouse)
P0C605-2			77.789	7.28391	6.81756	6.44288	5.83051	6.77813	6.24513	7.91282	5.63637	7.92774	5.62297	7.07167	7.10636	5.64434	7.34836	NA	P0C605-2	14	0.000241452	-9.48016e-06	14	0.958	NA	Protein intensities vs. # MHCI peptides/tissue (Mouse)
A2A5L8;Q9JI11	Serine/threonine-protein kinase 4;Serine/threonine-protein kinase 4 37kDa subunit;Serine/threonine-protein kinase 4 18kDa subunit	Stk4	55.541	7.39564	7.54369	7.1006	7.60113	7.30801	6.97595	7.888	7.33192	7.64534	7.09448	8.4738	7.5212	8.46845	7.84667	Stk4	A2A5L8	14	0.161648	0.000139888	14	0.154	NA	Protein intensities vs. # MHCI peptides/tissue (Mouse)
P97496;Q3UNN4;P97496-2;D3Z1X8;Q3UZD0	SWI/SNF complex subunit SMARCC1	Smarcc1	122.89	6.91713	7.10254	6.26525	7.35095	6.99397	6.30344	6.72002	5.69631	7.06339	NA	7.45677	6.99935	8.05878	6.73429	Smarcc1	P97496	13	0.134094	0.000167617	13	0.218	NA	Protein intensities vs. # MHCI peptides/tissue (Mouse)
G5E8V9;E9Q3G5;A2RSX9;E9QAY5		Arfip1	41.518	8.01404	8.39531	7.69231	7.98425	8.01805	7.53158	8.02862	7.95166	7.80371	8.24557	7.91374	8.21157	7.75148	8.07712	Arfip1	G5E8V9	14	0.0314884	-3.06878e-05	14	0.544	NA	Protein intensities vs. # MHCI peptides/tissue (Mouse)
Q9Z2W1;D3Z359	Serine/threonine-protein kinase 25	Stk25	48.157	6.72692	7.50947	NA	7.20788	6.83646	6.49714	7.51388	7.16157	6.82166	7.0797	6.40908	6.52876	6.07783	5.9482	Stk25	Q9Z2W1	13	0.00810492	-3.38035e-05	13	0.77	NA	Protein intensities vs. # MHCI peptides/tissue (Mouse)
Q9DBX6;D3Z7F1	Cytochrome P450 2S1	Cyp2s1	55.631	5.39582	6.60436	5.46042	7.62219	5.99203	5.545	7.00973	6.00173	6.94126	NA	5.48602	7.16865	NA	6.07481	Cyp2s1	Q9DBX6	12	0.000195083	7.98342e-06	12	0.966	NA	Protein intensities vs. # MHCI peptides/tissue (Mouse)
Q9DBS2;B1AX95	Tumor protein p63-regulated gene 1-like protein	Tprg1l;Tprgl	29.814	6.87436	6.47286	6.07179	6.42773	6.77267	6.60319	6.40861	8.3867	NA	6.36884	5.83938	NA	5.84693	6.06877	Tprg1l	Q9DBS2	12	0.172744	-0.000219908	12	0.179	NA	Protein intensities vs. # MHCI peptides/tissue (Mouse)
Q8CIN4	Serine/threonine-protein kinase PAK 2;PAK-2p27;PAK-2p34	Pak2	57.93	8.12021	8.19101	7.77613	8.02064	7.93194	7.73986	8.42471	8.0891	7.95667	8.36188	8.44264	7.94074	8.72053	8.43169	Pak2	Q8CIN4	14	0.042614	4.4703e-05	14	0.479	NA	Protein intensities vs. # MHCI peptides/tissue (Mouse)
Q9D967	Magnesium-dependent phosphatase 1	Mdp1	18.582	7.15537	7.38406	8.20188	7.34515	6.97713	6.66068	7.19955	6.81268	6.15902	5.70673	7.29838	7.09345	7.24217	7.3284	Mdp1	Q9D967	14	0.0832289	0.000128763	14	0.317	NA	Protein intensities vs. # MHCI peptides/tissue (Mouse)
Q9JMC3	DnaJ homolog subfamily A member 4	Dnaja4	44.901	7.24252	6.90883	8.09453	5.94777	7.06115	6.59724	7.45343	7.69185	7.11224	6.75312	6.22476	6.54999	6.69422	6.81526	Dnaja4	Q9JMC3	14	0.316691	-0.000240682	14	0.0362	NA	Protein intensities vs. # MHCI peptides/tissue (Mouse)
Q3TGF2	Protein FAM107B	Fam107b	15.572	7.17426	7.52486	7.94687	6.86706	7.67092	7.12379	7.63222	7.37853	7.16226	NA	8.04019	7.60951	8.2812	7.87574	Fam107b	Q3TGF2	13	0.00461184	2.15934e-05	13	0.826	NA	Protein intensities vs. # MHCI peptides/tissue (Mouse)
Q3U7R1;Q3U7R1-2	Extended synaptotagmin-1	Esyt1	121.55	7.56286	7.77336	6.90062	7.37838	7.22915	7.37268	8.17825	5.8527	7.2474	6.46281	7.31794	6.36075	7.61332	7.33383	Esyt1	Q3U7R1	14	0.378296	0.000283046	14	0.0192	NA	Protein intensities vs. # MHCI peptides/tissue (Mouse)
D3YZP9	Coiled-coil domain-containing protein 6	Ccdc6	52.938	7.3184	7.53972	5.59816	6.95061	6.39569	6.97394	6.59585	7.43497	6.8715	NA	7.35986	7.11967	7.35297	6.94047	Ccdc6	D3YZP9	13	0.0320046	7.29794e-05	13	0.559	NA	Protein intensities vs. # MHCI peptides/tissue (Mouse)
A2A4B1;Q149B0;Q99PI4;A2A4B3	Phosphatidate phosphatase LPIN3	Lpin3	95.458	6.52221	7.0029	5.15865	7.4029	6.13792	5.5617	6.0591	NA	NA	5.24323	5.92252	NA	5.07317	5.55348	Lpin3	A2A4B1	11	0.118308	0.00021303	11	0.3	NA	Protein intensities vs. # MHCI peptides/tissue (Mouse)
G3X9Y9;P21271-3;G5E8G6;P21271	Unconventional myosin-Vb	Myo5b	213.41	5.44705	7.62341	6.6816	8.05517	7.20444	6.49423	7.17606	5.70366	6.00194	6.0228	NA	NA	4.74039	5.91916	Myo5b	G3X9Y9	12	0.23683	0.000369661	12	0.109	NA	Protein intensities vs. # MHCI peptides/tissue (Mouse)
P34022;H7BX22	Ran-specific GTPase-activating protein	Ranbp1	23.596	8.361	8.03377	8.11287	7.8582	7.93762	7.79785	8.15124	8.24891	8.1628	7.86468	7.89388	8.27902	8.43167	8.32822	Ranbp1	P34022	14	0.197357	-7.0157e-05	14	0.112	NA	Protein intensities vs. # MHCI peptides/tissue (Mouse)
B0V2P5;Q8BPN8;Q8BPN8-2;F6RYL8	DmX-like protein 2	Dmxl2	340.69	6.45483	5.72544	5.50931	5.23102	6.81206	6.87753	6.34887	8.27824	NA	5.38298	5.88463	5.73027	6.05856	6.29366	Dmxl2	B0V2P5	13	0.00826918	-5.68684e-05	13	0.768	NA	Protein intensities vs. # MHCI peptides/tissue (Mouse)
B2KF41;P84104;P84104-2;Q3U781;A2A4X6	Serine/arginine-rich splicing factor 3	Srsf3;Gm12355	19.329	8.39703	8.41078	7.76536	8.02676	8.25525	8.11078	7.91683	8.70862	9.04398	8.77355	8.85262	8.36141	8.98623	9.20402	Srsf3	B2KF41	14	0.0265469	-5.52118e-05	14	0.578	NA	Protein intensities vs. # MHCI peptides/tissue (Mouse)
Q9EQG7	Ectonucleotide pyrophosphatase/phosphodiesterase family member 5	Enpp5	54.386	6.79704	7.18504	5.96124	6.23519	7.2507	6.44805	6.61422	7.65623	6.45668	7.01442	6.11735	6.61624	6.13382	5.96264	Enpp5	Q9EQG7	14	0.0898691	-0.000117947	14	0.298	NA	Protein intensities vs. # MHCI peptides/tissue (Mouse)
P18654;B1AXN9;E9QAP2	Ribosomal protein S6 kinase alpha-3	Rps6ka3	83.693	7.12541	7.7886	6.42323	7.393	7.27211	6.94698	7.44525	6.49508	7.30431	6.44998	7.31022	6.86048	6.97323	7.11277	Rps6ka3	P18654	14	0.357102	0.000182164	14	0.024	NA	Protein intensities vs. # MHCI peptides/tissue (Mouse)
Q5HZY7;Q9CR51	V-type proton ATPase subunit G 1	Atp6v1g1	13.724	7.74458	7.36462	7.54833	7.30759	8.7501	7.50459	6.91683	8.38114	7.4488	8.22694	7.74546	8.13065	7.95286	8.21417	Atp6v1g1	Q5HZY7	14	0.102176	-0.000120035	14	0.265	NA	Protein intensities vs. # MHCI peptides/tissue (Mouse)
Q542V8;Q9JIQ3	Diablo homolog, mitochondrial	Diablo	26.82	7.43539	7.3812	7.28233	6.71445	6.3246	6.66068	6.98999	7.32555	7.03961	6.97322	NA	7.49644	6.97602	7.9928	Diablo	Q542V8	13	0.148679	-0.000130927	13	0.193	NA	Protein intensities vs. # MHCI peptides/tissue (Mouse)
Q791G4;Q9R0M4;Q8VIQ4	Podocalyxin	Podxl	53.389	7.16017	5.53995	6.97612	5.2345	7.69128	7.32073	7.6561	6.61356	7.11848	6.44167	6.33125	NA	6.41002	6.46213	Podxl	Q791G4	13	0.0481238	-0.000122799	13	0.471	NA	Protein intensities vs. # MHCI peptides/tissue (Mouse)
Q91UZ1;A2AT91		Plcb4	134.53	6.97198	7.0006	6.71849	6.455	5.77505	6.37279	7.26501	7.26927	6.62904	6.29543	5.94168	6.45904	6.0285	6.76089	Plcb4	Q91UZ1	14	0.0994526	-0.000111251	14	0.272	NA	Protein intensities vs. # MHCI peptides/tissue (Mouse)
E9Q4K0;Q8BL65-4;Q8BL65;E9Q0W6;Q8BL65-3;Q8BL65-2;Q8BL65-5	Actin-binding LIM protein 2	Ablim2	73.649	6.84065	6.68238	6.41255	6.00334	5.89002	6.32954	6.63966	7.74338	6.27201	6.87361	6.20637	5.18859	6.59411	5.44377	Ablim2	E9Q4K0	14	0.053534	-0.000110856	14	0.426	NA	Protein intensities vs. # MHCI peptides/tissue (Mouse)
Q9CQM5	Thioredoxin domain-containing protein 17	Txndc17	14.015	7.64751	7.46765	7.96099	8.16072	7.82928	7.57094	7.54121	7.50634	7.90922	8.3418	7.87573	8.08315	8.04146	7.92862	Txndc17	Q9CQM5	14	0.0541773	-4.70064e-05	14	0.423	NA	Protein intensities vs. # MHCI peptides/tissue (Mouse)
Q9EPJ9;Q3TGS9;Q9EPJ9-2	ADP-ribosylation factor GTPase-activating protein 1	Arfgap1	45.288	7.60767	7.54171	7.28601	7.49467	7.33744	7.0124	7.2977	8.50869	7.34431	8.08707	7.54738	7.26481	7.53382	7.89559	Arfgap1	Q9EPJ9	14	0.145414	-0.000110729	14	0.179	NA	Protein intensities vs. # MHCI peptides/tissue (Mouse)
Q9ES89;Q3TSR0	Exostosin-like 2	Extl2	37.39	5.91103	6.22288	6.28858	NA	5.65983	5.8823	5.51929	7.34102	6.45981	5.29825	6.18057	6.51158	6.16359	6.73571	Extl2	Q9ES89	13	0.0611222	-0.000102234	13	0.415	NA	Protein intensities vs. # MHCI peptides/tissue (Mouse)
Q01730;Q9D031;A2AUR7;B1AYQ0	Ras suppressor protein 1	Rsu1	31.55	8.28571	8.2252	9.04877	7.56456	8.72014	8.10038	8.91282	7.97365	8.68037	8.25292	8.5747	8.90706	7.78994	8.93412	Rsu1	Q01730	14	0.0702741	-9.34246e-05	14	0.36	NA	Protein intensities vs. # MHCI peptides/tissue (Mouse)
P68372	Tubulin beta-4B chain	Tubb4b	49.83	9.4612	9.31964	9.04972	9.05136	9.26597	9.25438	9.35362	9.91846	9.49292	9.23108	9.30137	9.05293	9.69513	9.44453	Tubb4b	P68372	14	0.029212	-3.17003e-05	14	0.559	NA	Protein intensities vs. # MHCI peptides/tissue (Mouse)
O88990	Alpha-actinin-3	Actn3	103.04	6.66723	7.50302	7.26475	NA	6.60339	7.35298	NA	6.0341	5.87569	5.50268	6.51215	NA	7.03846	6.06574	Actn3	O88990	11	0.285974	0.000262246	11	0.0901	NA	Protein intensities vs. # MHCI peptides/tissue (Mouse)
Q8C854;Q8C854-3;A2ATP6;A2ATP5;G8JL68;Q8C854-2;F6XJA1;Q8C854-1	Myelin expression factor 2	Myef2	63.294	7.11758	6.94425	7.00352	6.49811	7.03491	6.70394	7.09951	8.42563	7.50508	6.18665	7.23838	7.30748	7.47065	7.4886	Myef2	Q8C854	14	0.0677673	-0.000103892	14	0.369	NA	Protein intensities vs. # MHCI peptides/tissue (Mouse)
P99024	Tubulin beta-5 chain	Tubb5	49.67	8.09043	7.84141	6.86366	7.46618	6.86848	7.59373	8.23733	8.06661	6.61066	6.8322	8.31938	5.49882	8.34425	8.121	Tubb5	P99024	14	0.25639	0.000320598	14	0.0647	NA	Protein intensities vs. # MHCI peptides/tissue (Mouse)
B1AS02;Q8K3C3	Protein LZIC	Lzic	21.536	7.45155	7.36759	8.06639	7.48066	7.18891	7.0124	7.24489	7.65623	7.52616	7.50663	7.5979	7.68287	7.68721	8.01033	Lzic	B1AS02	14	0.184057	-9.36592e-05	14	0.126	NA	Protein intensities vs. # MHCI peptides/tissue (Mouse)
Q8K0F1;Q8K0F1-2	TBC1 domain family member 23	Tbc1d23	76.425	5.90857	6.34178	5.8382	6.65675	5.54435	5.75065	6.24493	5.43853	NA	5.74461	5.82424	NA	5.98735	NA	Tbc1d23	Q8K0F1	11	0.193822	0.000117223	11	0.175	NA	Protein intensities vs. # MHCI peptides/tissue (Mouse)
Q9DBE8;F6RBY3	Alpha-1,3/1,6-mannosyltransferase ALG2	Alg2	47.404	7.86811	6.86716	6.56737	6.8582	7.00052	6.77621	NA	7.23905	7.19166	6.9347	6.28844	NA	6.23177	NA	Alg2	Q9DBE8	11	0.281291	-0.000170587	11	0.0933	NA	Protein intensities vs. # MHCI peptides/tissue (Mouse)
Q8CAA7	Glucose 1,6-bisphosphate synthase	Pgm2l1	70.279	6.36025	6.92826	6.27618	6.9296	6.06362	6.64809	7.33272	8.32364	7.97168	NA	7.13656	NA	7.34717	6.10766	Pgm2l1	Q8CAA7	12	0.058301	-0.000135676	12	0.45	NA	Protein intensities vs. # MHCI peptides/tissue (Mouse)
Q8BJF9	Charged multivesicular body protein 2b	Chmp2b	23.934	6.96456	7.30507	7.28193	7.15623	6.98394	6.75343	7.2808	7.73417	7.25173	7.35193	7.33667	7.65562	6.74413	7.8331	Chmp2b	Q8BJF9	14	0.137612	-9.26589e-05	14	0.192	NA	Protein intensities vs. # MHCI peptides/tissue (Mouse)
Q6PDL0	Cytoplasmic dynein 1 light intermediate chain 2	Dync1li2	54.218	7.69249	7.88849	7.47687	7.58182	7.73538	7.44226	8.25415	8.32124	7.76854	7.69807	7.65432	7.66489	7.49413	7.67473	Dync1li2	Q6PDL0	14	0.0342575	-3.65409e-05	14	0.526	NA	Protein intensities vs. # MHCI peptides/tissue (Mouse)
O70400	PDZ and LIM domain protein 1	Pdlim1	35.774	7.63809	8.59279	8.71738	8.54659	7.54898	8.03042	8.39923	7.76414	8.42638	8.72723	8.59285	8.73532	8.7617	8.82086	Pdlim1	O70400	14	0.00193554	1.47452e-05	14	0.881	NA	Protein intensities vs. # MHCI peptides/tissue (Mouse)
E9QPX3;Q9CXZ1	NADH dehydrogenase [ubiquinone] iron-sulfur protein 4, mitochondrial	Ndufs4	19.803	8.38865	8.23469	9.58286	7.97294	8.79149	8.14869	7.87151	9.12586	8.21822	8.79175	7.7765	9.19835	7.79204	8.72836	Ndufs4	E9QPX3	14	0.473337	-0.000296767	14	0.00653	1	Protein intensities vs. # MHCI peptides/tissue (Mouse)
A2AQ13;P61022;B0R091	Calcium-binding protein p22	1500003O03Rik;Chp	22.432	5.80369	6.88849	NA	7.02167	7.00052	6.75343	6.76762	6.56267	NA	5.88939	6.30302	NA	5.97838	NA	1500003O03Rik	A2AQ13	10	0.315977	0.000201425	10	0.0908	NA	Protein intensities vs. # MHCI peptides/tissue (Mouse)
Q9CWZ7;D3Z4B2	Gamma-soluble NSF attachment protein	Napg	34.732	8.39841	7.82451	7.88527	7.70393	7.89207	7.71867	7.82141	8.87585	7.75929	7.94795	8.00528	7.87433	8.04673	7.66722	Napg	Q9CWZ7	14	0.175185	-0.000101622	14	0.136	NA	Protein intensities vs. # MHCI peptides/tissue (Mouse)
Q9CQB4;Q9D855	Cytochrome b-c1 complex subunit 7	Uqcrb	13.561	9.04932	8.93097	10.0324	8.86706	9.13031	8.91824	8.65319	9.67795	8.63122	9.19228	8.48043	9.50648	8.80033	9.06617	Uqcrb	Q9CQB4	14	0.35982	-0.000193503	14	0.0234	NA	Protein intensities vs. # MHCI peptides/tissue (Mouse)
P97449;Q3TB69	Aminopeptidase N	Anpep	109.65	7.75136	7.08775	7.84936	9.54964	8.62323	8.08509	7.50677	7.14325	7.7113	8.12025	7.82673	7.67696	7.66395	8.41351	Anpep	P97449	14	0.10945	0.000156946	14	0.248	NA	Protein intensities vs. # MHCI peptides/tissue (Mouse)
E9Q0S6		Tns1	201.38	8.4491	7.94163	8.02144	7.0039	8.51052	7.84088	9.08623	7.0036	8.32295	6.87168	8.18723	8.107	7.7993	8.22757	Tns1	E9Q0S6	14	0.0245376	7.43644e-05	14	0.593	NA	Protein intensities vs. # MHCI peptides/tissue (Mouse)
Q9QZE7	Translin-associated protein X	Tsnax	32.926	7.75743	7.45331	7.48038	7.15321	7.58685	7.54904	7.39923	8.14675	7.49538	7.78357	7.38924	7.35892	7.69903	8.03049	Tsnax	Q9QZE7	14	0.157167	-8.06036e-05	14	0.161	NA	Protein intensities vs. # MHCI peptides/tissue (Mouse)
Q9D939	Sulfotransferase 1C2	Sult1c2	34.953	7.38724	8.55665	7.374	7.03379	8.7472	7.93615	6.92862	6.99603	7.05296	8.60665	6.14271	9.23441	7.11641	7.39011	Sult1c2	Q9D939	14	0.0666093	-0.000170496	14	0.373	NA	Protein intensities vs. # MHCI peptides/tissue (Mouse)
Q9WV98	Mitochondrial import inner membrane translocase subunit Tim9	Timm9	10.344	7.24449	6.41334	7.86697	6.82887	7.91247	7.25227	6.92079	8.23738	7.20544	7.64917	7.05094	7.53791	7.01057	7.85165	Timm9	Q9WV98	14	0.285597	-0.000204009	14	0.049	NA	Protein intensities vs. # MHCI peptides/tissue (Mouse)
B1AU75;Q99MD9;B1AU76	Nuclear autoantigenic sperm protein	Nasp	84.012	7.55811	8.0915	7.404	7.83521	7.5952	7.16712	7.301	7.20182	7.50268	7.19234	7.83553	7.44627	8.79308	8.07118	Nasp	B1AU75	14	0.134639	0.000124962	14	0.197	NA	Protein intensities vs. # MHCI peptides/tissue (Mouse)
P28653;Q3TNY9	Biglycan	Bgn	41.639	8.16492	7.42485	7.677	6.97409	7.78352	7.38143	8.8144	6.49853	8.12478	6.65296	7.94532	7.93585	7.96145	7.59306	Bgn	P28653	14	0.0206842	6.75249e-05	14	0.624	NA	Protein intensities vs. # MHCI peptides/tissue (Mouse)
P29595;Q3UI46	NEDD8	Nedd8	8.9723	7.48781	6.78484	7.99975	7.3562	7.3064	7.12236	7.52285	7.74338	7.27271	7.79013	7.61513	7.79591	7.75148	8.10656	Nedd8	P29595	14	0.162588	-0.000108705	14	0.153	NA	Protein intensities vs. # MHCI peptides/tissue (Mouse)
Q78J03	Methionine-R-sulfoxide reductase B2, mitochondrial	Msrb2	19.157	6.92129	6.30655	8.39556	NA	7.42527	6.55652	6.47575	7.49583	6.70755	6.248	5.62902	6.65602	5.6044	6.90186	Msrb2	Q78J03	13	0.231749	-0.000279405	13	0.0958	NA	Protein intensities vs. # MHCI peptides/tissue (Mouse)
Q9D6F9	Tubulin beta-4A chain	Tubb4a	49.585	8.79937	8.90599	8.70711	8.6975	8.38826	8.51628	9.11995	9.64874	9.256	8.62843	8.93157	8.73532	8.70674	7.31399	Tubb4a	Q9D6F9	14	0.0657454	-0.000100804	14	0.376	NA	Protein intensities vs. # MHCI peptides/tissue (Mouse)
E9PUS6		Agrn	103.48	7.52024	6.01473	6.19477	6.17214	7.54436	6.72939	7.85804	6.72843	6.34539	NA	6.57734	NA	6.39543	NA	Agrn	E9PUS6	11	0.000247398	-7.38978e-06	11	0.963	NA	Protein intensities vs. # MHCI peptides/tissue (Mouse)
P61327;Q9CQL1;G3UZW7;G3UYI5	Protein mago nashi homolog;Protein mago nashi homolog 1-related	Magoh;Magoh-rs1;Magohb	17.163	8.07036	7.90023	7.59648	7.93212	7.55082	7.59661	7.888	7.46053	7.76985	7.33378	7.64316	7.47176	8.4435	7.457	Magoh	P61327	14	0.0782497	6.32393e-05	14	0.333	NA	Protein intensities vs. # MHCI peptides/tissue (Mouse)
Q8BMF4	Dihydrolipoyllysine-residue acetyltransferase component of pyruvate dehydrogenase complex, mitochondrial	Dlat	67.941	8.74644	8.38311	9.28459	8.19433	8.71702	8.60327	8.11745	8.75536	8.43774	8.6213	8.24691	8.62988	8.62883	8.30849	Dlat	Q8BMF4	14	0.328933	-0.000130013	14	0.032	NA	Protein intensities vs. # MHCI peptides/tissue (Mouse)
A3KGU7		Spna2	285.15	9.55428	9.39066	9.3998	9.34174	9.6422	9.20178	9.92079	10.2461	9.256	8.92112	9.19555	9.08081	9.26741	9.02719	Spna2	A3KGU7	14	0.00495269	-1.89834e-05	14	0.811	NA	Protein intensities vs. # MHCI peptides/tissue (Mouse)
E9PYD1;D3Z100;D3YXS7;F6ZXW2		Fam98c	37.271	NA	6.93366	5.75359	7.15997	6.6422	6.59181	6.68058	6.37799	NA	6.41604	6.27435	6.28253	NA	NA	Fam98c	E9PYD1	10	0.330366	0.000157086	10	0.0822	NA	Protein intensities vs. # MHCI peptides/tissue (Mouse)
O88342;Q3TJY2	WD repeat-containing protein 1	Wdr1	66.406	8.65138	8.87948	8.7849	8.97863	8.63471	8.63116	8.95495	8.82104	8.9846	8.30013	9.29233	8.78445	8.97881	8.75803	Wdr1	O88342	14	0.192204	7.66208e-05	14	0.117	NA	Protein intensities vs. # MHCI peptides/tissue (Mouse)
Q8BPG6;F8WIM0;F6R8U9	Sulfatase-modifying factor 2	Sumf2	34.737	6.44706	5.7741	NA	5.94748	6.25363	6.80085	6.27418	6.19737	NA	6.3366	NA	6.43679	6.43068	6.70576	Sumf2	Q8BPG6	11	0.00176107	-1.0092e-05	11	0.902	NA	Protein intensities vs. # MHCI peptides/tissue (Mouse)
Q6PIC6;Q8VCE0	Sodium/potassium-transporting ATPase subunit alpha-3	Atp1a3	111.69	7.73388	8.42137	8.17935	8.49467	7.80701	7.81267	7.81289	9.2844	8.33731	8.64237	8.21173	8.19203	8.36711	8.3893	Atp1a3	Q6PIC6	14	0.105072	-0.000100775	14	0.258	NA	Protein intensities vs. # MHCI peptides/tissue (Mouse)
Q01147;Q547S9;Q01147-2;Q543W0;Q62347;G5E865;P27699-5;D3Z2U7;F6QKL8;D3Z7M6;P27699-6;E9PWV9;F6W4F5;P27699-7;F6Q346;P27699-8;E9QLF2;P81269;P27699-2;P27699-10;F6U9F5;Q99JF1;D3Z6A5;Q78Z98;D3Z326;D3Z7P7	Cyclic AMP-responsive element-binding protein 1;Cyclic AMP-dependent transcription factor ATF-1	Creb1;Crem;Atf1	36.674	7.22848	7.13407	6.54044	6.54964	7.06537	6.59955	7.12491	7.3261	7.32659	7.14661	7.51519	7.18214	7.81546	7.42456	Creb1	Q01147	14	0.01162	-2.99579e-05	14	0.714	NA	Protein intensities vs. # MHCI peptides/tissue (Mouse)
Q4FK36;Q9R0P5	Destrin	Dstn	18.521	8.83862	9.13068	8.8036	9.06362	8.70111	8.64809	8.77812	8.60088	9.03059	9.07711	8.75079	9.56951	8.75945	9.51448	Dstn	Q4FK36	14	0.0452844	-4.84843e-05	14	0.465	NA	Protein intensities vs. # MHCI peptides/tissue (Mouse)
Q9D6J6;Q9D6J6-2	NADH dehydrogenase [ubiquinone] flavoprotein 2, mitochondrial	Ndufv2	27.285	8.09876	8.13407	9.60707	8.00603	8.66743	8.23277	7.49218	8.64112	7.63834	8.29047	7.9064	8.62319	7.79204	7.56523	Ndufv2	Q9D6J6	14	0.1539	-0.00016636	14	0.165	NA	Protein intensities vs. # MHCI peptides/tissue (Mouse)
Q548F2;Q9R111;D3YU09	Guanine deaminase	Gda	51.012	7.6341	7.32511	8.06911	8.66147	6.95059	7.65232	7.71888	8.11049	7.53966	7.67748	7.94981	7.05443	7.55239	8.28478	Gda	Q548F2	14	0.0293451	5.99662e-05	14	0.558	NA	Protein intensities vs. # MHCI peptides/tissue (Mouse)
P56812;Q564F6	Programmed cell death protein 5	Pdcd5	14.275	7.65521	7.41787	8.36377	7.39169	7.51153	7.12236	7.4749	7.98074	7.63301	7.73468	7.5747	8.05915	8.01031	8.03915	Pdcd5	P56812	14	0.384649	-0.000157688	14	0.018	NA	Protein intensities vs. # MHCI peptides/tissue (Mouse)
G3UW85;P84089;Q4FZH7	Enhancer of rudimentary homolog	Erh	14.355	7.59994	7.60553	7.72741	7.93086	7.4508	7.51164	7.79743	7.36421	8.02772	8.02826	8.43174	7.86091	8.32012	8.33152	Erh	G3UW85	14	0.0353987	4.84021e-05	14	0.519	NA	Protein intensities vs. # MHCI peptides/tissue (Mouse)
Q8CJ40;A2AA80;Q8CJ40-2;Q8CJ40-3	Rootletin	Crocc	226.94	6.92129	6.37595	5.77355	5.66552	7.72014	6.47806	6.67238	7.41987	6.87961	NA	6.2151	NA	6.20962	6.80958	Crocc	Q8CJ40	12	0.112239	-0.000159829	12	0.287	NA	Protein intensities vs. # MHCI peptides/tissue (Mouse)
Q6PE15;Q6PE15-2	Abhydrolase domain-containing protein 10, mitochondrial	Abhd10	33.04	6.08618	6.42947	7.26981	6.45121	6.99726	6.33175	6.81275	7.39435	6.11752	5.84295	6.74188	6.77872	6.77242	NA	Abhd10	Q6PE15	13	0.00106116	1.093e-05	13	0.916	NA	Protein intensities vs. # MHCI peptides/tissue (Mouse)
F6TCF9;Q60739;Q60739-2	BAG family molecular chaperone regulator 1	Bag1	39.696	7.78433	7.24134	7.64464	7.66614	7.23107	7.13642	7.78681	7.32801	7.04165	6.87703	7.69831	7.65562	7.66953	7.49615	Bag1	F6TCF9	14	0.0497537	5.03634e-05	14	0.443	NA	Protein intensities vs. # MHCI peptides/tissue (Mouse)
P63280;G3UYP0;Q8CFZ0	SUMO-conjugating enzyme UBC9	Ube2i	18.007	7.849	8.05658	7.64703	8.0039	7.77541	7.68481	8.23543	7.81335	8.18692	8.07033	8.61028	8.13894	8.76617	8.44453	Ube2i	P63280	14	0.0747413	6.98342e-05	14	0.344	NA	Protein intensities vs. # MHCI peptides/tissue (Mouse)
Q61206;F8WIW7	Platelet-activating factor acetylhydrolase IB subunit beta	Pafah1b2	25.581	7.82282	7.31632	7.21892	7.27796	7.51899	7.56583	7.53261	8.05491	7.36135	7.57313	7.23492	7.38725	7.81645	6.80518	Pafah1b2	Q61206	14	0.070765	-6.22912e-05	14	0.358	NA	Protein intensities vs. # MHCI peptides/tissue (Mouse)
Q8C3X2;Q8C3X2-2	Coiled-coil domain-containing protein 90B, mitochondrial	Ccdc90b	29.596	7.65901	7.38595	8.30604	7.36697	8.01492	7.4096	7.37076	7.54785	7.12162	8.20372	7.56398	7.33431	7.07373	7.61354	Ccdc90b	Q8C3X2	14	0.0981349	-8.78486e-05	14	0.275	NA	Protein intensities vs. # MHCI peptides/tissue (Mouse)
Q8CCK0;E9Q4Z0;E9PZH7	Core histone macro-H2A.2;Histone H2A	H2afy2	40.092	7.43413	6.47703	7.15935	5.8206	6.92036	7.05446	6.61841	7.10971	7.52844	6.24456	6.38924	7.06013	6.12327	7.35225	H2afy2	Q8CCK0	14	0.245643	-0.00019794	14	0.0715	NA	Protein intensities vs. # MHCI peptides/tissue (Mouse)
Q9CW46	Ribonucleoprotein PTB-binding 1	Raver1	79.381	7.29804	7.46371	6.54306	7.62983	7.44324	6.95335	7.49745	6.9373	7.76985	7.21589	8.15504	7.30492	8.02463	7.44029	Raver1	Q9CW46	14	0.184386	0.000138299	14	0.125	NA	Protein intensities vs. # MHCI peptides/tissue (Mouse)
P21447	Multidrug resistance protein 1A	Abcb1a	140.64	7.31674	6.88551	5.57617	7.63235	6.16192	5.95861	6.9401	NA	7.2474	NA	6.78961	NA	NA	5.686	Abcb1a	P21447	10	6.44611e-05	4.5083e-06	10	0.982	NA	Protein intensities vs. # MHCI peptides/tissue (Mouse)
Q9CQQ8	U6 snRNA-associated Sm-like protein LSm7	Lsm7	11.636	7.72227	7.79233	7.86553	6.81755	7.31986	6.91824	6.74796	7.67083	7.78143	7.67111	7.47713	8.1317	8.34425	8.17755	Lsm7	Q9CQQ8	14	0.261712	-0.000192503	14	0.0615	NA	Protein intensities vs. # MHCI peptides/tissue (Mouse)
Q9CQI3;D3YY93	Glia maturation factor beta	Gmfb	16.723	8.1879	7.68651	7.5423	7.65675	8.0453	7.55909	7.98999	8.47847	7.83735	7.75982	7.95974	7.76302	8.13351	7.59006	Gmfb	Q9CQI3	14	0.0506076	-4.66157e-05	14	0.439	NA	Protein intensities vs. # MHCI peptides/tissue (Mouse)
Q9R1T2;Q9R1T2-2	SUMO-activating enzyme subunit 1	Sae1	38.62	7.94149	7.61846	6.9775	7.72064	7.65679	7.30787	7.71127	7.37245	7.88489	7.90395	8.19428	7.62319	8.64966	7.79905	Sae1	Q9R1T2	14	0.0368088	5.7714e-05	14	0.511	NA	Protein intensities vs. # MHCI peptides/tissue (Mouse)
A2BFF7;O88487;A2BFF8;Q3TPJ8;A2BFF9;A2BFF5;E9PWC9	Cytoplasmic dynein 1 intermediate chain 2	Dync1i2	68.393	8.10693	8.20271	8.49417	8.26704	8.27211	8.0215	8.2578	7.66723	8.10353	7.97107	7.7681	8.22525	8.04439	7.91742	Dync1i2	A2BFF7	14	0.00209259	-7.54095e-06	14	0.877	NA	Protein intensities vs. # MHCI peptides/tissue (Mouse)
Q3TVI6;Q8K3G9	DCC-interacting protein 13-beta	Appl2	73.853	7.76639	7.94163	6.61046	7.07645	7.21449	6.69639	7.15124	7.09211	7.62942	7.83637	6.74725	7.68579	7.08271	7.43169	Appl2	Q3TVI6	14	0.20184	-0.000148764	14	0.107	NA	Protein intensities vs. # MHCI peptides/tissue (Mouse)
Q8BWG8	Beta-arrestin-1	Arrb1	46.972	7.5982	7.79233	7.30627	7.84915	7.73538	7.3496	8.40315	7.69526	7.70529	7.64008	8.0338	7.34861	7.42196	7.61922	Arrb1	Q8BWG8	14	0.137094	8.23993e-05	14	0.193	NA	Protein intensities vs. # MHCI peptides/tissue (Mouse)
P11679	Keratin, type II cytoskeletal 8	Krt8	54.565	9.18566	10.3016	9.29812	10.1103	8.51701	9.64381	9.51889	9.13459	9.57782	10.2478	8.6317	10.3911	10.0349	9.89259	Krt8	P11679	14	0.0119082	-4.93664e-05	14	0.71	NA	Protein intensities vs. # MHCI peptides/tissue (Mouse)
Q8CJ53;Q8CJ53-2;Q8CJ53-3;Q8CJ53-4	Cdc42-interacting protein 4	Trip10	68.489	7.56002	7.57048	7.32842	6.95181	7.23865	6.94268	7.94759	6.39862	6.986	6.32305	NA	6.61104	5.61686	6.68484	Trip10	Q8CJ53	13	0.0278888	8.20732e-05	13	0.586	NA	Protein intensities vs. # MHCI peptides/tissue (Mouse)
A2A765;P70353;Q3U114;A2A763	Nuclear transcription factor Y subunit gamma	Nfyc	37.253	6.68032	6.95203	6.67078	6.81591	6.7472	6.47849	7.16496	7.21943	7.01984	7.00399	7.34258	7.26042	7.5542	7.48091	Nfyc	A2A765	14	1.13974e-05	-8.27412e-07	14	0.991	NA	Protein intensities vs. # MHCI peptides/tissue (Mouse)
Q921W0	Charged multivesicular body protein 1a	Chmp1a	21.607	6.8949	7.50157	7.33708	6.73475	7.12789	6.86737	7.21586	7.87135	7.23556	7.30715	7.45328	7.63646	7.01471	7.61922	Chmp1a	Q921W0	14	0.140491	-9.24827e-05	14	0.187	NA	Protein intensities vs. # MHCI peptides/tissue (Mouse)
Q8R5C5	Beta-centractin	Actr1b	42.281	7.67535	8.01194	7.30533	7.28917	7.41849	7.39688	7.4405	7.79217	6.89971	7.78522	7.38105	6.90189	7.26741	7.77214	Actr1b	Q8R5C5	14	0.00721606	2.09754e-05	14	0.773	NA	Protein intensities vs. # MHCI peptides/tissue (Mouse)
F6YBI4;Q80ZZ0;Q9WVK4;F6Y7R7	EH domain-containing protein 1	Ehd1	62.839	8.20545	8.07049	8.70083	8.4357	8.39157	8.05613	9.02241	8.33546	8.02988	7.93299	8.26941	8.39113	7.76505	8.43602	Ehd1	F6YBI4	14	0.00380732	1.50142e-05	14	0.834	NA	Protein intensities vs. # MHCI peptides/tissue (Mouse)
Q6NZD2;Q9WV80	Sorting nexin-1	Snx1	58.878	8.25993	8.21128	8.30289	8.23878	8.47109	7.84631	8.19115	8.52254	8.17272	7.94454	8.44976	8.12433	8.21931	8.44453	Snx1	Q6NZD2	14	4.30683e-08	-3.03174e-08	14	0.999	NA	Protein intensities vs. # MHCI peptides/tissue (Mouse)
Q7TNC4;E9QNA0;Q05CX5;Q7TNC4-3;E9PXU4;E9PZ93;Q7TNC4-2;E9PX54;E9Q715	Putative RNA-binding protein Luc7-like 2	Luc7l2	46.582	8.3217	8.06459	7.7468	7.8582	7.92231	7.67291	8.15356	8.19977	7.64534	7.79337	7.9913	8.52964	8.51443	7.96572	Luc7l2	Q7TNC4	14	0.0113552	-2.31036e-05	14	0.717	NA	Protein intensities vs. # MHCI peptides/tissue (Mouse)
Q3UBX0;D3Z0I8;D3YX08;D3Z3Z2;D3Z7P2	Transmembrane protein 109	Tmem109	26.306	7.1331	6.24758	6.5039	6.28591	6.57833	6.54927	7.27907	5.88311	7.39042	7.30921	6.77816	6.59395	6.66562	6.78544	Tmem109	Q3UBX0	14	0.0503879	-7.44897e-05	14	0.44	NA	Protein intensities vs. # MHCI peptides/tissue (Mouse)
A2AR41;Q9ESL4;Q3TRG2;Q9ESL4-2;Q9ESL4-3	Mitogen-activated protein kinase kinase kinase MLT	B230120H23Rik;Mltk	91.719	6.8233	6.59191	7.35304	7.48066	6.41877	6.58463	7.69763	6.2063	7.63301	6.20456	6.90393	8.48712	6.61502	7.34805	B230120H23Rik	A2AR41	14	0.0104149	-5.09766e-05	14	0.728	NA	Protein intensities vs. # MHCI peptides/tissue (Mouse)
P04444;Q5EBL1	Hemoglobin subunit beta-H1	Hbb-bh1	16.494	6.69628	5.32335	8.27006	6.47348	6.46503	6.22968	7.61897	6.94966	NA	5.82088	6.67792	NA	6.69805	5.35877	Hbb-bh1	P04444	12	0.0541961	-0.000154028	12	0.467	NA	Protein intensities vs. # MHCI peptides/tissue (Mouse)
Q6PFA2;B1AWE0		Clta	23.633	7.50433	6.24549	7.54532	7.00176	7.26597	7.10188	NA	7.08626	6.88451	NA	6.78961	6.81444	NA	NA	Clta	Q6PFA2	10	0.115041	-8.84027e-05	10	0.338	NA	Protein intensities vs. # MHCI peptides/tissue (Mouse)
Q91WG2;Q91WG2-2;Q91WG2-1	Rab GTPase-binding effector protein 2	Rabep2	62.132	6.86949	6.71362	6.45825	6.01228	6.72935	6.22396	6.94759	7.07916	NA	7.01275	7.48696	7.19237	7.01503	6.53789	Rabep2	Q91WG2	13	0.0792982	-8.79787e-05	13	0.351	NA	Protein intensities vs. # MHCI peptides/tissue (Mouse)
Q8BJU0;Q8BJU0-2	Small glutamine-rich tetratricopeptide repeat-containing protein alpha	Sgta	34.322	7.70763	7.31297	7.91588	7.36789	7.46331	7.34105	7.32188	7.99117	7.91765	7.34386	6.87441	8.19565	7.47502	7.9117	Sgta	Q8BJU0	14	0.540919	-0.000201859	14	0.00272	1	Protein intensities vs. # MHCI peptides/tissue (Mouse)
A2AWH6;Q8BKZ9	Pyruvate dehydrogenase protein X component, mitochondrial	Pdhx	53.998	8.09322	7.72327	8.9656	7.75979	8.19932	7.909	7.9363	8.34771	7.33019	7.85358	7.59285	7.96285	7.832	7.5286	Pdhx	A2AWH6	14	0.106838	-9.84166e-05	14	0.254	NA	Protein intensities vs. # MHCI peptides/tissue (Mouse)
O88848-2;O88848;Q3TUM2;E9PZG3;D3Z067	ADP-ribosylation factor-like protein 6	Arl6	21.778	6.55394	6.38409	6.15314	5.01654	7.50851	5.9307	6.60053	7.06347	7.11706	6.37877	5.54876	6.01938	6.73544	6.96834	Arl6	O88848-2	14	0.169306	-0.000206296	14	0.144	NA	Protein intensities vs. # MHCI peptides/tissue (Mouse)
A2ADL9;Q63ZW7;A2ADS6;A2ADM0;Q63ZW7-2;A2ADM3;Q63ZW7-3;A2ADM2;Q63ZW7-4	InaD-like protein	Inadl	198.51	3.91188	6.75757	NA	7.2774	7.22432	6.43383	7.77427	6.62567	NA	NA	6.43174	NA	5.84999	5.69559	Inadl	A2ADL9	10	0.246208	0.000481437	10	0.145	NA	Protein intensities vs. # MHCI peptides/tissue (Mouse)
Q8R1N0	Zinc finger protein 830	Znf830	40.658	6.17185	6.4789	NA	6.62475	6.4864	6.40333	6.7076	7.1427	6.84416	6.79719	7.03288	7.1509	7.49827	7.40638	Znf830	Q8R1N0	13	0.0138538	-3.57365e-05	13	0.702	NA	Protein intensities vs. # MHCI peptides/tissue (Mouse)
P84096;Q3UDZ1	Rho-related GTP-binding protein RhoG	Rhog	21.308	6.63723	6.72846	6.35168	7.12347	6.47269	6.45129	6.90878	7.18951	6.97938	NA	6.97476	5.6213	6.61934	NA	Rhog	P84096	12	0.059111	7.71307e-05	12	0.446	NA	Protein intensities vs. # MHCI peptides/tissue (Mouse)
Q8K2K6;Q8K2K6-1;Q8K2K6-3;Q8K2K6-2	Arf-GAP domain and FG repeat-containing protein 1	Agfg1	58.042	7.79275	7.22245	7.29535	7.62983	7.67438	7.25858	8.07806	8.30488	7.65902	7.41283	7.96624	7.74305	7.75263	7.88654	Agfg1	Q8K2K6	14	0.00487161	-1.6676e-05	14	0.813	NA	Protein intensities vs. # MHCI peptides/tissue (Mouse)
Q62426	Cystatin-B	Cstb	11.045	7.15537	6.38395	7.43618	7.1194	7.4097	7.11078	6.49771	7.19211	7.55276	8.11873	7.18723	7.24292	8.36989	8.2642	Cstb	Q62426	14	0.0750554	-0.000120124	14	0.343	NA	Protein intensities vs. # MHCI peptides/tissue (Mouse)
Q60597;Q60597-2	2-oxoglutarate dehydrogenase, mitochondrial	Ogdh	116.45	8.3217	7.52555	7.95281	7.60113	7.91247	7.52315	7.86438	7.60508	7.38728	6.06676	6.92923	6.67097	7.47502	7.27238	Ogdh	Q60597	14	0.0209324	6.26576e-05	14	0.622	NA	Protein intensities vs. # MHCI peptides/tissue (Mouse)
Q8BH40;O70439	Syntaxin-7	Stx7	29.736	6.49462	6.645	6.17949	6.36368	6.93762	6.48165	6.82421	6.31371	6.69847	5.89992	7.58257	NA	6.95746	5.86109	Stx7	Q8BH40	13	0.244489	0.00017458	13	0.0859	NA	Protein intensities vs. # MHCI peptides/tissue (Mouse)
Q9CWY8;F6RP29;Q05C51	Ribonuclease H2 subunit A;Ribonuclease	Rnaseh2a	33.512	6.29082	6.55976	NA	6.08115	5.51356	6.02026	NA	NA	6.06495	5.6795	6.84558	5.49065	6.95505	5.67441	Rnaseh2a	Q9CWY8	11	0.175593	0.000159209	11	0.2	NA	Protein intensities vs. # MHCI peptides/tissue (Mouse)
Q3U422		Ndufv3	50.498	7.99	7.42657	8.46251	7.41134	8.47273	7.77937	7.23543	7.87585	7.57578	7.15473	7.2355	7.94236	7.3941	7.8726	Ndufv3	Q3U422	14	0.0972517	-0.00010079	14	0.278	NA	Protein intensities vs. # MHCI peptides/tissue (Mouse)
O08788;E9Q3M3;O08788-2;E9Q586;D3YX34	Dynactin subunit 1	Dctn1	141.67	8.33785	8.21128	7.92729	8.21582	8.15607	7.83539	8.40703	8.16554	7.94551	7.71773	8.01307	7.39246	8.07271	7.5389	Dctn1	O08788	14	0.0669464	5.74339e-05	14	0.372	NA	Protein intensities vs. # MHCI peptides/tissue (Mouse)
H7BXB7;P61979-2;Q5FWJ5;P61979;D3YWG1;H3BK96;H3BLL4	Heterogeneous nuclear ribonucleoprotein K	Hnrnpk;Gm7964	51.277	6.85904	6.64738	7.41635	7.25284	7.36076	7.14191	NA	7.36062	7.39353	NA	NA	6.7069	6.93619	NA	Hnrnpk	H7BXB7	10	0.0174964	-2.95713e-05	10	0.716	NA	Protein intensities vs. # MHCI peptides/tissue (Mouse)
Q8K0G5	Protein TSSC1	Tssc1	43.126	7.10961	7.11331	6.35388	7.11197	7.24426	6.55224	6.57679	7.79487	7.33731	7.41283	7.14161	7.15869	7.31387	6.91882	Tssc1	Q8K0G5	14	0.1115	-9.55144e-05	14	0.243	NA	Protein intensities vs. # MHCI peptides/tissue (Mouse)
Q3UY68;Q91YS8	Calcium/calmodulin-dependent protein kinase type 1	Camk1	41.624	7.21185	7.58568	7.41635	7.35903	7.3685	7.158	7.98999	7.82357	7.05905	7.12145	7.40518	7.09783	7.317	7.3699	Camk1	Q3UY68	14	0.0527951	4.6744e-05	14	0.429	NA	Protein intensities vs. # MHCI peptides/tissue (Mouse)
O55023;Q924B0;Q80ZJ2	Inositol monophosphatase 1	Impa1	30.436	8.38724	8.28999	7.98575	8.22553	8.0258	7.69639	8.13467	8.11179	8.16069	7.98166	8.40908	8.27152	8.42926	8.42821	Impa1	O55023	14	0.00135832	5.89254e-06	14	0.9	NA	Protein intensities vs. # MHCI peptides/tissue (Mouse)
Q9JHS3;D3YTS4	Ragulator complex protein LAMTOR2	Lamtor2	13.48	7.04623	6.93097	7.05982	6.79914	7.31673	6.91824	7.2277	7.57005	7.13928	7.47756	7.18528	7.56568	7.25317	7.58703	Lamtor2	Q9JHS3	14	0.218551	-9.12104e-05	14	0.0919	NA	Protein intensities vs. # MHCI peptides/tissue (Mouse)
Q8K3D3-2;E3WH32;Q8K3D3;A2AN40	DNA repair protein SWI5 homolog	Swi5	13.828	7.10422	6.85768	7.35437	6.83205	6.61144	6.5658	7.31076	7.66359	7.31929	6.88371	7.19301	7.05634	7.16863	7.52512	Swi5	Q8K3D3-2	14	0.177966	-0.000103429	14	0.133	NA	Protein intensities vs. # MHCI peptides/tissue (Mouse)
Q3UM45	Protein phosphatase 1 regulatory subunit 7	Ppp1r7	41.291	7.81813	7.96718	8.65413	8.09327	7.97541	7.77303	8.04966	9.07235	7.90922	8.46053	8.05534	8.27378	7.94631	8.05494	Ppp1r7	Q3UM45	14	0.282115	-0.000143388	14	0.0507	NA	Protein intensities vs. # MHCI peptides/tissue (Mouse)
Q8C147	Dedicator of cytokinesis protein 8	Dock8	238.98	6.65657	6.61681	6.79608	6.9494	6.31497	5.96731	6.60823	4.8711	NA	NA	7.53012	NA	7.57019	NA	Dock8	Q8C147	10	0.168534	0.000252583	10	0.239	NA	Protein intensities vs. # MHCI peptides/tissue (Mouse)
Q3TM10;Q6PGH2	Hematological and neurological expressed 1-like protein	Hn1l	20.02	6.97928	7.19836	6.74725	7.01859	7.18891	7.19458	6.84694	6.92481	6.89219	8.19163	7.31506	7.39719	7.51045	7.51805	Hn1l	Q3TM10	14	0.000996627	-8.8991e-06	14	0.915	NA	Protein intensities vs. # MHCI peptides/tissue (Mouse)
A2AAV4;Q8BYA0	Tubulin-specific chaperone D	Tbcd	133.32	6.89552	7.22929	4.96273	7.48772	6.70434	6.79177	7.00325	6.96956	6.83031	5.70197	7.07082	6.10623	6.71598	5.44613	Tbcd	A2AAV4	14	0.233339	0.000266583	14	0.0802	NA	Protein intensities vs. # MHCI peptides/tissue (Mouse)
Q8C2Q7;O35737;Q811L7	Heterogeneous nuclear ribonucleoprotein H;Heterogeneous nuclear ribonucleoprotein H, N-terminally processed	Hnrnph1	51.217	8.515	8.54105	8.32598	8.45876	8.4771	8.28491	8.90471	8.96096	8.57374	8.35307	8.8823	8.86285	9.00071	8.73055	Hnrnph1	Q8C2Q7	14	0.00218814	8.84129e-06	14	0.874	NA	Protein intensities vs. # MHCI peptides/tissue (Mouse)
Q3UYX6;Q9R0U0;Q9R0U0-2;Q3UA07;Q9R0U0-3;Q3TFP0	Serine/arginine-rich splicing factor 10	Srsf10	33.157	6.2028	6.8105	NA	6.38255	6.8019	6.64809	NA	6.90223	7.06591	6.2868	7.14944	7.03901	7.71055	NA	Srsf10	Q3UYX6	11	0.0223057	4.57905e-05	11	0.661	NA	Protein intensities vs. # MHCI peptides/tissue (Mouse)
Q8C181-4;Q8C181	Muscleblind-like protein 2	Mbnl2	41.366	6.8625	7.19101	6.62681	6.93961	6.99065	6.35864	6.7483	7.27627	6.82523	7.14003	7.04019	6.97906	6.69506	7.73272	Mbnl2	Q8C181-4	14	0.0214914	-3.63878e-05	14	0.617	NA	Protein intensities vs. # MHCI peptides/tissue (Mouse)
Q505L1;Q9Z2N8;D3YVN1	Actin-like protein 6A	Actl6a	47.447	7.63729	7.54696	6.96155	7.76166	7.31516	7.53656	7.50574	6.66388	6.91559	7.38892	8.27841	7.26727	8.09775	7.64654	Actl6a	Q505L1	14	0.499507	0.000233457	14	0.00471	1	Protein intensities vs. # MHCI peptides/tissue (Mouse)
Q9CYA0	Cysteine-rich with EGF-like domain protein 2	Creld2	38.219	6.91294	6.93097	6.532	7.0924	6.44117	6.80975	6.26109	6.70099	6.63735	7.95911	6.86906	6.79881	6.77623	7.29006	Creld2	Q9CYA0	14	0.0215867	-4.54543e-05	14	0.616	NA	Protein intensities vs. # MHCI peptides/tissue (Mouse)
P08752;Q8JZT4	Guanine nucleotide-binding protein G(i) subunit alpha-2	Gnai2	40.489	7.94932	7.97941	7.67252	8.23691	8.2115	7.93615	8.17387	8.41735	8.39969	7.76329	8.61754	7.51693	8.48996	7.92724	Gnai2	P08752	14	0.146339	9.39323e-05	14	0.177	NA	Protein intensities vs. # MHCI peptides/tissue (Mouse)
Q3U6P5;Q9Z204;Q9Z204-2;Q9Z204-5;Q9Z204-3;Q9Z204-4	Heterogeneous nuclear ribonucleoproteins C1/C2	Hnrnpc	36.905	8.7015	8.48981	8.22895	8.41549	8.32759	7.98779	8.29936	8.92048	8.60151	8.31979	8.58517	8.78445	8.89497	8.95021	Hnrnpc	Q3U6P5	14	0.0901065	-6.59481e-05	14	0.297	NA	Protein intensities vs. # MHCI peptides/tissue (Mouse)
Q9D287	Pre-mRNA-splicing factor SPF27	Bcas2	26.131	7.33146	7.51933	7.09881	7.40714	7.5268	7.54203	7.4357	7.4923	7.35121	7.28548	6.81164	7.57706	7.93966	7.50358	Bcas2	Q9D287	14	0.000650883	4.91502e-06	14	0.931	NA	Protein intensities vs. # MHCI peptides/tissue (Mouse)
Q9CY50;E9Q9A7	Translocon-associated protein subunit alpha	Ssr1	32.065	7.23656	7.81405	7.26421	7.41134	6.99726	7.29366	7.3859	7.0051	7.39662	9.38892	7.65652	8.20809	7.66953	8.29798	Ssr1	Q9CY50	14	0.047525	-0.000104667	14	0.454	NA	Protein intensities vs. # MHCI peptides/tissue (Mouse)
Q08024;Q08024-2;Q08024-3;Q08024-4	Core-binding factor subunit beta	Cbfb	22.03	6.77493	6.20049	6.74566	6.07237	6.70434	6.4982	6.85796	6.09828	6.81686	5.89919	7.3208	6.75646	7.60856	6.91639	Cbfb	Q08024	14	0.0518208	8.21786e-05	14	0.434	NA	Protein intensities vs. # MHCI peptides/tissue (Mouse)
Q9D1A2;F6XEL6	Cytosolic non-specific dipeptidase	Cndp2	52.767	8.47644	8.78105	8.48733	9.57899	9.09252	8.71503	8.78627	8.17463	8.62942	8.4318	8.95425	8.19655	8.61803	9.10472	Cndp2	Q9D1A2	14	0.517122	0.000206047	14	0.00375	1	Protein intensities vs. # MHCI peptides/tissue (Mouse)
F8WH86;P62869	Transcription elongation factor B polypeptide 2	Tceb2	13.167	8.26371	7.98182	8.47332	8.21121	8.09776	7.81267	8.12244	8.46943	7.70377	8.10791	7.51519	8.39342	8.46845	8.04235	Tceb2	F8WH86	14	0.204396	-0.00010065	14	0.105	NA	Protein intensities vs. # MHCI peptides/tissue (Mouse)
Q80YX1;Q80YX1-2;E9QKW5;Q80YX1-3;E9QM59;Q80YX1-4;E9QM60;Q80YX1-5	Tenascin	Tnc	231.8	6.98288	7.67935	6.68708	7.20655	6.68795	6.94912	6.13717	7.04631	7.65564	6.22601	7.63632	8.1763	8.08621	7.92724	Tnc	Q80YX1	14	0.00861853	4.60923e-05	14	0.752	NA	Protein intensities vs. # MHCI peptides/tissue (Mouse)
Q9ES52;Q9ES52-2;Q9ES52-3;Q9ES52-4;Q9ES52-5;Q9ES52-6	Phosphatidylinositol 3,4,5-trisphosphate 5-phosphatase 1	Inpp5d	133.54	7.40253	5.375	5.72057	6.94331	4.92942	5.86155	7.19327	5.68115	5.716	NA	7.74007	NA	NA	6.91319	Inpp5d	Q9ES52	11	0.0770286	0.000195814	11	0.409	NA	Protein intensities vs. # MHCI peptides/tissue (Mouse)
Q8BGB7;Q8BGB7-2	Enolase-phosphatase E1	Enoph1	28.6	7.51076	7.24528	6.99549	7.37748	7.05831	6.71867	7.53741	8.22151	7.29662	6.95918	7.51215	7.23253	7.4435	7.19748	Enoph1	Q8BGB7	14	0.0264066	-4.36117e-05	14	0.579	NA	Protein intensities vs. # MHCI peptides/tissue (Mouse)
B1AY07;Q9D7S9	Charged multivesicular body protein 5	Chmp5	24.575	7.67021	7.7886	7.6588	7.80424	7.37951	7.48829	7.72388	8.44053	7.42638	8.01198	7.40125	7.83275	7.71681	8.05804	Chmp5	B1AY07	14	0.144793	-8.35135e-05	14	0.18	NA	Protein intensities vs. # MHCI peptides/tissue (Mouse)
Q3UVN5;Q9CZ44-3;Q9CZ44;A2AT02	NSFL1 cofactor p47	Nsfl1c	40.953	8.22848	8.13911	8.38696	7.94697	8.3671	7.99932	8.17166	8.67795	8.13163	8.4464	7.80546	8.4745	8.43406	8.76211	Nsfl1c	Q3UVN5	14	0.329787	-0.000118383	14	0.0317	NA	Protein intensities vs. # MHCI peptides/tissue (Mouse)
Q99J45;D3YUV1	Nuclear receptor-binding protein	Nrbp1	59.865	7.16961	7.18504	8.39556	6.81918	7.15035	7.0928	6.9693	6.75866	7.20125	8.11103	7.79122	NA	7.85794	7.34968	Nrbp1	Q99J45	13	0.0655955	-9.80658e-05	13	0.398	NA	Protein intensities vs. # MHCI peptides/tissue (Mouse)
O09106;Q58E49;D3YYI8	Histone deacetylase 1;Histone deacetylase	Hdac1;Gm10093	55.074	8.08194	8.06853	7.00613	8.12266	7.39944	7.23055	7.60531	6.91955	7.65394	7.25913	8.18852	6.85434	8.51443	7.98314	Hdac1	O09106	14	0.262506	0.000206415	14	0.061	NA	Protein intensities vs. # MHCI peptides/tissue (Mouse)
B1AS53;P70698	CTP synthase 1	Ctps	66.682	7.61191	7.26447	7.44004	7.62475	6.89207	7.17351	7.61818	7.16805	7.79147	7.30452	7.36418	6.60459	7.9955	7.34612	Ctps	B1AS53	14	0.00856934	2.50275e-05	14	0.753	NA	Protein intensities vs. # MHCI peptides/tissue (Mouse)
Q3UFK8	FERM domain-containing protein 8	Frmd8	51.827	6.39164	6.3484	6.31556	6.30638	6.63471	6.2794	5.63495	6.32243	6.24496	5.76662	6.97052	6.51127	6.60144	6.44965	Frmd8	Q3UFK8	14	0.0756482	6.90203e-05	14	0.341	NA	Protein intensities vs. # MHCI peptides/tissue (Mouse)
P40142	Transketolase	Tkt	67.63	9.94932	9.45573	8.9081	9.57039	9.34042	9.53158	9.2756	8.96644	9.44606	9.26069	9.44264	9.16291	9.61959	9.27243	Tkt	P40142	14	0.123309	7.09904e-05	14	0.218	NA	Protein intensities vs. # MHCI peptides/tissue (Mouse)
Q3UMT1;F6XWD4	Protein phosphatase 1 regulatory subunit 12C	Ppp1r12c	84.684	7.12282	7.38215	6.73464	7.12184	7.18146	6.76659	7.32811	7.13848	7.77888	6.98588	6.90144	8.25297	6.66515	7.01204	Ppp1r12c	Q3UMT1	14	0.138372	-0.000119542	14	0.19	NA	Protein intensities vs. # MHCI peptides/tissue (Mouse)
Q9ERG2;B2RQS1	Striatin-3	Strn3	87.149	7.73261	7.65864	7.7449	7.27796	7.58261	7.33672	7.65025	7.81076	7.60913	7.22387	7.43541	6.87458	7.61959	7.63035	Strn3	Q9ERG2	14	0.00383465	-1.1974e-05	14	0.833	NA	Protein intensities vs. # MHCI peptides/tissue (Mouse)
E9QKR0;P62880;Q3U9V4;D3YZX3;D3Z1M1;D3Z1T4	Guanine nucleotide-binding protein G(I)/G(S)/G(T) subunit beta-2	Gnb2	41.408	8.35189	7.80693	7.92854	6.25492	8.25434	7.82701	8.51988	8.80553	7.59959	7.20504	8.16332	6.71784	7.91198	7.67721	Gnb2	E9QKR0	14	0.000400497	-1.04026e-05	14	0.946	NA	Protein intensities vs. # MHCI peptides/tissue (Mouse)
Q93092	Transaldolase	Taldo1	37.387	9.47529	9.30734	8.99334	9.24861	9.04236	9.08197	9.06973	9.01293	9.1722	9.36362	9.16739	9.22017	9.23089	9.24327	Taldo1	Q93092	14	0.016927	-1.3694e-05	14	0.658	NA	Protein intensities vs. # MHCI peptides/tissue (Mouse)
Q9ES97;Q9ES97-2;Q9ES97-5	Reticulon-3	Rtn3	103.88	7.34414	7.62723	7.26279	7.99961	7.70111	7.52144	7.888	8.3867	6.15186	7.1448	7.95646	7.19336	7.54134	7.42765	Rtn3	Q9ES97	14	0.246087	0.000196335	14	0.0712	NA	Protein intensities vs. # MHCI peptides/tissue (Mouse)
P62259;Q5SS40;D6REF3;F6WA09	14-3-3 protein epsilon	Ywhae	29.174	9.41993	9.15871	9.68799	9.14712	9.11683	9.18355	9.31076	10.021	9.05764	9.26398	9.07503	9.249	9.25677	9.25058	Ywhae	P62259	14	0.249343	-9.8761e-05	14	0.0691	NA	Protein intensities vs. # MHCI peptides/tissue (Mouse)
Q543J4;Q62264	Thyroid hormone-inducible hepatic protein	Thrsp	17.093	7.44541	5.90559	6.85962	5.06193	6.20062	7.25438	5.74726	6.55767	7.48545	NA	6.12652	6.78254	8.05935	6.34193	Thrsp	Q543J4	13	0.191269	-0.000279111	13	0.135	NA	Protein intensities vs. # MHCI peptides/tissue (Mouse)
Q60973;A2AFJ1;A2AFI9	Histone-binding protein RBBP7	Rbbp7	47.789	7.90442	8.05456	8.18492	7.89261	7.49309	7.75008	7.75272	6.92408	7.89771	6.72459	7.36418	6.17165	8.4435	7.42909	Rbbp7	Q60973	14	0.125767	0.000164654	14	0.213	NA	Protein intensities vs. # MHCI peptides/tissue (Mouse)
Q60930;G3UX26;D3YZT5	Voltage-dependent anion-selective channel protein 2	Vdac2	31.732	8.6333	8.70003	9.30656	9.01235	8.84585	8.43047	8.32811	8.64874	8.53521	8.95468	8.57205	8.70294	8.58896	8.4886	Vdac2	Q60930	14	0.105769	-6.3493e-05	14	0.257	NA	Protein intensities vs. # MHCI peptides/tissue (Mouse)
Q6A028	Switch-associated protein 70	Swap70	68.995	7.39286	7.74533	7.14603	7.57039	7.39421	7.16969	8.2578	7.08619	7.11911	6.41968	8.27048	7.30496	7.01055	7.14729	Swap70	Q6A028	14	0.358606	0.000220671	14	0.0236	NA	Protein intensities vs. # MHCI peptides/tissue (Mouse)
Q3THE2	Myosin regulatory light chain 12B	Myl12b	19.779	7.5054	7.90883	7.67252	8.1307	7.45539	7.85167	8.39791	7.78395	7.46751	6.8033	7.91976	7.99548	7.60535	6.82755	Myl12b	Q3THE2	14	0.167853	0.000138072	14	0.146	NA	Protein intensities vs. # MHCI peptides/tissue (Mouse)
O35350;Q3TI07	Calpain-1 catalytic subunit	Capn1	82.105	7.71568	8.28044	7.39556	8.66147	7.63471	7.504	8.05259	6.70386	7.75661	6.97168	8.26888	7.60251	7.81546	7.78194	Capn1	O35350	14	0.453247	0.000259521	14	0.00831	1	Protein intensities vs. # MHCI peptides/tissue (Mouse)
P97310	DNA replication licensing factor MCM2	Mcm2	102.08	7.00731	7.44678	6.29252	7.35143	5.81942	6.88746	6.75628	6.37816	7.13898	5.97372	7.83261	NA	8.21931	6.87806	Mcm2	P97310	13	0.231501	0.000254104	13	0.096	NA	Protein intensities vs. # MHCI peptides/tissue (Mouse)
P42208;E9Q3V6;D3Z3C0;D3YYB1;F6WYM0	Septin-2	2021-09-02	41.525	8.55041	8.32945	8.60445	7.61961	8.48303	8.38456	8.77482	8.75831	8.70072	8.72345	8.61754	8.9969	8.55601	8.80827	2021-09-02	P42208	14	0.276814	-0.000128603	14	0.0533	NA	Protein intensities vs. # MHCI peptides/tissue (Mouse)
F6PZC9;Q62417	Sorbin and SH3 domain-containing protein 1	Sorbs1	142.7	7.83156	7.90312	8.46614	7.08978	8.10804	7.51164	7.89643	7.72158	7.64186	6.98392	7.46707	8.40302	7.24954	8.46108	Sorbs1	F6PZC9	14	0.055531	-8.60452e-05	14	0.417	NA	Protein intensities vs. # MHCI peptides/tissue (Mouse)
Q4KMM3;Q4KMM3-4;Q4KMM3-2;Q4KMM3-3	Oxidation resistance protein 1	Oxr1	95.911	7.98288	7.39624	7.59648	6.61179	7.2024	7.08197	7.32188	8.32285	6.68674	7.51591	7.55019	7.22532	7.29126	7.18158	Oxr1	Q4KMM3	14	0.138054	-0.000125491	14	0.191	NA	Protein intensities vs. # MHCI peptides/tissue (Mouse)
A2A9X6;Q9JM14;A2A9X5	5(3)-deoxyribonucleotidase, cytosolic type	Nt5c	23.076	7.71167	7.93366	7.59108	7.7727	7.03189	7.38534	7.74863	7.34703	6.49668	6.10574	7.66521	6.56545	7.3967	7.31694	Nt5c	A2A9X6	14	0.344175	0.000242955	14	0.0274	NA	Protein intensities vs. # MHCI peptides/tissue (Mouse)
A2AH73;Q9DCD0	6-phosphogluconate dehydrogenase, decarboxylating	Pgd	53.247	8.86718	9.0029	8.0133	8.97179	8.58261	8.56891	8.63145	8.08081	8.53071	8.09601	8.42804	8.33149	8.38618	8.58398	Pgd	A2AH73	14	0.278207	0.00012437	14	0.0526	NA	Protein intensities vs. # MHCI peptides/tissue (Mouse)
Q9D881;E9PWM0;P19536	Cytochrome c oxidase subunit 5B, mitochondrial	Cox5b	13.847	8.18566	8.18353	9.45515	8.28023	8.71702	8.25015	7.76758	8.57705	7.80731	8.33721	8.10882	8.58815	7.92604	8.05701	Cox5b	Q9D881	14	0.114422	-0.000111059	14	0.237	NA	Protein intensities vs. # MHCI peptides/tissue (Mouse)
P58389;Q543N6;A2AWE9;A2AWF0	Serine/threonine-protein phosphatase 2A activator	Ppp2r4	36.71	7.88418	7.88849	7.56305	7.76166	7.97541	7.52258	8.12982	8.48732	7.8249	7.58633	8.22674	7.44325	8.1029	7.95152	Ppp2r4	P58389	14	0.0316931	3.97438e-05	14	0.543	NA	Protein intensities vs. # MHCI peptides/tissue (Mouse)
P40124	Adenylyl cyclase-associated protein 1	Cap1	51.564	8.79442	9.05048	8.64464	9.10272	8.78352	8.77303	9.25047	8.92048	9.05562	8.95801	9.53012	9.11358	9.38883	9.35649	Cap1	P40124	14	0.169186	8.11681e-05	14	0.144	NA	Protein intensities vs. # MHCI peptides/tissue (Mouse)
O88653;Q542I7	Ragulator complex protein LAMTOR3	Lamtor3;Mapksp1	13.553	7.6008	7.67108	7.86553	7.72472	7.79673	7.30973	7.32188	8.03209	7.18802	7.90395	8.19364	7.86863	7.83104	7.43602	Lamtor3	O88653	14	0.0064305	-1.77319e-05	14	0.785	NA	Protein intensities vs. # MHCI peptides/tissue (Mouse)
H7BX95;Q6PDM2;Q6PDM2-2;Q6PDM2-3	Serine/arginine-rich splicing factor 1	Srsf1	28.329	8.62273	8.72065	8.20254	8.52141	7.94323	8.38845	8.476	9.05787	8.75255	8.79337	9.16672	8.48758	9.43881	9.07018	Srsf1	H7BX95	14	0.00172714	1.25733e-05	14	0.888	NA	Protein intensities vs. # MHCI peptides/tissue (Mouse)
D3Z656;Q8CHC4;F7BQW7;E9Q7S0	Synaptojanin-1	Synj1	176.33	6.34046	6.82105	7.43618	7.01652	6.43753	6.57374	7.08623	8.26656	6.32857	6.82834	6.95092	NA	5.92158	7.1575	Synj1	D3Z656	13	0.0388571	-8.78822e-05	13	0.519	NA	Protein intensities vs. # MHCI peptides/tissue (Mouse)
Q9JHJ0	Tropomodulin-3	Tmod3	39.502	8.0272	8.27437	8.41635	8.22553	8.3056	7.76982	8.43328	7.47218	8.09064	8.02353	8.49019	8.51693	8.10697	8.27617	Tmod3	Q9JHJ0	14	0.044134	4.60245e-05	14	0.471	NA	Protein intensities vs. # MHCI peptides/tissue (Mouse)
Q9CPP6;D3YTQ8	NADH dehydrogenase [ubiquinone] 1 alpha subcomplex subunit 5	Ndufa5	13.36	8.2076	8.39716	9.67252	8.17028	8.89829	8.48952	7.56782	8.20609	7.86754	8.69403	7.95535	8.66794	8.36989	8.20621	Ndufa5	Q9CPP6	14	0.0934654	-0.000117464	14	0.288	NA	Protein intensities vs. # MHCI peptides/tissue (Mouse)
A6PWS1;Q9QZ06;A9JEI5	Toll-interacting protein	Tollip	30.345	6.65031	6.71716	7.24092	6.81755	7.15379	6.79482	7.301	7.69185	7.01683	6.49693	6.35986	6.61073	NA	6.65503	Tollip	A6PWS1	13	0.0595808	-6.69578e-05	13	0.422	NA	Protein intensities vs. # MHCI peptides/tissue (Mouse)
Q9ES28;Q9ES28-7;Q9ES28-2;Q9ES28-4;Q9ES28-3;Q9ES28-5;Q9ES28-6	Rho guanine nucleotide exchange factor 7	Arhgef7	97.055	7.71964	7.55601	6.9806	7.5902	7.96494	7.60516	7.9401	8.04136	7.77115	6.90942	7.36418	7.43249	7.96286	7.20845	Arhgef7	Q9ES28	14	0.0354126	5.15005e-05	14	0.519	NA	Protein intensities vs. # MHCI peptides/tissue (Mouse)
Q8R1A4;A2A9M5;Q8R1A4-2;E9PX48	Dedicator of cytokinesis protein 7	Dock7	241.44	7.10693	7.39253	NA	6.23079	6.8019	6.94698	7.31715	6.6622	6.62151	6.4694	6.93157	NA	6.85735	6.91342	Dock7	Q8R1A4	12	0.0615651	6.29654e-05	12	0.437	NA	Protein intensities vs. # MHCI peptides/tissue (Mouse)
Q5EBP9;Q62318;Q62318-2	Transcription intermediary factor 1-beta	Trim28	88.846	8.84949	8.62886	7.99549	8.45121	7.96846	8.35549	8.40444	8.23248	8.70377	8.00608	8.70621	7.98973	9.13541	8.58398	Trim28	Q5EBP9	14	0.0957284	8.46621e-05	14	0.282	NA	Protein intensities vs. # MHCI peptides/tissue (Mouse)
Q5U3K5	Rab-like protein 1	Parf	79.83	7.08479	6.91727	6.00792	6.71445	6.98055	5.96674	6.55697	6.76975	6.40501	6.39579	6.42056	5.84011	6.01015	6.02374	Parf	Q5U3K5	14	0.00032487	5.67808e-06	14	0.951	NA	Protein intensities vs. # MHCI peptides/tissue (Mouse)
P63087-2;P63087;Q6ZWM8	Serine/threonine-protein phosphatase PP1-gamma catalytic subunit;Serine/threonine-protein phosphatase	Ppp1cc	38.504	8.21185	8.09521	7.67252	8.14327	8.08988	7.95755	8.16496	8.01293	7.67716	7.4428	7.38516	7.56182	7.93441	7.67721	Ppp1cc	P63087-2	14	0.0649473	5.42425e-05	14	0.379	NA	Protein intensities vs. # MHCI peptides/tissue (Mouse)
Q8C3J5;Q5SRI3;D6RGU3	Dedicator of cytokinesis protein 2	Dock2	211.7	6.45527	5.89057	7.28427	6.9887	5.1263	7.0197	6.69054	6.00094	7.58186	7.0763	8.24691	6.46944	7.45502	9.01489	Dock2	Q8C3J5	14	0.0206895	0.000106978	14	0.624	NA	Protein intensities vs. # MHCI peptides/tissue (Mouse)
Q9CR26;E9Q194;F6W5Q8	Vacuolar protein sorting-associated protein VTA1 homolog	Vta1	33.913	7.53659	7.53437	7.61485	7.64958	7.55356	7.33057	7.62525	7.99288	7.12157	7.52198	7.98207	7.51693	7.84977	7.66214	Vta1	Q9CR26	14	0.0478927	3.8166e-05	14	0.452	NA	Protein intensities vs. # MHCI peptides/tissue (Mouse)
P62322	U6 snRNA-associated Sm-like protein LSm5	Lsm5	9.9374	7.09876	6.75757	6.89366	6.81918	7.01334	6.55363	6.92079	6.96123	7.09626	7.13414	7.36418	7.40065	7.51244	7.8533	Lsm5	P62322	14	0.0230304	-3.8838e-05	14	0.605	NA	Protein intensities vs. # MHCI peptides/tissue (Mouse)
P21619;P21619-2;Q3V159	Lamin-B2	Lmnb2	67.317	8.69528	8.47696	8.60445	7.96949	8.51453	8.26583	8.78842	8.92048	8.50748	7.64692	8.23723	8.28931	8.46845	8.77609	Lmnb2	P21619	14	0.014632	-3.11554e-05	14	0.68	NA	Protein intensities vs. # MHCI peptides/tissue (Mouse)
Q3V100;Q924M7	Mannose-6-phosphate isomerase	Mpi	46.575	7.54157	8.01861	8.14512	7.992	7.89623	7.472	6.99334	7.37775	7.75255	7.47083	7.44264	6.86415	7.46179	7.63581	Mpi	Q3V100	14	0.00770528	2.44406e-05	14	0.765	NA	Protein intensities vs. # MHCI peptides/tissue (Mouse)
B2KGQ2;Q9D0M5;D6RIN4	Dynein light chain 2, cytoplasmic	Dynll2	10.35	8.03043	7.80332	8.00918	8.07825	7.96846	7.98584	7.95495	8.58412	7.99945	8.18904	7.56937	7.89282	8.1406	8.03267	Dynll2	B2KGQ2	14	0.235657	-8.12652e-05	14	0.0785	NA	Protein intensities vs. # MHCI peptides/tissue (Mouse)
Q9D6L8	Peptidyl-prolyl cis-trans isomerase-like 3	Ppil3	18.127	6.75548	6.69888	6.49471	6.43173	6.83646	5.93578	6.70399	6.87205	6.91886	6.99054	6.98207	6.82463	7.34425	7.37773	Ppil3	Q9D6L8	14	0.0653475	-7.01258e-05	14	0.378	NA	Protein intensities vs. # MHCI peptides/tissue (Mouse)
Q8BH59	Calcium-binding mitochondrial carrier protein Aralar1	Slc25a12	74.569	7.89573	7.85768	8.404	7.35715	8.51453	7.82133	7.84975	8.47284	8.01233	7.79337	8.12179	7.76302	7.75832	7.99636	Slc25a12	Q8BH59	14	0.0879686	-7.11146e-05	14	0.303	NA	Protein intensities vs. # MHCI peptides/tissue (Mouse)
Q542Y0;Q64669	NAD(P)H dehydrogenase [quinone] 1	Nqo1	30.959	7.46358	8.44595	8.27402	8.11694	8.22529	7.88746	7.52873	7.74033	7.54187	7.393	7.11114	9.01775	8.05194	8.05494	Nqo1	Q542Y0	14	0.00378537	-2.31952e-05	14	0.834	NA	Protein intensities vs. # MHCI peptides/tissue (Mouse)
A2CFD0;Q7TNE3	Sperm-associated antigen 7	Spag7	25.921	7.22644	6.95203	8.14512	6.60915	6.62709	6.86994	7.05549	7.70199	7.08567	7.46053	8.51822	7.44186	7.8358	7.75184	Spag7	A2CFD0	14	0.0284041	-7.19554e-05	14	0.565	NA	Protein intensities vs. # MHCI peptides/tissue (Mouse)
P61971	Nuclear transport factor 2	Nutf2	14.478	7.80966	7.61512	8.34313	7.75979	7.87721	7.59757	7.94759	7.8803	8.2888	8.4464	8.10022	8.30709	8.27779	8.18604	Nutf2	P61971	14	0.315319	-0.000119808	14	0.0367	NA	Protein intensities vs. # MHCI peptides/tissue (Mouse)
O08797		Serpinb9	42.259	8.00047	7.37055	7.53618	7.43963	7.87504	7.38922	8.57136	6.79015	7.95583	7.5811	8.55576	7.40768	8.19929	7.73055	Serpinb9	O08797	14	0.108225	0.000121809	14	0.251	NA	Protein intensities vs. # MHCI peptides/tissue (Mouse)
Q9WTS5;B9EJ72	Teneurin-2	Odz2	306.46	7.69249	7.46292	8.67026	7.35334	8.11808	7.75008	6.66016	6.86787	7.21515	8.4464	7.21598	7.52544	6.43468	7.47702	Odz2	Q9WTS5	14	0.0917467	-0.000144176	14	0.292	NA	Protein intensities vs. # MHCI peptides/tissue (Mouse)
P50396	Rab GDP dissociation inhibitor alpha	Gdi1	50.521	8.72227	8.21969	8.28951	8.22936	8.36147	8.41254	8.59121	9.16323	8.36798	7.56501	8.30385	8.09239	8.26035	8.22268	Gdi1	P50396	14	0.000175126	-3.51012e-06	14	0.964	NA	Protein intensities vs. # MHCI peptides/tissue (Mouse)
E9Q975;A2AA29;Q62093	Serine/arginine-rich splicing factor 2	Srsf2	28.918	7.95318	7.98421	7.8741	8.00068	7.70111	7.70767	7.91282	8.18133	8.16805	7.93299	8.38924	7.73009	8.61647	8.5286	Srsf2	E9Q975	14	0.0158791	2.78759e-05	14	0.668	NA	Protein intensities vs. # MHCI peptides/tissue (Mouse)
P51125-6;Q8CE80;P51125;P51125-2;P51125-3;P51125-7;Q921U7;Q8CE04;P51125-4;P51125-5	Calpastatin	Cast	83.625	8.07619	8.11331	8.64223	8.34564	7.82198	7.70018	8.08891	7.4219	7.89184	7.95245	8.13438	8.41678	8.02218	8.19287	Cast	P51125-6	14	8.20754e-05	-2.08546e-06	14	0.975	NA	Protein intensities vs. # MHCI peptides/tissue (Mouse)
Q5SUS9;Q61545;Q5SUT0	RNA-binding protein EWS	Ewsr1	69.036	7.96829	8.01194	7.63494	7.72268	7.58261	7.58495	7.67039	8.19443	8.22053	7.76329	8.14873	7.9259	8.58392	8.58398	Ewsr1	Q5SUS9	14	0.00664265	-2.0941e-05	14	0.782	NA	Protein intensities vs. # MHCI peptides/tissue (Mouse)
E0CZ72;P28740-1;P28740;P28740-2;F8VQ42	Kinesin-like protein KIF2A	Kif2a	83.86	6.42305	6.85125	6.10082	7.06269	6.31173	6.01895	6.86265	7.93635	6.7229	6.71872	6.52123	6.37575	6.7201	6.2081	Kif2a	E0CZ72	14	0.0288895	-6.23689e-05	14	0.561	NA	Protein intensities vs. # MHCI peptides/tissue (Mouse)
A2RTH5		Lcmt1	38.192	7.43158	7.22107	7.29909	7.30812	7.43013	7.1684	7.40574	7.85522	7.27271	6.80983	6.90268	6.48598	6.71694	6.14417	Lcmt1	A2RTH5	14	0.00779148	-2.96483e-05	14	0.764	NA	Protein intensities vs. # MHCI peptides/tissue (Mouse)
Q3UNZ8	Quinone oxidoreductase-like protein 2		37.808	7.61694	6.41219	6.94604	6.22232	8.44089	7.45969	7.41596	7.13016	7.47012	7.12829	6.85262	5.76068	6.23438	6.641	NA	Q3UNZ8	14	0.0032975	-3.0207e-05	14	0.845	NA	Protein intensities vs. # MHCI peptides/tissue (Mouse)
Q9JHS9	Protein CWC15 homolog	Cwc15	26.624	7.09043	7.59804	6.96921	6.65437	6.86848	6.72585	7.49218	7.69185	7.63657	6.38855	7.64989	NA	7.69903	7.37144	Cwc15	Q9JHS9	13	0.00104869	1.11871e-05	13	0.916	NA	Protein intensities vs. # MHCI peptides/tissue (Mouse)
Q91WV0	Protein Dr1	Dr1	19.43	7.31507	7.29585	7.30199	6.92193	7.39552	7.07565	7.2756	7.22391	6.51392	6.27877	6.97791	6.42207	6.80714	7.2388	Dr1	Q91WV0	14	0.124417	9.7871e-05	14	0.216	NA	Protein intensities vs. # MHCI peptides/tissue (Mouse)
F8VQ95;Q6Y685;Q6Y685-2	Transforming acidic coiled-coil-containing protein 1	Tacc1	84.253	7.94542	6.17416	7.10768	5.85541	6.93004	6.50558	7.60856	7.60508	7.39662	6.74107	6.86092	6.69984	7.42196	7.37446	Tacc1	F8VQ95	14	0.204242	-0.000201367	14	0.105	NA	Protein intensities vs. # MHCI peptides/tissue (Mouse)
Q8BL97;F8WH59;Q3THA6;Q8BL97-2;Q8BL97-4;Q8BL97-3	Serine/arginine-rich splicing factor 7	Srsf7	30.817	7.59646	7.81756	7.08237	7.81094	7.58261	7.84631	7.46711	7.80815	6.45131	7.75807	8.22909	7.36841	8.42926	8.30618	Srsf7	Q8BL97	14	0.318237	0.000216658	14	0.0356	NA	Protein intensities vs. # MHCI peptides/tissue (Mouse)
P56391	Cytochrome c oxidase subunit 6B1	Cox6b1	10.071	8.41198	8.52348	9.72741	8.62475	8.86404	8.5805	7.71063	9.33701	8.4433	9.08789	8.15295	9.23194	8.68721	8.67473	Cox6b1	P56391	14	0.331019	-0.000221913	14	0.0313	NA	Protein intensities vs. # MHCI peptides/tissue (Mouse)
Q99JF8;Q99JF8-2;A2BI13;F6RB63	PC4 and SFRS1-interacting protein	Psip1	59.696	7.45033	7.2141	7.39556	7.07554	7.43733	7.19215	7.21184	8.50817	7.6258	7.49716	7.39728	7.51693	7.59063	8.02829	Psip1	Q99JF8	14	0.234156	-0.000135355	14	0.0796	NA	Protein intensities vs. # MHCI peptides/tissue (Mouse)
A3KGQ6;Q9D898	Actin-related protein 2/3 complex subunit 5;Actin-related protein 2/3 complex subunit 5-like protein	Arpc5l	17.109	7.68543	7.24659	7.93841	7.35667	7.57833	7.60327	7.54498	8.41671	7.40577	6.92045	7.86501	7.81363	7.49205	7.63035	Arpc5l	A3KGQ6	14	0.0196042	-3.71128e-05	14	0.633	NA	Protein intensities vs. # MHCI peptides/tissue (Mouse)
Q8R2E9	ERO1-like protein beta	Ero1lb	53.517	7.14065	6.55024	6.7058	7.23189	5.94202	7.0087	6.30627	6.92282	6.8065	8.96676	6.8704	6.83211	7.0593	6.83586	Ero1lb	Q8R2E9	14	0.102927	-0.000163135	14	0.263	NA	Protein intensities vs. # MHCI peptides/tissue (Mouse)
Q5ND51;Q64010;Q5ND50;F7D232;Q64010-2;Q8JZR2	Adapter molecule crk	Crk	33.814	7.68329	7.43341	7.99762	7.07282	7.73237	7.15137	7.8283	8.38808	7.39969	7.58633	7.17344	7.87433	7.06066	7.96572	Crk	Q5ND51	14	0.366656	-0.000182991	14	0.0217	NA	Protein intensities vs. # MHCI peptides/tissue (Mouse)
P61082;F7CDT0;F6WMC0;F6YXS3	NEDD8-conjugating enzyme Ubc12	Ube2m	20.9	7.52438	7.45412	7.59648	7.54043	7.65679	6.92052	7.54965	7.53542	7.84069	7.78686	7.43174	7.77506	7.86062	7.77805	Ube2m	P61082	14	0.305144	-0.000100266	14	0.0405	NA	Protein intensities vs. # MHCI peptides/tissue (Mouse)
Q9D394-3;Q9D394	Protein RUFY3	Rufy3	55.106	7.15052	7.0915	7.27172	7.34951	7.81952	7.52879	6.73441	8.64495	6.66273	6.73629	7.36846	6.36564	7.17831	6.11432	Rufy3	Q9D394-3	14	0.0113787	5.09225e-05	14	0.717	NA	Protein intensities vs. # MHCI peptides/tissue (Mouse)
Q60598;Q921L6	Src substrate cortactin	Cttn	61.249	8.9087	8.71181	8.3998	8.62219	8.5952	8.49318	8.75792	9.33077	8.40274	8.11643	8.04917	8.67696	7.92062	8.78194	Cttn	Q60598	14	0.0497401	-6.20509e-05	14	0.443	NA	Protein intensities vs. # MHCI peptides/tissue (Mouse)
Q9R1R2;Q3TDT0	Tripartite motif-containing protein 3	Trim3	80.774	6.439	5.97493	5.24214	4.4368	5.68932	6.32812	7.22965	6.96713	6.60526	5.68034	6.27202	6.25099	5.36847	6.63005	Trim3	Q9R1R2	14	0.0269088	-9.19724e-05	14	0.575	NA	Protein intensities vs. # MHCI peptides/tissue (Mouse)
Q571J7;Q6P1F6;Q9CWU3	Serine/threonine-protein phosphatase 2A 55 kDa regulatory subunit B alpha isoform	Ppp2r2a	58.393	8.4833	7.86402	7.78316	7.90081	7.54015	7.52654	7.76192	8.49114	7.71575	7.48419	7.79761	7.39802	8.02525	7.58703	Ppp2r2a	Q571J7	14	0.0308065	-4.44744e-05	14	0.548	NA	Protein intensities vs. # MHCI peptides/tissue (Mouse)
Q4VBX4;Q9D2M8;A6X925;Q9D2M8-2	Ubiquitin-conjugating enzyme E2 variant 2	Ube2v2	16.367	8.096	7.84799	8.09453	7.94085	8.03038	7.97394	8.12244	8.47284	7.53296	7.63313	8.00626	7.86091	7.61015	7.38935	Ube2v2	Q4VBX4	14	1.79273e-05	9.05617e-07	14	0.989	NA	Protein intensities vs. # MHCI peptides/tissue (Mouse)
P70158	Acid sphingomyelinase-like phosphodiesterase 3a	Smpdl3a	49.857	6.34856	7.81405	7.22157	7.57039	7.98394	7.25544	7.19537	6.22988	6.48429	7.63313	7.45677	7.60251	6.82009	6.99529	Smpdl3a	P70158	14	0.17801	0.000174619	14	0.133	NA	Protein intensities vs. # MHCI peptides/tissue (Mouse)
Q8BFW7;Q8BFW7-5;Q8BFW7-4;Q8BFW7-2;Q8BFW7-3	Lipoma-preferred partner homolog	Lpp	65.89	7.75136	8.09521	7.51081	7.64958	8.15834	7.78871	8.20778	6.32755	8.38413	7.1076	7.79602	8.38066	7.6925	8.54228	Lpp	Q8BFW7	14	0.0718096	0.000117337	14	0.354	NA	Protein intensities vs. # MHCI peptides/tissue (Mouse)
Q9JJU8	SH3 domain-binding glutamic acid-rich-like protein	Sh3bgrl	12.811	6.52479	6.50143	NA	7.1283	7.06115	7.49862	6.55341	7.10152	7.39353	7.77692	7.33483	7.85305	NA	8.1502	Sh3bgrl	Q9JJU8	12	0.0273487	-6.47792e-05	12	0.608	NA	Protein intensities vs. # MHCI peptides/tissue (Mouse)
Q9DBB5	Eukaryotic translation initiation factor 4E type 3	Eif4e3	22.836	7.11229	5.33083	7.87126	6.60382	6.49683	6.328	6.48944	NA	NA	NA	6.35517	NA	6.69046	5.66896	Eif4e3	Q9DBB5	10	0.35136	-0.000378869	10	0.0709	NA	Protein intensities vs. # MHCI peptides/tissue (Mouse)
E9QMF9;Q8BFV2;E9Q1N1	PCI domain-containing protein 2	Pcid2	46.396	6.51107	6.93366	NA	7.41961	6.021	6.70018	6.28435	NA	NA	6.40363	7.38924	NA	7.14657	6.12472	Pcid2	E9QMF9	10	0.239288	0.000216112	10	0.151	NA	Protein intensities vs. # MHCI peptides/tissue (Mouse)
Q8BRN9;F6XC25	Coiled-coil and C2 domain-containing protein 1B	Cc2d1b	93.09	7.36399	7.01194	5.79998	6.83364	6.67781	6.60724	7.24676	7.06657	7.04458	6.5749	7.26241	7.03817	7.12371	6.67962	Cc2d1b	Q8BRN9	14	0.0263109	4.91506e-05	14	0.58	NA	Protein intensities vs. # MHCI peptides/tissue (Mouse)
Q9Z331;Q3UV11	Keratin, type II cytoskeletal 6B	Krt6b	60.322	7.19676	5.96251	6.51989	7.51815	8.08455	6.33047	6.46774	6.19858	5.84258	6.18457	NA	8.28124	6.57069	8.17127	Krt6b	Q9Z331	13	0.0160478	8.7464e-05	13	0.68	NA	Protein intensities vs. # MHCI peptides/tissue (Mouse)
O35900;Q3U9X2;O35901;Q9EP83	U6 snRNA-associated Sm-like protein LSm2	Lsm2	10.834	7.75136	7.78105	8.10629	7.81918	7.94323	7.51916	7.92862	7.86908	7.84838	7.92352	8.11037	8.07845	8.22707	8.38352	Lsm2	O35900	14	0.00930503	-1.59e-05	14	0.743	NA	Protein intensities vs. # MHCI peptides/tissue (Mouse)
Q61029;Q3TNH0;Q61029-3;Q61029-2	Lamina-associated polypeptide 2, isoforms beta/delta/epsilon/gamma	Tmpo	50.372	7.88327	7.63689	7.57448	7.57328	7.80954	7.50102	7.65972	7.12542	8.39662	7.37645	8.219	7.80927	8.46402	8.02939	Tmpo	Q61029	14	0.0214322	4.22718e-05	14	0.617	NA	Protein intensities vs. # MHCI peptides/tissue (Mouse)
P61148;Q6ZWS1	Fibroblast growth factor 1	Fgf1	17.417	5.74308	5.22089	7.10499	5.0176	6.63847	6.08445	7.17387	6.36689	6.62558	6.10675	6.34095	5.9205	5.95994	6.35032	Fgf1	P61148	14	0.058468	-0.000112407	14	0.405	NA	Protein intensities vs. # MHCI peptides/tissue (Mouse)
Q8CI51	PDZ and LIM domain protein 5	Pdlim5	63.299	7.91713	7.92826	9.36285	8.13938	8.2424	8.17224	8.14422	7.62944	7.82144	7.67111	8.19428	8.02046	7.75377	7.76413	Pdlim5	Q8CI51	14	0.00387214	2.01288e-05	14	0.833	NA	Protein intensities vs. # MHCI peptides/tissue (Mouse)
G5E8S8;Q8BVD5	MAGUK p55 subfamily member 7	Mpp7	65.54	6.9608	7.28405	7.11707	7.17462	7.57401	6.74329	7.53932	5.71931	7.04005	7.4464	7.10727	7.10258	7.33834	7.32871	Mpp7	G5E8S8	14	0.0690549	9.10899e-05	14	0.364	NA	Protein intensities vs. # MHCI peptides/tissue (Mouse)
P51863	V-type proton ATPase subunit d 1	Atp6v0d1	40.301	7.97928	7.76157	7.1058	7.64716	8.50699	7.62982	7.64283	8.58805	7.66571	7.42807	7.48043	7.40045	7.76838	7.5389	Atp6v0d1	P51863	14	0.00031875	-5.44222e-06	14	0.952	NA	Protein intensities vs. # MHCI peptides/tissue (Mouse)
O55106;F8WH41	Striatin	Strn	85.965	7.22438	7.29585	6.90665	7.55866	6.77813	6.84088	7.24676	7.30243	7.27271	7.02812	7.47045	7.1458	6.80647	6.49903	Strn	O55106	14	0.00184727	9.67418e-06	14	0.884	NA	Protein intensities vs. # MHCI peptides/tissue (Mouse)
F6XLC7;Q4FK11;Q99K48;Q99K48-2	Non-POU domain-containing octamer-binding protein	Nono	60.349	8.54058	8.41699	8.44004	8.36091	8.31516	8.25333	8.55426	8.83602	8.7187	8.47421	8.65432	8.55003	8.81347	8.94624	Nono	F6XLC7	14	0.071965	-4.20168e-05	14	0.354	NA	Protein intensities vs. # MHCI peptides/tissue (Mouse)
Q5J9A9;Q9CQP2	Trafficking protein particle complex subunit 2	Trappc2	16.441	6.35869	6.90599	5.68514	6.42773	6.96846	6.54463	6.79723	7.2105	6.66311	7.30912	6.8836	6.69596	7.25677	6.99152	Trappc2	Q5J9A9	14	0.00610725	2.51958e-05	14	0.791	NA	Protein intensities vs. # MHCI peptides/tissue (Mouse)
E9Q4T6;Q62189;D3Z0S6	U1 small nuclear ribonucleoprotein A	Snrpa	32.353	7.51076	7.43426	7.20337	7.46618	7.02733	6.76334	6.71033	7.24676	NA	7.19712	7.16263	NA	7.44815	7.67721	Snrpa	E9Q4T6	12	0.0599542	-5.6468e-05	12	0.443	NA	Protein intensities vs. # MHCI peptides/tissue (Mouse)
P28661;P28661-2;P28661-3;P28661-4;P28661-5;Q5ND13;Q5ND09	Septin-4	2021-09-04	54.935	7.63809	6.5422	7.21751	6.77812	7.47547	7.45106	8.51589	8.11825	NA	5.18818	7.03655	5.9641	6.80129	NA	2021-09-04	P28661	12	0.0558773	0.000158448	12	0.459	NA	Protein intensities vs. # MHCI peptides/tissue (Mouse)
Q9CXU9	Eukaryotic translation initiation factor 1b	Eif1b	12.823	6.20928	4.92799	6.88482	6.2829	6.32185	6.52993	6.15822	6.16167	5.77844	6.94087	6.5747	NA	NA	6.79619	Eif1b	Q9CXU9	12	0.0103001	-4.06278e-05	12	0.754	NA	Protein intensities vs. # MHCI peptides/tissue (Mouse)
O35744;Q3U462	Chitinase-3-like protein 3	Chi3l3	44.458	6.45205	4.62483	6.45741	5.58584	7.3678	6.99167	8.01928	5.91702	6.60555	5.71784	8.8836	6.4761	6.41271	6.74592	Chi3l3	O35744	14	0.1183	0.000271847	14	0.229	NA	Protein intensities vs. # MHCI peptides/tissue (Mouse)
F8WGM5;Q548T0;Q64324	Syntaxin-binding protein 2	Stxbp2	66.313	7.28571	7.40266	7.0841	7.90216	7.97195	7.18107	7.9363	6.5216	7.47012	7.48747	8.06229	7.19256	7.75719	7.24176	Stxbp2	F8WGM5	14	0.332815	0.000186623	14	0.0308	NA	Protein intensities vs. # MHCI peptides/tissue (Mouse)
Q9CWZ3;Q9CWZ3-2	RNA-binding protein 8A	Rbm8a	19.888	7.76639	7.74533	7.45515	7.71859	7.22915	7.22268	6.64783	7.96279	NA	6.8567	7.46023	7.71943	8.00329	7.80644	Rbm8a	Q9CWZ3	13	0.0118213	-3.49089e-05	13	0.724	NA	Protein intensities vs. # MHCI peptides/tissue (Mouse)
Q6ZWQ9		Myl12a	19.895	7.76402	7.63423	7.85972	7.50151	7.76991	7.26274	8.15356	5.82992	7.82028	7.71386	8.164	7.75315	8.1373	8.59306	Myl12a	Q6ZWQ9	14	0.0640585	0.000120711	14	0.383	NA	Protein intensities vs. # MHCI peptides/tissue (Mouse)
P49717;Q542F4;F6Z957	DNA replication licensing factor MCM4	Mcm4	96.735	7.23051	7.67935	6.41255	7.71027	6.27315	6.09084	7.01294	5.883	NA	NA	6.79602	NA	8.00968	NA	Mcm4	P49717	10	0.068235	0.000153262	10	0.466	NA	Protein intensities vs. # MHCI peptides/tissue (Mouse)
P53702;Q6P5G5	Cytochrome c-type heme lyase	Hccs	31.007	6.68781	6.89733	7.64703	6.7018	7.13986	6.38284	5.96444	7.0408	5.79227	5.92959	6.72535	6.66207	6.7786	6.10465	Hccs	P53702	14	3.37884e-05	2.28851e-06	14	0.984	NA	Protein intensities vs. # MHCI peptides/tissue (Mouse)
P48774;E9PVM7;E9PV63	Glutathione S-transferase Mu 5	Gstm5	26.635	8.02067	8.0422	7.62249	7.59296	8.42096	7.84361	7.20368	8.14555	8.14723	7.86604	7.6029	7.69445	7.97608	7.92165	Gstm5	P48774	14	0.0761632	-6.34626e-05	14	0.34	NA	Protein intensities vs. # MHCI peptides/tissue (Mouse)
Q8K3H0	DCC-interacting protein 13-alpha	Appl1	79.327	7.3844	7.19101	7.12702	6.55267	7.09776	6.74329	7.09688	6.89443	NA	6.79476	7.40518	NA	6.89174	7.01091	Appl1	Q8K3H0	12	0.00901511	-1.8864e-05	12	0.769	NA	Protein intensities vs. # MHCI peptides/tissue (Mouse)
P06745;F6SAC3	Glucose-6-phosphate isomerase	Gpi;Gm1840	62.766	9.20545	9.36562	9.17087	9.40714	9.25344	9.15931	9.02862	9.45962	8.94897	8.87816	9.10882	8.73271	9.03672	9.01376	Gpi	P06745	14	0.0959044	4.81243e-05	14	0.281	NA	Protein intensities vs. # MHCI peptides/tissue (Mouse)
P43277;Q149Z9;P15864;Q5SZA3	Histone H1.3;Histone H1.2	Hist1h1d;Hist1h1c	22.099	7.95318	7.68934	8.76171	8.62983	7.85731	7.68088	7.53454	7.12945	7.66238	7.81694	7.66949	8.08081	7.84144	7.9117	Hist1h1d	P43277	14	0.000345329	-5.82388e-06	14	0.95	NA	Protein intensities vs. # MHCI peptides/tissue (Mouse)
Q569X3;Q62241	U1 small nuclear ribonucleoprotein C	Snrpc	17.364	7.47181	7.23736	7.1463	7.22425	7.0453	6.93834	6.90059	7.4182	7.43774	7.34058	7.52123	6.99618	7.44583	7.59901	Snrpc	Q569X3	14	0.0372418	-3.35098e-05	14	0.509	NA	Protein intensities vs. # MHCI peptides/tissue (Mouse)
Q3V214;Q80UW8	DNA-directed RNA polymerases I, II, and III subunit RPABC1	Polr2e	24.57	7.10422	6.80693	6.88507	6.26481	6.79932	5.93801	6.888	7.17444	7.15579	6.8403	6.31985	7.08758	7.1618	7.40259	Polr2e	Q3V214	14	0.449866	-0.000207492	14	0.00865	1	Protein intensities vs. # MHCI peptides/tissue (Mouse)
Q9CQ71	Replication protein A 14 kDa subunit	Rpa3	13.584	6.62008	6.9228	6.8038	6.89123	6.52548	6.46372	6.0922	6.73482	6.92097	6.57817	7.5979	7.29693	7.69643	7.45288	Rpa3	Q9CQ71	14	0.0126884	3.9362e-05	14	0.701	NA	Protein intensities vs. # MHCI peptides/tissue (Mouse)
P52431;D6RFB8	DNA polymerase delta catalytic subunit;DNA polymerase	Pold1	123.79	5.63623	6.65274	NA	6.71237	5.52891	5.94104	6.29501	NA	5.91454	5.02499	6.8836	NA	6.73966	NA	Pold1	P52431	10	0.478586	0.000322515	10	0.0267	NA	Protein intensities vs. # MHCI peptides/tissue (Mouse)
P63005;Q5SW18;P63005-2	Platelet-activating factor acetylhydrolase IB subunit alpha	Pafah1b1	46.67	8.52438	8.21969	8.24188	8.27569	8.05688	8.00497	8.64581	8.33312	8.41176	8.18774	8.4934	8.04663	8.5432	8.41981	Pafah1b1	P63005	14	0.00213214	7.0014e-06	14	0.875	NA	Protein intensities vs. # MHCI peptides/tissue (Mouse)
Q541Z2;Q61239	Protein farnesyltransferase/geranylgeranyltransferase type-1 subunit alpha	Fnta	44.013	7.41993	7.23869	6.99731	6.85218	6.91445	7.13917	7.18043	7.39535	6.74749	NA	6.8039	7.24557	7.0806	7.10148	Fnta	Q541Z2	13	0.0949182	-5.11609e-05	13	0.306	NA	Protein intensities vs. # MHCI peptides/tissue (Mouse)
P43247;Q3TZI5	DNA mismatch repair protein Msh2	Msh2	104.15	6.29146	7.41962	6.71233	7.1194	6.69458	6.55281	6.84056	6.55305	8.08119	7.40501	7.57734	6.96408	8.45502	8.02829	Msh2	P43247	14	0.0115806	5.33828e-05	14	0.714	NA	Protein intensities vs. # MHCI peptides/tissue (Mouse)
E9Q6E5;Q3UIX4;D3Z4B0		Srsf11	56.697	7.11494	6.6578	NA	6.86706	6.84118	6.66068	6.99667	7.38442	7.256	7.28776	7.38516	6.88737	7.76058	7.53207	Srsf11	E9Q6E5	13	0.0671725	-6.69802e-05	13	0.393	NA	Protein intensities vs. # MHCI peptides/tissue (Mouse)
Q9Z2L7;Q9Z2L7-2	Cytokine receptor-like factor 3	Crlf3	49.558	6.56197	5.69018	6.25811	6.67986	5.98716	6.68481	7.32344	6.29468	6.4468	NA	7.29486	NA	7.64966	NA	Crlf3	Q9Z2L7	11	0.122102	0.000155661	11	0.292	NA	Protein intensities vs. # MHCI peptides/tissue (Mouse)
Q5M9P5;Q8K3J1	NADH dehydrogenase [ubiquinone] iron-sulfur protein 8, mitochondrial	Ndufs8	24.038	6.77181	6.79233	8.34217	6.65675	8.17498	7.41034	6.39464	7.96644	7.23198	6.54723	7.0447	7.77506	7.72544	7.60196	Ndufs8	Q5M9P5	14	0.0563306	-0.000113374	14	0.414	NA	Protein intensities vs. # MHCI peptides/tissue (Mouse)
Q544R8;Q9ES56;Q3V493	Trafficking protein particle complex subunit 4	Trappc4	24.385	7.16255	7.27192	7.25585	7.47709	7.01961	6.61509	8.0808	7.75831	8.07542	7.27221	7.65432	7.63318	7.47718	7.34345	Trappc4	Q544R8	14	0.0661256	-7.67853e-05	14	0.375	NA	Protein intensities vs. # MHCI peptides/tissue (Mouse)
Q7TMY4;Q7TMY4-2	THO complex subunit 7 homolog	Thoc7	23.715	7.2484	7.17439	7.36731	7.12184	7.25344	6.91133	7.06124	8.03053	7.24643	6.89552	7.25638	7.29163	7.32321	7.58091	Thoc7	Q7TMY4	14	0.107324	-6.96868e-05	14	0.253	NA	Protein intensities vs. # MHCI peptides/tissue (Mouse)
Q3UID0;Q6PDG5;Q6PDG5-2	SWI/SNF complex subunit SMARCC2	Smarcc2	124.68	7.93753	7.91727	7.35159	7.86852	7.70755	7.53214	7.8516	7.61743	8.02338	8.64237	7.91976	7.79136	8.30109	8.07416	Smarcc2	Q3UID0	14	0.0157928	-3.03055e-05	14	0.669	NA	Protein intensities vs. # MHCI peptides/tissue (Mouse)
Q06770;D3Z548	Corticosteroid-binding globulin	Serpina6	44.769	7.53458	6.37901	8.42439	6.64716	6.88364	6.86737	7.9363	6.7765	7.62032	7.45704	7.35724	7.39206	7.08505	8.5389	Serpina6	Q06770	14	0.109734	-0.000159898	14	0.247	NA	Protein intensities vs. # MHCI peptides/tissue (Mouse)
B1AT62;Q8R3E3;B1AT63;Q8R3E3-2	WD repeat domain phosphoinositide-interacting protein 1	Wipi1	48.758	6.38138	6.3421	6.01027	5.67706	6.36013	6.09007	6.38064	NA	7.06101	6.60397	6.16872	6.33876	6.11239	7.00801	Wipi1	B1AT62	13	0.214166	-0.000133737	13	0.111	NA	Protein intensities vs. # MHCI peptides/tissue (Mouse)
Q4U2R1;Q4U2R1-2;F8WJE1	E3 ubiquitin-protein ligase HERC2	Herc2	527.45	6.81631	6.77722	7.48387	6.75224	7.06115	7.09127	6.95858	NA	6.40456	6.95584	6.59539	6.48892	6.7011	6.83735	Herc2	Q4U2R1	13	0.000596058	5.25055e-06	13	0.937	NA	Protein intensities vs. # MHCI peptides/tissue (Mouse)
Q8VCX5-2;Q8VCX5-3;Q8VCX5	Calcium uptake protein 1, mitochondrial	Micu1	55.173	6.67873	7.58388	6.16664	7.76537	6.79149	6.55427	6.78791	6.27669	6.88022	5.81846	6.40908	6.49775	6.5021	5.82406	Micu1	Q8VCX5-2	14	0.164538	0.000170762	14	0.15	NA	Protein intensities vs. # MHCI peptides/tissue (Mouse)
E9Q9F5;O55131;E9Q1G8	Septin-7	2021-09-07	50.648	8.79108	8.35963	8.28951	8.46618	8.39157	8.414	8.89643	9.15034	8.7113	8.31834	8.7765	8.51086	8.46402	8.48477	2021-09-07	E9Q9F5	14	0.0184668	-2.59115e-05	14	0.643	NA	Protein intensities vs. # MHCI peptides/tissue (Mouse)
Q6PEB6;E0CXA9;E0CYJ0;G8JL35	MOB-like protein phocein	Mob4	26.032	6.15912	5.86666	6.36631	6.26194	6.7472	6.32518	NA	6.83106	6.7261	7.02874	6.4934	6.11203	7.12902	NA	Mob4	Q6PEB6	12	0.0466446	-5.97441e-05	12	0.5	NA	Protein intensities vs. # MHCI peptides/tissue (Mouse)
Q9JLQ0	CD2-associated protein	Cd2ap	70.449	7.69249	8.12554	7.668	8.17606	8.06256	7.3946	7.9832	7.1711	7.86125	7.90018	8.15713	8.20633	7.65971	7.92446	Cd2ap	Q9JLQ0	14	0.0687459	6.10273e-05	14	0.365	NA	Protein intensities vs. # MHCI peptides/tissue (Mouse)
G3UVU2;G5E834;Q62203;D3YW09	Splicing factor 3A subunit 2	Sf3a2	51.278	7.42254	7.72414	7.31036	7.455	7.17931	7.27597	7.12737	7.39062	7.50508	7.97957	7.52421	7.62988	7.97264	8.28478	Sf3a2	G3UVU2	14	0.0119957	-2.75206e-05	14	0.709	NA	Protein intensities vs. # MHCI peptides/tissue (Mouse)
G3UW94;Q14C24;Q9D883;Q8BGJ9;E9Q5J3;E9Q1I7;E9PXR5;E9PUZ3;E9Q5Y2;F8WH71;E9Q809	Splicing factor U2AF 35 kDa subunit;Splicing factor U2AF 26 kDa subunit	U2af1;U2af1l4	27.825	7.27668	7.36163	6.76463	6.90081	6.90846	7.09585	7.24113	7.28419	7.45152	7.49716	6.93157	7.24115	8.02218	8.10747	U2af1	G3UW94	14	0.016183	-3.78682e-05	14	0.665	NA	Protein intensities vs. # MHCI peptides/tissue (Mouse)
Q11011;E9Q039;F6QYF8;E9Q6F4	Puromycin-sensitive aminopeptidase	Npepps	103.32	8.17426	8.38784	7.89075	8.59296	8.12789	8.13364	8.27907	8.19764	8.39662	7.73468	8.12028	7.63971	8.5469	8.72836	Npepps	Q11011	14	0.212361	0.000108921	14	0.0972	NA	Protein intensities vs. # MHCI peptides/tissue (Mouse)
Q3U8S0;Q9DCR2;G3XA56	AP-3 complex subunit sigma-1	Ap3s1;Ap3s1-ps2	21.732	6.48593	7.15228	6.58245	6.95778	7.0778	6.87753	NA	7.06929	6.88882	6.98378	7.8147	6.25085	6.7338	6.60819	Ap3s1	Q3U8S0	13	0.261702	0.000145209	13	0.0739	NA	Protein intensities vs. # MHCI peptides/tissue (Mouse)
P70441;Q3TG37	Na(+)/H(+) exchange regulatory cofactor NHE-RF1	Slc9a3r1	38.6	7.99	8.60151	8.12336	9.15018	9.17607	8.62849	8.27734	8.87808	8.44606	8.42052	8.43541	8.84706	8.79099	8.25517	Slc9a3r1	P70441	14	0.0765764	7.56347e-05	14	0.338	NA	Protein intensities vs. # MHCI peptides/tissue (Mouse)
Q9Z0U1	Tight junction protein ZO-2	Tjp2	131.28	7.42254	8.10975	7.89482	8.27512	7.85047	7.70394	8.72759	8.18684	7.76328	7.61159	7.33021	8.2569	7.38618	8.08875	Tjp2	Q9Z0U1	14	0.00054351	7.02791e-06	14	0.937	NA	Protein intensities vs. # MHCI peptides/tissue (Mouse)
P01869;P01868	Ig gamma-1 chain C region, membrane-bound form;Ig gamma-1 chain C region secreted form	Ighg1	43.386	6.88513	6.4002	7.20993	6.27199	6.57401	6.80384	6.92079	5.93214	7.9798	6.85817	7.46023	6.63812	7.28458	7.78	Ighg1	P01869	14	0.00183907	-1.85138e-05	14	0.884	NA	Protein intensities vs. # MHCI peptides/tissue (Mouse)
E9PYH8;Q60972	Histone-binding protein RBBP4	Rbbp4	51.771	8.14065	8.07825	8.04017	8.05612	7.95059	7.72227	8.00325	7.44373	8.36798	7.69403	8.52421	7.70294	8.85704	8.16086	Rbbp4	E9PYH8	14	0.0994796	8.69015e-05	14	0.272	NA	Protein intensities vs. # MHCI peptides/tissue (Mouse)
Q60715;Q60715-2;E9Q7B0	Prolyl 4-hydroxylase subunit alpha-1	P4ha1	60.909	7.17426	6.15278	6.89862	7.12021	7.02426	6.8622	7.73188	6.50276	7.7068	6.38452	6.83407	6.90865	7.17361	7.46912	P4ha1	Q60715	14	0.00308712	1.92488e-05	14	0.85	NA	Protein intensities vs. # MHCI peptides/tissue (Mouse)
B2RUK2;Q80TH2-2;B7ZNX6;Q80TH2;Q80TH2-1;B2RUJ2	Protein LAP2	Erbb2ip	162.18	6.81578	7.31632	7.04337	7.49121	7.01176	6.56288	7.27385	7.06515	6.57366	6.07816	7.09225	6.91902	6.89711	5.66173	Erbb2ip	B2RUK2	14	0.0772086	0.000103235	14	0.336	NA	Protein intensities vs. # MHCI peptides/tissue (Mouse)
P62962;Q5SX50;Q5SX49	Profilin-1;Profilin	Pfn1	14.957	9.01404	9.2169	9.11287	9.36232	8.82928	9.10188	9.41469	8.74941	9.18842	9.19034	9.58774	9.27603	9.69382	9.37962	Pfn1	P62962	14	0.201081	8.85582e-05	14	0.108	NA	Protein intensities vs. # MHCI peptides/tissue (Mouse)
Q8K199;D3YZZ0;F8WHQ0;D6RD08;D6RJ47	COX assembly mitochondrial protein 2 homolog	Cmc2;2310061C15Rik	9.4186	7.30493	7.03377	8.22518	6.6776	7.46888	6.2502	NA	7.83602	5.81777	7.14682	6.65871	7.68287	7.08524	7.01029	Cmc2	Q8K199	13	0.17873	-0.000203025	13	0.15	NA	Protein intensities vs. # MHCI peptides/tissue (Mouse)
Q60749	KH domain-containing, RNA-binding, signal transduction-associated protein 1	Khdrbs1	48.37	8.11494	7.80693	7.42439	7.89261	7.69458	7.48891	7.76078	8.38945	8.11722	7.85638	7.76298	7.78676	8.16787	8.36009	Khdrbs1	Q60749	14	0.0821014	-6.33379e-05	14	0.321	NA	Protein intensities vs. # MHCI peptides/tissue (Mouse)
Q99LY9;B1ARW4	NADH dehydrogenase [ubiquinone] iron-sulfur protein 5	Ndufs5	12.648	8.20545	8.26821	9.45142	8.2734	8.64589	8.43188	7.78949	8.82357	8.2373	8.49072	7.19045	8.86479	7.75263	8.32379	Ndufs5	Q99LY9	14	0.339696	-0.000240211	14	0.0287	NA	Protein intensities vs. # MHCI peptides/tissue (Mouse)
F8WIB9;Q3UDP0	WD repeat-containing protein 41	Wdr41	51.524	6.99701	6.6159	NA	6.32026	6.74427	6.93395	6.45558	6.57319	5.57682	6.44283	NA	NA	6.63906	6.03217	Wdr41	F8WIB9	11	0.0848775	9.31581e-05	11	0.385	NA	Protein intensities vs. # MHCI peptides/tissue (Mouse)
Q9QWG7-2;Q9QWG7	Sulfotransferase family cytosolic 1B member 1	Sult1b1	36.873	7.33943	8.83473	7.59648	9.15018	7.05688	8.18355	6.93248	7.31677	6.78476	7.80922	7.08002	8.31332	6.60089	7.66469	Sult1b1	Q9QWG7-2	14	0.0436101	0.000120831	14	0.474	NA	Protein intensities vs. # MHCI peptides/tissue (Mouse)
Q61823	Programmed cell death protein 4	Pdcd4	51.702	7.38582	7.9228	6.8252	7.7957	7.12668	7.65232	7.06409	6.46926	7.42925	7.2036	8.04649	7.09044	7.99811	7.3916	Pdcd4	Q61823	14	0.444605	0.000232957	14	0.0092	1	Protein intensities vs. # MHCI peptides/tissue (Mouse)
A3KML5;P63082;E9Q9C5;D3Z3B2	V-type proton ATPase 16 kDa proteolipid subunit	Atp6v0c	15.808	6.49931	7.46843	6.70258	7.55267	7.54529	7.06762	7.22182	7.44538	7.22766	6.68337	7.46707	6.88713	7.17831	5.89551	Atp6v0c	A3KML5	14	0.13286	0.000132088	14	0.2	NA	Protein intensities vs. # MHCI peptides/tissue (Mouse)
Q9WU28;H7BWX1	Prefoldin subunit 5	Pfdn5	17.356	7.35647	7.49055	7.90284	7.54659	7.47927	7.18479	7.46823	8.28265	7.7512	8.14823	7.82226	8.02582	7.7993	8.15761	Pfdn5	Q9WU28	14	0.292562	-0.000136361	14	0.0458	NA	Protein intensities vs. # MHCI peptides/tissue (Mouse)
P47754;Q5DQJ3;D6RCW7	F-actin-capping protein subunit alpha-2	Capza2	32.967	8.31674	8.32945	8.87972	8.44352	8.22529	8.28392	8.25231	9.26107	8.11013	8.36362	8.77816	8.65562	8.57019	8.50358	Capza2	P47754	14	0.0463764	-5.03922e-05	14	0.46	NA	Protein intensities vs. # MHCI peptides/tissue (Mouse)
Q3URD3;H7BX64;Q3URD3-2;D3Z7V3;F8WIH0	Sarcolemmal membrane-associated protein	Slmap	96.932	7.41198	7.78484	8.17513	7.04364	6.97884	7.06924	7.47379	8.35222	8.39969	6.03983	7.10571	8.5212	6.95727	8.45288	Slmap	Q3URD3	14	0.127273	-0.000200886	14	0.211	NA	Protein intensities vs. # MHCI peptides/tissue (Mouse)
Q8K4Z5	Splicing factor 3A subunit 1	Sf3a1	88.544	8.15537	8.1713	8.10629	8.00496	8.04236	7.73986	8.14185	8.34239	8.41767	8.01779	8.53884	8.17912	8.62577	8.46512	Sf3a1	Q8K4Z5	14	0.00829852	-1.65752e-05	14	0.757	NA	Protein intensities vs. # MHCI peptides/tissue (Mouse)
Q9CPW4;Q3UA72	Actin-related protein 2/3 complex subunit 5	Arpc5	16.288	8.2033	8.28165	7.88802	8.29848	8.06955	7.98191	8.14422	8.40759	8.10353	8.5035	8.60041	8.26848	8.66395	8.63581	Arpc5	Q9CPW4	14	0.0166972	2.39542e-05	14	0.66	NA	Protein intensities vs. # MHCI peptides/tissue (Mouse)
Q8C460;E9PZV1;Q8C460-2	ERI1 exoribonuclease 3	Eri3	37.189	6.98646	6.88849	6.99172	6.91018	7.34265	7.03743	7.12491	7.88251	7.60151	7.47756	7.34618	7.44711	7.49205	7.56523	Eri3	Q8C460	14	0.180613	-9.77683e-05	14	0.13	NA	Protein intensities vs. # MHCI peptides/tissue (Mouse)
Q3TDA7;Q9WVE8	Protein kinase C and casein kinase substrate in neurons protein 2	Pacsin2	55.832	7.97565	7.99131	8.49417	8.09501	8.34339	7.82418	8.13947	8.19119	8.05629	8.31882	8.10649	8.40581	7.9245	7.96951	Pacsin2	Q3TDA7	14	0.266507	-7.68231e-05	14	0.0588	NA	Protein intensities vs. # MHCI peptides/tissue (Mouse)
B2RRY4;Q9JLB2	MAGUK p55 subfamily member 5	Mpp5	77.229	6.34458	6.46252	5.86797	6.84762	7.26065	5.98929	7.43811	6.69216	6.50057	NA	NA	5.86523	5.53396	NA	Mpp5	B2RRY4	11	0.0486608	0.00010217	11	0.515	NA	Protein intensities vs. # MHCI peptides/tissue (Mouse)
Q8R4U7	Leucine zipper protein 1	Luzp1	119.31	6.70203	7.39716	6.57109	7.62475	7.40524	6.59685	7.31556	7.54203	6.85253	5.37468	6.40908	6.44801	6.47315	6.92363	Luzp1	Q8R4U7	14	0.0984466	0.000143016	14	0.275	NA	Protein intensities vs. # MHCI peptides/tissue (Mouse)
Q9R0P4;D3YVR9;D6RI64	Small acidic protein	Smap;1110004F10Rik	20.046	7.69109	6.90883	7.01217	6.44738	6.83408	6.70018	6.22424	NA	6.39669	NA	6.95974	NA	7.02356	7.23818	Smap	Q9R0P4	11	0.0818923	-9.66839e-05	11	0.394	NA	Protein intensities vs. # MHCI peptides/tissue (Mouse)
Q9CYN2	Signal peptidase complex subunit 2	Spcs2	24.977	7.25993	7.32837	6.30594	7.46249	6.63091	7.05944	7.25415	6.56056	7.24538	7.70801	7.08249	NA	7.19929	6.79862	Spcs2	Q9CYN2	13	0.0207714	4.2814e-05	13	0.639	NA	Protein intensities vs. # MHCI peptides/tissue (Mouse)
Q8VHE6	Dynein heavy chain 5, axonemal	Dnah5	527.55	6.83634	7.0606	NA	7.05231	5.49798	6.64381	5.29068	7.31317	6.66301	6.59947	7.45677	8.71943	7.3967	NA	Dnah5	Q8VHE6	12	0.0459833	-0.000139491	12	0.503	NA	Protein intensities vs. # MHCI peptides/tissue (Mouse)
Q3THK3;E9Q7N7	General transcription factor IIF subunit 1	Gtf2f1	57.241	6.62594	6.71799	5.88839	6.56162	6.60743	5.94231	6.19773	6.08378	6.92598	6.06183	7.15643	NA	7.39147	6.98523	Gtf2f1	Q3THK3	13	0.0765203	0.000101505	13	0.36	NA	Protein intensities vs. # MHCI peptides/tissue (Mouse)
Q5SYD0;Q5SYD0-2	Unconventional myosin-Id	Myo1d	116.08	7.71234	8.52896	7.10794	8.8582	7.92812	7.56325	8.00973	7.72792	7.1854	6.83591	7.1018	7.56951	6.13217	6.73642	Myo1d	Q5SYD0	14	0.0687241	0.00014265	14	0.365	NA	Protein intensities vs. # MHCI peptides/tissue (Mouse)
E9Q1P8		Irf2bp2	59.291	7.39006	7.51372	6.57358	7.37476	7.21647	6.96582	7.26501	7.37	NA	7.37645	7.48696	7.34056	7.78571	7.67721	Irf2bp2	E9Q1P8	13	0.0339764	4.33687e-05	13	0.547	NA	Protein intensities vs. # MHCI peptides/tissue (Mouse)
Q9WV03;Q05AF0;Q9WTJ8	Protein FAM50A;Protein FAM50B	Fam50a;Fam50b	40.251	6.957	7.02299	7.18204	7.21319	6.99726	6.6153	7.08891	7.29658	6.89988	7.64465	7.32927	7.32987	7.21141	7.79531	Fam50a	Q9WV03	14	0.0525252	-5.18442e-05	14	0.431	NA	Protein intensities vs. # MHCI peptides/tissue (Mouse)
P01837	Ig kappa chain C region		11.778	7.95318	8.29701	8.86118	8.63485	7.77267	7.95963	7.73492	6.55139	7.66405	7.48747	8.19364	7.80707	8.31387	8.44029	NA	P01837	14	0.167967	0.000175634	14	0.146	NA	Protein intensities vs. # MHCI peptides/tissue (Mouse)
Q80U27;Q3UHC4;Q61771	Kinesin-like protein KIF3B	Kif3b	86.544	7.01737	7.15551	6.4161	6.44738	7.21746	6.61315	8.5775	7.9344	6.89428	6.93202	5.51376	7.03553	6.68915	6.73786	Kif3b	Q80U27	14	0.0709714	-0.000142956	14	0.357	NA	Protein intensities vs. # MHCI peptides/tissue (Mouse)
Q0VG47;Q8BG05-2;Q5FB19;Q8BG05;B2RXM2;A2AL12;E9Q7H5;F8VPW0	Heterogeneous nuclear ribonucleoprotein A3	Hnrnpa3;Gm6793;Gm8991;Gm7551	37.086	9.58674	9.16505	8.87692	9.04266	8.99726	8.92052	9.1869	9.19871	9.43493	9.05558	9.12776	9.34447	9.57539	9.75803	Hnrnpa3	Q0VG47	14	0.0433193	-4.219e-05	14	0.475	NA	Protein intensities vs. # MHCI peptides/tissue (Mouse)
Q06138	Calcium-binding protein 39	Cab39	39.842	7.89573	8.3812	7.87832	8.5957	8.02117	7.89234	8.52186	8.56805	8.07218	8.55674	8.25473	8.24339	8.37265	8.06516	Cab39	Q06138	14	0.005446	1.48828e-05	14	0.802	NA	Protein intensities vs. # MHCI peptides/tissue (Mouse)
E9PVM4;E9Q8D6;B2M1R6;P61979-3;D3Z5X4;H3BKD0;H3BKI8		Hnrnpk;Gm7964	50.855	8.957	8.73274	8.82471	8.69965	8.74427	8.68088	8.65465	8.9225	8.95837	8.72723	9.00331	8.91744	9.23089	9.17988	Hnrnpk	E9PVM4	14	0.0244072	-2.15041e-05	14	0.594	NA	Protein intensities vs. # MHCI peptides/tissue (Mouse)
E0CZB3;E0CXL7;E9QJZ1;Q9EPV8;E0CY38;E0CYW1;E0CY91;E9Q068	Ubiquitin-like protein 5	Ubl5;Gm2001;Gm6803	13.052	6.5886	7.0606	7.1834	NA	7.22915	7.05779	NA	7.07125	7.03878	7.39704	6.75431	7.46252	7.32321	7.03153	Ubl5	E0CZB3	12	0.0592566	-4.57435e-05	12	0.446	NA	Protein intensities vs. # MHCI peptides/tissue (Mouse)
P67871;G3UXG7;G3UZJ5	Casein kinase II subunit beta	Csnk2b	24.942	6.57797	7.60667	7.00802	7.71652	6.77813	7.32253	6.86009	7.3226	6.37204	6.05146	6.82226	6.15566	6.32234	7.07053	Csnk2b	P67871	14	0.290507	0.000212551	14	0.0467	NA	Protein intensities vs. # MHCI peptides/tissue (Mouse)
P27870;Q3U9E2;E9PXI0;Q8VDU4	Proto-oncogene vav	Vav1	98.136	6.11595	6.38368	6.0618	6.65437	5.14006	6.45053	6.84072	6.11036	6.60752	NA	7.77816	5.88089	7.77278	6.33884	Vav1	P27870	13	0.192514	0.000242949	13	0.134	NA	Protein intensities vs. # MHCI peptides/tissue (Mouse)
Q8BTZ4;Q8BTZ4-2	Anaphase-promoting complex subunit 5	Anapc5	83.097	6.65726	6.86716	6.27941	6.7957	6.35763	6.47939	6.62212	6.44851	7.09115	5.96276	7.05446	NA	6.88657	6.71129	Anapc5	Q8BTZ4	13	0.151001	9.46628e-05	13	0.189	NA	Protein intensities vs. # MHCI peptides/tissue (Mouse)
Q60932;Q60932-2;F2Z471	Voltage-dependent anion-selective channel protein 1	Vdac1	32.351	9.16492	9.01194	9.98025	9.07645	9.25706	9.04603	8.72574	9.63726	8.77632	9.06518	8.58774	9.19021	8.90234	8.93955	Vdac1	Q60932	14	0.248499	-0.000135436	14	0.0696	NA	Protein intensities vs. # MHCI peptides/tissue (Mouse)
E0CYB9;Q6PCP5;E0CYI3;Q6PCP5-3;Q6PCP5-4;F7CTF8	Mitochondrial fission factor	Mff	35.878	7.3134	7.33374	7.7468	7.08094	7.46387	7.12944	7.57313	7.95726	NA	6.47086	6.81622	NA	6.57189	6.42142	Mff	E0CYB9	12	0.0576267	-9.44069e-05	12	0.452	NA	Protein intensities vs. # MHCI peptides/tissue (Mouse)
Q8K2Y9;Q8K2Y9-2;F7AVU1;F8WJD3	Malcavernin	Ccm2	49.917	6.11063	6.01955	5.57381	6.38469	6.36041	6.34878	6.60366	6.21051	NA	4.82427	7.34348	5.70776	6.91807	NA	Ccm2	Q8K2Y9	12	0.536265	0.000351435	12	0.00676	1	Protein intensities vs. # MHCI peptides/tissue (Mouse)
Q64435;Q8R0P3	UDP-glucuronosyltransferase 1-6	Ugt1a6;Ugt1a6a	60.438	5.87899	6.75757	5.57496	5.79603	5.83212	7.65652	6.97631	5.65003	NA	NA	NA	7.01993	6.02588	6.02512	Ugt1a6	Q64435	11	0.19531	0.00025517	11	0.174	NA	Protein intensities vs. # MHCI peptides/tissue (Mouse)
F6WMJ3;Q8K4I3	Rho guanine nucleotide exchange factor 6	Arhgef6	89.811	7.0272	6.69121	NA	5.38241	6.39719	7.05111	7.05259	6.4655	6.26888	NA	7.08002	NA	7.33834	NA	Arhgef6	F6WMJ3	10	0.00842269	4.04017e-05	10	0.801	NA	Protein intensities vs. # MHCI peptides/tissue (Mouse)
Q9ERR1;Q9ERR1-2	Nuclear distribution protein nudE-like 1	Ndel1	38.365	6.94149	7.44264	6.26602	5.64781	5.64666	7.55277	6.39832	8.01618	NA	NA	NA	6.725	NA	6.69467	Ndel1	Q9ERR1	10	0.0407756	-0.000126793	10	0.576	NA	Protein intensities vs. # MHCI peptides/tissue (Mouse)
Q8BVQ5	Protein phosphatase methylesterase 1	Ppme1	42.256	7.43666	7.61568	6.96719	7.41549	7.56568	7.00121	7.28933	8.07518	7.37774	7.61404	7.4934	7.32364	7.60535	7.31954	Ppme1	Q8BVQ5	14	0.0370075	-3.98943e-05	14	0.51	NA	Protein intensities vs. # MHCI peptides/tissue (Mouse)
A2RTT4;P61089	Ubiquitin-conjugating enzyme E2 N	Ube2n	17.138	8.24449	8.16662	8.87972	7.94697	8.26597	8.10038	8.11745	8.84812	8.38728	8.74019	8.32834	8.70012	8.57193	8.39312	Ube2n	A2RTT4	14	0.538243	-0.000164137	14	0.00282	1	Protein intensities vs. # MHCI peptides/tissue (Mouse)
P12382	6-phosphofructokinase, liver type	Pfkl	85.359	8.04623	8.33904	7.29	7.72268	7.60743	7.77937	7.81992	8.12334	7.74295	6.81499	7.76298	6.96405	7.82039	7.24817	Pfkl	P12382	14	0.124588	0.000114876	14	0.216	NA	Protein intensities vs. # MHCI peptides/tissue (Mouse)
Q5SQB7;Q61937;Q5SQB5;Q5SQB0;Q9DAY9;E9Q5T3	Nucleophosmin	Npm1;Gm5611	32.56	8.77458	8.48607	8.3587	8.50825	8.42281	8.56686	8.2927	8.32364	8.6401	9.03571	8.69431	8.23194	9.20741	8.87417	Npm1	Q5SQB7	14	0.00141304	8.22691e-06	14	0.898	NA	Protein intensities vs. # MHCI peptides/tissue (Mouse)
Q5HZH8;Q9Z1B5	Mitotic spindle assembly checkpoint protein MAD2A	Mad2l1	23.598	6.39915	6.60347	5.82927	7.13938	6.19585	6.43936	6.25965	7.63337	6.67551	5.95134	7.16874	NA	7.317	6.73953	Mad2l1	Q5HZH8	13	0.0622768	0.000102665	13	0.411	NA	Protein intensities vs. # MHCI peptides/tissue (Mouse)
Q9D7L8;E9PYC7	Transmembrane and immunoglobulin domain-containing protein 1	Tmigd1	29.05	8.60253	8.51372	8.92604	8.08803	7.48729	8.54312	7.83939	NA	NA	8.79498	7.81622	9.0298	8.23089	8.19212	Tmigd1	Q9D7L8	12	0.453701	-0.000253992	12	0.0163	NA	Protein intensities vs. # MHCI peptides/tissue (Mouse)
O88271	Craniofacial development protein 1	Cfdp1	32.921	7.49998	7.10254	7.34565	6.97863	7.13152	6.95124	7.15356	8.01941	7.39042	7.42431	7.56668	7.22881	7.61803	8.01603	Cfdp1	O88271	14	0.13214	-9.25467e-05	14	0.201	NA	Protein intensities vs. # MHCI peptides/tissue (Mouse)
Q8VEJ9	Vacuolar protein sorting-associated protein 4A	Vps4a	48.906	6.38878	6.70368	6.93412	6.78169	7.05258	6.40886	6.73601	6.90506	6.67544	6.76567	7.18916	6.62815	6.70544	6.39846	Vps4a	Q8VEJ9	14	0.00922536	1.72367e-05	14	0.744	NA	Protein intensities vs. # MHCI peptides/tissue (Mouse)
Q99M46;E9Q898;P97760	DNA-directed RNA polymerase II subunit RPB3	Polr2c	31.443	6.51465	6.4686	6.55907	6.85218	6.7501	6.47888	6.23671	5.95987	6.86078	NA	7.23434	NA	7.29126	6.85986	Polr2c	Q99M46	12	0.123244	0.000105612	12	0.263	NA	Protein intensities vs. # MHCI peptides/tissue (Mouse)
A3KGB1;P61759;Q3TIR6	Prefoldin subunit 3	Vbp1	22.435	7.26932	6.79602	7.57729	7.22103	7.51103	6.59003	7.37494	7.91438	7.18377	7.56774	7.45328	7.23758	7.5542	7.71045	Vbp1	A3KGB1	14	0.166474	-0.000107143	14	0.148	NA	Protein intensities vs. # MHCI peptides/tissue (Mouse)
Q61768;E9QAK5	Kinesin-1 heavy chain	Kif5b	109.55	8.4956	8.52828	8.05721	8.4357	8.41474	7.98584	8.44643	7.91438	8.27679	8.05293	8.0411	7.76302	8.17399	8.14434	Kif5b	Q61768	14	0.0763528	5.01715e-05	14	0.339	NA	Protein intensities vs. # MHCI peptides/tissue (Mouse)
O35887;Q3TUF3;G3UWR0;G3UWV3;G3UY49	Calumenin	Calu	37.063	8.79497	8.30048	9.07627	8.18388	8.40716	8.17856	8.61976	8.50973	8.50026	8.71773	8.42056	8.98973	8.54506	9.28234	Calu	O35887	14	0.294882	-0.000135747	14	0.0448	NA	Protein intensities vs. # MHCI peptides/tissue (Mouse)
E9QAU4;A2AQ25;A2AQ25-2;A2AQ25-3;D3Z781;A2AQ25-4;A2AQ25-8;A2AQ25-5;F8WHU1;A2AQ25-6;A2AQ25-9	Sickle tail protein	Etl4;Skt	218.44	6.76113	7.35253	6.30498	7.13545	6.69786	6.66068	6.83958	7.73106	NA	6.49421	6.12807	6.7309	6.04297	6.56187	Etl4	E9QAU4	13	0.0182825	-4.91808e-05	13	0.66	NA	Protein intensities vs. # MHCI peptides/tissue (Mouse)
G5E881;Q3TUH1;G3UYJ1	Mitochondrial translocator assembly and maintenance protein 41 homolog	1500001M20Rik;Tamm41	37.896	6.34601	7.08017	5.83359	7.03578	6.75299	6.25783	6.69752	6.34372	6.9199	6.51609	6.29768	5.75942	6.46429	5.94494	1500001M20Rik	G5E881	14	0.0822361	9.12798e-05	14	0.32	NA	Protein intensities vs. # MHCI peptides/tissue (Mouse)
Q08122-4;Q08122;Q08122-2;E0CXS9;F8WIE2;E0CXS2;E0CY14;E0CXU1;Q3TY99;F6TS96	Transducin-like enhancer protein 3	Tle3	84.507	6.42871	6.63641	5.71377	7.19157	5.92662	6.24305	6.47321	5.8282	5.83661	5.21257	7.13729	5.73193	7.4435	6.5004	Tle3	Q08122-4	14	0.539471	0.000358286	14	0.00277	1	Protein intensities vs. # MHCI peptides/tissue (Mouse)
Q9CT10	Ran-binding protein 3	Ranbp3	52.572	7.72747	7.22107	7.18056	7.41134	7.26065	7.05279	7.10729	7.48262	7.67716	7.36291	7.80702	7.58079	8.03192	7.81908	Ranbp3	Q9CT10	14	0.0160741	-2.88446e-05	14	0.666	NA	Protein intensities vs. # MHCI peptides/tissue (Mouse)
Q9JIL4	Na(+)/H(+) exchange regulatory cofactor NHE-RF3	Pdzk1	56.498	8.14314	7.28524	8.05721	9.0092	9.69128	8.83814	7.4847	7.9344	7.29273	7.15704	7.96945	7.37606	7.3835	7.50358	Pdzk1	Q9JIL4	14	0.16854	0.000236245	14	0.145	NA	Protein intensities vs. # MHCI peptides/tissue (Mouse)
P01635	Ig kappa chain V-V region K2		12.581	6.30195	6.81405	6.60421	6.9296	6.00434	6.10641	6.63634	NA	6.77161	5.93165	7.08902	6.38801	6.87866	7.18765	NA	P01635	13	0.112961	0.000105055	13	0.262	NA	Protein intensities vs. # MHCI peptides/tissue (Mouse)
Q20BD0;Q80XR6;Q544Z3;Q99020;Q9D6G1	Heterogeneous nuclear ribonucleoprotein A/B	Hnrnpab	36.21	8.6333	8.50084	8.26491	8.455	8.20647	8.36703	8.34775	8.37903	8.40274	8.63546	8.45328	8.46781	9.02769	8.86945	Hnrnpab	Q20BD0	14	0.000186296	2.32562e-06	14	0.963	NA	Protein intensities vs. # MHCI peptides/tissue (Mouse)
D3Z5F7;G3UY42;Q8CCS6;Q8CCS6-2;D3YUB9;G3UWS5;D3Z055	Polyadenylate-binding protein 2	Gm20521;Pabpn1	37.244	7.9087	7.75353	7.80026	7.64958	7.73836	7.65652	7.72882	7.77838	7.69145	6.36858	7.50908	8.10589	8.23845	8.09161	Gm20521	D3Z5F7	14	0.0237863	5.08686e-05	14	0.599	NA	Protein intensities vs. # MHCI peptides/tissue (Mouse)
P70268-2;P70268;D6RH37	Serine/threonine-protein kinase N1	Pkn1	105.01	6.21487	6.84472	5.70438	7.10527	6.54273	6.40637	6.97282	6.80156	6.38145	5.76117	6.83987	6.84334	NA	6.42465	Pkn1	P70268-2	13	0.295385	0.000174432	13	0.0549	NA	Protein intensities vs. # MHCI peptides/tissue (Mouse)
Q64522	Histone H2A type 2-B	Hist2h2ab	14.013	6.36892	7.39716	7.7133	8.08978	7.37473	7.11949	6.96219	6.62479	NA	6.81756	7.35153	6.32454	6.85576	7.22017	Hist2h2ab	Q64522	13	0.296611	0.000213981	13	0.0543	NA	Protein intensities vs. # MHCI peptides/tissue (Mouse)
Q9EPC1;Q3UF75	Alpha-parvin	Parva	42.329	7.94932	7.85448	7.44766	7.34564	8.00376	7.72939	8.62991	6.96142	7.92955	7.37222	7.847	8.23688	7.41703	8.4886	Parva	Q9EPC1	14	0.0377797	6.81731e-05	14	0.506	NA	Protein intensities vs. # MHCI peptides/tissue (Mouse)
B1AV55;Q8R059	UDP-glucose 4-epimerase	Gale	38.224	6.43673	7.45734	7.29482	7.73276	6.32792	6.60302	NA	5.33661	5.67766	6.87095	NA	NA	6.26085	NA	Gale	B1AV55	10	0.195487	0.000248396	10	0.201	NA	Protein intensities vs. # MHCI peptides/tissue (Mouse)
Q9CRB9;E9Q4H4;Q9D9P1	Coiled-coil-helix-coiled-coil-helix domain-containing protein 3, mitochondrial	Chchd3	26.334	8.79497	8.36661	9.69016	8.38375	8.77267	8.33759	8.00973	8.94788	7.54843	8.29252	7.45328	8.83067	7.88832	8.21345	Chchd3	Q9CRB9	14	0.184951	-0.000191625	14	0.125	NA	Protein intensities vs. # MHCI peptides/tissue (Mouse)
Q8BMP6	Golgi resident protein GCP60	Acbd3	60.18	7.7652	8.20126	7.20481	7.75603	7.70434	7.50162	7.92472	7.68147	7.61102	7.84649	7.5417	7.52544	7.35868	7.83823	Acbd3	Q8BMP6	14	0.0211341	2.73244e-05	14	0.62	NA	Protein intensities vs. # MHCI peptides/tissue (Mouse)
O70200;Q4FJL9;G3UYJ2;Q9EQW9	Allograft inflammatory factor 1	Aif1	16.91	7.26746	NA	NA	NA	6.84118	7.40812	6.52028	6.57512	7.04689	7.21107	8.10649	NA	8.01221	8.55555	Aif1	O70200	10	0.150217	0.000193605	10	0.268	NA	Protein intensities vs. # MHCI peptides/tissue (Mouse)
Q04857;E9Q7R6	Collagen alpha-1(VI) chain	Col6a1	108.49	7.86389	7.44181	7.97914	6.78347	7.68122	7.61446	7.85667	6.06527	8.14061	7.01108	7.21234	7.54199	6.72994	8.2331	Col6a1	Q04857	14	0.00238362	-2.26752e-05	14	0.868	NA	Protein intensities vs. # MHCI peptides/tissue (Mouse)
Q9CYA6	Zinc finger CCHC domain-containing protein 8	Zcchc8	78.025	6.51645	6.86086	NA	6.98425	6.81206	6.40897	6.84149	6.13123	6.38703	5.61693	6.61754	NA	7.17399	NA	Zcchc8	Q9CYA6	11	0.402914	0.000202389	11	0.0359	NA	Protein intensities vs. # MHCI peptides/tissue (Mouse)
Q02614	SAP30-binding protein	Sap30bp	33.832	6.41799	6.90883	5.99366	6.73673	6.7587	6.23413	5.42457	NA	6.46455	6.41519	6.32622	6.70204	7.24217	6.81794	Sap30bp	Q02614	13	0.00202572	1.56701e-05	13	0.884	NA	Protein intensities vs. # MHCI peptides/tissue (Mouse)
E9QLZ1;P62500;D3Z0V7;P62500-3;P62500-2;Q3UXU0;D3YW86	TSC22 domain family protein 1	Tsc22d1	109.81	7.40796	6.61725	7.63247	6.6776	7.56964	6.40542	6.87313	7.4882	7.1884	7.14316	7.13438	6.75663	7.26741	7.85983	Tsc22d1	E9QLZ1	14	0.184933	-0.000139488	14	0.125	NA	Protein intensities vs. # MHCI peptides/tissue (Mouse)
Q6PIU9	Uncharacterized protein FLJ45252 homolog		37.704	7.02067	6.46794	5.91542	6.2355	6.84585	6.28977	7.41088	NA	NA	NA	7.10959	6.33001	6.58355	6.75936	NA	Q6PIU9	11	0.0515168	8.48302e-05	11	0.502	NA	Protein intensities vs. # MHCI peptides/tissue (Mouse)
E9PWQ3		Col6a3	286.77	8.29804	8.2169	8.53925	7.31128	8.24795	8.20415	8.45574	7.47928	9.02556	8.24671	8.33391	8.91054	8.00265	9.09256	Col6a3	E9PWQ3	14	0.0761139	-0.000105995	14	0.34	NA	Protein intensities vs. # MHCI peptides/tissue (Mouse)
A2A895;P63024;B0QZN5;P63044;Q8CHR4;F6Q6A5	Vesicle-associated membrane protein 3;Vesicle-associated membrane protein 2	Vamp3;Vamp2	11.48	7.60852	7.54631	7.51407	7.76352	7.47054	7.21236	7.56425	7.19874	7.33376	NA	7.68414	6.18218	7.3967	7.34492	Vamp3	A2A895	13	0.17984	0.000129638	13	0.149	NA	Protein intensities vs. # MHCI peptides/tissue (Mouse)
B2RTB0;Q3UHX2	28 kDa heat- and acid-stable phosphoprotein	Pdap1	20.605	8.05544	7.90599	8.45884	7.86997	7.92036	7.81267	7.96219	8.60508	8.01083	8.97957	8.00724	8.35396	8.27436	8.81551	Pdap1	B2RTB0	14	0.342104	-0.000165023	14	0.028	NA	Protein intensities vs. # MHCI peptides/tissue (Mouse)
Q8BG73;E9Q5U7	SH3 domain-binding glutamic acid-rich-like protein 2	Sh3bgrl2	12.255	6.89899	7.63796	7.12859	7.29083	7.6422	7.27897	7.27907	8.09184	6.57235	7.54259	7.35986	7.59179	6.82055	7.02854	Sh3bgrl2	Q8BG73	14	0.00016828	3.86855e-06	14	0.965	NA	Protein intensities vs. # MHCI peptides/tissue (Mouse)
Q3UMM1;Q922F4	Tubulin beta-6 chain	Tubb6	50.09	7.42644	7.12382	7.0873	6.65198	7.09121	6.62252	6.50525	7.77274	7.61662	6.01458	7.2831	NA	6.90501	7.74976	Tubb6	Q3UMM1	13	0.0537605	-9.13807e-05	13	0.446	NA	Protein intensities vs. # MHCI peptides/tissue (Mouse)
B9EJX8;Q9D0W5	Peptidyl-prolyl cis-trans isomerase;Peptidyl-prolyl cis-trans isomerase-like 1	Ppil1	18.237	7.37286	7.6779	7.88251	7.50489	7.42035	7.25753	7.07252	7.74941	7.57169	7.30433	7.34708	7.18246	7.48362	7.72836	Ppil1	B9EJX8	14	0.0612939	-4.36693e-05	14	0.393	NA	Protein intensities vs. # MHCI peptides/tissue (Mouse)
A2AJA8;Q9DAK9	14 kDa phosphohistidine phosphatase	Phpt1	13.996	8.28031	7.50302	8.9081	7.73276	8.4571	7.52201	7.92079	8.76989	8.11132	8.29609	7.94192	8.22187	8.31387	8.04022	Phpt1	A2AJA8	14	0.484587	-0.000217074	14	0.00569	1	Protein intensities vs. # MHCI peptides/tissue (Mouse)
Q8BVF2	Phosducin-like protein 3	Pdcl3	27.581	7.07619	7.16505	7.32865	8.04655	7.26861	6.66887	7.24862	6.73914	6.92919	7.11368	7.29132	6.9179	7.15853	7.37331	Pdcl3	Q8BVF2	14	0.131042	9.07866e-05	14	0.203	NA	Protein intensities vs. # MHCI peptides/tissue (Mouse)
Q8BGZ4;G3X8W7;Q8BGZ4-2	Cell division cycle protein 23 homolog	Cdc23	68.561	6.64687	7.02081	6.69343	7.18105	6.80446	6.36663	6.56216	7.03287	7.61289	6.07376	6.81011	5.71145	7.13183	6.91709	Cdc23	Q8BGZ4	14	0.0240893	5.62272e-05	14	0.596	NA	Protein intensities vs. # MHCI peptides/tissue (Mouse)
Q9DCS9;D3YUK4	NADH dehydrogenase [ubiquinone] 1 beta subcomplex subunit 10	Ndufb10	21.024	8.4564	8.4351	9.66572	8.23378	8.88364	8.4544	7.90471	8.85756	8.16175	8.40894	8.08084	8.86863	8.30753	8.18297	Ndufb10	Q9DCS9	14	0.216497	-0.000158194	14	0.0936	NA	Protein intensities vs. # MHCI peptides/tissue (Mouse)
Q9JHH9	Coatomer subunit zeta-2	Copz2	22.934	6.87806	6.62924	6.63425	NA	6.85047	6.29735	6.66422	NA	NA	7.80137	5.66753	6.85162	6.96873	6.96198	Copz2	Q9JHH9	11	0.485415	-0.000282951	11	0.0172	NA	Protein intensities vs. # MHCI peptides/tissue (Mouse)
Q9D0T1;E9PZS4	NHP2-like protein 1	Nhp2l1	14.173	7.54748	7.54105	7.17395	7.50151	7.6422	7.66068	7.59373	7.41539	7.97168	8.32409	8.2196	7.73271	8.38081	8.31875	Nhp2l1	Q9D0T1	14	0.0127848	3.2926e-05	14	0.7	NA	Protein intensities vs. # MHCI peptides/tissue (Mouse)
P56677;Q543E3	Suppressor of tumorigenicity 14 protein homolog	St14	94.654	6.23891	7.42311	NA	7.59296	6.58685	6.80384	6.04731	7.04278	NA	6.23983	6.40518	6.72059	5.27267	6.75387	St14	P56677	12	0.0192674	6.78841e-05	12	0.667	NA	Protein intensities vs. # MHCI peptides/tissue (Mouse)
A2A9F5;O35685	Nuclear migration protein nudC	Nudc	38.358	8.41198	8.19249	8.53309	7.88846	8.05113	7.81267	8.1124	8.92451	8.45692	8.95911	8.34258	8.70012	8.87642	8.99399	Nudc	A2A9F5	14	0.393383	-0.000190483	14	0.0164	NA	Protein intensities vs. # MHCI peptides/tissue (Mouse)
Q5SUR0	Phosphoribosylformylglycinamidine synthase	Pfas	144.63	7.70219	7.41875	6.64763	7.57615	7.43852	7.3654	7.09951	7.46194	7.85913	7.27757	7.88877	6.78815	7.7617	7.44873	Pfas	Q5SUR0	14	0.0904102	8.34109e-05	14	0.296	NA	Protein intensities vs. # MHCI peptides/tissue (Mouse)
B1AXB8;Q6NVE8;Q6NVE8-2	WD repeat-containing protein 44	Wdr44	101.55	7.33307	7.3348	7.22038	7.10779	7.09645	7.07246	7.64804	7.68147	7.05125	6.93607	7.42804	6.8485	7.23089	7.41659	Wdr44	B1AXB8	14	0.0390654	3.68474e-05	14	0.498	NA	Protein intensities vs. # MHCI peptides/tissue (Mouse)
Q564E5;Q9WUK2;Q80U88;Q9WUK2-2	Eukaryotic translation initiation factor 4H	Eif4h	27.341	7.81655	7.94163	8.09961	7.8537	7.5952	7.75343	7.54216	8.25363	7.74017	8.31495	8.21173	8.02449	8.1434	8.50724	Eif4h	Q564E5	14	0.0474397	-4.68049e-05	14	0.454	NA	Protein intensities vs. # MHCI peptides/tissue (Mouse)
Q8WTY4;E0CYY1	Anamorsin	Ciapin1	33.429	7.06147	7.16347	7.58562	7.6273	7.72935	7.07565	7.09424	7.62147	6.954	7.22562	7.28102	5.99234	7.42684	7.31815	Ciapin1	Q8WTY4	14	0.0623751	8.13004e-05	14	0.389	NA	Protein intensities vs. # MHCI peptides/tissue (Mouse)
Q7TQI3;D3YWF6	Ubiquitin thioesterase OTUB1	Otub1	31.27	8.00047	8.02299	8.19042	8.05706	7.95241	7.86994	7.92472	8.07518	7.17854	7.74743	8.04828	7.76302	8.11896	7.80091	Otub1	Q7TQI3	14	0.121266	6.55933e-05	14	0.222	NA	Protein intensities vs. # MHCI peptides/tissue (Mouse)
O35452;E9Q2T3;E9Q1J9		Tnxb	435.47	7.64595	7.0164	7.93227	5.7977	7.50547	7.15931	7.53261	6.7212	8.06695	7.31183	8.13945	8.5733	7.35868	7.97452	Tnxb	O35452	14	0.105496	-0.000169569	14	0.257	NA	Protein intensities vs. # MHCI peptides/tissue (Mouse)
B9EIE8;Q9DA03	LYR motif-containing protein 7	Lyrm7	14.85	6.32147	6.70682	7.09869	5.81796	6.6422	6.72939	6.0735	6.45781	6.07905	NA	5.62988	NA	5.3687	NA	Lyrm7	B9EIE8	11	0.0990166	-0.000123685	11	0.346	NA	Protein intensities vs. # MHCI peptides/tissue (Mouse)
Q9DCT2	NADH dehydrogenase [ubiquinone] iron-sulfur protein 3, mitochondrial	Ndufs3	30.149	8.08479	8.10435	9.09961	7.91282	8.5952	8.23166	7.71191	8.68496	7.66736	7.60166	7.23376	8.46733	7.4435	7.54228	Ndufs3	Q9DCT2	14	0.132754	-0.000148242	14	0.2	NA	Protein intensities vs. # MHCI peptides/tissue (Mouse)
P60766;Q3UL78	Cell division control protein 42 homolog	Cdc42	21.258	8.27668	7.9228	7.53618	8.42369	8.0379	8.06273	7.74569	7.69185	8.04328	7.84074	8.26077	7.5117	8.50237	7.83137	Cdc42	P60766	14	0.257735	0.000118787	14	0.0638	NA	Protein intensities vs. # MHCI peptides/tissue (Mouse)
Q4G0C5;Q9D868-2;A2BGI8;A2BGJ0;Q9D868;A2BGI9	Peptidyl-prolyl cis-trans isomerase;Peptidyl-prolyl cis-trans isomerase H	Ppih	19.208	7.07908	6.95459	7.19944	7.70606	6.42749	6.72227	6.92472	7.03601	7.6436	7.57846	7.70228	6.69293	7.80847	7.31716	Ppih	Q4G0C5	14	6.68181e-05	2.70087e-06	14	0.978	NA	Protein intensities vs. # MHCI peptides/tissue (Mouse)
A2BH28;Q9Z1F9	SUMO-activating enzyme subunit 2	Uba2	70.568	8.14561	8.07245	7.69659	7.82887	7.67781	7.5203	8.06124	7.47858	8.06298	7.47421	8.22615	7.40217	8.5542	7.91314	Uba2	A2BH28	14	0.113419	8.65334e-05	14	0.239	NA	Protein intensities vs. # MHCI peptides/tissue (Mouse)
P45377	Aldose reductase-related protein 2	Akr1b8	36.12	8.64829	8.58865	7.75432	7.52464	7.71389	7.92279	7.71888	7.60508	7.74846	6.4283	7.7003	8.0958	6.7879	7.32097	Akr1b8	P45377	14	0.00404943	2.83469e-05	14	0.829	NA	Protein intensities vs. # MHCI peptides/tissue (Mouse)
O55222;F6Q5Z1	Integrin-linked protein kinase	Ilk	51.373	7.86952	8.07439	7.42835	7.14789	7.97021	7.73986	8.47819	7.08127	8.4321	7.59661	8.09145	8.27152	7.92295	8.59006	Ilk	O55222	14	0.0112375	3.76583e-05	14	0.718	NA	Protein intensities vs. # MHCI peptides/tissue (Mouse)
Q922Q8;Q3TF84	Leucine-rich repeat-containing protein 59	Lrrc59	34.877	7.66052	7.53235	6.99299	8.08272	7.37883	7.6887	6.45542	6.91836	7.53521	8.60166	6.94532	7.32859	7.33235	7.26203	Lrrc59	Q922Q8	14	0.0183985	-5.40315e-05	14	0.644	NA	Protein intensities vs. # MHCI peptides/tissue (Mouse)
Q9QZH3	Peptidyl-prolyl cis-trans isomerase E	Ppie	33.448	7.09876	6.99365	NA	6.77088	6.49551	6.85167	6.6823	6.28531	6.30938	NA	7.27314	NA	7.68986	NA	Ppie	Q9QZH3	10	0.198353	0.000149998	10	0.197	NA	Protein intensities vs. # MHCI peptides/tissue (Mouse)
Q8K019;Q8K019-2;H7BX81;Q8K019-3	Bcl-2-associated transcription factor 1	Bclaf1	106	7.92948	7.96469	7.2707	7.88144	7.7263	7.59373	7.83987	8.11952	7.91205	7.66247	8.09466	6.84155	8.06104	8.037	Bclaf1	Q8K019	14	0.109723	8.87487e-05	14	0.247	NA	Protein intensities vs. # MHCI peptides/tissue (Mouse)
G3X8U4;Q91XA2	Golgi membrane protein 1	Golm1	44.326	6.47107	8.26322	7.0396	7.75979	6.52609	6.60163	NA	6.51424	NA	NA	NA	7.62655	6.92601	6.88716	Golm1	G3X8U4	10	0.0490803	0.000111078	10	0.538	NA	Protein intensities vs. # MHCI peptides/tissue (Mouse)
Q61391	Neprilysin	Mme	85.701	6.32483	5.3659	5.48373	7.992	7.76991	6.7467	7.26501	6.90848	6.75537	NA	6.32542	NA	4.68304	7.01263	Mme	Q61391	12	0.0268289	0.000126132	12	0.611	NA	Protein intensities vs. # MHCI peptides/tissue (Mouse)
H3BJW3;H3BJ30;Q6NVF9	Cleavage and polyadenylation specificity factor subunit 6	Cpsf6	63.413	7.58494	7.65712	6.71338	7.58182	7.24703	7.26583	7.25415	7.95726	7.95583	7.33531	7.93735	7.59179	8.47718	7.96825	Cpsf6	H3BJW3	14	0.0093344	3.18964e-05	14	0.742	NA	Protein intensities vs. # MHCI peptides/tissue (Mouse)
P46638;Q78ZJ8;P62492;Q0PD45;G3UZD3;E9Q3P9;F8WGS1;G3UY29;G3UZL4	Ras-related protein Rab-11B;Ras-related protein Rab-11A	Rab11b;Rab11a	24.489	8.2963	8.56613	8.60707	8.91544	8.78084	8.31709	8.86393	8.68147	8.63834	8.46053	8.64766	8.76788	8.58729	8.73705	Rab11b	P46638	14	0.0298915	2.39142e-05	14	0.554	NA	Protein intensities vs. # MHCI peptides/tissue (Mouse)
Q3UMJ4;Q8R0A0	General transcription factor IIF subunit 2	Gtf2f2	28.381	6.94542	7.18654	6.66381	6.9775	6.7501	6.29598	6.49049	6.65734	7.36468	8.11567	7.6317	6.98896	7.20337	8.05598	Gtf2f2	Q3UMJ4	14	0.0232327	-6.29541e-05	14	0.603	NA	Protein intensities vs. # MHCI peptides/tissue (Mouse)
E9PVX3;Q99M28;Q99M28-2	RNA-binding protein with serine-rich domain 1	Rnps1	40.272	7.52128	7.614	7.3341	7.47348	6.91445	7.38221	6.8109	7.95166	8.00933	8.74019	7.83698	7.74305	8.04146	7.69651	Rnps1	E9PVX3	14	0.183518	-0.000157189	14	0.126	NA	Protein intensities vs. # MHCI peptides/tissue (Mouse)
Q3TAI4;A2AUD5;A2AUD6;Q9CYZ2	Tumor protein D54	Tpd52l2	22.466	8.38865	7.95459	8.54532	7.47709	8.1606	7.81846	8.31873	8.62944	8.22832	8.66247	8.25803	8.63646	8.24954	8.87885	Tpd52l2	Q3TAI4	14	0.411941	-0.000180926	14	0.0133	NA	Protein intensities vs. # MHCI peptides/tissue (Mouse)
O88569;F6U106;O88569-2;O88569-3	Heterogeneous nuclear ribonucleoproteins A2/B1	Hnrnpa2b1	37.402	9.50324	9.1603	9.35777	9.1517	9.14804	9.07565	9.16943	9.72158	9.36468	9.11258	9.33483	9.33346	9.67092	9.63309	Hnrnpa2b1	O88569	14	0.117411	-5.66501e-05	14	0.23	NA	Protein intensities vs. # MHCI peptides/tissue (Mouse)
Q8CAQ8-2;E9QAY3;E9Q800;E9QAY6		Immt	82.928	9.33626	9.0097	9.84786	8.89123	9.25434	8.98191	8.72076	9.2451	8.65224	8.68584	8.51822	8.99974	8.62269	8.5216	Immt	Q8CAQ8-2	14	0.133841	-0.00010369	14	0.198	NA	Protein intensities vs. # MHCI peptides/tissue (Mouse)
P62307;Q497K3	Small nuclear ribonucleoprotein F	Snrpf	9.7251	6.47046	6.74533	6.52005	6.79914	6.68122	6.49676	6.78227	6.94558	6.80531	7.08449	6.43174	6.32891	7.62115	7.3297	Snrpf	P62307	14	2.08583e-08	3.95194e-08	14	1	NA	Protein intensities vs. # MHCI peptides/tissue (Mouse)
Q3TRJ7;Q62419	Endophilin-A2	Sh3gl1	41.518	7.25035	6.84472	6.85866	7.35903	7.1684	6.92952	7.2808	7.52267	7.59959	7.2439	7.48371	7.26938	7.63035	7.46912	Sh3gl1	Q3TRJ7	14	0.0122101	-2.15957e-05	14	0.707	NA	Protein intensities vs. # MHCI peptides/tissue (Mouse)
E9QQ10		Akap9	434.13	6.86965	7.51513	6.57106	7.04655	6.91247	6.25223	6.62677	6.33955	7.00129	NA	6.71011	6.6447	6.81639	6.87147	Akap9	E9QQ10	13	0.0101803	2.525e-05	13	0.743	NA	Protein intensities vs. # MHCI peptides/tissue (Mouse)
Q8BTS4	Nuclear pore complex protein Nup54	Nup54	55.731	7.26746	7.23469	7.26996	7.15473	7.19932	6.81846	7.08891	7.56932	7.4804	7.32734	7.61028	7.82223	7.76838	7.81908	Nup54	Q8BTS4	14	0.103893	-7.29554e-05	14	0.261	NA	Protein intensities vs. # MHCI peptides/tissue (Mouse)
P62774	Myotrophin	Mtpn	12.861	7.93753	7.76553	7.89347	7.85218	8.16396	8.06924	8.01612	8.42119	7.96756	8.14895	8.35637	8.41297	8.18259	8.38206	Mtpn	P62774	14	0.0104525	-1.69243e-05	14	0.728	NA	Protein intensities vs. # MHCI peptides/tissue (Mouse)
Q8BWR8	Rhophilin-2	Rhpn2	76.956	4.56783	7.42743	5.97915	7.10442	6.51735	6.34265	NA	5.44166	5.83732	6.47011	NA	6.37014	5.06728	NA	Rhpn2	Q8BWR8	11	0.199199	0.000283361	11	0.169	NA	Protein intensities vs. # MHCI peptides/tissue (Mouse)
Q61107	Guanylate-binding protein 4	Gbp4	70.801	5.98496	7.88551	5.37983	6.07673	6.43363	5.96892	NA	NA	6.11269	7.13692	6.44264	5.45388	7.56844	6.65055	Gbp4	Q61107	12	0.0735688	0.000156063	12	0.394	NA	Protein intensities vs. # MHCI peptides/tissue (Mouse)
Q9JIH2	Nuclear pore complex protein Nup50	Nup50	49.485	7.54157	6.3653	6.13319	7.42773	7.20647	6.82418	6.73052	6.9239	7.11434	7.86877	7.0301	7.75315	7.93742	7.44029	Nup50	Q9JIH2	14	0.0269057	-6.7051e-05	14	0.575	NA	Protein intensities vs. # MHCI peptides/tissue (Mouse)
P09405	Nucleolin	Ncl	76.722	9.15778	8.99365	8.62751	9.0134	8.75299	8.77937	8.85114	9.07518	9.22922	8.96459	9.42432	8.50205	9.64674	9.56523	Ncl	P09405	14	0.0452576	5.44739e-05	14	0.465	NA	Protein intensities vs. # MHCI peptides/tissue (Mouse)
Q8C0E2;Q8C0E2-2	Vacuolar protein sorting-associated protein 26B	Vps26b	39.124	7.48669	7.41611	6.96872	7.42773	7.50445	7.45969	7.41596	7.8934	7.10765	7.29923	7.12478	6.69276	7.44815	7.37637	Vps26b	Q8C0E2	14	0.0456312	4.60065e-05	14	0.463	NA	Protein intensities vs. # MHCI peptides/tissue (Mouse)
Q8K2A7;E9Q361;E9Q360;E9Q315	Integrator complex subunit 10	Ints10	82.019	NA	6.25695	5.12267	6.19379	NA	6.71503	5.92695	5.51102	6.1383	5.78998	6.07122	5.54142	NA	5.55854	Ints10	Q8K2A7	11	0.443371	0.000205078	11	0.0253	NA	Protein intensities vs. # MHCI peptides/tissue (Mouse)
Q6P5D8	Structural maintenance of chromosomes flexible hinge domain-containing protein 1	Smchd1	225.65	6.86441	6.76157	NA	7.04169	6.52005	6.18267	6.7368	6.27871	7.26444	NA	7.17076	NA	7.11375	6.56892	Smchd1	Q6P5D8	11	0.00200495	-1.30242e-05	11	0.896	NA	Protein intensities vs. # MHCI peptides/tissue (Mouse)
Q9CPR1	RWD domain-containing protein 4	Rwdd4	21.137	6.65392	6.6976	7.23156	6.21183	6.81206	6.65232	6.18692	7.5097	6.63472	7.9271	6.89893	7.25914	6.90646	7.11666	Rwdd4	Q9CPR1	14	0.359192	-0.000214904	14	0.0235	NA	Protein intensities vs. # MHCI peptides/tissue (Mouse)
Q9D8W7	OCIA domain-containing protein 2	Ociad2	16.925	6.48582	8.03801	6.55614	7.74066	6.7501	6.79482	5.9202	6.56644	6.59912	7.60166	7.41676	6.09835	7.2709	NA	Ociad2	Q9D8W7	13	0.142697	0.000177797	13	0.203	NA	Protein intensities vs. # MHCI peptides/tissue (Mouse)
Q02788;D3Z7D5	Collagen alpha-2(VI) chain	Col6a2	110.33	7.72096	7.4476	7.98794	6.30637	7.47273	7.59853	7.58441	6.45262	8.29662	7.31742	7.30137	7.76788	6.67895	8.21631	Col6a2	Q02788	14	0.0761936	-0.000125836	14	0.339	NA	Protein intensities vs. # MHCI peptides/tissue (Mouse)
Q14A95;Q9CQT2	RNA-binding protein 7	Rbm7	30.148	6.22471	6.82795	NA	6.84915	6.67438	6.52781	6.7357	6.32097	6.64912	7.14935	NA	6.81215	7.0309	6.88523	Rbm7	Q14A95	12	0.025914	3.40568e-05	12	0.617	NA	Protein intensities vs. # MHCI peptides/tissue (Mouse)
Q3V2H3;Q3TGS7;Q6ZWQ5;O70493	Sorting nexin-12	Snx12	19.807	7.75924	7.57662	7.55428	7.39862	7.94876	7.69256	7.72138	8.11825	6.72215	7.40104	NA	6.57537	7.1205	6.96969	Snx12	Q3V2H3	13	0.0443528	7.72467e-05	13	0.49	NA	Protein intensities vs. # MHCI peptides/tissue (Mouse)
A2ARQ8;Q9CQU1	Microfibrillar-associated protein 1	Mfap1b;Mfap1	51.954	7.2928	7.11684	7.03807	7.41961	7.29664	6.89716	7.03474	7.54223	6.81298	5.70834	NA	NA	6.81186	NA	Mfap1b	A2ARQ8	11	0.0765785	0.000102456	11	0.41	NA	Protein intensities vs. # MHCI peptides/tissue (Mouse)
Q8VHR5;Q8VHR5-2	Transcriptional repressor p66-beta	Gatad2b	65.41	7.2076	7.12726	5.89045	6.55866	6.99561	6.63579	7.1124	7.52447	7.54187	6.61262	7.50599	7.27633	7.68319	7.58091	Gatad2b	Q8VHR5	14	0.00111845	1.28571e-05	14	0.91	NA	Protein intensities vs. # MHCI peptides/tissue (Mouse)
Q9CQY9	NADH dehydrogenase [ubiquinone] 1 subunit C1, mitochondrial	Ndufc1	8.6249	6.23088	6.58442	8.39128	6.94697	7.68122	6.9699	7.05259	NA	7.20695	6.60732	6.82821	7.32366	6.8301	5.85605	Ndufc1	Q9CQY9	13	0.0355804	-9.09854e-05	13	0.537	NA	Protein intensities vs. # MHCI peptides/tissue (Mouse)
A2ADR9;Q8R3G1;A2ADR8	Nuclear inhibitor of protein phosphatase 1	Ppp1r8	38.527	6.74882	6.8105	6.81209	6.31611	NA	6.48705	6.7712	7.04876	6.93674	NA	7.03472	6.08741	6.99936	6.91696	Ppp1r8	A2ADR9	12	0.00336933	-1.30031e-05	12	0.858	NA	Protein intensities vs. # MHCI peptides/tissue (Mouse)
P63330	Serine/threonine-protein phosphatase 2A catalytic subunit alpha isoform	Ppp2ca	35.608	6.8064	6.82105	6.72436	7.18599	6.7587	6.76334	5.83414	6.21384	7.10532	6.8993	6.80077	6.4562	7.5578	6.94762	Ppp2ca	P63330	14	0.0149516	3.83432e-05	14	0.677	NA	Protein intensities vs. # MHCI peptides/tissue (Mouse)
P57759	Endoplasmic reticulum resident protein 29	Erp29	28.823	8.19013	8.0164	8.22707	7.93338	8.29417	7.849	7.69431	8.32762	8.46751	9.01972	8.53595	8.33543	8.21931	8.60488	Erp29	P57759	14	0.248861	-0.000127408	14	0.0694	NA	Protein intensities vs. # MHCI peptides/tissue (Mouse)
P21279;Q3UHH5	Guanine nucleotide-binding protein G(q) subunit alpha	Gnaq	42.158	7.70219	7.70278	7.04681	8.01548	7.68795	7.45837	8.19537	8.08498	7.77245	6.66256	7.42804	7.24468	7.37265	7.32056	Gnaq	P21279	14	0.0813667	9.00676e-05	14	0.323	NA	Protein intensities vs. # MHCI peptides/tissue (Mouse)
Q99KG3;Q99KG3-3;F8WGU1;Q99KG3-2	RNA-binding protein 10	Rbm10	103.49	7.33943	7.22245	6.91944	7.01755	7.29085	6.6887	7.20368	7.50498	NA	NA	7.36418	6.97098	7.1721	7.31171	Rbm10	Q99KG3	12	0.0420996	-3.76985e-05	12	0.522	NA	Protein intensities vs. # MHCI peptides/tissue (Mouse)
Q3TYA4;Q8R3T5	Syntaxin-binding protein 6	Stxbp6	23.685	6.50076	6.62687	5.72214	5.9854	6.20627	6.38877	7.08623	7.17858	6.30814	NA	NA	6.22204	5.75462	5.82532	Stxbp6	Q3TYA4	12	0.00592488	-2.96629e-05	12	0.812	NA	Protein intensities vs. # MHCI peptides/tissue (Mouse)
Q9QXD8	LIM domain-containing protein 1	Limd1	71.421	6.99	6.85125	6.9109	6.71859	6.93762	6.91133	7.31237	NA	6.87213	6.38559	7.35241	5.9762	7.07076	7.00202	Limd1	Q9QXD8	13	0.2842	0.000146528	13	0.0607	NA	Protein intensities vs. # MHCI peptides/tissue (Mouse)
Q6PE01	U5 small nuclear ribonucleoprotein 40 kDa protein	Snrnp40	39.275	7.64984	7.36163	7.06987	7.70393	7.48994	7.1527	7.07806	6.71092	7.41472	7.31261	7.9385	7.11654	8.02647	7.67967	Snrnp40	Q6PE01	14	0.190036	0.000121084	14	0.119	NA	Protein intensities vs. # MHCI peptides/tissue (Mouse)
Q3UG25;Q9WTK5;E9Q1H6	Nuclear factor NF-kappa-B p100 subunit;Nuclear factor NF-kappa-B p52 subunit	Nfkb2	96.831	5.94405	6.68833	5.58311	6.82727	6.27593	5.87889	6.75994	5.28993	NA	5.92105	6.48043	6.01524	6.6012	5.95935	Nfkb2	Q3UG25	13	0.459324	0.00024907	13	0.0109	NA	Protein intensities vs. # MHCI peptides/tissue (Mouse)
P50462;Q545C7	Cysteine and glycine-rich protein 3	Csrp3	20.895	5.73628	5.57535	9.8036	5.03922	6.30501	7.88746	7.12982	6.5605	5.72315	6.09688	7.10882	6.41387	6.55518	6.32268	Csrp3	P50462	14	0.000339418	-1.63215e-05	14	0.95	NA	Protein intensities vs. # MHCI peptides/tissue (Mouse)
Q923D5;H7BWZ5	WW domain-binding protein 11	Wbp11	69.874	6.91713	7.29352	7.13213	7.02473	7.26332	6.58617	6.91683	7.33392	7.11311	7.13535	7.19745	6.61866	6.9462	7.91457	Wbp11	Q923D5	14	0.00114984	-8.35673e-06	14	0.908	NA	Protein intensities vs. # MHCI peptides/tissue (Mouse)
Q4VAA2;Q4VAA2-2	Protein CDV3	Cdv3	29.729	7.45881	7.53905	7.76171	7.1283	7.14221	7.30973	7.01612	7.8622	7.01697	8.1698	7.37689	7.66182	7.58223	7.89259	Cdv3	Q4VAA2	14	0.215909	-0.000123907	14	0.0941	NA	Protein intensities vs. # MHCI peptides/tissue (Mouse)
Q61233	Plastin-2	Lcp1	70.148	8.35494	8.29117	8.01124	8.64472	8.2773	8.66068	8.90059	7.54447	8.62032	7.99404	9.71588	8.17347	9.39147	8.58703	Lcp1	Q61233	14	0.451526	0.000285796	14	0.00848	1	Protein intensities vs. # MHCI peptides/tissue (Mouse)
Q9D0B0	Serine/arginine-rich splicing factor 9	Srsf9	25.661	7.16255	7.02517	6.50483	6.55267	7.00698	6.87501	7.13947	7.17921	7.53966	7.28161	7.48371	7.30194	7.65543	7.82963	Srsf9	Q9D0B0	14	0.00998103	-2.87713e-05	14	0.734	NA	Protein intensities vs. # MHCI peptides/tissue (Mouse)
P11835;Q542I8	Integrin beta-2;Integrin beta	Itgb2	85.025	6.61778	6.63086	5.97499	6.66382	6.50133	6.849	7.23158	6.66381	6.209	NA	8.44976	6.27217	8.08301	7.28714	Itgb2	P11835	13	0.37798	0.000341724	13	0.0253	NA	Protein intensities vs. # MHCI peptides/tissue (Mouse)
Q60668;Q60668-3;G3X9W0;Q60668-2;G5E8G0;Q60668-4;F6ZV59;F6SHF3;E9Q5B6	Heterogeneous nuclear ribonucleoprotein D0	Hnrnpd	38.354	8.42902	8.3869	8.38609	8.34564	8.49673	8.15931	8.1869	8.50503	8.79518	8.53388	8.43174	8.72479	8.92527	9.1435	Hnrnpd	Q60668	14	0.092926	-6.35722e-05	14	0.289	NA	Protein intensities vs. # MHCI peptides/tissue (Mouse)
Q3TXT7;Q9WTM5	RuvB-like 2	Ruvbl2	51.112	7.957	8.06459	7.75432	7.77812	7.77813	7.35716	7.9401	7.7867	8.2474	7.27899	8.11649	7.86091	8.31387	8.29621	Ruvbl2	Q3TXT7	14	0.00809268	2.12448e-05	14	0.76	NA	Protein intensities vs. # MHCI peptides/tissue (Mouse)
P97429;D3Z0S1	Annexin A4;Annexin	Anxa4	35.915	8.32335	9.08587	8.28569	9.52784	8.43674	8.61538	8.71699	7.57439	8.42638	8.41283	8.50908	8.67992	8.35583	8.43602	Anxa4	P97429	14	0.297889	0.000179092	14	0.0435	NA	Protein intensities vs. # MHCI peptides/tissue (Mouse)
O08529;E9PWN1	Calpain-2 catalytic subunit	Capn2	79.871	8.45033	8.04011	7.94447	7.39256	8.29085	8.0804	8.97631	7.85286	8.18542	8.01002	8.15155	8.10255	8.07271	9.02498	Capn2	O08529	14	0.0015709	1.25608e-05	14	0.893	NA	Protein intensities vs. # MHCI peptides/tissue (Mouse)
Q9EPK2-2;B1B076;Q9EPK2;Q9EPK2-3;B1B077;Q9EPK2-4	Protein XRP2	Rp2h;Rp2	41.957	6.06694	6.71178	5.98807	6.52784	6.16764	6.08071	6.3802	6.686	6.48359	5.95898	7.5417	5.85461	7.00708	6.51214	Rp2h	Q9EPK2-2	14	0.25133	0.000175778	14	0.0678	NA	Protein intensities vs. # MHCI peptides/tissue (Mouse)
F8WI94;O55143	Sarcoplasmic/endoplasmic reticulum calcium ATPase 2	Atp2a2	115.09	7.75258	7.66516	9.30552	8.4029	7.5714	7.81558	7.5515	7.92451	8.18991	7.84074	7.38516	7.19743	7.56492	7.61639	Atp2a2	F8WI94	14	0.075593	-0.000108179	14	0.341	NA	Protein intensities vs. # MHCI peptides/tissue (Mouse)
P63166	Small ubiquitin-related modifier 1	Sumo1	11.557	7.35494	7.49499	6.16095	7.62219	7.02885	7.18107	7.38726	6.51826	NA	7.31856	7.81318	7.05246	8.11946	7.82789	Sumo1	P63166	13	0.32841	0.000235972	13	0.0406	NA	Protein intensities vs. # MHCI peptides/tissue (Mouse)
Q8R048;A2A7K5;Q9EQS3	C-Myc-binding protein	Mycbp	11.97	7.58584	7.39808	7.82471	7.5957	7.70755	7.42052	7.64804	7.60088	7.53521	8.12177	7.43904	7.9969	7.52424	7.73272	Mycbp	Q8R048	14	0.370705	-9.7273e-05	14	0.0208	NA	Protein intensities vs. # MHCI peptides/tissue (Mouse)
E9Q3Y4;E9QK10;Q9ESE1;Q9ESE1-2;Q9ESE1-3	Lipopolysaccharide-responsive and beige-like anchor protein	Lrba	316.81	7.38011	8.13068	6.93263	8.31962	8.12546	7.52991	7.43449	6.35871	7.43774	7.37645	7.53304	6.88851	7.30109	6.50435	Lrba	E9Q3Y4	14	0.275884	0.000228283	14	0.0538	NA	Protein intensities vs. # MHCI peptides/tissue (Mouse)
Q9CQF4;D3Z316	Uncharacterized protein C6orf203 homolog	1700021F05Rik	27.847	6.92129	6.84141	8.2597	6.48421	7.14104	6.76982	6.31586	7.77557	6.89966	7.62843	6.03145	7.18991	6.30647	7.09296	1700021F05Rik	Q9CQF4	14	0.531848	-0.000337445	14	0.00308	1	Protein intensities vs. # MHCI peptides/tissue (Mouse)
Q9ERB0	Synaptosomal-associated protein 29	Snap29	29.572	7.32498	7.19981	7.72741	7.56456	7.39224	7.02865	7.48685	7.9225	7.02486	7.69606	7.77483	7.94397	7.49205	7.76211	Snap29	Q9ERB0	14	0.0648193	-5.8043e-05	14	0.38	NA	Protein intensities vs. # MHCI peptides/tissue (Mouse)
Q8VDN2;E9QAV3	Sodium/potassium-transporting ATPase subunit alpha-1	Atp1a1	112.98	8.25803	8.87948	8.63	9.17606	9.00052	8.52371	7.81992	8.58674	8.45423	8.31592	8.19871	7.94074	8.3993	7.94624	Atp1a1	Q8VDN2	14	0.0354721	5.71243e-05	14	0.519	NA	Protein intensities vs. # MHCI peptides/tissue (Mouse)
Q3TI84;Q8R349	Cell division cycle protein 16 homolog	Cdc16	71.459	7.32005	7.21269	6.41067	6.79224	7.07232	6.61325	7.34329	7.01864	7.89184	6.9207	7.50908	7.13713	7.73389	7.44029	Cdc16	Q3TI84	14	9.41175e-05	-3.01613e-06	14	0.974	NA	Protein intensities vs. # MHCI peptides/tissue (Mouse)
E9PUF2;F6YMR0		Dlgap4	31.596	6.85637	6.80332	7.59915	6.6776	7.05545	6.2632	7.33728	6.90552	6.99991	6.70714	7.0597	6.97615	NA	7.15827	Dlgap4	E9PUF2	13	0.0807286	-6.77623e-05	13	0.347	NA	Protein intensities vs. # MHCI peptides/tissue (Mouse)
Q9CQ92;G3X9U9	Mitochondrial fission 1 protein	Fis1	17.008	8.37139	8.35963	8.68143	8.32167	8.59104	8.15137	8.50265	8.87135	8.00022	8.08045	8.36418	8.19021	8.29456	8.39737	Fis1	Q9CQ92	14	0.00108307	-5.86279e-06	14	0.911	NA	Protein intensities vs. # MHCI peptides/tissue (Mouse)
A3KFW2;Q99JR5;H3BJ97;Q4FJX7	Tubulointerstitial nephritis antigen-like	Tinagl1	52.664	7.87645	6.87336	7.38696	5.80344	6.70111	7.3013	NA	6.83898	7.26859	NA	7.72159	7.36707	7.17831	7.29862	Tinagl1	A3KFW2	12	0.0801141	-0.000114709	12	0.373	NA	Protein intensities vs. # MHCI peptides/tissue (Mouse)
Q5FWJ9;Q63850;E9PUX9	Nuclear pore glycoprotein p62	Nup62	53.254	7.44168	7.4476	7.57729	7.3097	7.53543	6.81558	7.19746	7.66359	7.49292	7.48747	7.31603	7.65248	7.96498	8.05391	Nup62	Q5FWJ9	14	0.162781	-9.31413e-05	14	0.153	NA	Protein intensities vs. # MHCI peptides/tissue (Mouse)
A2ABW5;Q8BX94	Oxysterol-binding protein;Oxysterol-binding protein-related protein 2	Osbpl2	55.384	6.957	6.67491	NA	6.72472	5.8225	6.31099	NA	6.60704	6.40952	6.32797	6.40518	6.48054	6.37908	6.53768	Osbpl2	A2ABW5	12	0.0273915	-3.37795e-05	12	0.607	NA	Protein intensities vs. # MHCI peptides/tissue (Mouse)
Q543N3;Q61792;A2A6H0;A2A6G9;A2A6G8;A2A6G7;A2A6G6	LIM and SH3 domain protein 1	Lasp1	29.994	8.3015	8.28762	8.31382	8.60382	8.31986	8.34364	8.48578	9.05491	8.10292	8.16365	8.26349	8.65248	8.23469	8.10472	Lasp1	Q543N3	14	0.0125356	-2.15873e-05	14	0.703	NA	Protein intensities vs. # MHCI peptides/tissue (Mouse)
G5E924;E9Q8W8;Q8R081;G3UY38	Heterogeneous nuclear ribonucleoprotein L	Hnrnpl	66.821	8.89088	8.81405	8.21883	8.90885	8.57833	8.68088	8.66898	8.3611	8.92592	8.24614	9.18137	8.23276	9.18259	8.98314	Hnrnpl	G5E924	14	0.341995	0.000148674	14	0.028	NA	Protein intensities vs. # MHCI peptides/tissue (Mouse)
Q91W67	Ubiquitin-like protein 7	Ubl7	40.433	6.54495	6.67139	NA	6.22339	6.2711	6.1187	5.97279	7.29099	6.92557	7.06793	6.77148	6.92201	7.21538	7.27218	Ubl7	Q91W67	13	0.292347	-0.000185956	13	0.0564	NA	Protein intensities vs. # MHCI peptides/tissue (Mouse)
Q91WE1;D3Z479;D3YVT2	Sorting nexin-15	Snx15	37.742	5.98123	6.39785	6.65474	6.01417	6.04486	5.69574	6.65805	6.5125	5.49982	6.34567	6.91253	5.61294	6.11644	6.10236	Snx15	Q91WE1	14	0.0347795	5.9069e-05	14	0.523	NA	Protein intensities vs. # MHCI peptides/tissue (Mouse)
P82343;P82343-2;D6RHA2;G3XA46	N-acylglucosamine 2-epimerase	Renbp	49.771	6.5731	7.05048	6.30679	5.18906	7.02117	6.06479	7.14422	6.6422	6.37784	NA	6.77981	NA	NA	6.56974	Renbp	P82343	11	0.0115947	-4.46038e-05	11	0.753	NA	Protein intensities vs. # MHCI peptides/tissue (Mouse)
F8VPM4;Q00PI9	Heterogeneous nuclear ribonucleoprotein U-like protein 2	Hnrnpul2	84.939	8.24252	8.44924	7.60968	8.30812	8.20342	8.17604	8.22182	8.26474	8.48795	7.82601	8.53595	8.13585	8.7457	8.66974	Hnrnpul2	F8VPM4	14	0.193112	0.000100956	14	0.116	NA	Protein intensities vs. # MHCI peptides/tissue (Mouse)
Q61112;Q61112-2	45 kDa calcium-binding protein	Sdf4	42.064	7.63729	7.85125	7.63494	7.85218	7.29085	7.21003	7.04672	7.82609	7.45959	7.04899	7.00919	7.90354	6.97046	7.65958	Sdf4	Q61112	14	0.0983351	-8.33622e-05	14	0.275	NA	Protein intensities vs. # MHCI peptides/tissue (Mouse)
B1AUX2;Q61191	Host cell factor 1;HCF N-terminal chain 1;HCF N-terminal chain 2;HCF N-terminal chain 3;HCF N-terminal chain 4;HCF N-terminal chain 5;HCF N-terminal chain 6;HCF C-terminal chain 1;HCF C-terminal chain 2;HCF C-terminal chain 3;HCF C-terminal chain 4;HCF C-terminal chain 5;HCF C-terminal chain 6	Hcfc1	215.05	7.79937	7.82105	8.14738	7.71652	7.19622	7.22268	7.86212	6.66744	7.45152	7.61889	8.18203	7.29674	8.13588	8.01716	Hcfc1	B1AUX2	14	0.0807131	9.44214e-05	14	0.325	NA	Protein intensities vs. # MHCI peptides/tissue (Mouse)
Q8BTX9	Inactive hydroxysteroid dehydrogenase-like protein 1	Hsdl1	36.867	6.49429	6.78484	5.83712	6.33952	6.27547	6.5874	NA	6.88747	6.28781	NA	6.67792	NA	7.06171	NA	Hsdl1	Q8BTX9	10	0.0870781	7.54371e-05	10	0.408	NA	Protein intensities vs. # MHCI peptides/tissue (Mouse)
Q9CPQ3	Mitochondrial import receptor subunit TOM22 homolog	Tomm22	15.537	7.03364	7.27802	7.70711	7.27569	7.38491	6.56419	6.75228	7.16271	6.92644	7.16068	7.06401	7.32859	6.2188	7.70585	Tomm22	Q9CPQ3	14	0.0816454	-8.78504e-05	14	0.322	NA	Protein intensities vs. # MHCI peptides/tissue (Mouse)
Q8BKC5;Q8BKC5-2;E9PVZ5	Importin-5	Ipo5	123.59	7.97198	8.10616	8.168	8.03776	7.73538	7.80085	8.14185	7.60508	8.38728	8.0394	8.53595	7.73271	8.52229	8.10564	Ipo5	Q8BKC5	14	0.0522588	4.93793e-05	14	0.432	NA	Protein intensities vs. # MHCI peptides/tissue (Mouse)
Q9CXY6	Interleukin enhancer-binding factor 2	Ilf2	43.062	7.55906	7.76553	7.00418	7.81426	7.66391	7.40664	7.78788	7.76989	7.80371	7.29425	7.86906	7.55003	7.87814	7.73705	Ilf2	Q9CXY6	14	0.175835	7.96478e-05	14	0.136	NA	Protein intensities vs. # MHCI peptides/tissue (Mouse)
G3UWG1;P62897;Q56A15;G3UW49	Cytochrome c, somatic	Gm10108;Cycs;Gm10121	11.695	8.91294	8.74117	9.93719	8.88706	9.00698	9.09433	8.34922	9.01456	8.39042	9.24329	8.17344	9.09694	8.30432	8.59605	Gm10108	G3UWG1	14	0.19477	-0.000154751	14	0.114	NA	Protein intensities vs. # MHCI peptides/tissue (Mouse)
Q91X20;E9PU93;D3YYA0	Set1/Ash2 histone methyltransferase complex subunit ASH2	Ash2l	68.249	6.9087	7.05456	5.72542	7.26762	6.04231	6.18103	6.60923	6.94248	6.6842	6.29493	6.86906	6.71373	7.3967	6.97438	Ash2l	Q91X20	14	0.0535662	8.33817e-05	14	0.426	NA	Protein intensities vs. # MHCI peptides/tissue (Mouse)
B2RTE3;Q4FK66	Pre-mRNA-splicing factor 38A	Prpf38a	37.436	7.22644	7.2141	NA	7.32981	6.69458	6.87248	6.79211	6.26278	7.43774	7.01844	7.59285	6.59211	7.60856	7.5286	Prpf38a	B2RTE3	13	0.105355	0.000104019	13	0.279	NA	Protein intensities vs. # MHCI peptides/tissue (Mouse)
B1AUN1;Q8BH43;E9PWN7	Wiskott-Aldrich syndrome protein family member 2	Wasf2	54.073	7.35494	7.43001	6.97602	7.75979	7.57833	6.92504	7.83605	7.56928	7.40274	5.74448	7.26077	6.79268	7.85523	7.43602	Wasf2	B1AUN1	14	0.174691	0.000173307	14	0.137	NA	Protein intensities vs. # MHCI peptides/tissue (Mouse)
Q9CRC6	UPF0693 protein C10orf32 homolog		11.546	6.60101	6.2703	6.90182	6.077	6.81952	5.99782	6.29975	7.35557	6.51005	6.31195	6.73644	6.62205	6.3941	6.67974	NA	Q9CRC6	14	0.241812	-0.000132439	14	0.0741	NA	Protein intensities vs. # MHCI peptides/tissue (Mouse)
Q8R332;Q8R332-2;Q8R332-3;Q8R332-4	Nucleoporin p58/p45	Nupl1	59.445	6.88988	7.29585	6.60775	7.06824	6.93194	6.70018	6.82751	6.72546	6.85362	5.88965	7.1721	6.76621	7.04907	6.92391	Nupl1	Q8R332	14	0.32452	0.000142445	14	0.0335	NA	Protein intensities vs. # MHCI peptides/tissue (Mouse)
Q61160	Protein FADD	Fadd	22.96	6.61377	6.74117	7.60707	6.87142	6.51305	6.53833	6.29137	NA	6.57204	6.82648	7.0456	6.49155	7.09918	6.80163	Fadd	Q61160	13	0.00773608	-2.27831e-05	13	0.775	NA	Protein intensities vs. # MHCI peptides/tissue (Mouse)
H3BLL2;Q811I0;H3BL30;H3BJP9;H3BK16;H3BLD0	ATP synthase mitochondrial F1 complex assembly factor 1	Atpaf1	38.796	7.36845	6.88551	7.84484	6.50489	7.48463	6.6887	5.91511	7.54098	6.79717	6.05954	6.50599	7.01068	6.86102	6.37367	Atpaf1	H3BLL2	14	0.151116	-0.000165907	14	0.17	NA	Protein intensities vs. # MHCI peptides/tissue (Mouse)
Q3TCX3;Q3TCX3-2;Q3TCX3-3	UPF0469 protein KIAA0907	Kiaa0907	64.562	5.87769	6.10646	5.90249	5.9269	5.73789	6.1978	6.86203	5.7739	5.9469	NA	NA	5.98852	6.52519	6.16749	Kiaa0907	Q3TCX3	12	0.207455	0.000119502	12	0.137	NA	Protein intensities vs. # MHCI peptides/tissue (Mouse)
Q9CQ75	NADH dehydrogenase [ubiquinone] 1 alpha subcomplex subunit 2	Ndufa2	10.916	8.01069	8.06656	9.12495	7.90885	8.57314	8.24263	7.33577	8.38876	7.24068	7.79978	7.37689	7.90706	7.48574	7.08646	Ndufa2	Q9CQ75	14	0.0445725	-9.07772e-05	14	0.469	NA	Protein intensities vs. # MHCI peptides/tissue (Mouse)
O88845;O88845-3;O88845-2	A-kinase anchor protein 10, mitochondrial	Akap10	73.631	6.32899	6.6605	4.89732	6.47709	6.67438	6.18404	6.77176	6.38237	NA	NA	6.50908	NA	6.0275	NA	Akap10	O88845	10	0.221883	0.000201511	10	0.169	NA	Protein intensities vs. # MHCI peptides/tissue (Mouse)
Q9DB82;A8Y5L1;P61600;E9PXA4	N-alpha-acetyltransferase 20	Naa20	21.47	6.42164	6.10377	6.43835	6.35087	6.76434	6.04601	6.58928	6.89974	6.74987	NA	6.77483	6.54008	6.33873	6.32126	Naa20	Q9DB82	13	0.161081	-8.1492e-05	13	0.174	NA	Protein intensities vs. # MHCI peptides/tissue (Mouse)
Q9Z1N5	Spliceosome RNA helicase Ddx39b	Ddx39b	49.035	8.19676	8.40988	7.84936	8.48066	8.08589	8.21583	8.63451	7.83356	8.15104	7.72534	8.47045	7.64294	8.63937	8.15842	Ddx39b	Q9Z1N5	14	0.55817	0.000183791	14	0.00213	1	Protein intensities vs. # MHCI peptides/tissue (Mouse)
Q9DBP5	UMP-CMP kinase	Cmpk1	22.165	8.58405	9.16975	8.65178	8.88002	8.71702	8.6887	8.61179	8.74033	7.96341	8.95911	8.69431	8.77742	8.53001	8.457	Cmpk1	Q9DBP5	14	0.0602528	5.06605e-05	14	0.398	NA	Protein intensities vs. # MHCI peptides/tissue (Mouse)
Q9Z2X1;Q9Z2X1-2	Heterogeneous nuclear ribonucleoprotein F;Heterogeneous nuclear ribonucleoprotein F, N-terminally processed	Hnrnpf	45.729	8.66128	8.86402	8.5205	8.87431	8.567	8.60469	8.82976	8.28001	8.80731	8.4167	9.2514	8.9053	9.33235	8.93684	Hnrnpf	Q9Z2X1	14	0.264638	0.000114254	14	0.0598	NA	Protein intensities vs. # MHCI peptides/tissue (Mouse)
G5E814;Q9D8B4	NADH dehydrogenase [ubiquinone] 1 alpha subcomplex subunit 11	Ndufa11	15.115	8.16961	8.03164	9.01942	8.08538	8.40843	8.33584	6.829	8.30405	7.29273	7.61889	7.32317	7.82857	7.48786	7.50724	Ndufa11	G5E814	14	0.0319986	-7.70674e-05	14	0.541	NA	Protein intensities vs. # MHCI peptides/tissue (Mouse)
Q569N0;Q9CR21;F8WJ64;F6ZFT1	Acyl carrier protein;Acyl carrier protein, mitochondrial	Ndufab1	17.37	8.57953	8.27559	9.38566	8.46249	8.58685	8.53047	8.03776	8.81849	8.12478	8.86604	7.57734	8.81796	8.40698	8.18143	Ndufab1	Q569N0	14	0.356379	-0.000197355	14	0.0242	NA	Protein intensities vs. # MHCI peptides/tissue (Mouse)
Q9CQZ5	NADH dehydrogenase [ubiquinone] 1 alpha subcomplex subunit 6	Ndufa6	15.283	8.32823	8.42398	9.55428	8.37657	8.79932	8.33584	7.64507	8.71515	8.07863	8.87816	7.77981	9.23276	7.94484	8.28963	Ndufa6	Q9CQZ5	14	0.316858	-0.000228373	14	0.0361	NA	Protein intensities vs. # MHCI peptides/tissue (Mouse)
B2RXM7;Q9D1J3	SAP domain-containing ribonucleoprotein	Sarnp	23.532	7.97928	7.82105	7.89347	7.22232	7.91445	7.67291	7.62134	8.23641	7.80371	7.77692	7.44976	8.16194	8.03612	8.46108	Sarnp	B2RXM7	14	0.261492	-0.000123061	14	0.0616	NA	Protein intensities vs. # MHCI peptides/tissue (Mouse)
P10711;Q3UWX7;E9PYD5;P10711-2	Transcription elongation factor A protein 1	Tcea1	33.88	7.71234	7.74945	7.55428	7.90216	7.79932	7.45307	7.95128	7.62944	8.26859	7.58633	8.19618	7.59179	8.06273	8.00573	Tcea1	P10711	14	0.0630882	4.77619e-05	14	0.386	NA	Protein intensities vs. # MHCI peptides/tissue (Mouse)
G3X924;Q91VC4	Plasmalemma vesicle-associated protein	Plvap	49.903	7.24645	6.20274	6.66356	5.70752	7.85957	7.12521	7.96219	NA	7.14946	NA	6.73461	NA	6.05478	NA	Plvap	G3X924	10	0.0373907	-0.000111442	10	0.592	NA	Protein intensities vs. # MHCI peptides/tissue (Mouse)
P21278;Q3UPA1	Guanine nucleotide-binding protein subunit alpha-11	Gna11	42.024	7.41993	7.79602	6.90934	8.24922	7.54482	7.59709	7.52087	7.29307	6.97372	6.11964	6.84416	6.69339	6.82742	7.05112	Gna11	P21278	14	0.29736	0.000220721	14	0.0437	NA	Protein intensities vs. # MHCI peptides/tissue (Mouse)
Q9ESP1	Stromal cell-derived factor 2-like protein 1	Sdf2l1	23.648	7.27301	7.61232	7.18509	7.6273	6.25861	7.21119	6.31497	NA	7.17298	9.0031	7.48696	7.10994	7.17291	7.36254	Sdf2l1	Q9ESP1	13	0.0616183	-0.000125406	13	0.414	NA	Protein intensities vs. # MHCI peptides/tissue (Mouse)
F6XUP5;P61961;D3YW97;H7BWZ1	Ubiquitin-fold modifier 1	Ufm1	9.612	7.91713	8.0606	8.0008	8.17028	8.18254	7.80975	7.95858	8.11568	7.85055	9.20933	8.04828	8.36933	7.81347	8.03267	Ufm1	F6XUP5	14	0.135114	-9.77549e-05	14	0.196	NA	Protein intensities vs. # MHCI peptides/tissue (Mouse)
F6SY09;P55302;Q52KI7	Alpha-2-macroglobulin receptor-associated protein	Lrpap1	42.499	8.62273	8.12382	8.58562	7.61961	8.97195	8.29366	8.4096	9.05044	8.49538	8.35173	7.61271	8.80264	8.08408	8.84667	Lrpap1	F6SY09	14	0.376014	-0.000207685	14	0.0197	NA	Protein intensities vs. # MHCI peptides/tissue (Mouse)
F8VQ05		Fryl	337.82	5.96501	7.02517	6.5807	7.10863	6.4656	6.36183	6.80439	5.99608	6.73408	NA	7.01596	NA	6.87331	5.38597	Fryl	F8VQ05	12	0.153162	0.000160088	12	0.208	NA	Protein intensities vs. # MHCI peptides/tissue (Mouse)
Q059U9;Q9DBR0	A-kinase anchor protein 8	Akap8	76.293	6.85618	7.39808	6.34885	7.03478	7.22237	6.94268	7.32344	6.98524	7.47271	6.64721	7.21659	7.0842	7.65971	7.2512	Akap8	Q059U9	14	0.15266	0.000100605	14	0.167	NA	Protein intensities vs. # MHCI peptides/tissue (Mouse)
Q9CQ91;D3Z670	NADH dehydrogenase [ubiquinone] 1 alpha subcomplex subunit 3	Ndufa3	9.3308	7.68685	7.5337	8.94206	7.36743	7.02733	7.4477	6.0836	NA	6.82277	7.91139	7.34213	7.48922	7.20741	7.90737	Ndufa3	Q9CQ91	13	0.122795	-0.000176037	13	0.24	NA	Protein intensities vs. # MHCI peptides/tissue (Mouse)
P62715	Serine/threonine-protein phosphatase 2A catalytic subunit beta isoform	Ppp2cb	35.575	7.86765	7.85448	6.42534	6.33613	7.43852	6.93174	6.32671	7.33605	7.60151	7.31087	NA	7.29858	8.07762	7.46912	Ppp2cb	P62715	13	0.0529	-0.000106566	13	0.45	NA	Protein intensities vs. # MHCI peptides/tissue (Mouse)
P17742;Q5SVY2;E9Q1E3	Peptidyl-prolyl cis-trans isomerase A;Peptidyl-prolyl cis-trans isomerase	Ppia;Gm9234	17.971	9.89221	9.58388	9.25266	9.37883	9.3829	9.68481	9.60286	10.0162	9.60343	9.71386	9.70816	9.7085	9.879	9.75598	Ppia	P17742	14	0.0347373	-2.97034e-05	14	0.523	NA	Protein intensities vs. # MHCI peptides/tissue (Mouse)
Q9CQF3	Cleavage and polyadenylation specificity factor subunit 5	Nudt21	26.24	7.44787	7.46687	7.51407	7.82244	6.94692	7.17731	7.19115	7.98945	7.55703	7.26602	7.66949	7.51693	7.50844	7.66722	Nudt21	Q9CQF3	14	0.0228095	-3.10244e-05	14	0.606	NA	Protein intensities vs. # MHCI peptides/tissue (Mouse)
G3X920;Q9DBR3;Q9DBR3-2;Q9DBR3-3	Armadillo repeat-containing protein 8	Armc8	75.401	5.83482	6.32128	5.97365	6.83521	6.4415	6.43494	7.02553	6.55986	6.2659	6.10509	6.97999	5.90255	5.70314	6.07071	Armc8	G3X920	14	0.313776	0.00017803	14	0.0372	NA	Protein intensities vs. # MHCI peptides/tissue (Mouse)
Q8VIJ6	Splicing factor, proline- and glutamine-rich	Sfpq	75.441	8.25803	8.14078	8.09623	8.34758	8.05258	8.11078	8.25961	8.70862	8.60151	8.07119	8.53012	8.57706	8.52229	8.58091	Sfpq	Q8VIJ6	14	0.0259367	-2.83429e-05	14	0.582	NA	Protein intensities vs. # MHCI peptides/tissue (Mouse)
Q3UI84;Q99J62	Replication factor C subunit 4	Rfc4	40.918	6.88922	6.87027	6.0987	6.97863	6.26882	6.70767	6.66197	NA	6.6871	5.60665	7.34842	5.94118	7.59559	6.31067	Rfc4	Q3UI84	13	0.362633	0.000255771	13	0.0294	NA	Protein intensities vs. # MHCI peptides/tissue (Mouse)
Q91VK1	Basic leucine zipper and W2 domain-containing protein 2	Bzw2	48.063	7.51919	7.33052	7.92604	7.37248	6.75299	7.11224	7.32031	7.13164	7.52844	6.32348	7.02544	NA	7.12097	7.19824	Bzw2	Q91VK1	13	0.0108786	-3.06461e-05	13	0.735	NA	Protein intensities vs. # MHCI peptides/tissue (Mouse)
Q9Z1B3;Q9Z1B3-3;A2AW58;Q9Z1B3-2;Q6ZQ92	1-phosphatidylinositol 4,5-bisphosphate phosphodiesterase beta-1	Plcb1	138.39	7.70763	6.0938	5.55218	5.67129	7.22432	6.52348	7.21984	8.22653	6.93641	6.75012	NA	NA	NA	6.6861	Plcb1	Q9Z1B3	11	0.126012	-0.000219861	11	0.284	NA	Protein intensities vs. # MHCI peptides/tissue (Mouse)
H3BJQ7;P99029;E9Q9H9;P99029-2;G3UZJ4	Peroxiredoxin-5, mitochondrial	Prdx5	22.677	8.84359	8.90883	9.68582	8.98089	9.58685	9.21467	8.99997	9.67441	8.99714	9.1024	8.93389	9.50868	8.91906	8.90591	Prdx5	H3BJQ7	14	0.147954	-9.08116e-05	14	0.174	NA	Protein intensities vs. # MHCI peptides/tissue (Mouse)
Q8VEH3;F6QKK2	ADP-ribosylation factor-like protein 8A	Arl8a	21.39	6.91713	7.17593	6.81008	7.63485	7.30881	7.21583	7.76926	7.54563	7.28483	6.87842	7.67583	6.64856	7.27436	5.80287	Arl8a	Q8VEH3	14	0.119489	0.000133868	14	0.226	NA	Protein intensities vs. # MHCI peptides/tissue (Mouse)
Q99LC3	NADH dehydrogenase [ubiquinone] 1 alpha subcomplex subunit 10, mitochondrial	Ndufa10	40.603	8.75864	8.69957	9.58009	8.52784	9.04823	8.74329	8.04672	8.80815	8.20788	8.56774	8.16672	8.71943	8.28458	8.27988	Ndufa10	Q99LC3	14	0.112487	-0.000102463	14	0.241	NA	Protein intensities vs. # MHCI peptides/tissue (Mouse)
A2A9P5;P24788;A2A9P6;P24788-2	Cyclin-dependent kinase 11B	Cdk11b	91.512	7.3184	7.47849	6.71776	7.64228	6.80954	7.12093	7.54027	6.96241	7.88789	6.94285	7.72907	5.50644	7.99941	7.24839	Cdk11b	A2A9P5	14	0.180921	0.0002026	14	0.129	NA	Protein intensities vs. # MHCI peptides/tissue (Mouse)
Q9Z1A1;Q9D828;Q8C2C6;B8JJG6;B8JJG8;B8JJG7;F6QJV5;B8JJG9		Tfg	43.02	8.07036	8.20126	8.08157	8.43173	8.08723	7.885	7.75677	8.52456	7.93849	8.68376	7.91009	8.35459	7.90879	8.33206	Tfg	Q9Z1A1	14	0.185787	-8.94106e-05	14	0.124	NA	Protein intensities vs. # MHCI peptides/tissue (Mouse)
G5E8K5;G5E8K3;G5E8K2;G5E8C5;G3X971		Ank3	214.06	7.24252	7.47772	7.88939	7.25103	8.54482	7.65652	7.46711	7.7524	7.16174	7.36794	8.15504	7.35353	6.96041	8.39169	Ank3	G5E8K5	14	0.0604089	8.80634e-05	14	0.397	NA	Protein intensities vs. # MHCI peptides/tissue (Mouse)
Q543P7;Q9WUL7	ADP-ribosylation factor-like protein 3	Arl3	20.486	7.79552	7.0029	7.49755	6.76537	7.63847	7.13642	7.25047	7.83847	7.84946	7.97428	7.43174	7.45555	7.73628	7.72836	Arl3	Q543P7	14	0.482918	-0.000187587	14	0.0058	1	Protein intensities vs. # MHCI peptides/tissue (Mouse)
P08249	Malate dehydrogenase, mitochondrial	Mdh2	35.611	9.3184	9.19543	10.1104	9.51488	9.48088	9.33932	8.92862	9.40627	9.0412	9.26124	9.16672	9.40968	9.17831	9.18909	Mdh2	P08249	14	0.060213	-5.17395e-05	14	0.398	NA	Protein intensities vs. # MHCI peptides/tissue (Mouse)
E9QAQ5;Q5KU03;Q9WV60	Glycogen synthase kinase-3 beta	Gsk3b	47.989	6.69773	7.18952	6.56244	7.35143	7.11932	6.91364	7.16043	7.36253	7.38413	5.82669	6.64766	NA	6.44937	7.02959	Gsk3b	E9QAQ5	13	0.0487618	7.52649e-05	13	0.468	NA	Protein intensities vs. # MHCI peptides/tissue (Mouse)
Q52KC3;P49718	DNA replication licensing factor MCM5	Mcm5	82.406	6.12063	6.89146	6.60021	7.19639	5.82773	6.30105	NA	NA	NA	6.11301	7.09705	6.18299	7.44583	6.31387	Mcm5	Q52KC3	11	0.245064	0.000198848	11	0.122	NA	Protein intensities vs. # MHCI peptides/tissue (Mouse)
Q9Z0S1;D3Z0E6	3(2),5-bisphosphate nucleotidase 1	Bpnt1	33.196	8.28927	8.48532	8.19314	9.00814	8.90645	8.53269	8.24301	8.52305	7.85913	8.70406	8.11573	8.67097	8.07816	8.18681	Bpnt1	Q9Z0S1	14	0.0194891	3.49612e-05	14	0.634	NA	Protein intensities vs. # MHCI peptides/tissue (Mouse)
F8WGL8;Q08943-2;A2AW06;Q08943;A2AW05	FACT complex subunit SSRP1	Ssrp1	81.376	7.70966	7.70095	7.37566	7.84455	7.43375	7.38143	7.79162	7.34359	8.12535	6.99077	8.13801	7.04799	8.48786	7.58398	Ssrp1	F8WGL8	14	0.169886	0.000131349	14	0.143	NA	Protein intensities vs. # MHCI peptides/tissue (Mouse)
Q9D7H3;D3Z263	RNA 3-terminal phosphate cyclase	Rtcd1	39.254	7.1834	7.13068	6.54914	7.30652	7.15035	6.89956	7.36084	6.74986	NA	6.67927	7.47045	6.36639	7.24587	7.0705	Rtcd1	Q9D7H3	13	0.533493	0.000189723	13	0.00458	1	Protein intensities vs. # MHCI peptides/tissue (Mouse)
P54726;Q8CAP3;Q3TN85;Q8BRA9	UV excision repair protein RAD23 homolog A	Rad23a	39.706	8.16961	7.83473	8.52368	7.41134	7.91643	7.82982	6.70913	8.16554	7.64881	8.2381	8.29284	8.06891	8.35008	8.5216	Rad23a	P54726	14	0.0953869	-0.000113162	14	0.283	NA	Protein intensities vs. # MHCI peptides/tissue (Mouse)
Q62159;H3BL56	Rho-related GTP-binding protein RhoC	Rhoc	22.006	7.58852	7.56362	7.51081	8.27853	8.01492	7.80384	7.5258	7.49099	7.87375	7.52498	7.42804	7.39572	7.68184	7.44873	Rhoc	Q62159	14	0.103886	6.19879e-05	14	0.261	NA	Protein intensities vs. # MHCI peptides/tissue (Mouse)
B8JJA8;E9Q463;P17665	Cytochrome c oxidase subunit 7C, mitochondrial	Cox7c;Gm3386	7.3325	8.00047	8.14244	8.99011	8.13938	8.14804	8.24908	7.65827	8.04744	7.55703	8.5811	7.58257	8.46102	7.68453	8.10008	Cox7c	B8JJA8	14	0.132023	-0.000110855	14	0.202	NA	Protein intensities vs. # MHCI peptides/tissue (Mouse)
Q3UDC3;O88746;Q561M4	Target of Myb protein 1	Tom1	57.145	6.47298	6.99365	7.34516	NA	7.05545	6.45265	NA	6.23285	6.93012	7.46399	7.14661	7.05667	7.12824	7.25972	Tom1	Q3UDC3	12	0.000326896	-5.18452e-06	12	0.956	NA	Protein intensities vs. # MHCI peptides/tissue (Mouse)
Q76MZ3	Serine/threonine-protein phosphatase 2A 65 kDa regulatory subunit A alpha isoform	Ppp2r1a	65.322	8.97565	8.94945	8.80692	8.79914	8.60743	8.70018	9.0065	8.84332	8.87375	8.56501	9.0447	8.43792	9.17181	8.63309	Ppp2r1a	Q76MZ3	14	0.0898735	4.69248e-05	14	0.298	NA	Protein intensities vs. # MHCI peptides/tissue (Mouse)
Q3UEB3;Q3UEB3-2;Q3UEB3-3	Poly(U)-binding-splicing factor PUF60	Puf60	60.248	7.94932	8.09336	7.51407	7.84146	7.69786	7.65232	8.01612	8.00965	7.99945	7.44998	8.042	7.71126	8.47934	7.8726	Puf60	Q3UEB3	14	0.0798257	5.66981e-05	14	0.328	NA	Protein intensities vs. # MHCI peptides/tissue (Mouse)
Q60953;Q60953-2;D3YXR5;D3Z3A6;F7BTZ2	Protein PML	Pml	98.241	7.15537	7.3869	6.94811	7.32065	7.66037	7.4402	7.8283	6.37617	7.81325	7.16696	8.72347	6.91217	8.07381	7.0421	Pml	Q60953	14	0.33806	0.000254227	14	0.0292	NA	Protein intensities vs. # MHCI peptides/tissue (Mouse)
A2AEQ7;P70303;A2AEQ8;P70303-2;A2AEQ6;P70303-3	CTP synthase 2	Ctps2	65.514	7.06742	7.02734	6.13517	7.15018	7.2125	6.55196	6.64484	6.15157	6.76784	6.7294	7.10101	NA	6.58562	6.203	Ctps2	A2AEQ7	13	0.138535	0.000108136	13	0.21	NA	Protein intensities vs. # MHCI peptides/tissue (Mouse)
P14901;Q3U5U6;E9Q8W7	Heme oxygenase 1	Hmox1	32.928	6.97928	6.40026	5.69089	5.7328	6.81952	7.05279	5.94662	7.3554	6.83177	NA	8.30876	6.21158	6.13476	7.04302	Hmox1	P14901	13	0.0222666	8.49441e-05	13	0.627	NA	Protein intensities vs. # MHCI peptides/tissue (Mouse)
Q8K2I3	Dimethylaniline monooxygenase [N-oxide-forming] 2	Fmo2	60.974	7.01404	6.75353	6.55123	6.43173	7.37404	7.24908	8.55334	5.94327	7.27271	6.58255	6.8039	6.22203	6.19925	6.59851	Fmo2	Q8K2I3	14	0.0842378	0.000143533	14	0.314	NA	Protein intensities vs. # MHCI peptides/tissue (Mouse)
O09164;Q542X9	Extracellular superoxide dismutase [Cu-Zn];Superoxide dismutase [Cu-Zn]	Sod3	27.392	7.63169	6.62762	7.63738	6.23185	7.81456	7.1378	8.4405	7.26635	7.30048	7.09778	6.87174	7.39876	7.40188	7.30666	Sod3	O09164	14	0.0747949	-0.000109426	14	0.344	NA	Protein intensities vs. # MHCI peptides/tissue (Mouse)
P99027;G3UW69	60S acidic ribosomal protein P2	Rplp2;Rplp2-ps1	11.651	8.99	8.83135	8.99119	8.60113	8.59932	8.84361	8.52384	8.71838	9.00022	10.0591	8.91131	9.41894	9.00458	9.64121	Rplp2	P99027	14	0.20893	-0.00014802	14	0.1	NA	Protein intensities vs. # MHCI peptides/tissue (Mouse)
Q9JME7	Trafficking protein particle complex subunit 2-like protein	Trappc2l	16.018	7.26183	7.02299	7.10025	6.87718	6.48234	6.47501	6.93248	6.68182	6.61649	6.38596	6.94757	6.39683	6.73538	6.89574	Trappc2l	Q9JME7	14	0.0168904	2.70545e-05	14	0.658	NA	Protein intensities vs. # MHCI peptides/tissue (Mouse)
Q9CX34	Suppressor of G2 allele of SKP1 homolog	Sugt1	38.158	8.17885	8.09705	8.10045	8.08094	8.08455	7.8622	8.14657	8.35816	8.46751	7.97	8.15435	8.05418	8.54874	8.38255	Sugt1	Q9CX34	14	0.049193	-3.23684e-05	14	0.446	NA	Protein intensities vs. # MHCI peptides/tissue (Mouse)
P05132;P05132-2	cAMP-dependent protein kinase catalytic subunit alpha	Prkaca	40.57	7.80643	7.56425	7.51081	7.86265	7.25885	7.5879	7.90878	8.10259	7.87783	7.19095	7.80702	6.99436	7.67778	7.27991	Prkaca	P05132	14	0.0264649	3.95322e-05	14	0.578	NA	Protein intensities vs. # MHCI peptides/tissue (Mouse)
A2ACD3;Q9CWL8	Beta-catenin-like protein 1	Ctnnbl1	64.979	6.96829	7.39624	6.28154	7.23189	7.20342	7.13225	6.90878	7.09953	7.36798	6.77058	7.54455	7.01317	7.59394	6.89674	Ctnnbl1	A2ACD3	14	0.236766	0.000125211	14	0.0777	NA	Protein intensities vs. # MHCI peptides/tissue (Mouse)
Q543N5;Q9QYB1	Chloride intracellular channel protein 4	Clic4	28.729	8.41198	8.04636	8.27402	8.058	8.7263	8.28979	9.18043	8.18354	8.46225	8.18052	8.35637	8.18562	8.39147	8.46108	Clic4	Q543N5	14	0.0224967	3.33026e-05	14	0.609	NA	Protein intensities vs. # MHCI peptides/tissue (Mouse)
Q91VW5	Golgin subfamily A member 4	Golga4	257.56	7.61359	7.87948	7.25996	7.77451	7.56656	6.99167	7.18903	6.30402	6.82751	7.85638	7.11421	6.21127	7.21141	7.36683	Golga4	Q91VW5	14	0.0862614	0.000115336	14	0.308	NA	Protein intensities vs. # MHCI peptides/tissue (Mouse)
A2RSV8;P19783	Cytochrome c oxidase subunit 4 isoform 1, mitochondrial	Cox4i1	19.53	9.00047	9.18803	9.98356	9.0113	9.22819	9.09888	8.37494	9.04744	8.5549	9.22276	8.4738	9.24419	8.73865	8.97576	Cox4i1	A2RSV8	14	0.13101	-0.00011003	14	0.203	NA	Protein intensities vs. # MHCI peptides/tissue (Mouse)
Q5SX39	Myosin-4	Myh4	222.86	8.07036	7.40538	9.2785	7.23629	6.95422	8.50813	8.10471	7.32066	7.39353	8.48747	8.63632	7.42033	7.91118	8.20912	Myh4	Q5SX39	14	0.000217488	7.38102e-06	14	0.96	NA	Protein intensities vs. # MHCI peptides/tissue (Mouse)
O54916;E9Q632;D3Z2E3;F6R6F1;O54916-4;O54916-3;F7AB82;F6YT69;O54916-2	RalBP1-associated Eps domain-containing protein 1	Reps1	86.518	6.98646	6.47613	6.59599	6.42773	7.1363	6.63866	7.42594	7.64112	6.85878	7.08656	7.06401	6.82801	7.30109	7.10881	Reps1	O54916	14	0.0399711	-5.38778e-05	14	0.493	NA	Protein intensities vs. # MHCI peptides/tissue (Mouse)
P42669	Transcriptional activator protein Pur-alpha	Pura	34.883	8.75258	8.18952	8.45142	7.93713	8.09252	8.11661	8.39791	8.94788	7.94724	8.62843	7.76298	8.20896	8.39147	8.4886	Pura	P42669	14	0.337783	-0.000146466	14	0.0293	NA	Protein intensities vs. # MHCI peptides/tissue (Mouse)
Q9EQQ9-3;Q9EQQ9	Bifunctional protein NCOAT;Protein O-GlcNAcase;Histone acetyltransferase	Mgea5	107.39	6.73746	7.29117	5.68905	6.19397	6.97541	6.62087	6.92862	7.07297	6.61321	5.16899	6.94306	6.87124	7.26035	6.23101	Mgea5	Q9EQQ9-3	14	0.122154	0.000159821	14	0.221	NA	Protein intensities vs. # MHCI peptides/tissue (Mouse)
E9QLL2;Q8BZ98;Q8BZ98-2;E9PWS1	Dynamin-3	Dnm3	97.272	7.096	7.50518	6.50184	7.69097	7.45937	6.76982	7.57048	8.00302	7.15557	6.82182	7.64989	7.36176	7.65971	7.11638	Dnm3	E9QLL2	14	0.0825	9.08675e-05	14	0.319	NA	Protein intensities vs. # MHCI peptides/tissue (Mouse)
Q61171;D3Z4A4	Peroxiredoxin-2	Prdx2	21.778	8.70424	8.45894	9.33684	8.61441	8.70755	8.50221	8.96576	8.74033	8.85486	8.81077	9.16739	9.07727	8.94114	8.89259	Prdx2	Q61171	14	0.078106	-5.21996e-05	14	0.333	NA	Protein intensities vs. # MHCI peptides/tissue (Mouse)
Q9CXD6;Q9CXD6-3;Q9CXD6-2	Coiled-coil domain-containing protein 90A, mitochondrial	Ccdc90a	37.849	7.28212	7.0915	6.98786	7.1386	7.84352	6.94698	6.64805	6.56581	7.4433	6.41646	6.63632	8.0428	7.72908	8.32987	Ccdc90a	Q9CXD6	14	0.000662891	-1.14361e-05	14	0.93	NA	Protein intensities vs. # MHCI peptides/tissue (Mouse)
O88811;Q3TGH8;O88811-2	Signal transducing adapter molecule 2	Stam2	57.454	7.05239	7.20844	6.80375	6.80254	7.47273	6.76006	7.12737	7.0993	7.06696	6.99817	7.0447	7.33577	6.95524	7.16117	Stam2	O88811	14	0.0269416	-2.4813e-05	14	0.575	NA	Protein intensities vs. # MHCI peptides/tissue (Mouse)
Q99P72;Q99P72-3	Reticulon-4	Rtn4	126.61	7.94542	6.60937	7.09103	6.96015	7.97368	7.62176	6.87428	8.29732	7.92955	7.14836	6.95755	7.05256	7.81744	7.59306	Rtn4	Q99P72	14	0.11346	-0.00013261	14	0.239	NA	Protein intensities vs. # MHCI peptides/tissue (Mouse)
Q8VDP4	DBIRD complex subunit KIAA1967 homolog		103	7.6333	7.66813	6.21629	7.54964	7.39421	7.48644	7.36654	6.82949	7.53744	6.68216	7.76298	7.09576	7.86772	7.46912	NA	Q8VDP4	14	0.380785	0.000215686	14	0.0187	NA	Protein intensities vs. # MHCI peptides/tissue (Mouse)
Q62422	Osteoclast-stimulating factor 1	Ostf1	23.782	8.00731	7.98182	7.93841	8.18176	8.02426	7.85697	8.20368	7.38942	7.80007	8.032	8.53012	8.15507	8.317	8.04448	Ostf1	Q62422	14	0.263896	0.000102334	14	0.0602	NA	Protein intensities vs. # MHCI peptides/tissue (Mouse)
Q3UCC5;Q6P8I4;F8WI88;Q3TM89;D3YWA4	PEST proteolytic signal-containing nuclear protein	Pcnp	18.963	7.53256	7.32293	7.64464	7.23878	7.26509	7.2272	7.50983	7.33159	7.61289	7.88475	7.79919	7.76058	8.23089	8.37121	Pcnp	Q3UCC5	14	0.0252337	-4.30535e-05	14	0.588	NA	Protein intensities vs. # MHCI peptides/tissue (Mouse)
Q5SV85-2;Q5SV85	Synergin gamma	Synrg	122.08	6.70097	6.85125	NA	6.64472	6.80954	6.407	6.1641	7.26916	6.29487	5.72666	6.58517	NA	6.93961	6.54124	Synrg	Q5SV85-2	12	0.013574	3.55938e-05	12	0.718	NA	Protein intensities vs. # MHCI peptides/tissue (Mouse)
D3Z4V2;D3Z3F1;Q9D824;Q9D824-2;Q9D824-3;D3Z619;Q9D824-4	Pre-mRNA 3-end-processing factor FIP1	Fip1l1	66.64	6.3043	6.70633	6.4989	6.63235	6.5952	6.54609	6.54558	6.47187	7.25173	7.06858	7.33986	6.91113	7.45502	7.5355	Fip1l1	D3Z4V2	14	0.00902866	2.93022e-05	14	0.747	NA	Protein intensities vs. # MHCI peptides/tissue (Mouse)
O35127	Protein C10	Grcc10	13.194	5.63077	5.55677	7.08916	5.6475	6.81206	6.06394	6.42964	7.3893	6.61721	6.77687	6.70621	6.93811	6.30638	6.96515	Grcc10	O35127	14	0.202323	-0.000197054	14	0.107	NA	Protein intensities vs. # MHCI peptides/tissue (Mouse)
G5E8R8;Q6P5G6	UBX domain-containing protein 7	Ubxn7	54.812	6.92948	6.74945	5.5043	6.89399	6.62709	6.42789	6.95128	6.53292	7.4488	5.38522	7.7003	6.295	7.87296	7.4151	Ubxn7	G5E8R8	14	0.207472	0.00025173	14	0.102	NA	Protein intensities vs. # MHCI peptides/tissue (Mouse)
Q9CSU0;Q9CSU0-2;Q9CSU0-3	Regulation of nuclear pre-mRNA domain-containing protein 1B	Rprd1b	36.883	7.32823	7.399	6.96266	7.29467	7.28582	7.08509	7.39262	6.73262	7.32295	6.57343	7.77483	NA	7.42196	7.09493	Rprd1b	Q9CSU0	13	0.373028	0.000145645	13	0.0266	NA	Protein intensities vs. # MHCI peptides/tissue (Mouse)
Q8BTV2;Q8BTV2-2;Q8BTV2-3	Cleavage and polyadenylation specificity factor subunit 7	Cpsf7	52.01	6.90442	6.82105	NA	6.70393	6.65319	6.50648	6.84963	7.22628	7.01668	5.88831	7.22674	6.88522	7.32932	7.05802	Cpsf7	Q8BTV2	13	0.0137514	3.32919e-05	13	0.703	NA	Protein intensities vs. # MHCI peptides/tissue (Mouse)
B1AQZ2;P28741;Q3UI47;E9PYA1;Q3TET1	Kinesin-like protein KIF3A	Kif3a	82.633	6.42279	6.3814	5.68758	5.88711	6.6422	6.19269	6.56833	7.22038	6.68111	6.66417	6.20576	6.4899	6.57252	6.11774	Kif3a	B1AQZ2	14	0.14173	-0.000107963	14	0.185	NA	Protein intensities vs. # MHCI peptides/tissue (Mouse)
Q542V3;Q8VE97;A2A837;E9Q4U8	Serine/arginine-rich splicing factor 4	Srsf4	56.248	7.73261	7.42224	7.1228	7.33132	8.1093	7.383	8.36084	8.1395	7.91205	7.19481	7.64989	7.05104	8.72908	7.94757	Srsf4	Q542V3	14	0.0271291	6.24698e-05	14	0.574	NA	Protein intensities vs. # MHCI peptides/tissue (Mouse)
Q9D662	Protein transport protein Sec23B	Sec23b	86.436	7.684	8.12554	7.17561	8.17963	7.7472	8.13642	7.99667	7.4424	7.48545	8.46053	8.06998	7.16429	7.95142	7.85494	Sec23b	Q9D662	14	0.340415	0.000171351	14	0.0285	NA	Protein intensities vs. # MHCI peptides/tissue (Mouse)
Q8QZY9;E9Q057	Splicing factor 3B subunit 4	Sf3b4;Gm7935	44.355	7.14065	7.34636	7.12887	7.46249	7.46666	7.19819	7.20574	6.70052	6.6324	7.18567	7.22555	6.84049	7.53948	7.69177	Sf3b4	Q8QZY9	14	0.390511	0.000144991	14	0.0169	NA	Protein intensities vs. # MHCI peptides/tissue (Mouse)
Q9ET54;Q9ET54-6;Q9ET54-4;Q9ET54-5;Q9ET54-3;Q9ET54-2	Palladin	Palld	152.13	7.53659	7.79969	7.5173	7.65437	7.78352	7.61858	8.00973	6.51533	8.19728	6.04087	8.04739	8.05915	7.45045	8.14181	Palld	Q9ET54	14	0.165226	0.000189224	14	0.149	NA	Protein intensities vs. # MHCI peptides/tissue (Mouse)
Q3U647;Q60967	Bifunctional 3-phosphoadenosine 5-phosphosulfate synthase 1;Sulfate adenylyltransferase;Adenylyl-sulfate kinase	Papss1	70.793	6.85353	7.81756	6.37594	8.18034	7.1291	6.34691	7.09424	6.58926	7.37126	6.97062	7.05796	6.94122	7.28793	7.21844	Papss1	Q3U647	14	0.107265	0.000123784	14	0.253	NA	Protein intensities vs. # MHCI peptides/tissue (Mouse)
P83940	Transcription elongation factor B polypeptide 1	Tceb1	12.473	8.2484	7.87643	8.31382	8.0664	7.84817	7.97192	7.85575	8.28875	7.82144	8.13594	7.2486	7.77978	8.29784	7.9117	Tceb1	P83940	14	0.210837	-9.89416e-05	14	0.0986	NA	Protein intensities vs. # MHCI peptides/tissue (Mouse)
Q8CFE2	UPF0609 protein C4orf27 homolog		39.291	6.74648	6.22796	5.40022	6.36036	6.87504	5.92543	NA	5.78813	7.06269	NA	6.57205	NA	6.66528	6.92914	NA	Q8CFE2	11	0.00554662	2.97541e-05	11	0.828	NA	Protein intensities vs. # MHCI peptides/tissue (Mouse)
Q8BUR4;Q8BUR4-2	Dedicator of cytokinesis protein 1	Dock1	215.08	7.34258	8.59746	5.7227	7.57328	7.20138	6.53649	7.66968	6.77756	7.24162	6.72031	8.06056	NA	6.32049	6.28379	Dock1	Q8BUR4	13	0.148365	0.000230585	13	0.194	NA	Protein intensities vs. # MHCI peptides/tissue (Mouse)
Q8C167;Q8C167-2;Q8C167-3	Prolyl endopeptidase-like	Prepl	83.193	6.68955	6.83135	6.31423	6.36675	5.86409	6.43081	6.05829	7.73106	6.70246	NA	6.07345	NA	5.64804	NA	Prepl	Q8C167	11	0.26087	-0.000216251	11	0.108	NA	Protein intensities vs. # MHCI peptides/tissue (Mouse)
Q8BHJ9	Pre-mRNA-splicing factor SLU7	Slu7	68.079	6.27459	6.36432	6.13244	6.25624	6.13722	6.15019	6.49539	6.64613	6.22555	6.58986	6.81774	NA	6.20052	6.59584	Slu7	Q8BHJ9	13	0.00106121	5.60294e-06	13	0.916	NA	Protein intensities vs. # MHCI peptides/tissue (Mouse)
Q8BX10;Q8BX10-2	Serine/threonine-protein phosphatase PGAM5, mitochondrial	Pgam5	31.994	6.93753	7.25434	6.82863	7.11529	6.90239	7.17604	7.14422	7.61743	NA	6.38319	7.27367	7.05619	7.26035	6.82595	Pgam5	Q8BX10	13	0.12212	8.02215e-05	13	0.242	NA	Protein intensities vs. # MHCI peptides/tissue (Mouse)
Q3TZ63;Q8R3D1	TBC1 domain family member 13	Tbc1d13	46.452	7.52438	7.45412	8.41635	7.3943	7.60743	7.08509	7.26142	6.86726	7.66571	8.12025	7.99835	7.88367	7.86241	8.00224	Tbc1d13	Q3TZ63	14	0.0660083	-8.25734e-05	14	0.375	NA	Protein intensities vs. # MHCI peptides/tissue (Mouse)
E9Q7G0		Numa1	235.63	8.31003	8.28999	7.90151	8.09153	8.11434	7.91133	8.03474	7.17164	8.22832	8.34634	8.48696	8.16774	8.81843	8.01262	Numa1	E9Q7G0	14	0.0539395	6.44904e-05	14	0.424	NA	Protein intensities vs. # MHCI peptides/tissue (Mouse)
Q8BLF1	Neutral cholesterol ester hydrolase 1	Nceh1	45.739	7.61106	7.17593	6.22287	6.04922	7.74427	6.98779	6.8794	6.9388	7.14356	7.05647	7.0245	6.78902	NA	6.45338	Nceh1	Q8BLF1	13	0.0114087	-3.76156e-05	13	0.728	NA	Protein intensities vs. # MHCI peptides/tissue (Mouse)
Q8CIG8	Protein arginine N-methyltransferase 5	Prmt5	72.679	7.1331	7.40899	6.58759	7.36558	7.32064	7.20415	7.02862	7.34594	7.36135	7.20849	7.55576	7.18728	7.7457	7.5286	Prmt5	Q8CIG8	14	0.154305	8.11723e-05	14	0.165	NA	Protein intensities vs. # MHCI peptides/tissue (Mouse)
Q8VEA4	Mitochondrial intermembrane space import and assembly protein 40	Chchd4	15.525	7.49779	6.95203	7.94806	7.24372	7.78084	7.0233	6.7216	7.36623	6.47586	7.56227	6.76298	7.33233	6.54326	7.21152	Chchd4	Q8VEA4	14	0.143057	-0.000128193	14	0.182	NA	Protein intensities vs. # MHCI peptides/tissue (Mouse)
Q499X7;Q9WUM4	Coronin-1C	Coro1c	53.12	7.76104	8.08587	7.19353	8.13229	7.72323	7.70018	8.02553	7.57701	7.63301	7.38481	8.09064	8.13792	7.90558	8.10839	Coro1c	Q499X7	14	0.343686	0.000133196	14	0.0276	NA	Protein intensities vs. # MHCI peptides/tissue (Mouse)
Q9Z1G4;A2A5A0;Q9Z1G4-2;A2A5A2;Q9Z1G4-3;Q3TY98	V-type proton ATPase 116 kDa subunit a isoform 1	Atp6v0a1	96.466	6.84778	6.87948	NA	6.95181	6.62323	6.70394	7.01928	8.29647	6.88223	6.22112	6.62468	6.38617	6.78176	6.2033	Atp6v0a1	Q9Z1G4	13	0.0197381	-5.53579e-05	13	0.647	NA	Protein intensities vs. # MHCI peptides/tissue (Mouse)
P27546;P27546-2;E9QPW8;P27546-3	Microtubule-associated protein 4;Microtubule-associated protein	Map4;Mtap4	117.43	8.44417	8.2169	8.36331	7.88002	8.20748	7.87753	8.32656	8.29647	8.3081	7.58633	8.25968	8.34126	8.07978	8.64388	Map4	P27546	14	0.0259116	-3.26925e-05	14	0.582	NA	Protein intensities vs. # MHCI peptides/tissue (Mouse)
Q9QYS9-7;F8WHX7;Q9QYS9;Q9QYS9-2;Q9QYS9-6;Q9QYS9-3;Q9QYS9-4;Q9QYS9-8;Q9QYS9-5	Protein quaking	Qk;Qki	38.07	7.6349	6.31634	7.92604	6.29699	7.25885	7.04432	7.74332	7.87808	7.46751	5.75926	7.73644	6.84686	7.70674	7.99518	Qk	Q9QYS9-7	14	0.000908703	-1.60826e-05	14	0.919	NA	Protein intensities vs. # MHCI peptides/tissue (Mouse)
Q5DTM8;Q5DTM8-2;A2AIR2	E3 ubiquitin-protein ligase BRE1A	Rnf20	113.52	7.45277	6.76157	7.15822	7.66846	6.99065	6.79785	6.87917	6.77824	7.17113	6.92959	7.3727	5.89007	7.29456	7.63852	Rnf20	Q5DTM8	14	0.0818392	9.82827e-05	14	0.321	NA	Protein intensities vs. # MHCI peptides/tissue (Mouse)
D3YXK2;E9PZM6	Scaffold attachment factor B1	Safb	105.1	7.18566	7.19396	5.99907	7.07373	7.16619	7.12521	6.71821	7.67083	7.82028	7.11479	7.56937	7.38716	8.12919	7.51448	Safb	D3YXK2	14	0.00218966	1.80356e-05	14	0.874	NA	Protein intensities vs. # MHCI peptides/tissue (Mouse)
Q9JM76;H7BWZ3	Actin-related protein 2/3 complex subunit 3	Arpc3	20.524	8.22644	8.35761	8.02943	8.2394	8.01649	8.03743	8.35069	8.32524	7.93849	7.91507	8.43174	8.2458	8.14758	8.07018	Arpc3	Q9JM76	14	0.143419	4.78227e-05	14	0.182	NA	Protein intensities vs. # MHCI peptides/tissue (Mouse)
Q9R1Z8	Vinexin	Sorbs3	82.348	7.16017	5.61661	7.07924	4.92102	7.27037	6.91364	8.08352	6.82342	7.21222	6.22394	6.52123	6.96742	6.56289	6.92864	Sorbs3	Q9R1Z8	14	0.0728498	-0.000156164	14	0.351	NA	Protein intensities vs. # MHCI peptides/tissue (Mouse)
Q8BTS3		Gbp9	71.341	8.07619	7.74117	8.21368	6.83678	7.33292	7.59034	7.58867	7.30933	7.48795	7.40104	8.04917	7.7456	7.65255	7.35145	Gbp9	Q8BTS3	14	0.0289071	-4.64188e-05	14	0.561	NA	Protein intensities vs. # MHCI peptides/tissue (Mouse)
Q61704;E9PVS1	Inter-alpha-trypsin inhibitor heavy chain H3	Itih3	99.357	6.97928	7.58508	7.25012	5.6464	6.42203	6.48795	7.19537	7.36244	7.65053	6.20895	6.66521	7.43376	6.74306	8.05287	Itih3	Q61704	14	0.132876	-0.000179255	14	0.2	NA	Protein intensities vs. # MHCI peptides/tissue (Mouse)
B2RTK3;P10854;Q64478;Q64525;Q6ZWY9	Histone H2B;Histone H2B type 1-M;Histone H2B type 1-H;Histone H2B type 2-B;Histone H2B type 1-C/E/G	Hist1h2bm;Hist1h2bh;Hist2h2bb;Hist1h2bc	13.936	9.14561	8.98659	8.71124	8.98425	8.91445	8.96582	9.23158	9.27647	9.39662	9.60417	9.45328	9.60251	9.43644	9.59006	Hist1h2bm	B2RTK3	14	0.0563526	-5.20072e-05	14	0.414	NA	Protein intensities vs. # MHCI peptides/tissue (Mouse)
Q8BWM0	Prostaglandin E synthase 2;Prostaglandin E synthase 2 truncated form	Ptges2	43.323	7.78205	7.73698	8.02943	7.76166	8.08051	7.63687	7.52971	7.43104	7.07322	7.0462	6.92334	7.20322	6.90568	6.76454	Ptges2	Q8BWM0	14	0.00217022	1.53025e-05	14	0.874	NA	Protein intensities vs. # MHCI peptides/tissue (Mouse)
Q8C129	Leucyl-cystinyl aminopeptidase	Lnpep	117.3	7.55524	7.6256	7.77257	7.19776	8.23677	6.70394	7.57837	6.88532	7.69611	7.3079	8.00724	NA	7.33536	7.08417	Lnpep	Q8C129	13	0.000683188	-8.56469e-06	13	0.932	NA	Protein intensities vs. # MHCI peptides/tissue (Mouse)
P97471	Mothers against decapentaplegic homolog 4	Smad4	60.341	6.38094	6.3052	NA	6.74455	6.45826	6.35053	NA	6.44835	7.17358	6.31799	6.94645	6.78036	6.82868	7.05061	Smad4	P97471	12	0.000780115	6.33895e-06	12	0.931	NA	Protein intensities vs. # MHCI peptides/tissue (Mouse)
D3Z687;A2CF78;Q9DCT6;A2CF81;Q9DCT6-2;F6XN97;F6SYB8;F8WH46	Chromatin complexes subunit BAP18	0610010K14Rik;Bap18	20	6.90442	6.6226	6.88177	6.77088	7.04383	6.41642	6.888	7.11782	6.97609	7.12362	7.56398	7.1741	7.79724	7.42828	0610010K14Rik	D3Z687	14	0.0048639	-1.92237e-05	14	0.813	NA	Protein intensities vs. # MHCI peptides/tissue (Mouse)
Q9WVA3	Mitotic checkpoint protein BUB3	Bub3	36.954	7.44541	7.651	7.08046	7.10187	7.55128	7.36047	6.59798	6.98962	7.85163	7.24262	8.11344	7.40409	8.00586	7.53207	Bub3	Q9WVA3	14	0.0318969	5.55308e-05	14	0.541	NA	Protein intensities vs. # MHCI peptides/tissue (Mouse)
Q5SUH6;Q5SUH7;Q99KN9;Q99KN9-2	Clathrin interactor 1	Clint1	69.758	8.4093	8.399	8.08853	8.2394	8.45482	8.1137	8.22182	8.41021	8.28083	8.45704	8.35374	8.47921	8.19929	8.54897	Clint1	Q5SUH6	14	0.0729317	-2.90648e-05	14	0.35	NA	Protein intensities vs. # MHCI peptides/tissue (Mouse)
Q3U3G8;Q80XK9;Q9EPB5	Serine hydrolase-like protein	Serhl	36.353	7.45519	7.85768	7.89347	8.03677	7.82928	7.44431	6.5795	5.77955	7.06147	6.88492	6.68208	6.86558	6.96811	6.74005	Serhl	Q3U3G8	14	0.0613539	0.000118947	14	0.393	NA	Protein intensities vs. # MHCI peptides/tissue (Mouse)
Q9CVB6;D3YXG6	Actin-related protein 2/3 complex subunit 2	Arpc2	34.357	8.4683	8.74117	8.47687	8.92322	8.62323	8.56634	8.83701	9.1246	8.63122	8.68995	9.26132	8.78907	8.94114	8.98192	Arpc2	Q9CVB6	14	0.125015	6.32617e-05	14	0.215	NA	Protein intensities vs. # MHCI peptides/tissue (Mouse)
E9PYF2;O35598;E9Q162	Disintegrin and metalloproteinase domain-containing protein 10	Adam10	57.791	5.77665	6.76553	6.29544	7.36091	6.63471	6.16509	6.74684	NA	6.44292	6.42006	6.80702	6.3281	6.84134	7.10891	Adam10	E9PYF2	13	0.295209	0.000172115	13	0.055	NA	Protein intensities vs. # MHCI peptides/tissue (Mouse)
B8JK30;Q9D0E1;Q3THB3;Q9D0E1-2;B8JK32;B8JK33	Heterogeneous nuclear ribonucleoprotein M	Hnrnpm	77.648	8.25993	8.29352	7.72542	8.27167	8.2115	8.09888	8.03169	8.12962	8.35121	7.84506	8.48043	7.98828	8.70033	7.86306	Hnrnpm	B8JK30	14	0.155402	7.83185e-05	14	0.163	NA	Protein intensities vs. # MHCI peptides/tissue (Mouse)
Q9Z247	Peptidyl-prolyl cis-trans isomerase FKBP9	Fkbp9	62.995	6.84805	6.44065	NA	NA	6.97884	6.3432	7.25598	NA	7.61102	6.88708	6.64089	7.19868	6.95847	7.17386	Fkbp9	Q9Z247	11	0.354566	-0.000170359	11	0.0533	NA	Protein intensities vs. # MHCI peptides/tissue (Mouse)
Q4ADG5;Q99KP6-2;Q99KP6;Q99KP6-3	Pre-mRNA-processing factor 19	Prpf19	57.301	7.97565	8.02949	7.24884	8.22936	7.92812	7.68481	7.80109	7.62147	8.15104	7.74922	8.35899	8.0479	8.62115	7.86786	Prpf19	Q4ADG5	14	0.139332	9.54417e-05	14	0.189	NA	Protein intensities vs. # MHCI peptides/tissue (Mouse)
O54984	ATPase Asna1	Asna1	38.822	7.9001	7.78105	8.03727	7.60382	7.98898	7.62311	7.88372	8.34086	7.78396	8.1698	7.881	7.9088	8.05822	7.95803	Asna1	O54984	14	0.342732	-8.73159e-05	14	0.0278	NA	Protein intensities vs. # MHCI peptides/tissue (Mouse)
Q91VC3;A2AFK7;D3YU49	Eukaryotic initiation factor 4A-III	Eif4a3;Gm8994	46.839	8.17656	8.15065	7.70503	8.21908	8.0258	7.91133	7.95495	8.02421	7.88489	8.10556	8.42432	7.99974	8.36989	8.26991	Eif4a3	Q91VC3	14	0.195941	6.60018e-05	14	0.113	NA	Protein intensities vs. # MHCI peptides/tissue (Mouse)
Q60596	DNA repair protein XRCC1	Xrcc1	68.97	6.17571	6.59857	NA	6.03211	6.55571	6.55588	6.24577	6.34349	6.85595	6.48564	NA	6.44742	7.38883	NA	Xrcc1	Q60596	11	5.09675e-05	-1.9768e-06	11	0.983	NA	Protein intensities vs. # MHCI peptides/tissue (Mouse)
Q3UHB1;F7CQV9	5-nucleotidase domain-containing protein 3	Nt5dc3	63.17	7.4173	6.58871	7.06802	NA	6.90035	6.30398	6.34076	8.08636	6.62606	6.34968	NA	6.65599	5.74884	6.96562	Nt5dc3	Q3UHB1	12	0.225075	-0.00023396	12	0.119	NA	Protein intensities vs. # MHCI peptides/tissue (Mouse)
D3Z1V4;P70296;Q5EBQ2;D6RHS6	Phosphatidylethanolamine-binding protein 1;Hippocampal cholinergic neurostimulating peptide	Pebp1	23.035	9.2963	8.60151	9.2467	8.54352	9.06955	8.82701	8.8139	9.23835	8.92318	8.81232	8.82968	8.87433	8.75263	8.58091	Pebp1	D3Z1V4	14	0.343573	-0.000108643	14	0.0276	NA	Protein intensities vs. # MHCI peptides/tissue (Mouse)
A2AMV7;P47757-2;Q923G3;A2AMW0		Capzb	33.767	8.56849	8.8105	8.48733	8.75224	8.28582	8.51106	8.74153	8.41992	8.81207	8.67111	9.09785	8.72745	9.0787	8.82086	Capzb	A2AMV7	14	0.104848	5.65141e-05	14	0.259	NA	Protein intensities vs. # MHCI peptides/tissue (Mouse)
Q8CFE3;E9QK09	REST corepressor 1	Rcor1	52.273	6.71768	7.23603	6.42127	7.09931	6.59104	6.33701	6.89224	6.83724	6.95489	6.47225	6.87441	6.92733	7.28458	7.24466	Rcor1	Q8CFE3	14	0.046669	5.05444e-05	14	0.458	NA	Protein intensities vs. # MHCI peptides/tissue (Mouse)
O88492;O88492-2	Perilipin-4	Plin4	139.41	8.19013	6.75757	7.89347	5.15367	6.69128	7.07246	6.79155	6.23437	7.92865	6.96915	7.42056	7.14197	7.75832	7.28995	Plin4	O88492	14	0.131177	-0.000214586	14	0.203	NA	Protein intensities vs. # MHCI peptides/tissue (Mouse)
Q8BND5;Q8BND5-2;Q8BND5-3	Sulfhydryl oxidase 1	Qsox1	82.784	6.38518	7.01194	5.59749	6.99636	6.15469	6.22146	7.15815	NA	7.14979	5.91203	5.96862	6.37572	6.16312	6.97992	Qsox1	Q8BND5	13	0.03139	7.13659e-05	13	0.563	NA	Protein intensities vs. # MHCI peptides/tissue (Mouse)
Q91VX2;A2AMY5	Ubiquitin-associated protein 2	Ubap2	117.96	5.8433	6.67454	6.32985	6.78875	6.95422	7.01606	NA	6.60458	6.90908	6.87777	7.02072	6.63534	6.75138	7.16716	Ubap2	Q91VX2	13	0.236949	0.000124434	13	0.0916	NA	Protein intensities vs. # MHCI peptides/tissue (Mouse)
Q08619	Interferon-activable protein 205-B	Ifi205b	46.977	6.53291	6.73698	6.68466	6.77632	6.40744	6.65652	6.70297	5.78505	7.51458	7.03594	7.15989	7.00899	7.0802	7.48477	Ifi205b	Q08619	14	0.00510354	2.40208e-05	14	0.808	NA	Protein intensities vs. # MHCI peptides/tissue (Mouse)
E9PW46;Q8C8R3-2		Ank2	429.87	7.2963	7.0029	7.50091	6.50825	7.46555	7.07882	7.23543	8.7524	7.34083	6.43902	7.03747	6.76652	6.79075	6.97115	Ank2	E9PW46	14	0.0944764	-0.000130582	14	0.285	NA	Protein intensities vs. # MHCI peptides/tissue (Mouse)
Q91YJ2	Sorting nexin-4	Snx4	51.777	7.39286	7.47233	6.90633	7.54964	7.90846	7.39536	7.67597	7.76414	7.03786	6.70315	6.87308	7.16959	6.99665	6.5285	Snx4	Q91YJ2	14	0.0369139	6.03807e-05	14	0.511	NA	Protein intensities vs. # MHCI peptides/tissue (Mouse)
Q80UE5;Q80UE4;E9Q4H2		Epb4.1l2	101.81	7.35035	6.84799	NA	5.37064	6.98563	7.13225	7.83122	7.07102	7.4321	6.2967	7.54738	6.93798	7.57539	NA	Epb4.1l2	Q80UE5	12	0.00065384	-1.22714e-05	12	0.937	NA	Protein intensities vs. # MHCI peptides/tissue (Mouse)
A3KGQ8;Q9CW79;Q9CW79-2	Golgin subfamily A member 1	Golga1	87.337	6.25662	7.14078	6.03481	6.75791	6.85957	6.42534	6.67172	6.3657	6.0167	6.8282	6.39328	6.43193	6.36969	6.66783	Golga1	A3KGQ8	14	0.175041	0.000101147	14	0.137	NA	Protein intensities vs. # MHCI peptides/tissue (Mouse)
E9QAQ7;A2BH40;A2BH40-3;A2BH40-2;A2BH40-4	AT-rich interactive domain-containing protein 1A	Arid1a	242.67	6.39649	7.0586	NA	7.6273	6.96494	6.36245	6.39975	6.54559	6.17584	6.01103	6.87837	6.2352	7.61803	6.02607	Arid1a	E9QAQ7	13	0.291134	0.000224158	13	0.057	NA	Protein intensities vs. # MHCI peptides/tissue (Mouse)
P62827;Q14AA6	GTP-binding nuclear protein Ran	Ran;1700009N14Rik	24.423	8.85046	8.78484	8.80026	8.8582	8.60743	8.66479	8.90059	8.84812	9.00252	8.91016	8.95425	8.66182	9.20741	9.02498	Ran	P62827	14	0.000129518	-1.37211e-06	14	0.969	NA	Protein intensities vs. # MHCI peptides/tissue (Mouse)
Q8VHN8;Q8VHN8-2	Protein syndesmos	Nudt16l1	23.414	6.06771	6.27073	5.45135	6.45876	5.84921	6.06232	6.42201	6.2283	5.77355	5.95981	6.82524	NA	6.83531	5.61893	Nudt16l1	Q8VHN8	13	0.302705	0.000176652	13	0.0514	NA	Protein intensities vs. # MHCI peptides/tissue (Mouse)
Q3UND0;Q3UND0-2	Src kinase-associated phosphoprotein 2	Skap2	40.712	5.54554	5.98775	5.84187	6.26041	5.91525	6.20259	7.09159	NA	6.71519	NA	7.81011	5.54995	6.6168	6.48423	Skap2	Q3UND0	12	0.261819	0.000267229	12	0.089	NA	Protein intensities vs. # MHCI peptides/tissue (Mouse)
Q6P8X1	Sorting nexin-6	Snx6	46.648	8.25035	8.01194	7.88802	7.75033	8.44907	7.88004	8.70483	7.87585	7.99248	7.93533	8.31794	7.83689	8.36989	8.77015	Snx6	Q6P8X1	14	0.0877228	7.41993e-05	14	0.304	NA	Protein intensities vs. # MHCI peptides/tissue (Mouse)
Q61550	Double-strand-break repair protein rad21 homolog	Rad21	72.082	7.04623	7.01418	6.35719	7.0092	7.01334	6.93174	7.1124	6.61601	7.30048	6.95432	7.6923	6.96396	7.90234	6.95346	Rad21	Q61550	14	0.172502	0.000120337	14	0.14	NA	Protein intensities vs. # MHCI peptides/tissue (Mouse)
Q64213;Q3UI45;Q64213-3;D3YZD0;D3YZC9;E9Q4Q2;Q64213-2;D3YVH4	Splicing factor 1	Sf1	70.402	8.01069	7.82795	7.49417	7.87718	7.94876	7.64809	7.82487	7.98425	7.6436	7.92828	8.25028	7.67696	8.59559	8.18374	Sf1	Q64213	14	0.0899408	6.45782e-05	14	0.298	NA	Protein intensities vs. # MHCI peptides/tissue (Mouse)
Q810V0;E9Q4C9	U3 small nucleolar ribonucleoprotein protein MPP10	Mphosph10	78.734	6.09065	6.2447	6.46469	6.50151	NA	6.19457	6.30132	6.12301	NA	6.83882	6.65871	6.05843	7.031	NA	Mphosph10	Q810V0	11	0.0306194	3.98992e-05	11	0.607	NA	Protein intensities vs. # MHCI peptides/tissue (Mouse)
P16546	Spectrin alpha chain, brain	Sptan1	284.59	7.64361	6.73274	6.24065	7.49467	7.76434	7.24371	7.16043	6.09826	7.10108	NA	7.38105	NA	7.41703	7.14247	Sptan1	P16546	12	0.227883	0.000194363	12	0.117	NA	Protein intensities vs. # MHCI peptides/tissue (Mouse)
Q3ULF7;Q99JY9	Actin-related protein 3	Actr3	47.357	7.93753	8.50805	7.83875	8.71027	8.33216	8.37429	8.35652	7.93047	8.36135	8.09034	9.04019	8.14809	8.76394	8.35077	Actr3	Q3ULF7	14	0.612045	0.000201717	14	0.000943	1	Protein intensities vs. # MHCI peptides/tissue (Mouse)
F8WGT0;P26039	Talin-1	Tln1	272.1	9.23656	8.94945	8.73332	8.74455	9.14804	8.94268	9.60613	8.38808	9.4321	8.47083	9.71204	9.249	9.29784	9.20181	Tln1	F8WGT0	14	0.12367	0.000105098	14	0.218	NA	Protein intensities vs. # MHCI peptides/tissue (Mouse)
Q6XLQ8;G3V004		Calu	37.117	7.80751	7.40719	7.90018	7.455	7.46219	7.3496	7.90471	7.9265	7.89965	8.26941	7.43904	8.46781	7.84609	8.24528	Calu	Q6XLQ8	14	0.499666	-0.000189009	14	0.0047	1	Protein intensities vs. # MHCI peptides/tissue (Mouse)
Q9JIY5;D3YX27;D3YX28;F6TCV0	Serine protease HTRA2, mitochondrial	Htra2	49.348	6.70528	6.85768	7.87551	6.82081	7.10549	6.93395	7.03169	7.22902	6.84357	6.79691	6.78474	6.72201	6.13096	NA	Htra2	Q9JIY5	13	0.0575272	-6.78519e-05	13	0.43	NA	Protein intensities vs. # MHCI peptides/tissue (Mouse)
Q9DCJ5	NADH dehydrogenase [ubiquinone] 1 alpha subcomplex subunit 8	Ndufa8	19.992	8.44292	8.3725	9.43618	8.42369	8.91247	8.53158	7.67179	8.39013	8.22559	8.4318	8.00133	8.72479	8.29456	8.22827	Ndufa8	Q9DCJ5	14	0.128606	-0.000111501	14	0.208	NA	Protein intensities vs. # MHCI peptides/tissue (Mouse)
Q3U5Q7	UMP-CMP kinase 2, mitochondrial	Cmpk2	50.036	7.94932	6.93366	7.34772	7.3734	7.57052	7.22944	7.86662	6.92258	6.55432	6.61662	7.94757	6.23803	7.21141	6.08307	Cmpk2	Q3U5Q7	14	0.172146	0.000189621	14	0.14	NA	Protein intensities vs. # MHCI peptides/tissue (Mouse)
E9PXY8;Q6A4J8-2;E9QLK0;F8VPX1;Q6A4J8;Q6A4J8-3	Ubiquitin carboxyl-terminal hydrolase;Ubiquitin carboxyl-terminal hydrolase 7	Usp7	132.85	7.64984	7.81405	6.61513	7.97064	7.63847	7.45837	7.50574	7.46081	7.64186	7.26079	8.0043	6.52955	8.29126	7.28053	Usp7	E9PXY8	14	0.31364	0.00020621	14	0.0373	NA	Protein intensities vs. # MHCI peptides/tissue (Mouse)
Q91WE2	Protein FAM192A	Fam192a	28.702	6.30864	7.20986	NA	5.79456	5.5225	6.92729	7.10729	NA	7.19763	NA	6.66521	NA	7.07616	5.68365	Fam192a	Q91WE2	10	0.00424528	-3.80304e-05	10	0.858	NA	Protein intensities vs. # MHCI peptides/tissue (Mouse)
Q9Z0J0	Epididymal secretory protein E1	Npc2	16.442	7.87919	7.47619	6.98934	7.04655	7.97195	7.87248	7.86885	6.70038	7.72597	7.70604	7.44264	7.93585	8.49413	8.06415	Npc2	Q9Z0J0	14	0.0258525	5.83243e-05	14	0.583	NA	Protein intensities vs. # MHCI peptides/tissue (Mouse)
G3X8V1;Q9QVP9;Q3UDE9;E9Q2A6	Protein-tyrosine kinase 2-beta	Ptk2b	115.79	5.93521	7.25944	6.457	7.4357	7.01176	6.66887	6.85865	7.41632	7.32659	7.14532	8.03564	6.06259	7.73509	7.66469	Ptk2b	G3X8V1	14	0.18179	0.000199088	14	0.128	NA	Protein intensities vs. # MHCI peptides/tissue (Mouse)
P97930;D3Z3R3	Thymidylate kinase	Dtymk	23.914	7.43792	7.36759	6.77538	7.38242	7.55944	7.25227	6.54091	7.4905	7.50508	7.16588	7.08002	7.49677	7.81148	6.77934	Dtymk	P97930	14	0.0185139	-3.65334e-05	14	0.643	NA	Protein intensities vs. # MHCI peptides/tissue (Mouse)
O54865	Guanylate cyclase soluble subunit beta-1	Gucy1b3	70.597	6.94542	6.55677	6.30773	6.18345	7.10293	6.92504	8.37909	7.06827	6.50936	6.25691	7.53595	6.20705	6.3463	5.66768	Gucy1b3	O54865	14	0.0889152	0.000153287	14	0.3	NA	Protein intensities vs. # MHCI peptides/tissue (Mouse)
Q543H0;Q64674	Spermidine synthase	Srm	33.995	8.01404	7.79969	7.42835	7.76166	7.43255	7.909	7.71191	7.66359	8.03557	8.79498	8.07419	7.86671	8.00841	7.80461	Srm	Q543H0	14	0.0378171	-4.88436e-05	14	0.505	NA	Protein intensities vs. # MHCI peptides/tissue (Mouse)
Q545E6;Q62348	Translin	Tsn	26.201	7.20545	7.46765	6.39675	7.16515	7.01961	7.60797	6.81306	7.62547	7.8462	6.44291	7.18593	NA	7.08712	5.67034	Tsn	Q545E6	13	0.00539971	3.30888e-05	13	0.811	NA	Protein intensities vs. # MHCI peptides/tissue (Mouse)
Q9CRA5	Golgi phosphoprotein 3	Golph3	33.752	7.37722	8.02081	7.19013	7.1517	7.37335	7.3923	7.52384	7.13567	7.15858	7.61159	7.21659	6.82901	7.58729	6.65225	Golph3	Q9CRA5	14	0.0407898	5.17485e-05	14	0.489	NA	Protein intensities vs. # MHCI peptides/tissue (Mouse)
P31938;Q3TMJ8	Dual specificity mitogen-activated protein kinase kinase 1	Map2k1	43.474	8.12799	8.20702	7.94806	8.01962	7.71073	7.76659	8.0065	8.63726	7.7113	7.74019	8.0338	7.89642	7.9889	7.86945	Map2k1	P31938	14	0.00653643	-1.49302e-05	14	0.784	NA	Protein intensities vs. # MHCI peptides/tissue (Mouse)
P63028;D3YU75	Translationally-controlled tumor protein	Tpt1	19.462	8.58134	8.23869	8.73914	8.31128	8.31516	8.53047	8.31715	8.53792	8.50986	9.20435	8.52421	8.71672	8.61959	8.65958	Tpt1	P63028	14	0.326424	-0.000105266	14	0.0328	NA	Protein intensities vs. # MHCI peptides/tissue (Mouse)
A2AUE2;P60904;G5E8T0;A2AUE1	DnaJ homolog subfamily C member 5	Dnajc5	22.101	7.20113	6.66141	6.53051	6.01477	7.35433	6.82133	6.90878	7.85756	7.23571	6.39591	7.33986	NA	7.49621	5.89385	Dnajc5	A2AUE2	13	0.0278936	-7.39824e-05	13	0.586	NA	Protein intensities vs. # MHCI peptides/tissue (Mouse)
Q924H7;Q924H7-2;E9Q5D5;Q924H7-3;E9PZH6	WW domain-containing adapter protein with coiled-coil	Wac	70.68	6.12801	6.52599	5.94139	6.25934	6.41919	6.13431	6.10468	5.5146	NA	NA	7.06229	NA	7.06002	6.65089	Wac	Q924H7	11	0.338652	0.000225951	11	0.0604	NA	Protein intensities vs. # MHCI peptides/tissue (Mouse)
E9QK41;Q8K4G5;E9Q9C2;E9Q9C1;E9Q9C9;E9Q9C0;E9Q9C8;Q8K4G5-2;E9Q1E8;E9Q9C7;E9Q9C4;Q8K4G5-4	Actin-binding LIM protein 1	Ablim1	96.834	7.26183	7.27559	8.41227	7.08627	7.52583	7.05779	7.85895	7.8409	7.13566	7.28986	7.38105	7.72745	7.61803	7.31944	Ablim1	E9QK41	14	0.124364	-0.000100069	14	0.216	NA	Protein intensities vs. # MHCI peptides/tissue (Mouse)
P97360;Q80WR3;E9QAJ7;E9Q8J8	Transcription factor ETV6	Etv6	56.405	6.22799	6.55086	5.39227	6.49811	6.16435	6.31292	5.79136	7.05595	NA	5.96523	6.00794	NA	NA	NA	Etv6	P97360	10	0.00532233	2.36003e-05	10	0.841	NA	Protein intensities vs. # MHCI peptides/tissue (Mouse)
Q4VBE8	WD repeat-containing protein 18	Wdr18	47.211	5.72718	6.99598	5.14902	6.77812	6.90239	6.25317	6.88372	6.33083	6.93027	6.83398	7.62703	5.82472	7.54134	7.26008	Wdr18	Q4VBE8	14	0.277389	0.00028176	14	0.053	NA	Protein intensities vs. # MHCI peptides/tissue (Mouse)
Q8C243;P18242;Q3UCD9;F6Y6L6	Cathepsin D	Ctsd	48.373	8.9608	8.35253	9.19246	8.34951	8.81952	8.79785	8.48685	8.66723	8.77245	9.01876	8.94645	9.03374	8.90558	8.98436	Ctsd	Q8C243	14	0.207846	-8.89236e-05	14	0.101	NA	Protein intensities vs. # MHCI peptides/tissue (Mouse)
Q91WG5;Q8BIQ9;Q3TMN8;Q91WG5-2;D3YYW4	5-AMP-activated protein kinase subunit gamma-2	Prkag2	62.948	6.02107	7.09336	6.2553	6.93463	6.88151	6.46093	6.81597	7.08757	NA	NA	6.53012	6.02429	5.82522	NA	Prkag2	Q91WG5	11	0.0884942	0.000104247	11	0.374	NA	Protein intensities vs. # MHCI peptides/tissue (Mouse)
E9PUF7;Q61210;Q61210-4;Q61210-3;Q61210-5;Q61210-2;F6ZN61	Rho guanine nucleotide exchange factor 1	Arhgef1	108.69	7.01069	7.17899	5.99066	7.24922	6.95059	7.06109	7.56782	6.70202	6.95226	6.43535	7.9064	6.45002	7.879	6.52382	Arhgef1	E9PUF7	14	0.465278	0.000284595	14	0.0072	1	Protein intensities vs. # MHCI peptides/tissue (Mouse)
P84078;A2A6T7;P61205;Q3U344;Q8BSL7	ADP-ribosylation factor 1;ADP-ribosylation factor 3;ADP-ribosylation factor 2	Arf1;Arf2;Arf3	20.697	8.03043	7.91727	7.56015	8.32167	8.00858	7.77621	8.07806	7.79217	8.01307	7.75982	8.05446	7.6887	7.91828	7.82263	Arf1	P84078	14	0.243625	7.20885e-05	14	0.0729	NA	Protein intensities vs. # MHCI peptides/tissue (Mouse)
Q60790	Ras GTPase-activating protein 3	Rasa3	95.986	6.07965	5.80574	6.35182	6.16695	6.05811	5.77395	7.34775	6.76535	6.68122	NA	7.87969	6.02649	6.63998	6.87144	Rasa3	Q60790	13	0.0237301	7.38717e-05	13	0.615	NA	Protein intensities vs. # MHCI peptides/tissue (Mouse)
Q8BL95;D3YZC4;D6REH7		1110004E09Rik	33.19	6.72034	6.35606	6.25664	NA	6.69458	6.67691	7.20368	7.20071	NA	6.5648	6.83407	NA	6.381	NA	1110004E09Rik	Q8BL95	10	0.0038086	1.49562e-05	10	0.866	NA	Protein intensities vs. # MHCI peptides/tissue (Mouse)
E9QK48;Q7TNG5-2;Q7TNG5;D3YWS2;D6RGM3	Echinoderm microtubule-associated protein-like 2	Eml2	90.791	7.48893	7.43001	7.39128	7.19018	7.40267	7.05111	7.84082	6.95732	7.6258	6.80347	7.26457	6.72463	7.16783	7.13477	Eml2	E9QK48	14	0.0331639	4.25725e-05	14	0.533	NA	Protein intensities vs. # MHCI peptides/tissue (Mouse)
P84084	ADP-ribosylation factor 5	Arf5	20.529	7.774	8.06853	7.28385	8.14865	7.89829	7.55594	7.49006	7.26708	7.57782	7.52797	7.4934	7.15035	7.68319	7.03484	Arf5	P84084	14	0.156667	9.78833e-05	14	0.161	NA	Protein intensities vs. # MHCI peptides/tissue (Mouse)
Q3TKY6	Peptidyl-prolyl cis-trans isomerase CWC27 homolog	Cwc27	53.542	6.56772	6.23074	NA	6.4357	6.64956	6.43214	6.85132	6.28785	NA	6.53814	6.51822	6.16859	6.83365	NA	Cwc27	Q3TKY6	11	0.0615265	4.13458e-05	11	0.462	NA	Protein intensities vs. # MHCI peptides/tissue (Mouse)
Q9CQJ8	NADH dehydrogenase [ubiquinone] 1 beta subcomplex subunit 9	Ndufb9	21.984	8.1834	8.15871	8.7918	8.20855	8.69458	8.41034	7.66473	8.70199	8.26024	8.17318	7.75953	8.77742	7.89249	7.88348	Ndufb9	Q9CQJ8	14	0.238968	-0.000139726	14	0.0761	NA	Protein intensities vs. # MHCI peptides/tissue (Mouse)
B2RQ80;E9PUL9;E0CY98;E0CZD7;B9EKN8;P83510;E0CXD6;E9Q617;P83510-2;E0CZF8	Traf2 and NCK-interacting protein kinase	Tnik	154.94	5.7942	6.23942	NA	6.65437	6.13388	6.12008	6.7869	7.28716	NA	5.52856	6.47713	5.58031	6.4782	6.32994	Tnik	B2RQ80	12	0.106477	0.000129412	12	0.301	NA	Protein intensities vs. # MHCI peptides/tissue (Mouse)
Q8CI71;Q8CI71-3;Q8CI71-2;E9Q6W3	Coiled-coil domain-containing protein 132	Ccdc132	111.17	6.34545	6.98182	6.5042	8.03279	7.22432	6.4464	7.04672	7.36825	6.63056	6.49156	6.83698	NA	6.54039	7.14657	Ccdc132	Q8CI71	13	0.113893	0.0001218	13	0.259	NA	Protein intensities vs. # MHCI peptides/tissue (Mouse)
Q9JMD0;E9PW12;Q99LA2;Q8CCB2;B1AQG7		Zfp207	52.792	7.68685	7.614	7.16458	7.25643	7.7263	7.38922	7.55883	7.77838	7.52844	6.7009	7.09943	7.40122	7.46402	7.54564	Zfp207	Q9JMD0	14	0.000867052	6.44326e-06	14	0.92	NA	Protein intensities vs. # MHCI peptides/tissue (Mouse)
Q8BTZ7	Mannose-1-phosphate guanyltransferase beta	Gmppb	39.916	6.7523	7.41434	6.75897	7.60649	6.84352	7.22607	6.79785	6.88508	7.23201	7.95911	7.06658	7.31131	7.06077	7.21297	Gmppb	Q8BTZ7	14	0.000335353	4.8324e-06	14	0.95	NA	Protein intensities vs. # MHCI peptides/tissue (Mouse)
Q9CPZ8	COX assembly mitochondrial protein homolog	Cmc1	12.552	7.48216	7.21128	7.74299	7.01235	7.76991	7.10931	7.20981	7.59237	7.08224	7.00217	6.73093	7.4235	7.1193	6.88506	Cmc1	Q9CPZ8	14	0.214746	-0.000110679	14	0.0951	NA	Protein intensities vs. # MHCI peptides/tissue (Mouse)
B1AXY3;Q3UKJ7	WD40 repeat-containing protein SMU1	Smu1	57.543	7.49779	7.78484	7.57165	7.66147	7.34853	7.49074	7.32656	7.18032	6.27226	5.91636	7.64316	NA	7.5044	NA	Smu1	B1AXY3	12	0.397324	0.000263088	12	0.028	NA	Protein intensities vs. # MHCI peptides/tissue (Mouse)
Q58E59;Q9D554	Splicing factor 3A subunit 3	Sf3a3	58.841	7.86577	7.87948	7.13705	7.94331	7.80446	7.59228	7.8078	7.5006	7.95241	7.48089	8.0121	7.44614	8.52229	7.87103	Sf3a3	Q58E59	14	0.220412	0.000116891	14	0.0903	NA	Protein intensities vs. # MHCI peptides/tissue (Mouse)
Q8VDW0;Q3UAF1	ATP-dependent RNA helicase DDX39A	Ddx39a;Ddx39	49.067	6.92541	7.36858	6.9315	7.64472	7.07644	7.08509	6.54923	6.15896	NA	6.81411	7.28465	6.12122	7.79412	6.90255	Ddx39a	Q8VDW0	13	0.386082	0.000239667	13	0.0234	NA	Protein intensities vs. # MHCI peptides/tissue (Mouse)
O08583;Q9JJW6;Q9JJW6-2;O08583-2;G3X9I4	THO complex subunit 4;RNA and export factor-binding protein 2	Alyref;Refbp2;Alyref2	26.94	7.38297	7.44678	7.27971	7.42369	7.29746	7.15931	7.0808	7.73726	7.74983	8.05381	7.06487	8.1081	7.10996	8.34232	Alyref	O08583	14	0.302381	-0.000172486	14	0.0416	NA	Protein intensities vs. # MHCI peptides/tissue (Mouse)
Q544R5;Q921F2;Q6VYI4;Q6VYI5;Q8BLD4;Q8R0B4;E9Q830;F8WIJ9	TAR DNA-binding protein 43	Tardbp	44.547	8.53154	8.28881	7.84181	8.51815	8.29251	8.42907	8.41722	8.38044	8.50508	8.33303	8.8862	8.41406	9.02647	8.73272	Tardbp	Q544R5	14	0.16517	8.72713e-05	14	0.149	NA	Protein intensities vs. # MHCI peptides/tissue (Mouse)
Q9D1C8;G3UW95	Vacuolar protein sorting-associated protein 28 homolog	Vps28	25.452	7.3457	7.33052	7.37479	6.55866	7.08051	7.15668	6.70485	7.62547	6.8237	6.8073	6.40908	7.35237	7.29784	7.11538	Vps28	Q9D1C8	14	0.209949	-0.000123116	14	0.0994	NA	Protein intensities vs. # MHCI peptides/tissue (Mouse)
D3Z7X0;D3Z2B3		Acad12	61.389	7.4683	7.0606	8.55132	6.53732	8.00858	7.28294	6.35034	6.79563	6.85094	6.51145	6.11273	7.23415	6.71	6.39527	Acad12	D3Z7X0	14	0.102536	-0.000163573	14	0.264	NA	Protein intensities vs. # MHCI peptides/tissue (Mouse)
Q6ZWP4;Q9Z0H3	SWI/SNF-related matrix-associated actin-dependent regulator of chromatin subfamily B member 1	Smarcb1	44.141	6.68325	7.04011	6.75465	6.82887	6.81456	6.50409	6.67861	6.32152	6.95631	6.65325	7.33895	NA	7.20337	7.22568	Smarcb1	Q6ZWP4	13	0.141142	8.42775e-05	13	0.206	NA	Protein intensities vs. # MHCI peptides/tissue (Mouse)
Q60902;F8WJ42;Q60902-3;F6ZE93	Epidermal growth factor receptor substrate 15-like 1	Eps15l1	99.307	7.86811	7.77336	8.01021	7.43173	7.87286	7.54312	7.77703	8.58761	7.73736	7.4355	7.67161	7.91572	7.97608	8.14181	Eps15l1	Q60902	14	0.143419	-8.57696e-05	14	0.182	NA	Protein intensities vs. # MHCI peptides/tissue (Mouse)
Q99J27	Acetyl-coenzyme A transporter 1	Slc33a1	61.075	7.21397	7.22929	8.34791	7.01755	7.7587	7.71503	NA	8.28875	6.71817	7.35332	5.81001	7.58815	6.20503	6.63968	Slc33a1	Q99J27	13	0.191648	-0.000242377	13	0.135	NA	Protein intensities vs. # MHCI peptides/tissue (Mouse)
Q9CYG7;Q9CYG7-2	Mitochondrial import receptor subunit TOM34	Tomm34	34.278	6.93753	6.85448	6.38826	7.20454	6.66743	6.93615	6.57213	7.2618	7.22109	6.87786	7.45677	7.11081	6.87554	7.00176	Tomm34	Q9CYG7	14	0.00995036	2.16872e-05	14	0.734	NA	Protein intensities vs. # MHCI peptides/tissue (Mouse)
Q9DB05	Alpha-soluble NSF attachment protein	Napa	33.189	8.4956	7.98896	7.99227	7.8552	7.93384	8.11805	7.85667	8.32444	8.00632	8.24614	7.89006	8.01911	8.22707	8.09728	Napa	Q9DB05	14	0.2561	-7.23139e-05	14	0.0648	NA	Protein intensities vs. # MHCI peptides/tissue (Mouse)
Q3UL36;Q3UL36-2	Arginine and glutamate-rich protein 1	Arglu1	32.887	7.76402	7.6179	7.24959	7.41549	7.66743	7.55118	7.73371	8.05491	7.70225	7.34938	7.21356	7.30572	7.78358	7.97327	Arglu1	Q3UL36	14	0.00843769	-1.82197e-05	14	0.755	NA	Protein intensities vs. # MHCI peptides/tissue (Mouse)
Q6ZQI3;D3Z1M3	Malectin	Mlec	32.342	7.58941	7.41875	7.16925	7.992	7.90645	7.47834	7.33879	7.06644	8.03131	7.93649	7.63861	7.36633	7.65543	7.09014	Mlec	Q6ZQI3	14	0.00673237	2.04284e-05	14	0.78	NA	Protein intensities vs. # MHCI peptides/tissue (Mouse)
P56480	ATP synthase subunit beta, mitochondrial	Atp5b	56.3	9.65521	9.56862	10.7174	9.47709	9.88151	9.7467	9.23158	10.1562	9.21868	9.79978	9.08659	10.082	9.22707	9.58703	Atp5b	P56480	14	0.262358	-0.000171449	14	0.0611	NA	Protein intensities vs. # MHCI peptides/tissue (Mouse)
Q4FK74;Q9D3D9	ATP synthase subunit delta, mitochondrial	Atp5d	17.6	7.7894	8.33798	9.19988	7.71237	8.28834	8.66479	7.13467	8.26382	7.13275	7.8215	7.27631	7.82857	7.47502	7.68937	Atp5d	Q4FK74	14	0.0110588	-4.71909e-05	14	0.721	NA	Protein intensities vs. # MHCI peptides/tissue (Mouse)
Q5SQX6;E9Q245;E9Q594;F6QD74	Cytoplasmic FMR1-interacting protein 2	Cyfip2	145.66	7.37139	7.84799	6.59535	7.81426	7.38558	7.4198	7.56514	8.12838	7.28483	6.47646	7.96838	6.53168	7.64528	6.9141	Cyfip2	Q5SQX6	14	0.289585	0.000219224	14	0.0471	NA	Protein intensities vs. # MHCI peptides/tissue (Mouse)
Q04736;Q3TJI7	Tyrosine-protein kinase Yes	Yes1	60.629	7.11494	7.27192	6.55819	7.60113	7.09645	6.98388	7.41088	7.2817	7.10755	NA	6.32528	NA	7.07823	6.80369	Yes1	Q04736	12	9.12299e-05	-2.64986e-06	12	0.976	NA	Protein intensities vs. # MHCI peptides/tissue (Mouse)
P62960;Q3UBT1	Nuclease-sensitive element-binding protein 1	Ybx1	35.73	8.35035	8.55665	8.48038	8.49467	8.27987	8.28491	8.0065	7.69185	7.84838	9.34043	7.83698	8.61981	8.49827	9.07018	Ybx1	P62960	14	0.0177401	-4.61049e-05	14	0.65	NA	Protein intensities vs. # MHCI peptides/tissue (Mouse)
E9QMZ5;Q9QXS1-3		Plec	517.28	8.8176	9.38024	8.62249	9.28584	8.51453	8.87753	9.48037	8.71838	8.89283	7.9569	8.54455	8.46973	8.76617	8.66722	Plec	E9QMZ5	14	0.216249	0.000140077	14	0.0938	NA	Protein intensities vs. # MHCI peptides/tissue (Mouse)
Q3V384;F6VT60;E9Q4K2	Lactation elevated protein 1	Lace1	54.313	7.17656	7.50518	7.38313	6.92833	7.3829	7.48334	6.53176	7.90611	6.92266	6.92325	6.1413	7.0578	6.52046	6.2591	Lace1	Q3V384	14	0.110227	-0.000127932	14	0.246	NA	Protein intensities vs. # MHCI peptides/tissue (Mouse)
Q8R4X3;F6YJB6;F7C9M1	RNA-binding protein 12	Rbm12;Cpne1	102.8	7.04932	6.08251	6.67561	7.11694	7.27037	6.80384	7.02241	6.73843	7.15963	NA	6.72535	6.51093	7.73865	6.73921	Rbm12	Q8R4X3	13	0.00243244	1.53781e-05	13	0.873	NA	Protein intensities vs. # MHCI peptides/tissue (Mouse)
P70288;Q8BQ10	Histone deacetylase 2	Hdac2	55.302	7.60511	7.08587	6.35628	7.25464	6.88364	6.44868	6.99667	6.41699	6.40829	6.20664	NA	6.41122	7.59063	6.74967	Hdac2	P70288	13	0.188496	0.000163827	13	0.138	NA	Protein intensities vs. # MHCI peptides/tissue (Mouse)
Q9DD18;Q9DD18-2	D-tyrosyl-tRNA(Tyr) deacylase 1	Dtd1	23.384	7.51815	7.2141	7.66112	6.78169	7.47328	7.39688	7.68217	8.2555	7.6436	7.88081	6.67583	7.23544	7.50844	7.84163	Dtd1	Q9DD18	14	0.392503	-0.000197446	14	0.0165	NA	Protein intensities vs. # MHCI peptides/tissue (Mouse)
Q8C483;P26638;A2AFS0	Serine--tRNA ligase, cytoplasmic	Sars	61.166	8.67169	8.59513	8.02943	8.37203	8.39552	8.39688	8.476	8.24606	8.28483	8.70406	8.46707	7.97947	8.54134	8.3249	Sars	Q8C483	14	0.0706897	4.27896e-05	14	0.358	NA	Protein intensities vs. # MHCI peptides/tissue (Mouse)
Q91Z38;A2AJK8	Tetratricopeptide repeat protein 1	Ttc1	33.263	6.68969	6.66094	6.8045	6.77088	6.81705	6.79177	6.679	6.76024	5.57601	NA	6.46707	6.51102	NA	NA	Ttc1	Q91Z38	11	0.117523	8.69278e-05	11	0.302	NA	Protein intensities vs. # MHCI peptides/tissue (Mouse)
D4AFX6;Q6ZQK5;Q6ZQK5-2;H7BX80	Arf-GAP with coiled-coil, ANK repeat and PH domain-containing protein 2	Acap2	88.085	7.04932	7.22657	6.24809	7.34758	6.85731	6.89956	7.63068	6.99897	7.36135	5.68197	7.42056	6.54016	7.40444	7.30549	Acap2	D4AFX6	14	0.31637	0.000225876	14	0.0363	NA	Protein intensities vs. # MHCI peptides/tissue (Mouse)
Q9WV02;A2AFI3;Q9WV02-2;A2AFI4	RNA-binding motif protein, X chromosome;RNA-binding motif protein, X chromosome, N-terminally processed	Rbmx	42.3	7.97565	7.93366	8.04114	7.71652	7.97541	7.87501	7.66615	8.47847	7.98539	8.26779	7.97581	8.43843	7.98085	8.62203	Rbmx	Q9WV02	14	0.264812	-0.000109503	14	0.0597	NA	Protein intensities vs. # MHCI peptides/tissue (Mouse)
Q4V9X1;Q9JJA4	Ribosome biogenesis protein WDR12	Wdr12	47.346	7.2484	6.89146	6.89074	6.86852	6.84352	6.97993	6.6125	6.53169	7.2437	7.02311	7.33941	6.40607	8.05708	7.20648	Wdr12	Q4V9X1	14	0.040691	6.23899e-05	14	0.489	NA	Protein intensities vs. # MHCI peptides/tissue (Mouse)
Q60737	Casein kinase II subunit alpha	Csnk2a1	45.133	7.78262	8.10616	8.07804	8.30812	7.90239	7.97394	8.13225	8.42055	7.83174	7.99709	7.91616	7.95665	8.02708	7.92862	Csnk2a1	Q60737	14	0.00881976	1.23985e-05	14	0.749	NA	Protein intensities vs. # MHCI peptides/tissue (Mouse)
Q9D020-1			33.79	7.53759	8.18654	8.62501	7.76905	7.86627	7.6887	7.90059	7.7524	7.56127	7.9271	8.09705	8.03374	7.59394	7.43068	NA	Q9D020-1	14	0.00408176	-1.51383e-05	14	0.828	NA	Protein intensities vs. # MHCI peptides/tissue (Mouse)
P70372	ELAV-like protein 1	Elavl1	36.169	8.35647	8.36562	7.76171	8.33928	8.02117	8.20533	8.23543	8.02738	8.34431	8.08625	8.48043	8.17912	8.62115	8.39074	Elavl1	P70372	14	0.209267	7.57627e-05	14	0.1	NA	Protein intensities vs. # MHCI peptides/tissue (Mouse)
Q61548;Q61548-2;Q61548-3;E9QLK9;E9QQ05;E9Q9A3;Q3TWS4	Clathrin coat assembly protein AP180	Snap91	91.85	6.9608	6.42127	7.05243	6.49811	6.06915	6.83261	6.67274	8.81076	5.78456	6.20876	6.70816	6.35688	7.317	6.7279	Snap91	Q61548	14	0.0113655	-5.79022e-05	14	0.717	NA	Protein intensities vs. # MHCI peptides/tissue (Mouse)
E9PXU2;Q9Z0F8;Q9Z0F8-2	Disintegrin and metalloproteinase domain-containing protein 17	Adam17	95.231	6.11926	6.37711	5.32217	5.97401	6.01257	6.08889	6.14938	NA	6.58029	NA	6.72159	NA	6.41025	6.09683	Adam17	E9PXU2	11	0.0808309	8.59501e-05	11	0.397	NA	Protein intensities vs. # MHCI peptides/tissue (Mouse)
Q9CQK7	RWD domain-containing protein 1	Rwdd1	27.785	7.33785	7.46608	7.27441	7.06824	7.44089	7.21927	7.2578	7.93047	6.78487	7.95245	7.45328	7.51693	7.72053	7.95414	Rwdd1	Q9CQK7	14	0.0262305	-4.20235e-05	14	0.58	NA	Protein intensities vs. # MHCI peptides/tissue (Mouse)
E9PZZ3;F6ZDS4;Q7M739		Tpr	274.12	8.49998	8.3812	8.09453	8.38018	8.33216	8.13364	8.2721	8.16092	8.46489	8.20121	8.53012	8.30148	8.87296	8.31479	Tpr	E9PZZ3	14	0.0477416	3.30845e-05	14	0.453	NA	Protein intensities vs. # MHCI peptides/tissue (Mouse)
Q3UKC1	Tax1-binding protein 1 homolog	Tax1bp1	93.629	6.64425	7.31409	6.25143	7.08272	6.99065	6.64381	7.12737	6.84931	6.82179	5.66817	6.98103	5.95551	7.24587	6.59898	Tax1bp1	Q3UKC1	14	0.383078	0.000225553	14	0.0183	NA	Protein intensities vs. # MHCI peptides/tissue (Mouse)
Q3TYK4;A2AI68;Q9DBC7;E9Q276;A2AI69	cAMP-dependent protein kinase type I-alpha regulatory subunit	Prkar1a	57.28	8.16492	7.58865	8.23082	7.28079	7.34117	7.72227	8.09159	7.76414	7.87169	7.83929	8.39328	7.86671	8.40698	7.97202	Prkar1a	Q3TYK4	14	0.0167884	-3.39797e-05	14	0.659	NA	Protein intensities vs. # MHCI peptides/tissue (Mouse)
E9QAE3		Btaf1	207.05	5.5792	6.60608	8.06911	6.59842	5.99556	6.08262	6.36096	6.01579	6.33051	6.10607	6.89261	5.7928	6.4967	5.9382	Btaf1	E9QAE3	14	0.0111803	4.86969e-05	14	0.719	NA	Protein intensities vs. # MHCI peptides/tissue (Mouse)
F6SJ65;O35343;Q4FJX1	Importin subunit alpha-4;Importin subunit alpha	Kpna4	67.842	7.3217	7.49646	7.38219	7.33182	7.0737	7.32073	7.4964	7.15777	7.21163	7.53388	7.82076	7.11901	7.78358	7.35615	Kpna4	F6SJ65	14	0.17535	7.10369e-05	14	0.136	NA	Protein intensities vs. # MHCI peptides/tissue (Mouse)
O35326;Q9D8S5;Q640L9;E9QKW3	Serine/arginine-rich splicing factor 5	Srsf5	30.944	7.98288	8.10435	7.52368	7.93837	7.67092	7.88252	8.15586	7.95166	7.76723	7.62369	8.23665	7.3463	8.68587	8.42557	Srsf5	O35326	14	0.273332	0.00014208	14	0.0551	NA	Protein intensities vs. # MHCI peptides/tissue (Mouse)
[truncated: 2,836 more rows]

## Sheet: Description ProteinCorr
Header	Description
Majority.protein.IDs	Uniprot id's best matching DB search
Protein.names	Protein.names
Gene.names	Gene.names
MW	Molecular weight of protein
adrenal	Normalized protein intensities
colon
heart
smallintestine
kidney
liver
lung
brain
ovary
pancreas
[truncated: 14 more rows]

## Sheet: Mouse_Sig_ProteinCorr
Gene.names	Corr.rsq	Corr.slope	Corr.n	Corr.pValue			Note:	Tab Mouse_Sig_PorteinCorr is a subset of Mouse_ProteinCorr
[truncated: 164 more rows]

[truncated: 1 more sheets: MHCI peptide counts per Tissue]
