# Supplementary material for: Understanding the constitutive presentation of MHC class I immunopeptidomes in primary tissues
Source: iScience. 2022 Jan 18;25(2):103768. doi: 10.1016/j.isci.2022.103768 (PMC8810409; doi:10.1016/j.isci.2022.103768)
Supplement: Table S4. Human proteome, related to Figure 6 [file mmc5.zip › Table S4.xlsx]

## Sheet: Human_ProteinCorr
Table S4. Human proteome, Related to Figure 6.
Gene_names	AdrenalGland	Appendix	Brain	Colon	Duodenum	Endometrium	Esophargus	FallopianTube	Fat	Gallbladder	Heart	Kidney	Liver	Lung	LymphNode	Ovary	Pancreas	Placenta	Prostate	Rectum	SalivaryGland	SmallIntestine	Muscle	Spleen	Stomach	Testis	Thyroid	Tonsil	Bladder	RankN	Corr_AUT01-DN08	Slope_AUT01-DN08	pValue_AUT01-DN08	n_AUT01-DN08	Corr_AUT01-DN09	Slope_AUT01-DN09	pValue_AUT01-DN09	n_AUT01-DN09	Corr_AUT01-DN11	Slope_AUT01-DN11	pValue_AUT01-DN11	n_AUT01-DN11	Corr_AUT01-DN12	Slope_AUT01-DN12	pValue_AUT01-DN12	n_AUT01-DN12	Corr_AUT01-DN13	Slope_AUT01-DN13	pValue_AUT01-DN13
ZZZ3	169794	NA	NA	300181	343819	495831	1.71494e+06	302413	NA	471955	NA	6.63576e+07	315647	424908	275659	351547	NA	NA	NA	NA	247920	169172	124218	NA	278139	NA	NA	109689	383431	18	NA	NA	NA	NA	NA	NA	NA	NA	NA	NA	NA	NA	NA	NA	NA	NA	NA	NA	NA
ZZEF1	9.198e+06	6.6442e+06	1.01325e+07	2.13068e+07	4.12621e+07	1.95483e+07	6.12673e+06	4.54746e+06	7.44195e+06	8.9449e+06	7.53874e+06	6.06689e+06	8.66558e+06	6.05334e+06	9.33069e+06	9.73619e+06	9.72037e+06	9.7368e+06	1.04886e+07	3.63041e+07	1.26718e+07	4.39415e+07	8.2686e+06	1.36357e+07	1.27288e+07	6.04019e+06	9.508e+06	9.63718e+06	6.95027e+06	29	0.168934	7.49648e-05	0.163	13	0.0235802	4.04039e-05	0.672	10	0.198183	5.43058e-05	0.0963	15	0.00176438	-4.11073e-06	0.902	11	0.0382749	3.72608e-05	0.485
ZYX	119814401	3.17709e+08	6.71695e+07	1.48181e+08	2.40781e+08	982029978	7.52261e+08	134232076	1.28489e+08	5.86753e+08	1.15911e+08	1.10814e+08	7.04324e+07	1.66195e+08	4.20187e+08	124064068	4.44677e+07	1.46691e+08	1.70501e+08	4.65714e+08	1.09662e+08	1.65928e+08	1801498571	9.54362e+08	2.03454e+08	177000348	7.90056e+07	2.59283e+08	2.40305e+08	29	0.108149	9.91848e-05	0.273	13	0.168991	0.000212754	0.238	10	0.0954378	0.000126058	0.263	15	0.406439	8.06452e-05	0.0348	11	0.00599865	2.78148e-05	0.784
ZYG11B	2.46522e+06	4.00166e+06	1.10233e+07	1.55544e+06	5.17841e+06	8.09273e+06	1.41364e+07	2.31437e+06	3.20979e+07	1.37532e+07	4.51557e+06	3.79557e+06	2.68165e+06	2.56297e+06	455572	2.53204e+06	625489	5.06183e+06	5.45892e+06	7.51434e+06	3.59116e+06	3.40544e+06	7.31391e+06	788808	490827	2.19142e+07	2.22206e+06	1.12879e+06	841942	29	0.170749	-0.000124881	0.16	13	0.0634415	-0.000120183	0.483	10	0.264844	-0.000235266	0.0497	15	0.0574121	-2.75984e-05	0.478	11	2.69927e-09	-2.05549e-08	1
ZWINT	NA	NA	NA	127697	NA	NA	NA	NA	NA	1.21528e+07	3.39679e+06	NA	391839	1.57229e+06	NA	371389	2.00989e+06	NA	NA	379109	833712	1.44817e+07	NA	NA	NA	890962	2.45113e+06	4.17125e+06	NA	13	NA	NA	NA	NA	NA	NA	NA	NA	NA	NA	NA	NA	NA	NA	NA	NA	NA	NA	NA
ZWILCH	NA	3.77975e+06	224969	1.84903e+06	573778	364906	57308.4	832231	NA	NA	NA	NA	NA	2.65511e+06	984175	NA	217948	NA	NA	340662	311553	34703.3	NA	9.78763e+06	120435	1.48575e+06	2.35483e+06	1.14295e+06	NA	18	NA	NA	NA	NA	NA	NA	NA	NA	NA	NA	NA	NA	NA	NA	NA	NA	NA	NA	NA
ZW10	2.02641e+07	1.12915e+07	1.89741e+07	2.07347e+07	2.72958e+07	5.23754e+07	1.18552e+07	1.866e+07	1.28744e+07	1.94178e+07	2.2013e+07	1.10409e+07	2.00207e+07	2.54179e+07	1.6552e+07	1.20958e+07	3.64371e+07	3.22771e+07	1.92838e+07	5.39992e+07	3.0727e+07	2.24888e+07	1.70301e+07	1.11957e+07	3.43831e+07	3.13919e+07	2.07169e+07	1.99949e+07	9.26665e+06	29	0.0613917	-2.78461e-05	0.414	13	0.352726	-8.57228e-05	0.0702	10	0.0865868	-4.14094e-05	0.287	15	0.179335	-2.13205e-05	0.194	11	0.0190133	1.85813e-05	0.624
ZUFSP	150200	NA	29487.1	608684	1.19671e+06	NA	226259	521156	NA	NA	1.20121e+06	NA	NA	86389.5	NA	513106	NA	NA	NA	NA	NA	1.15012e+06	NA	NA	NA	1.47463e+06	NA	NA	NA	11	NA	NA	NA	NA	NA	NA	NA	NA	NA	NA	NA	NA	NA	NA	NA	NA	NA	NA	NA
ZSWIM8	3.45758e+06	1.72841e+06	5.69391e+06	999633	1.67174e+06	3.38645e+06	844728	1.26226e+06	536477	1.31539e+06	447280	1.45076e+06	2.27503e+06	2.28207e+06	1.07794e+06	3.50582e+06	1.09534e+06	2.59171e+06	696019	2.36675e+06	1.36283e+06	1.54441e+06	2.7964e+06	644781	1.76254e+06	2.92896e+06	864458	1.68866e+06	653288	29	0.116132	-8.50015e-05	0.255	13	0.15203	-0.000114142	0.265	10	0.00234901	-1.37883e-05	0.864	15	0.000104146	1.14336e-06	0.976	11	0.00824783	2.29975e-05	0.748
ZSWIM3	543616	NA	261840	NA	NA	NA	989802	53031.4	35057.8	NA	409991	NA	1.84819e+06	NA	NA	940698	NA	NA	NA	174076	418337	57368.6	NA	NA	NA	NA	NA	14268.2	NA	12	NA	NA	NA	NA	NA	NA	NA	NA	NA	NA	NA	NA	NA	NA	NA	NA	NA	NA	NA
ZSCAN5CP	NA	NA	NA	3.08534e+06	3.96319e+06	NA	312101	255236	55732.5	NA	NA	1.13156e+06	NA	NA	NA	439106	NA	NA	NA	NA	1.75484e+06	1.53216e+07	NA	213857	1.84156e+06	456394	1.29657e+06	NA	NA	13	NA	NA	NA	NA	NA	NA	NA	NA	NA	NA	NA	NA	NA	NA	NA	NA	NA	NA	NA
ZSCAN31	2.30244e+06	NA	174627	NA	207001	282385	NA	2.63529e+06	619832	574055	NA	3.51185e+07	76147.8	317075	NA	2.20372e+06	3.53037e+06	NA	NA	4.16168e+06	NA	140987	1.23369e+06	NA	1.1094e+06	110311	156660	NA	283188	19	NA	NA	NA	NA	NA	NA	NA	NA	0.0033654	-6.89416e-05	0.874	10	NA	NA	NA	NA	0.0188523	0.000104251	0.705
ZSCAN26	NA	NA	1.09266e+06	198596	NA	837312	NA	453156	NA	NA	NA	NA	NA	803091	782025	NA	NA	169157	NA	NA	NA	NA	NA	404507	118131	NA	372921	1.07719e+06	NA	11	NA	NA	NA	NA	NA	NA	NA	NA	NA	NA	NA	NA	NA	NA	NA	NA	NA	NA	NA
ZSCAN18	9.81345e+06	NA	9.2129e+06	6.13763e+06	3.42306e+06	2.2854e+07	1.03153e+07	3.88719e+07	2.13441e+06	9.57487e+06	2.38592e+07	7.64675e+06	1.28584e+06	3.64303e+06	1.97927e+06	1.12898e+07	5.04976e+06	4.91491e+06	1.18751e+07	3.07382e+06	3.33311e+06	1.6591e+07	1.79291e+07	4.6019e+06	5.02174e+06	3.88549e+06	1.96989e+07	1.81928e+06	6.41454e+06	28	0.00832839	-2.29759e-05	0.767	13	0.0849754	0.000122399	0.414	10	0.358989	-0.000188538	0.0183	15	0.0975476	-4.90117e-05	0.35	11	0.0016828	1.2588e-05	0.885
ZSCAN12	291729	NA	51781.6	1.30471e+06	NA	NA	960023	NA	NA	97790	305772	753122	NA	1.20146e+07	839004	NA	222200	NA	60129	56027	42091.4	5.31279e+06	611435	NA	562303	NA	168925	NA	NA	17	NA	NA	NA	NA	NA	NA	NA	NA	0.167659	0.000201143	0.211	11	NA	NA	NA	NA	0.61247	0.000422085	0.00441
ZRSR2	215292	86750.6	503624	NA	647656	6.96818e+06	1.45178e+06	1.8721e+06	NA	1.22585e+06	NA	14644.5	102888	3.85147e+06	NA	568149	NA	NA	6.28935e+06	NA	NA	72942.7	300502	65198.7	708780	93813	NA	NA	397732	19	0.189362	-0.000270603	0.181	11	NA	NA	NA	NA	0.121322	-0.000221555	0.324	10	NA	NA	NA	NA	0.0319484	0.000129948	0.621
ZRANB3	1.41237e+06	178770	NA	NA	NA	NA	865112	1.03169e+06	NA	NA	NA	NA	339181	307143	NA	209206	NA	NA	774181	NA	166435	NA	NA	NA	1.17124e+06	217075	NA	NA	NA	11	NA	NA	NA	NA	NA	NA	NA	NA	NA	NA	NA	NA	NA	NA	NA	NA	NA	NA	NA
ZRANB2	2.84343e+07	4.15681e+07	2.08288e+07	1.52621e+07	7.84913e+07	3.24397e+07	1.23512e+07	4.41568e+07	2.429e+07	1.26961e+07	8.16753e+06	1.07321e+07	1.88389e+07	2.98854e+07	6.65649e+07	2.24353e+07	2.41844e+07	1.01553e+07	2.93114e+07	1.44549e+07	3.37326e+07	3.84599e+07	3.10157e+07	1.80709e+07	1.33596e+07	2.14683e+07	3.87621e+07	3.69624e+07	4.41438e+07	29	0.0809762	-4.4434e-05	0.346	13	0.0321004	3.82916e-05	0.62	10	0.0252088	3.42485e-05	0.572	15	0.00271964	5.31917e-06	0.879	11	0.0376769	-3.8402e-05	0.488
ZPR1	1.19443e+07	1.50277e+07	3.191e+07	1.61327e+07	1.71232e+07	2.32086e+07	2.72003e+07	2.66785e+07	1.55495e+07	3.23428e+07	1.42598e+07	1.46923e+07	6.95468e+06	2.88763e+07	3.11314e+07	2.76882e+07	2.68834e+07	2.4478e+07	1.75314e+07	2.21067e+07	1.44806e+07	14273362	3.23128e+07	7.03951e+06	1.91124e+07	4.97034e+07	1.23178e+07	2.07416e+07	2.45981e+07	29	0.104562	-6.07929e-05	0.281	13	0.12678	-0.00010032	0.313	10	0.177043	-9.55953e-05	0.118	15	0.00917178	-8.19395e-06	0.779	11	0.00412467	1.31899e-05	0.82
ZNRF2	1.47206e+06	NA	3.95921e+06	1.55361e+06	3.95405e+06	4.15978e+06	2.581e+06	526091	1.88926e+06	235844	2.49851e+06	1.82592e+07	5.44712e+06	1.0216e+07	1.15058e+06	2.59172e+06	1.95904e+06	3.48861e+06	1.94997e+06	1.78941e+06	1.40866e+06	2.29142e+06	1.06815e+06	1.39717e+07	9.45942e+06	3.96923e+06	392730	6.22054e+06	6.94084e+06	28	0.0675708	7.52814e-05	0.391	13	0.013603	5.02946e-05	0.748	10	0.0363223	8.84094e-05	0.496	15	0.591994	0.0001505	0.00563	11	0.0267618	6.18495e-05	0.56
ZNRF1	1.69292e+06	175325	2.08351e+06	1.143e+06	415017	2.11636e+06	1.87092e+06	2.6531e+06	NA	2.56615e+06	1.18141e+06	NA	NA	2.95293e+06	NA	1.38011e+06	NA	1.90738e+06	NA	1.82976e+06	NA	231876	1.66349e+06	NA	1.00522e+06	1.64388e+06	1.80328e+07	768533	NA	20	NA	NA	NA	NA	NA	NA	NA	NA	NA	NA	NA	NA	NA	NA	NA	NA	NA	NA	NA
ZNHIT6	3.86865e+06	1.47123e+07	914743	1.08887e+06	3.5681e+06	923897	1.83907e+06	2.68159e+06	NA	8.66056e+06	118123	100591	1.49e+07	3.28621e+06	1.56295e+06	1.56402e+06	4.95177e+07	6.63318e+06	5.95982e+06	1.3255e+06	1.65963e+06	3.8053e+06	43936.2	396849	168698	6.71334e+06	224392	599382	2.48012e+06	28	0.0512471	-0.000132142	0.457	13	0.230411	-0.000494466	0.16	10	0.025442	0.000126111	0.57	15	0.000109488	-2.80872e-06	0.976	11	0.00785791	-6.34986e-05	0.753
ZNHIT2	1.6891e+06	810015	3.47278e+06	3.03653e+06	1.5656e+06	3.77407e+06	575337	7.75501e+06	NA	2.83001e+06	700013	693420	900399	1.15218e+07	NA	375574	2.35409e+06	986117	1.15053e+06	1.25744e+06	1.00382e+06	1.11437e+06	1.68959e+06	NA	2.11242e+06	5.94578e+06	2.35146e+06	1.9753e+06	421068	26	0.0422686	8.42747e-05	0.521	12	NA	NA	NA	NA	0.0110034	4.73374e-05	0.733	13	NA	NA	NA	NA	0.111134	0.000110725	0.266
ZNFX1	2.18116e+06	3.51272e+06	3.33622e+06	1.80191e+06	2.22385e+06	2.83613e+06	3.18065e+06	2.37199e+06	1.42796e+06	1.96676e+06	1.08094e+06	907315	1.26088e+06	5.26157e+06	1.49353e+06	1.93029e+06	699175	1.35407e+06	2.03113e+06	2.06164e+06	1.24089e+06	3.05776e+06	2.94181e+06	3.01437e+06	1.2426e+06	411595	2.89626e+06	1.23815e+06	3.18967e+06	29	0.000349336	-4.10302e-06	0.952	13	0.265233	0.000161611	0.128	10	0.0274217	3.99714e-05	0.555	15	0.179316	3.71912e-05	0.194	11	0.077356	7.02282e-05	0.316
ZNF91	2.44341e+06	NA	NA	3.86742e+06	102364	NA	207643	548402	NA	4.93156e+06	NA	NA	761774	763820	712096	396032	NA	2.64731e+06	NA	NA	792922	NA	NA	69872.6	219900	40821.8	NA	74642.3	1.17086e+06	17	NA	NA	NA	NA	NA	NA	NA	NA	NA	NA	NA	NA	NA	NA	NA	NA	NA	NA	NA
ZNF865	712616	481022	91647.4	1.63959e+06	NA	766531	NA	1.31701e+06	NA	NA	NA	NA	2.73467e+06	2.7438e+06	353921	NA	301094	NA	101362	NA	454372	NA	NA	1.38524e+06	458435	NA	NA	1.07232e+06	NA	15	NA	NA	NA	NA	NA	NA	NA	NA	NA	NA	NA	NA	NA	NA	NA	NA	NA	NA	NA
ZNF852	51091.9	NA	NA	NA	NA	NA	NA	NA	NA	NA	5.44675e+06	NA	193476	315328	NA	NA	1.99261e+06	NA	352135	NA	NA	560481	NA	23977.5	183606	299982	NA	546504	109714	12	NA	NA	NA	NA	NA	NA	NA	NA	NA	NA	NA	NA	NA	NA	NA	NA	NA	NA	NA
ZNF85	NA	3.92976e+06	NA	4.37703e+07	7.0353e+06	6.3966e+06	NA	2.85776e+06	NA	5.26149e+07	NA	NA	NA	NA	NA	1.23253e+06	2.1183e+07	NA	NA	NA	NA	4.99443e+06	NA	258255	76351.4	NA	NA	NA	NA	11	NA	NA	NA	NA	NA	NA	NA	NA	NA	NA	NA	NA	NA	NA	NA	NA	NA	NA	NA
ZNF845	304309	299753	282165	432363	289263	80616.1	259008	287811	4.00885e+06	NA	NA	313966	178117	669514	259886	524499	NA	797912	701790	89809.1	6004.34	1.79637e+06	400139	265462	1.01521e+06	NA	216349	157744	258003	25	0.00310775	1.06495e-05	0.871	11	NA	NA	NA	NA	0.104847	-4.26662e-05	0.331	11	0.0310158	2.00958e-05	0.626	10	0.212134	9.67162e-05	0.132
ZNF830	2.53817e+06	2.314e+06	6.17882e+06	5.39624e+06	3.62328e+06	2.0393e+06	441888	3.61751e+06	6.35481e+06	1.32687e+06	692884	NA	1.42691e+06	1.09987e+07	7.70953e+06	5.65116e+06	1.18445e+06	3.09692e+06	3.83475e+06	1.9769e+06	759388	1.19313e+07	3.96436e+06	1.24053e+06	1.86044e+06	8.78158e+06	2.40616e+06	4.07185e+06	405132	28	0.0112608	3.63584e-05	0.743	12	0.00905115	-4.0185e-05	0.794	10	0.00284094	1.88314e-05	0.856	14	0.0269607	2.62891e-05	0.65	10	0.0857322	0.000109693	0.31
ZNF829	NA	1.07127e+06	NA	NA	NA	1.89524e+06	204752	1.62152e+06	NA	304587	NA	NA	NA	1.2377e+06	NA	1.55615e+06	NA	276044	NA	368422	322212	NA	425635	NA	NA	NA	NA	311563	1.35732e+06	13	NA	NA	NA	NA	NA	NA	NA	NA	NA	NA	NA	NA	NA	NA	NA	NA	NA	NA	NA
ZNF827	32319.9	210499	322753	89466.7	187502	1.03588e+06	73956.9	553324	NA	79803.7	NA	NA	NA	315832	NA	NA	NA	NA	1.07433e+06	157190	188301	1.45462e+06	108866	NA	97023.2	33278.6	NA	48457.1	537885	19	NA	NA	NA	NA	NA	NA	NA	NA	NA	NA	NA	NA	NA	NA	NA	NA	NA	NA	NA
ZNF800	8.83747e+07	917865	3.33499e+06	4.43929e+06	1.72569e+07	5.75737e+06	3.96287e+06	4.90145e+06	475209	3.53518e+06	838504	1.97482e+06	1.78547e+06	1.01684e+07	1.05252e+07	6.45482e+06	1.75164e+06	627142	7.26158e+06	3.70286e+06	197651	3.63384e+07	2.19051e+06	888333	992314	2.27413e+06	1.69349e+06	2.24508e+06	1.4171e+07	29	0.0539987	-0.000104031	0.445	13	0.040029	-0.000100853	0.579	10	0.0484716	0.000103167	0.43	15	0.0104062	-2.5714e-05	0.765	11	0.078398	0.000109669	0.312
ZNF8	NA	NA	NA	852044	NA	611260	84440.9	307196	NA	48052.4	NA	NA	NA	932154	NA	136454	NA	NA	NA	NA	375765	204311	NA	NA	NA	NA	1.12166e+06	425146	NA	11	NA	NA	NA	NA	NA	NA	NA	NA	NA	NA	NA	NA	NA	NA	NA	NA	NA	NA	NA
ZNF787	3.13915e+06	5.63847e+06	1.39036e+06	1.07391e+07	4.8713e+06	1.00994e+07	1.1047e+07	6.61684e+06	823807	6.51074e+06	2.1631e+06	3.32059e+06	7.08323e+06	1.07067e+07	6.21278e+06	3.5861e+06	5.60916e+06	1.21368e+07	7.9887e+06	3.95164e+06	178844	4.5908e+07	3.18475e+06	1.22674e+07	1.67731e+06	5.14261e+06	1.05628e+07	1.20332e+07	1.07533e+07	29	0.129376	0.000105843	0.227	13	0.106386	0.000122908	0.358	10	0.160335	0.000100687	0.139	15	0.114169	4.8819e-05	0.309	11	0.0724116	8.16315e-05	0.332
ZNF784	607744	NA	35702.2	1.48923e+06	NA	NA	408438	2.19467e+06	176969	464572	1.29553e+06	420339	565810	4.6489e+06	1.21273e+06	NA	NA	95476.9	NA	NA	706199	2.06355e+06	NA	403673	NA	915760	1.05348e+06	NA	387034	19	0.0146047	4.52122e-05	0.723	11	NA	NA	NA	NA	0.0149545	4.61735e-05	0.705	12	0.00550829	-9.08859e-06	0.839	10	0.342355	0.000237694	0.0457
ZNF773	580694	5.25423e+06	936665	1.08589e+07	NA	976568	1.25049e+06	8.8596e+06	578199	952857	63847.5	2.44437e+06	961418	1.07951e+07	1.14902e+06	540441	158174	304297	679738	1.20865e+06	247694	4.43269e+06	5.88517e+06	1.83826e+06	6.72439e+06	7961.85	2.90101e+06	1.60672e+06	NA	27	0.0741674	0.000181045	0.392	12	0.0418964	0.000209658	0.571	10	0.0554812	0.00016511	0.418	14	0.123407	8.70945e-05	0.289	11	0.26001	0.000359996	0.0625
ZNF771	165503	423875	2.48213e+06	613717	NA	444505	519831	1.36356e+06	175002	NA	524830	1.20342e+06	219616	1.4892e+06	NA	NA	NA	NA	380660	NA	NA	2.48784e+06	1.26494e+06	NA	1.24592e+06	320593	2.30125e+06	NA	97743.8	19	0.0557128	0.000106278	0.46	12	NA	NA	NA	NA	0.248694	-0.000293108	0.118	11	NA	NA	NA	NA	0.0253173	5.72999e-05	0.621
ZNF770	320929	NA	NA	171165	702931	714823	150648	543581	NA	362341	NA	4.60037e+06	NA	1.19553e+06	774066	3.08271e+06	296973	NA	129645	147369	NA	290163	377261	NA	NA	507211	2.00974e+06	185374	269616	20	NA	NA	NA	NA	NA	NA	NA	NA	0.00695174	-4.23054e-05	0.807	11	NA	NA	NA	NA	0.00333448	-2.0349e-05	0.866
ZNF768	NA	NA	NA	NA	1.50897e+06	1.22616e+06	2.65083e+06	925811	NA	NA	NA	NA	373978	125909	NA	NA	2.10394e+06	NA	NA	1.51822e+06	NA	NA	528239	NA	NA	124851	NA	NA	NA	10	NA	NA	NA	NA	NA	NA	NA	NA	NA	NA	NA	NA	NA	NA	NA	NA	NA	NA	NA
ZNF76	NA	NA	83115	50342.7	253327	438175	3.2594e+06	3.05415e+06	NA	NA	900713	2.08368e+06	NA	239671	442435	NA	NA	NA	2.60292e+06	152130	NA	513234	NA	331213	124867	1.27809e+06	678821	456648	NA	18	NA	NA	NA	NA	NA	NA	NA	NA	NA	NA	NA	NA	NA	NA	NA	NA	0.197615	-0.000171522	0.171
ZNF750	NA	NA	NA	NA	NA	NA	NA	229453	NA	2.41974e+06	NA	NA	NA	NA	14920.8	388207	NA	986174	787398	26604.2	715914	NA	NA	209095	98675.2	NA	NA	132166	NA	11	NA	NA	NA	NA	NA	NA	NA	NA	NA	NA	NA	NA	NA	NA	NA	NA	NA	NA	NA
ZNF746	NA	NA	179510	NA	NA	194710	10984.1	168563	NA	9476.4	10373.2	NA	NA	808819	NA	5.58232e+06	NA	NA	NA	NA	NA	7682.58	NA	NA	NA	NA	NA	226396	NA	10	NA	NA	NA	NA	NA	NA	NA	NA	NA	NA	NA	NA	NA	NA	NA	NA	NA	NA	NA
ZNF740	167724	NA	3.20886e+06	1.96591e+06	1.91718e+06	1.4512e+06	NA	2.57932e+06	NA	1.92887e+06	NA	NA	749037	4.35978e+06	3.45713e+06	552101	NA	2.67695e+06	562209	251683	78354	1.95733e+06	2.36946e+06	NA	2.28263e+06	NA	98284.9	4.91349e+06	NA	20	NA	NA	NA	NA	NA	NA	NA	NA	NA	NA	NA	NA	NA	NA	NA	NA	NA	NA	NA
ZNF703	919227	228460	NA	2.37026e+06	313833	1.76801e+06	353338	6.30088e+06	NA	131154	NA	NA	NA	1.43371e+06	1.25818e+06	1.49728e+06	NA	3.10584e+06	2.21859e+06	2.32955e+06	469733	260073	1.28354e+06	391171	2.42947e+06	57604.2	NA	NA	62809.6	21	NA	NA	NA	NA	NA	NA	NA	NA	NA	NA	NA	NA	NA	NA	NA	NA	NA	NA	NA
ZNF691	1.34083e+06	2.79435e+06	919854	1.46916e+06	NA	269811	216481	1.63424e+06	73241.6	NA	NA	2.36198e+06	2.41328e+06	4.13837e+06	1.52466e+06	NA	NA	1.54613e+06	NA	334051	1.62249e+06	2.36491e+06	6.10834e+06	109416	396933	NA	725883	3.83473e+06	326284	22	0.22637	-0.000162846	0.165	10	NA	NA	NA	NA	0.228482	-0.00019028	0.162	10	NA	NA	NA	NA	0.235831	0.000181792	0.13
ZNF688	NA	NA	1.45909e+06	456475	1.07598e+06	1.57631e+06	1.40472e+06	6.21858e+06	1.09594e+06	NA	NA	1.44198e+06	390832	1.00683e+06	1.09724e+06	93396.7	NA	NA	NA	232557	88305.8	671616	NA	420647	993520	872787	1.7743e+06	NA	NA	19	NA	NA	NA	NA	NA	NA	NA	NA	NA	NA	NA	NA	NA	NA	NA	NA	0.0727528	-4.54505e-05	0.451
ZNF687	554760	355512	886442	153357	445950	15493.2	70690.7	1.20208e+06	80134.9	245593	385760	505818	32347.4	2.74705e+06	520530	449217	776441	472483	201196	1.29485e+06	141392	1.02359e+06	NA	303545	1.24501e+06	680974	1.72497e+06	2.04398e+06	695304	28	0.00544049	-2.567e-05	0.82	12	NA	NA	NA	NA	0.0964406	-0.000116683	0.28	14	0.054071	4.63058e-05	0.491	11	0.0165825	4.97983e-05	0.661
ZNF672	553222	897731	610997	1.02451e+06	NA	62014.1	253761	1.01872e+06	NA	NA	NA	671337	NA	3.66381e+06	629829	NA	984768	1.28347e+06	NA	646226	1.03857e+06	1.1774e+06	987726	779991	NA	294743	838466	1.69563e+06	1.38484e+06	21	0.0106402	-2.09058e-05	0.777	10	NA	NA	NA	NA	0.00961617	-1.45066e-05	0.774	11	NA	NA	NA	NA	0.456699	0.000134356	0.0159
ZNF668	NA	NA	NA	584251	NA	1.14032e+06	NA	1.0402e+06	NA	514019	NA	NA	NA	2.29864e+06	NA	2.41219e+06	NA	NA	NA	NA	NA	596798	NA	445256	NA	NA	210616	1.16467e+06	NA	10	NA	NA	NA	NA	NA	NA	NA	NA	NA	NA	NA	NA	NA	NA	NA	NA	NA	NA	NA
ZNF667	NA	84455.8	44474.2	NA	NA	206449	27250.4	543504	NA	27865.1	23482	NA	NA	NA	NA	NA	NA	35290.4	NA	NA	NA	294597	52808.4	143089	245432	NA	275600	NA	467185	14	NA	NA	NA	NA	NA	NA	NA	NA	NA	NA	NA	NA	NA	NA	NA	NA	NA	NA	NA
ZNF658	285870	NA	NA	2.11523e+06	68514.7	20490.4	NA	113527	155073	10077.7	NA	NA	NA	76471.7	15818.4	NA	14280.4	NA	NA	NA	NA	867511	86313.6	1.84104e+06	NA	NA	NA	68762	NA	14	NA	NA	NA	NA	NA	NA	NA	NA	NA	NA	NA	NA	NA	NA	NA	NA	NA	NA	NA
ZNF655	344964	720649	347295	673505	3.39153e+06	196393	1.06903e+06	831137	NA	NA	4.60148e+06	327048	NA	5.49264e+06	6.01324e+06	1.18015e+06	89024.9	223944	NA	NA	3.39472e+07	4.96606e+07	2.67251e+06	1.19766e+06	1.20153e+06	244102	607442	286801	3.56435e+06	24	0.0309126	-8.95787e-05	0.605	11	NA	NA	NA	NA	0.0205775	6.85557e-05	0.656	12	0.0301845	4.41417e-05	0.631	10	0.0934755	0.000183176	0.31
ZNF654	200541	NA	135699	NA	NA	2.70583e+06	NA	160359	NA	NA	NA	NA	405309	1.65898e+06	NA	NA	NA	97793.9	NA	NA	161873	441818	NA	12376.3	NA	1.43085e+06	NA	NA	NA	11	NA	NA	NA	NA	NA	NA	NA	NA	NA	NA	NA	NA	NA	NA	NA	NA	NA	NA	NA
ZNF652	NA	NA	NA	2.73147e+06	NA	885506	NA	967862	NA	NA	NA	NA	NA	1.79308e+06	NA	1.06695e+06	NA	NA	196344	NA	2.10253e+06	NA	NA	421272	885906	NA	741583	306499	NA	11	NA	NA	NA	NA	NA	NA	NA	NA	NA	NA	NA	NA	NA	NA	NA	NA	NA	NA	NA
ZNF646	58874.2	437624	231676	293281	75653.5	266857	108551	1.917e+06	13630.7	NA	187734	11968.2	6.47356e+06	571419	132055	171590	698643	188597	82687.2	NA	27882.4	413377	122364	279261	155139	439204	42696.4	109906	585498	27	0.0484881	-0.000103268	0.47	13	0.246903	-0.000307099	0.144	10	0.0314616	9.88922e-05	0.544	14	0.00399254	1.70822e-05	0.854	11	0.0175871	6.80147e-05	0.638
ZNF644	NA	908259	NA	524983	457112	566242	178070	338245	641396	NA	NA	NA	37972.4	944784	1.5369e+06	3.94937e+06	97859.5	81642.6	128003	213054	38856	243258	254900	238987	190735	119590	538149	430741	NA	23	NA	NA	NA	NA	NA	NA	NA	NA	NA	NA	NA	NA	NA	NA	NA	NA	0.110144	0.000112569	0.319
ZNF639	293397	NA	NA	141032	90971.4	455270	NA	NA	NA	NA	NA	NA	NA	1.45731e+06	NA	574498	NA	NA	NA	136542	462713	103189	165461	NA	330945	33978.4	395403	139543	NA	14	NA	NA	NA	NA	NA	NA	NA	NA	NA	NA	NA	NA	NA	NA	NA	NA	NA	NA	NA
ZNF638	6.94248e+06	1.29289e+07	1.10102e+07	1.51363e+07	6.81269e+06	1.21166e+07	6.11637e+06	1.95402e+07	1.40765e+07	6.75041e+06	2.31689e+06	8.85826e+06	1.12515e+07	1.99606e+07	1.10731e+07	8.10625e+06	9.47038e+07	3.72024e+06	6.13046e+06	6.86496e+06	7.39272e+06	1.14008e+07	1.15528e+07	1.04412e+07	8.90856e+06	2.46405e+07	9.03176e+06	1.20864e+07	6.00021e+06	29	0.0724067	5.15742e-05	0.374	13	0.0531252	-9.86653e-05	0.522	10	0.00272314	1.63038e-05	0.853	15	0.174963	3.83038e-05	0.2	11	0.0134273	3.34177e-05	0.681
ZNF629	786832	NA	315032	NA	2.24186e+06	464182	NA	793296	NA	NA	NA	354581	NA	NA	134255	1.27729e+06	NA	NA	NA	141806	547793	267793	NA	NA	238572	NA	1.01839e+06	NA	NA	13	NA	NA	NA	NA	NA	NA	NA	NA	NA	NA	NA	NA	NA	NA	NA	NA	NA	NA	NA
ZNF622	3.90834e+06	9.38435e+06	3.06255e+06	1.85408e+07	1.49894e+07	5.54387e+06	1.52901e+06	1.14776e+07	2.36832e+06	6.40157e+06	9.65785e+06	1.85859e+06	7.36367e+06	2.75257e+07	5.74323e+06	1.14496e+07	7.98508e+06	1.09459e+07	1.73572e+06	7.22465e+06	8.18394e+06	1.77989e+07	2.30141e+06	3.74337e+06	4.68354e+06	1.00539e+07	6.92423e+06	8.86948e+06	4.51e+06	29	0.0110949	3.09026e-05	0.732	13	0.0283036	-6.00568e-05	0.642	10	0.0169975	3.39993e-05	0.643	15	0.0260215	-2.16344e-05	0.636	11	0.371236	0.000185786	0.0159
ZNF618	227842	NA	15263.7	NA	74420.6	711034	NA	1.69479e+06	438622	NA	NA	1.19226e+06	NA	1.08951e+06	47127.2	200197	965170	670189	89131.8	31460.4	128511	504748	257750	NA	52188.3	114115	605619	NA	NA	20	NA	NA	NA	NA	NA	NA	NA	NA	NA	NA	NA	NA	NA	NA	NA	NA	0.347658	0.00031765	0.0728
ZNF616	47256.6	NA	NA	NA	292987	58517.9	NA	NA	NA	13470.2	199213	NA	234553	76105.9	NA	73990.8	151870	51421.9	496907	35823.8	NA	222554	NA	188738	675739	22914.2	NA	84927.4	NA	17	NA	NA	NA	NA	NA	NA	NA	NA	NA	NA	NA	NA	NA	NA	NA	NA	NA	NA	NA
ZNF609	202169	605182	357208	1.56003e+06	1.14525e+06	1.58129e+06	1.23879e+06	4.94724e+06	592814	692714	NA	381158	906842	4.94664e+06	1.64368e+06	3.55294e+06	153267	1.29046e+06	622131	2.80177e+06	530661	2.53486e+06	594877	186247	433608	2.69467e+06	388808	1.13673e+06	131739	28	0.000753403	-9.99834e-06	0.933	12	NA	NA	NA	NA	0.000102929	3.71301e-06	0.973	14	0.00465907	-1.36782e-05	0.851	10	0.25801	0.000200986	0.0637
ZNF608	NA	NA	277177	NA	NA	54012.9	NA	NA	132922	NA	4.13586e+06	NA	482871	133563	NA	781936	569334	NA	346014	82123.7	NA	NA	NA	NA	NA	147235	182876	66435.7	767057	14	NA	NA	NA	NA	NA	NA	NA	NA	NA	NA	NA	NA	NA	NA	NA	NA	NA	NA	NA
ZNF598	1.95618e+06	2.77843e+06	4.94711e+06	2.6816e+06	7.79017e+06	1.47459e+07	5.40836e+06	2.83919e+06	3.32451e+06	4.66125e+06	900835	1.57836e+06	6.94594e+06	7.04602e+06	3.1754e+06	5.3367e+06	4.47177e+07	4.01824e+06	3.16705e+06	3.94941e+06	6.01186e+06	4.15623e+06	2.955e+06	822118	6.03261e+06	5.61921e+06	2.94148e+06	4.21753e+06	2.1726e+06	29	0.203117	-0.000101795	0.122	13	0.31717	-0.000284467	0.09	10	0.0622965	-9.21268e-05	0.37	15	0.00818536	-1.12602e-05	0.791	11	0.000222348	5.14322e-06	0.958
ZNF595	177541	838493	193969	141365	97681.3	119695	NA	271949	NA	NA	648345	197559	214744	1.13375e+06	176582	267662	NA	1.36815e+06	2.04121e+07	244193	NA	1.67083e+06	110446	275090	375314	NA	5.79877e+06	288367	532730	23	0.0307482	-7.88078e-05	0.586	12	NA	NA	NA	NA	0.159442	-0.000226279	0.198	12	7.75376e-06	-5.53417e-07	0.994	11	0.0438372	-0.000111907	0.492
ZNF593	341929	NA	279648	3.64283e+06	NA	4.76895e+06	NA	6.45377e+06	1.81593e+06	NA	NA	NA	3.58842e+06	5.56456e+06	1.47734e+07	3.95002e+06	2.47878e+07	NA	NA	NA	838317	NA	4.01807e+06	NA	NA	1.3115e+06	1.7537e+07	1.42846e+07	NA	16	NA	NA	NA	NA	NA	NA	NA	NA	NA	NA	NA	NA	NA	NA	NA	NA	NA	NA	NA
ZNF592	1.52461e+06	269086	1.88381e+06	269598	775769	396438	453537	2.29363e+06	124216	NA	6548.04	301001	679983	1.12106e+06	3.40732e+06	785285	1.34216e+06	1.09658e+06	114968	8905.52	289472	582462	880857	524852	795183	562230	836568	1.0676e+06	600936	28	0.000518008	-1.05878e-05	0.941	13	0.00800763	6.26067e-05	0.806	10	0.136783	0.000210706	0.193	14	0.0696767	7.08338e-05	0.433	11	0.0146947	-6.34512e-05	0.667
ZNF587B	548962	NA	NA	30761.6	497661	NA	NA	NA	3.8318e+08	NA	NA	885697	NA	582130	5.34113e+07	1.76674e+06	NA	NA	1.06898e+06	NA	927938	278984	NA	134666	748422	24583.9	NA	NA	3.49952e+06	15	NA	NA	NA	NA	NA	NA	NA	NA	NA	NA	NA	NA	NA	NA	NA	NA	NA	NA	NA
ZNF579	127873	3.36285e+06	158099	299538	124959	6.42359e+06	652548	6.71796e+06	NA	2.04175e+06	231621	1.17522e+06	260508	3.90323e+06	2.06301e+06	602554	1.67502e+06	53096.6	NA	NA	494873	1.34521e+06	5.45999e+06	830703	4.74028e+06	526100	3.00468e+06	250565	2.999e+06	26	6.32963e-05	-3.14874e-06	0.98	12	NA	NA	NA	NA	0.0357601	-8.9449e-05	0.517	14	0.221754	8.91544e-05	0.144	11	0.0162491	5.29354e-05	0.664
ZNF574	1.51446e+06	3.51082e+06	282499	2.3005e+06	366837	164077	161971	3.19649e+06	434023	243833	83539.7	1.21965e+06	677051	5.42424e+06	2.228e+06	NA	201923	2.05129e+06	4.05278e+06	NA	2.32172e+06	3.92313e+06	1.39389e+06	554258	1.10293e+06	NA	1.21516e+06	2.60437e+06	1.32115e+06	26	0.0135787	4.278e-05	0.718	12	NA	NA	NA	NA	0.0387759	8.19268e-05	0.5	14	0.0569004	4.50214e-05	0.507	10	0.143341	0.000161182	0.182
ZNF567	NA	NA	103010	75518.6	34142.3	378402	288731	253022	NA	NA	NA	10641.4	112678	1.28497e+06	NA	152169	NA	5.91193e+06	140771	NA	NA	NA	NA	336659	NA	45575.3	289901	159122	153955	17	NA	NA	NA	NA	NA	NA	NA	NA	NA	NA	NA	NA	NA	NA	NA	NA	0.0426346	8.1384e-05	0.567
ZNF551	NA	1.38725e+06	NA	1.70935e+06	NA	138769	172871	375272	NA	49781.9	517774	5.75825e+06	2.73652e+07	2.13831e+06	6749.57	186526	NA	NA	NA	117270	NA	1.28937e+06	452430	237122	1.09542e+06	NA	312782	684175	803806	20	NA	NA	NA	NA	NA	NA	NA	NA	0.0698658	-0.000213574	0.461	10	0.00152592	1.43355e-05	0.915	10	0.156696	0.000281157	0.228
ZNF532	155837	221075	368757	160654	133132	1.36482e+06	256301	643495	NA	393110	NA	NA	NA	1.34888e+06	338158	1.98705e+06	NA	175319	1.25153e+06	NA	NA	24751.3	586986	9696.79	969935	1.63821e+06	NA	68353.8	86868.6	21	0.319353	-0.00029807	0.0887	10	NA	NA	NA	NA	0.552642	-0.000386299	0.0137	10	NA	NA	NA	NA	0.00234167	2.55874e-05	0.894
ZNF518A	101888	186760	NA	NA	2.93999e+06	1.06421e+06	106099	NA	NA	NA	NA	NA	NA	87818.2	NA	NA	73374.2	NA	84080.1	NA	NA	1.00948e+06	38468.7	NA	NA	NA	NA	26802.4	NA	11	NA	NA	NA	NA	NA	NA	NA	NA	NA	NA	NA	NA	NA	NA	NA	NA	NA	NA	NA
ZNF516	2.64709e+06	305706	614587	57068.1	343504	5.72445e+06	446155	1.10054e+07	103984	288459	NA	185472	104732	3.71495e+06	316077	1.4899e+06	613993	255661	843331	54473.9	1.70761e+06	304987	2.70702e+06	454432	137944	1.54498e+06	208180	78965.4	167840	28	0.105788	-0.000139635	0.302	12	NA	NA	NA	NA	0.0292052	-7.77484e-05	0.559	14	0.103448	7.47118e-05	0.365	10	0.00311821	2.33707e-05	0.85
ZNF513	614918	NA	198003	7.65727e+06	123011	205380	NA	NA	NA	1.27861e+06	NA	NA	NA	298177	NA	1.634e+06	NA	1.80538e+06	616431	1.03525e+06	NA	110160	38466.7	NA	NA	836657	NA	230320	NA	15	NA	NA	NA	NA	NA	NA	NA	NA	NA	NA	NA	NA	NA	NA	NA	NA	NA	NA	NA
ZNF512B	1.78616e+06	1.91025e+06	6.18854e+06	1.69023e+06	682026	8.3836e+06	1.15383e+06	6.61226e+06	1.24145e+06	1.90584e+06	2824728	918848	1.03421e+08	5.24666e+06	2.37452e+06	3.44363e+06	1.8771e+06	1.96991e+06	2.79376e+06	173350	1.22521e+06	3.17292e+06	3.73364e+06	2.29313e+06	2.6477e+06	2.33447e+06	2.98269e+06	2.35855e+06	837230	29	0.153192	-0.000149733	0.186	13	0.133171	-0.000196571	0.3	10	0.00529387	3.14841e-05	0.797	15	0.00344693	-1.19813e-05	0.864	11	0.00521265	-2.88661e-05	0.798
ZNF512	2.20135e+07	9.35767e+06	5.33994e+07	1.37472e+07	8.10327e+06	4.417e+07	1.24054e+07	50305547	3.26038e+06	7.11822e+06	1.72825e+07	1.45089e+07	7.55109e+06	1.24563e+07	2.15961e+07	2.42047e+07	1.32573e+07	1.83378e+07	1.14333e+07	1.0243e+07	5.53718e+06	1.73328e+07	2.39913e+07	5.23856e+06	9.81282e+06	1.41702e+07	5.2782e+07	5.90462e+07	2.38534e+07	29	0.250543	-9.15427e-05	0.0815	13	0.00485588	1.96478e-05	0.848	10	0.209643	-0.000117184	0.0861	15	0.364212	-6.1617e-05	0.0493	11	0.0317651	-3.97608e-05	0.525
ZNF511	910204	NA	388833	3.83789e+06	1.46852e+06	664026	911930	8.95054e+06	1.86984e+06	1.22924e+06	NA	490372	2.55776e+06	2.87507e+06	815262	NA	NA	NA	NA	1.40151e+06	561651	1.39181e+06	1.50922e+06	1.54698e+06	1.40818e+06	5.45777e+06	675512	1.75966e+06	1.62704e+06	23	0.022278	3.63432e-05	0.661	11	NA	NA	NA	NA	0.0186485	4.16599e-05	0.672	12	NA	NA	NA	NA	0.234334	0.000132089	0.111
ZNF507	270848	NA	NA	NA	NA	42724.1	NA	156492	NA	11558.1	307082	NA	NA	368148	NA	123010	NA	2.24017e+06	110942	NA	NA	NA	40710	NA	NA	1.19796e+06	502615	35077.9	2.23288e+06	14	NA	NA	NA	NA	NA	NA	NA	NA	NA	NA	NA	NA	NA	NA	NA	NA	NA	NA	NA
ZNF503	5.98781e+06	1.93276e+06	6.11842e+06	2.10146e+07	1.7901e+06	3.94353e+06	1.72943e+06	7.91413e+06	1.90204e+06	908120	NA	5.68283e+06	2.86967e+06	5.3671e+06	4.16659e+06	1.48634e+07	1.33854e+07	6.56276e+06	1.48335e+06	445876	425712	725190	1.0665e+07	1.317e+06	3.01983e+06	415782	NA	1.34488e+06	236453	27	0.0199099	6.01105e-05	0.662	12	NA	NA	NA	NA	0.000240763	-8.17924e-06	0.96	13	NA	NA	NA	NA	0.129071	0.000169807	0.228
ZNF48	NA	NA	NA	685163	NA	289192	NA	856755	NA	370832	NA	503338	NA	1.12216e+06	NA	NA	NA	NA	NA	1.16055e+06	NA	NA	405839	290314	NA	NA	NA	790928	NA	10	NA	NA	NA	NA	NA	NA	NA	NA	NA	NA	NA	NA	NA	NA	NA	NA	NA	NA	NA
ZNF462	337347	321313	185339	115879	25580.9	682529	1.34293e+06	317117	NA	201312	1.62565e+07	270950	NA	959002	NA	36823.5	163459	105580	125616	82144.7	629417	65124.3	89956.7	17699	24424.5	235780	NA	1.41214e+07	104634	25	0.240583	-0.000264983	0.105	12	NA	NA	NA	NA	0.262836	-0.000317734	0.0883	12	NA	NA	NA	NA	0.0408719	0.00011803	0.529
ZNF460	891564	1e+06	407976	942445	348013	NA	970613	549025	1.07468e+06	NA	NA	NA	336419	533349	NA	NA	NA	NA	NA	NA	388646	96206.3	1.20222e+06	NA	1.27077e+06	129376	2.73564e+06	1.34997e+06	1.40042e+06	18	NA	NA	NA	NA	NA	NA	NA	NA	NA	NA	NA	NA	NA	NA	NA	NA	NA	NA	NA
ZNF451	1.80144e+06	3.32113e+06	1.60756e+06	2.1186e+06	4.10729e+06	4.09426e+06	1.77211e+06	4.80592e+06	432426	2.82557e+06	401833	971976	2.12093e+06	6.39795e+06	3.6574e+06	2.92207e+06	3.37227e+06	1.76353e+06	2.2514e+06	3.64534e+06	1.57429e+06	3.27218e+06	1.94253e+06	2.09002e+06	1.58621e+06	8.68224e+06	3.19427e+06	981544	6.65289e+06	29	0.000821417	-7.53392e-06	0.926	13	0.000999949	1.08802e-05	0.931	10	0.0189116	3.89895e-05	0.625	15	0.0947674	3.78502e-05	0.357	11	0.00249192	1.39148e-05	0.86
ZNF446	340311	NA	131991	NA	517337	152169	NA	1.16208e+06	NA	NA	NA	NA	NA	258927	427201	721161	NA	NA	620813	343454	NA	30077.3	311631	472066	NA	NA	1.12322e+06	2.38312e+06	NA	15	NA	NA	NA	NA	NA	NA	NA	NA	NA	NA	NA	NA	NA	NA	NA	NA	NA	NA	NA
ZNF436	76982.1	724628	NA	903341	NA	1.02576e+06	60332.5	1.90008e+06	187802	227757	72700.4	306644	NA	1.21375e+06	NA	343171	NA	319579	NA	131084	NA	330294	286833	273572	522810	89044.7	157372	3.45057e+06	391441	22	0.0941573	9.06846e-05	0.388	10	NA	NA	NA	NA	0.0353527	5.54382e-05	0.603	10	NA	NA	NA	NA	0.609789	0.000238721	0.00767
ZNF428	4.40853e+07	4.19397e+07	8.35966e+07	7.36736e+06	1.66912e+07	7.42651e+07	6.22116e+07	4.56692e+07	1.28834e+07	2.86131e+07	3.40477e+07	1.38736e+07	1.41351e+07	3.21926e+07	1.08863e+08	8.01478e+07	2.89898e+07	7.90472e+06	NA	1.23412e+07	1.56753e+07	1.68174e+07	2.06856e+07	2.93628e+07	1.95685e+07	6.41481e+07	4.87165e+06	4.95656e+07	3.35402e+07	28	0.148618	-8.21103e-05	0.216	12	NA	NA	NA	NA	0.0339568	6.19257e-05	0.528	14	0.0343469	2.9494e-05	0.585	11	0.115637	-0.000106456	0.234
ZNF426	NA	1.0294e+06	NA	2.68741e+07	NA	8.72306e+06	9.94261e+06	2.55884e+06	6.26526e+07	1.57031e+07	NA	NA	NA	554958	NA	NA	9.31915e+06	NA	2.29223e+07	4.37339e+07	NA	543027	NA	NA	4.32737e+06	NA	NA	NA	1.10914e+06	14	NA	NA	NA	NA	NA	NA	NA	NA	NA	NA	NA	NA	NA	NA	NA	NA	NA	NA	NA
ZNF407	23934.7	NA	NA	NA	23397.6	35310.4	NA	365720	554898	26530.8	36559.2	46147.1	167084	15037.6	212703	111747	76269.2	68149.1	NA	NA	32759	1.7453e+06	NA	NA	29955.4	245890	NA	832946	NA	19	NA	NA	NA	NA	NA	NA	NA	NA	NA	NA	NA	NA	NA	NA	NA	NA	NA	NA	NA
ZNF397	504921	8.24084e+06	1.536e+06	6.37874e+06	563499	1.65443e+06	1.5779e+06	5.32502e+06	637947	1.17544e+06	275192	1.36217e+06	1.0856e+06	1.78853e+06	514086	157553	NA	329978	153393	914146	87167.9	4.91537e+06	2.37334e+06	1.42637e+06	6.68768e+06	28471.3	3.90007e+06	2.48566e+06	403358	28	0.104234	0.00015279	0.282	13	NA	NA	NA	NA	0.0243489	8.23898e-05	0.594	14	0.0135715	2.32261e-05	0.733	11	0.20449	0.000233884	0.104
ZNF395	63510.5	NA	NA	NA	NA	NA	NA	187375	NA	NA	NA	215393	4.5391e+06	NA	NA	NA	NA	455474	397262	NA	629202	604692	NA	NA	NA	331749	NA	1.74551e+06	NA	10	NA	NA	NA	NA	NA	NA	NA	NA	NA	NA	NA	NA	NA	NA	NA	NA	NA	NA	NA
ZNF385A	NA	NA	1.62103e+06	1.69176e+06	NA	NA	1.13981e+06	1.57649e+06	379935	1.04866e+06	NA	NA	NA	8.05713e+06	686455	5.79103e+06	1.06293e+06	NA	316096	2.49533e+06	NA	1.14147e+06	NA	582621	NA	NA	4.38705e+06	446050	1.91056e+06	17	NA	NA	NA	NA	NA	NA	NA	NA	NA	NA	NA	NA	NA	NA	NA	NA	0.290679	0.000152474	0.108
ZNF384	1.02461e+06	1.06754e+06	3.10533e+06	1.75601e+06	5.06301e+06	2.40935e+06	557127	5.45578e+06	651961	1.01331e+06	1.06967e+06	625053	487744	2.53709e+06	1.82963e+07	4.20245e+06	3.2232e+06	3.80539e+06	NA	580436	3.42049e+06	6.07072e+06	9.02359e+06	1.08756e+07	1.2742e+06	2.29967e+06	5.73994e+06	9.06346e+06	8.5857e+06	28	0.053511	7.57562e-05	0.469	12	NA	NA	NA	NA	0.0446614	9.3306e-05	0.468	14	0.0901541	5.9738e-05	0.37	11	0.0574001	-9.34176e-05	0.409
ZNF365	77009.2	1.47419e+07	1.65947e+06	NA	NA	NA	1.95253e+06	NA	NA	1.27065e+06	NA	689455	NA	NA	NA	NA	1.68783e+06	NA	217740	620266	NA	3.15383e+07	NA	2.48106e+06	NA	NA	NA	NA	582644	12	NA	NA	NA	NA	NA	NA	NA	NA	NA	NA	NA	NA	NA	NA	NA	NA	NA	NA	NA
ZNF362	373239	210470	1.1433e+06	3.06086e+06	2.9025e+06	6.8092e+06	1.3466e+06	6.92809e+06	2.66048e+06	5.60876e+06	2.24475e+06	2.64157e+06	935722	2.22092e+06	1.00855e+07	1.23732e+07	NA	3.47129e+06	754979	1.94947e+06	2.92317e+06	978257	7.45622e+06	3.16255e+06	2.3401e+06	2.57112e+06	1.45569e+06	1.56995e+06	NA	27	0.134426	9.32804e-05	0.241	12	NA	NA	NA	NA	0.0111712	3.6461e-05	0.731	13	0.0168809	2.20862e-05	0.703	11	0.0181522	3.52198e-05	0.661
ZNF346	3.18828e+06	1.18572e+06	1.14833e+07	552123	7.19327e+06	9.22712e+06	2.3395e+06	8.65697e+06	1.04983e+06	3.0102e+06	1.73849e+06	3.19029e+06	8.24052e+08	6.51479e+06	3.22738e+06	5.84836e+06	NA	413926	5.31998e+06	678999	5.15e+06	4.96042e+07	3238843	NA	NA	5.8176e+06	2.24879e+06	5.23473e+06	1.36192e+06	26	0.203507	-0.00036224	0.141	12	NA	NA	NA	NA	0.0254349	0.000132179	0.603	13	0.086609	0.000130464	0.409	10	0.0406524	-0.000127215	0.509
ZNF33A	NA	1.24365e+07	21867.9	180420	NA	83437	NA	1.09276e+06	NA	582612	NA	1.36966e+06	138633	237538	17345.8	NA	NA	6830.24	1.03257e+06	NA	NA	161174	81065.1	NA	2.38052e+06	897438	35814.5	NA	NA	17	NA	NA	NA	NA	NA	NA	NA	NA	0.0859246	-0.000235455	0.411	10	NA	NA	NA	NA	0.0457084	0.000101248	0.528
ZNF335	NA	NA	20253.5	2.28092e+07	14735.9	195017	22195.9	355264	NA	15256.4	NA	NA	NA	544826	366570	NA	193566	NA	NA	NA	NA	9008.86	24652.4	NA	160820	218502	NA	98746.1	NA	15	NA	NA	NA	NA	NA	NA	NA	NA	NA	NA	NA	NA	NA	NA	NA	NA	NA	NA	NA
ZNF331	70973.3	1.71662e+06	NA	200523	NA	221279	288270	NA	854761	186411	NA	NA	100185	737593	NA	NA	NA	148298	1.16179e+06	NA	438078	NA	NA	232082	NA	NA	NA	184325	NA	14	NA	NA	NA	NA	NA	NA	NA	NA	NA	NA	NA	NA	NA	NA	NA	NA	NA	NA	NA
ZNF330	2.19261e+06	4.4757e+06	2.43415e+06	801404	2.58281e+06	3.30346e+06	969737	3.2896e+06	787169	1.19324e+06	6.94773e+06	2.4312e+06	1.94883e+06	2.75712e+06	NA	364286	NA	2.1166e+06	5.99687e+06	556347	3.67854e+06	3.4499e+06	1.53027e+06	840922	2.62323e+06	2.36744e+06	7.18402e+06	1.61683e+06	1.14143e+06	27	0.294705	-0.000113636	0.0552	13	NA	NA	NA	NA	0.391923	-0.000185802	0.0221	13	0.045971	-3.2439e-05	0.552	10	0.096654	-7.95285e-05	0.301
ZNF326	2.27551e+07	1.32709e+07	2.92991e+07	3.16963e+07	3.61666e+07	3.30907e+07	1.4568e+07	5.25633e+07	3.21273e+06	3.42888e+07	1.23284e+07	3.40931e+07	3.85034e+07	7.61542e+07	1.86958e+07	3.01005e+07	2.00765e+07	1.12264e+07	2.64692e+07	3.66531e+07	1.55991e+07	4.55986e+07	3.47461e+07	1.64767e+07	2.53256e+07	4.6947e+07	2.87491e+07	2.11513e+07	1.77947e+07	29	0.0125462	-1.75151e-05	0.716	13	0.089084	-5.91529e-05	0.402	10	0.0445691	-3.02967e-05	0.45	15	0.0617783	2.10686e-05	0.461	11	0.245913	8.48018e-05	0.0601
ZNF318	937615	2.78479e+06	1.53803e+06	2.44492e+06	2.18696e+06	2.00913e+06	1.1934e+07	2.07193e+06	888601	729822	1.11262e+07	897849	1.19231e+06	3.97073e+06	3.62222e+06	1.1439e+06	1.5197e+06	980665	752806	426715	498834	3.86735e+06	1.16887e+06	1.40911e+06	189122	3.71963e+06	1.37013e+06	3.05511e+06	723545	29	0.000862046	7.71887e-06	0.924	13	0.00167175	-1.46218e-05	0.911	10	0.00127468	-1.04863e-05	0.899	15	0.019367	-1.84996e-05	0.683	11	0.0982343	8.66e-05	0.255
ZNF316	408589	83378.7	2.00081e+06	572548	648003	1.29708e+06	NA	1.09304e+06	NA	759168	129803	1.3038e+06	2.48223e+06	1.10283e+06	442154	2.77482e+06	NA	185496	348537	828008	1.50881e+06	232462	99730.4	1.93373e+06	73924.4	527469	3.01629e+06	3.81166e+06	16958	26	0.103509	0.00014678	0.284	13	NA	NA	NA	NA	0.0883669	0.000161701	0.302	14	0.0835507	5.17854e-05	0.389	11	0.0217977	-7.54423e-05	0.614
ZNF30	56170.3	102377	102064	NA	11724.7	618045	3.38218e+06	NA	NA	NA	NA	NA	831087	76996.2	NA	NA	NA	NA	NA	NA	NA	NA	8900.86	NA	NA	NA	86144.8	2.89235e+06	NA	11	NA	NA	NA	NA	NA	NA	NA	NA	NA	NA	NA	NA	NA	NA	NA	NA	NA	NA	NA
ZNF3	37256.6	123113	587132	1.0115e+06	578445	970016	280522	1.76144e+06	NA	26877.1	NA	740543	310723	5.33928e+06	21584.7	1.40168e+06	194253	NA	94279.8	125562	124690	3.59043e+06	185429	707635	1.94128e+06	402868	710358	379885	1.01466e+06	26	0.0600595	0.000107136	0.443	12	NA	NA	NA	NA	0.0415547	-0.000108566	0.485	14	0.124946	0.00010575	0.316	10	0.388893	0.000305355	0.0172
ZNF292	355725	11608.8	97408.9	498608	120936	307895	174249	489369	NA	41766.3	120164	20683.1	605820	961763	142390	474890	30266.8	143181	461922	NA	1.65652e+06	447814	647478	943518	2.58689e+06	102996	4.46498e+06	144846	257203	27	0.0128068	4.02138e-05	0.713	13	0.297355	0.000337819	0.103	10	0.0375598	0.000108428	0.489	15	0.000199339	-3.25414e-06	0.967	11	0.0229114	7.70214e-05	0.59
ZNF281	292090	685379	477351	326663	1.19066e+06	451702	83198.8	600565	96295	NA	1.14321e+06	1.19344e+06	2.25814e+06	5.10635e+06	3.15485e+06	1.04749e+06	NA	109714	81622	659168	77732.5	690074	198189	385749	581679	619192	NA	1.82505e+06	NA	25	0.0340553	-6.44882e-05	0.566	12	NA	NA	NA	NA	0.0655495	9.53996e-05	0.447	11	0.0329397	2.91944e-05	0.616	10	0.0456472	8.43947e-05	0.505
ZNF280D	2.34022e+06	NA	421544	554082	160114	1.32979e+06	NA	683499	NA	NA	1.06802e+06	125988	6.59663e+06	866863	217943	NA	598183	NA	386467	404190	336370	2.62082e+06	732108	742869	376445	NA	503127	431550	569840	22	0.0955401	-9.76691e-05	0.328	12	NA	NA	NA	NA	0.0360954	6.82256e-05	0.534	13	0.022189	-2.8066e-05	0.681	10	0.0290294	5.78378e-05	0.56
ZNF280C	NA	2.03547e+06	605464	2.38618e+06	NA	884130	222524	2.31386e+06	NA	196891	288023	132653	NA	7.59264e+06	1.17133e+06	1.86745e+06	220772	NA	236376	134064	NA	417248	809430	534446	830523	931581	392293	1.77023e+06	NA	22	0.00395919	2.27325e-05	0.863	10	NA	NA	NA	NA	0.144158	0.000118785	0.223	12	NA	NA	NA	NA	0.392811	0.000228504	0.0219
ZNF276	NA	NA	329258	NA	167025	NA	9471.24	NA	NA	192717	351505	NA	NA	991026	1.44434e+06	NA	NA	NA	4.3075e+06	12092.7	215641	263771	150253	654258	553014	NA	NA	3.06327e+06	NA	15	NA	NA	NA	NA	NA	NA	NA	NA	NA	NA	NA	NA	NA	NA	NA	NA	NA	NA	NA
ZNF275	2.46552e+06	NA	361445	626155	296579	NA	NA	1.52701e+06	NA	287272	2.37099e+07	NA	NA	NA	NA	115161	264644	NA	657293	NA	NA	110769	203482	NA	7.57451e+06	NA	NA	NA	NA	13	NA	NA	NA	NA	NA	NA	NA	NA	NA	NA	NA	NA	NA	NA	NA	NA	NA	NA	NA
ZNF268	4.60307e+06	NA	105139	1.34566e+08	NA	NA	NA	5.48287e+07	NA	NA	NA	3.31013e+06	974748	2.24894e+06	164347	NA	NA	56053.7	1.11423e+08	NA	2.4047e+06	334374	NA	257444	123014	1.25572e+07	NA	2.3429e+06	371763555	17	0.00183994	-3.55675e-05	0.9	11	NA	NA	NA	NA	0.217006	-0.000509063	0.175	10	NA	NA	NA	NA	0.0727846	0.000251084	0.422
ZNF260	97313.5	NA	214578	NA	NA	NA	NA	NA	NA	NA	NA	300329	NA	NA	748383	NA	NA	NA	NA	NA	302128	NA	777788	281984	NA	NA	295209	49402.3	257585	10	NA	NA	NA	NA	NA	NA	NA	NA	NA	NA	NA	NA	NA	NA	NA	NA	NA	NA	NA
ZNF24	4.776e+06	6.6214e+06	1.61812e+07	4.80494e+06	5.01161e+06	2.15065e+06	3.70417e+06	1.44993e+07	3.18948e+06	1.65248e+06	1.35482e+06	7.90263e+06	1.82909e+06	1.73228e+07	8.65278e+06	3.78817e+06	1.4157e+06	1.13003e+06	NA	1.49233e+06	3.18111e+06	1.16736e+07	6.96938e+06	3.08701e+06	9.39379e+06	2.75876e+06	1.05247e+07	1.26736e+07	1.08763e+07	28	0.00939219	-2.50345e-05	0.764	12	NA	NA	NA	NA	0.00417073	-2.07702e-05	0.826	14	0.084351	3.87065e-05	0.386	11	0.0425143	6.56444e-05	0.479
ZNF22	3.43507e+06	6.02029e+07	4.07237e+06	5.15651e+06	230120	8.41081e+06	8.57149e+06	2.40061e+07	7.42521e+06	5.51895e+06	4.59471e+06	7.15658e+06	4.71727e+06	1.16378e+07	2.42256e+07	3.15666e+06	2.78e+06	5.08727e+06	587432	3.60053e+06	1.33599e+07	1.83991e+07	6.44162e+06	5.43552e+06	1.20454e+07	118125	4.15661e+07	1.08333e+08	6.43893e+06	29	0.00477889	2.89663e-05	0.822	13	0.133165	0.000271218	0.3	10	0.0431013	0.000110139	0.458	15	0.00220174	6.7217e-06	0.891	11	0.0357523	9.76916e-05	0.5
ZNF219	5.74615e+06	NA	2.22595e+06	1.23348e+06	1.80051e+06	846543	NA	2.16084e+06	NA	NA	NA	394770	NA	582075	64539.4	NA	424261	NA	778456	NA	678730	2.05815e+06	263644	NA	186211	163924	4.20045e+06	86313	66681.3	19	0.0218261	8.32625e-05	0.684	10	NA	NA	NA	NA	0.00303663	-4.04078e-05	0.872	11	NA	NA	NA	NA	0.0143538	5.27009e-05	0.711
ZNF217	NA	500001	NA	919222	44768.4	NA	NA	146405	NA	1.25082e+06	NA	339188	NA	1.95866e+06	49904	NA	NA	504570	125481	82026	394711	150436	NA	303175	67527.6	355333	15213.8	519683	353610	19	NA	NA	NA	NA	NA	NA	NA	NA	NA	NA	NA	NA	NA	NA	NA	NA	0.58316	0.000324222	0.0101
ZNF213	NA	NA	360765	NA	NA	118837	NA	118981	676642	43431.9	NA	NA	NA	NA	NA	137054	NA	941707	NA	NA	NA	379561	NA	NA	NA	NA	71877.6	72309.2	NA	10	NA	NA	NA	NA	NA	NA	NA	NA	NA	NA	NA	NA	NA	NA	NA	NA	NA	NA	NA
ZNF207	3.83961e+07	6.80673e+07	5.37796e+07	7.01456e+08	1.30521e+08	6.63507e+07	4.85641e+07	8.63586e+07	2.77685e+07	7.61777e+07	2.82168e+07	3.23187e+07	4.54783e+07	7.87838e+07	9.94998e+07	1491931233	1.6143e+08	8.85938e+07	8.89822e+07	59727994	1.04105e+08	1.16266e+08	8.1482e+07	4.49751e+07	5.99961e+07	1.87479e+08	7.88495e+07	6.00191e+07	9.77106e+07	29	0.124606	9.71481e-05	0.237	13	0.0948061	-0.000126047	0.387	10	7.38741e-06	-8.61677e-07	0.992	15	0.0637269	-5.3976e-05	0.454	11	0.153194	0.000112068	0.149
ZNF185	6.51852e+06	1.09407e+07	1.96224e+06	1.34862e+07	7.02347e+06	3.75176e+08	6.94422e+07	5.67067e+07	1.27256e+07	2.39507e+07	1.21796e+07	3.30181e+07	3.04262e+06	1.53306e+07	1.81012e+07	6.12462e+07	1.97207e+07	4.93709e+07	1.20909e+08	4.36661e+06	3.12765e+07	4.0781e+06	5.87371e+07	1.17712e+07	3.05209e+07	1.25822e+06	1.19449e+07	1.57048e+08	2.37525e+07	29	0.00469825	2.91042e-05	0.824	13	4.80355e-06	-1.32866e-06	0.995	10	0.0360251	-8.99866e-05	0.498	15	0.00898579	1.36152e-05	0.782	11	0.00810167	4.00371e-05	0.75
ZNF184	NA	NA	109633	240117	NA	228116	NA	171997	NA	NA	NA	NA	165773	1.19484e+06	392533	NA	NA	NA	NA	35083.2	791086	NA	58002.5	NA	434758	NA	NA	NA	NA	11	NA	NA	NA	NA	NA	NA	NA	NA	NA	NA	NA	NA	NA	NA	NA	NA	NA	NA	NA
ZNF148	4.11362e+06	1.37605e+07	3.79963e+06	2.47843e+06	5.66621e+06	4.62573e+06	1.0332e+07	5.66616e+06	659140	2.38902e+06	2.74327e+06	2.32375e+06	2.51407e+07	9.1345e+06	1.84074e+07	2.24418e+06	2.0656e+06	597724	1.01188e+06	2.05166e+06	6.39314e+06	4.79232e+06	4.2422e+06	4.30448e+06	4.78589e+06	3.36407e+06	7.13056e+06	7.95422e+06	5.0277e+06	29	0.0850428	-6.99759e-05	0.334	13	0.00145817	1.46081e-05	0.917	10	0.187492	0.000138052	0.107	15	0.00605024	1.08407e-05	0.82	11	0.000657429	-7.69145e-06	0.928
ZNF146	201355	2.30764e+06	2.6393e+06	7.80812e+06	381594	742535	336792	5.14592e+06	7.28814e+06	232172	NA	8.44669e+06	848785	1.46318e+07	896750	612058	NA	243957	NA	9.13866e+06	1.18797e+06	4.33988e+06	5.89952e+07	1.77025e+06	1.70319e+07	465923	5.80639e+06	703154	1.0804e+06	26	0.0146921	6.00123e-05	0.723	11	NA	NA	NA	NA	0.173415	-0.000265003	0.178	12	0.0696526	6.21986e-05	0.461	10	0.347745	0.000276027	0.0436
ZNF143	821810	5.09219e+06	911659	1.70813e+06	2.43792e+06	4.27325e+06	NA	4.84637e+06	124364	372189	1.10269e+06	1.458e+06	268987	9.3878e+06	1.18607e+07	946455	216853	4.78747e+06	3.31778e+06	3.66608e+06	2.93583e+06	5.21424e+06	1.60709e+06	2.7816e+06	1.40816e+06	1.12423e+06	4.27751e+06	2.17782e+06	3.43107e+06	28	0.064682	7.45035e-05	0.402	13	0.402247	0.000309707	0.0489	10	0.0359787	7.99478e-05	0.498	15	0.126442	6.79453e-05	0.283	11	0.0332221	7.49073e-05	0.516
ZNF14	74777.5	NA	NA	140594	NA	519023	NA	223932	NA	NA	NA	NA	NA	453999	222385	NA	NA	90439.5	NA	NA	5800.5	NA	NA	60646.5	115131	NA	21502.5	49236.7	405437	13	NA	NA	NA	NA	NA	NA	NA	NA	NA	NA	NA	NA	NA	NA	NA	NA	NA	NA	NA
ZNF136	1.47286e+06	NA	NA	147023	696120	244258	431353	NA	NA	1.11244e+06	NA	NA	NA	178549	NA	184815	NA	87327.4	802539	NA	NA	NA	85260.8	NA	NA	NA	NA	140802	NA	12	NA	NA	NA	NA	NA	NA	NA	NA	NA	NA	NA	NA	NA	NA	NA	NA	NA	NA	NA
ZNF131	587044	2.03401e+06	39617	2.85585e+06	630787	258305	422364	2.02181e+06	98715.8	20094.1	115265	131000	1.93565e+06	1.26924e+06	1.04764e+06	1.18355e+06	NA	NA	684013	183311	22749.2	1.27335e+06	1.96095e+06	328351	1.51813e+06	1.52681e+06	110462	2.83004e+06	112139	27	0.0220696	6.52803e-05	0.628	13	NA	NA	NA	NA	0.0647304	0.000151852	0.38	14	0.000998428	-6.26388e-06	0.927	11	0.201121	0.000219577	0.108
ZNF121	506347	700952	593932	NA	81896.7	NA	NA	NA	NA	NA	775809	NA	NA	6.10303e+06	501271	NA	NA	NA	NA	NA	144645	NA	NA	200290	NA	NA	719026	259164	NA	11	NA	NA	NA	NA	NA	NA	NA	NA	NA	NA	NA	NA	NA	NA	NA	NA	NA	NA	NA
ZNF12	NA	NA	869546	NA	NA	NA	8960.05	103402	NA	NA	NA	263834	69658.6	2.36303e+06	NA	NA	NA	30852.2	NA	22550	NA	2.67671e+06	102177	58841.4	608675	NA	NA	1.43992e+06	NA	13	NA	NA	NA	NA	NA	NA	NA	NA	NA	NA	NA	NA	NA	NA	NA	NA	NA	NA	NA
ZNF106	1.73954e+06	3.96939e+06	67883.4	NA	83217.9	123526	NA	NA	189284	26783.2	NA	NA	119431	201684	NA	278333	NA	131653	244552	158677	174518	141718	4059.75	5.21365e+06	NA	NA	NA	NA	333878	18	NA	NA	NA	NA	NA	NA	NA	NA	NA	NA	NA	NA	NA	NA	NA	NA	NA	NA	NA
ZMYND8	9.09684e+06	2.57438e+06	7.86437e+06	4.80632e+06	3.19034e+06	3.28825e+06	1.88613e+06	7.04565e+06	259698	2.3152e+06	4.07207e+06	2.03718e+06	930539	9.59929e+06	4.38253e+06	1.39041e+06	955679	2.51533e+06	2.15696e+06	5.59572e+06	3.5942e+06	3.81891e+06	3.85753e+06	1.79029e+06	6.10863e+06	2.06173e+06	1.72922e+06	4.72654e+06	1.81253e+06	29	0.00778007	-2.01759e-05	0.774	13	0.00293279	1.4436e-05	0.882	10	0.00569408	1.99278e-05	0.789	15	0.00238549	-6.22524e-06	0.887	11	0.252958	0.000125334	0.056
ZMYND11	2.09303e+06	6.16098e+06	7.40926e+06	1.00147e+07	7.87877e+06	1.08538e+07	2.5724e+06	2.93408e+07	1.18011e+06	9.02446e+06	1.07582e+06	4.5194e+06	1.78147e+06	5.46752e+06	1.11249e+07	5.78203e+06	1.13476e+06	1.04149e+06	1.11743e+06	1.08007e+07	2.08009e+06	5.62872e+06	1.2548e+07	3.04229e+06	1.14063e+07	2.74456e+06	6.64608e+06	1.9747e+06	6.15735e+06	29	0.0434123	5.28669e-05	0.495	13	0.058942	0.000101697	0.499	10	0.0154343	4.26961e-05	0.659	15	0.00254205	6.18921e-06	0.883	11	0.0935129	9.35882e-05	0.268
ZMYND10	72203.1	NA	NA	NA	5.36508e+06	69641.6	655860	6.06925e+07	384393	NA	NA	NA	NA	2.19746e+06	107649	NA	NA	NA	104130	NA	NA	908490	NA	NA	2.82515e+06	1.17309e+07	3.01929e+06	NA	NA	13	NA	NA	NA	NA	NA	NA	NA	NA	NA	NA	NA	NA	NA	NA	NA	NA	NA	NA	NA
ZMYM4	1.00763e+06	3.5131e+06	1.22812e+06	2.38358e+06	1.3364e+06	6.013e+06	923635	7.14662e+06	213224	792428	1.25605e+06	881810	451725	4.34467e+06	672021	1.1002e+07	393205	771731	1.71869e+06	442309	848933	1.80984e+06	2.71225e+06	3.0314e+06	1.06179e+06	1.41187e+06	1.85336e+06	3.92258e+06	4.97006e+06	29	0.0696666	5.66583e-05	0.384	13	0.363254	0.000190208	0.0651	10	0.00146531	-1.05959e-05	0.892	15	0.0573899	3.64722e-05	0.478	11	0.192611	0.000119464	0.102
ZMYM3	2.61453e+06	690327	2.50642e+06	2.7766e+06	666575	3.5196e+06	941789	3.42048e+06	126385	1.82361e+06	NA	1.80267e+06	4.12263e+06	5.1216e+06	2.56929e+06	841608	8207.3	649915	5.2473e+06	119231	1.98273e+06	1.48236e+06	2.87957e+06	1.6523e+06	1.34853e+06	4.4657e+06	9.39159e+06	1.04364e+06	3.13424e+06	28	0.252722	-6.72761e-05	0.0958	12	NA	NA	NA	NA	0.00205562	2.93487e-05	0.878	14	0.0594049	-2.83157e-05	0.497	10	0.00473639	4.00147e-05	0.815
ZMYM2	2.16156e+06	322085	1.38728e+06	1.46498e+06	1.67379e+06	2.84746e+06	8.41463e+06	2.67408e+06	5.26819e+07	2.46428e+07	412416	697540	473052	4.19421e+06	2.8284e+06	1.6297e+07	9.38473e+06	507387	3.03092e+06	4.45667e+06	871529	1.78059e+06	1.01884e+06	739231	428342	6.46433e+06	1.28957e+06	2.19707e+06	521422	29	0.000604674	6.80974e-06	0.936	13	0.0469795	-0.000101376	0.548	10	0.000715406	-1.22627e-05	0.925	15	0.000391826	3.54475e-06	0.954	11	0.000455542	7.38592e-06	0.94
ZMPSTE24	118176549	5.30711e+07	4.82081e+07	7.58996e+07	9.33142e+07	4.47034e+07	3.49787e+07	5.78357e+07	7.85278e+07	6.59846e+07	4.24894e+07	6.00336e+07	1.02977e+08	1.30457e+08	5.0758e+07	3.25575e+07	1.23746e+08	1.22424e+08	1.09588e+08	8.04903e+07	2.09834e+08	5.28203e+07	4.10163e+07	6.76133e+07	9.47074e+07	8.09725e+07	6.11364e+07	8.63954e+07	3.5131e+07	29	0.00396761	8.79712e-06	0.838	13	0.131017	-6.28705e-05	0.304	10	0.0451458	3.31381e-05	0.447	15	0.0369593	1.38606e-05	0.571	11	0.0256961	2.40922e-05	0.568
ZMIZ2	882260	1.67378e+06	1.40785e+06	300517	2.65943e+06	323212	2.39006e+06	459732	592673	1.15e+06	NA	NA	1.91091e+06	5.41127e+06	7.18477e+06	1.00411e+06	1.01648e+06	132232	1.6707e+06	378781	305166	1.04506e+06	56814	1.22813e+06	NA	1.64307e+06	640228	1.07449e+06	NA	25	0.0152924	-4.48898e-05	0.734	10	NA	NA	NA	NA	0.158927	0.00017122	0.199	12	NA	NA	NA	NA	0.0425464	-8.35319e-05	0.52
ZMIZ1	2.40503e+06	3.13546e+06	4.95429e+06	6.49241e+06	3.1645e+06	2.10641e+07	6.23613e+06	1.03254e+07	1.12076e+06	2.1922e+06	964749	1.89397e+06	868335	6.78548e+06	2.43979e+06	9.91053e+06	2.12817e+07	1.07284e+06	4.83725e+06	5.12748e+06	2.33493e+06	3.87774e+06	1.3505e+07	5.58533e+06	5.05845e+06	4.82479e+06	3.79603e+06	4.39998e+06	2.01302e+06	29	0.115007	8.65756e-05	0.257	13	0.00436506	2.97099e-05	0.856	10	0.015135	-4.20346e-05	0.662	15	0.0914655	4.02231e-05	0.366	11	0.0360527	5.97992e-05	0.498
ZMAT5	NA	125320	NA	NA	55649.9	NA	NA	549165	NA	NA	NA	95101.7	371542	268783	516670	NA	NA	NA	NA	NA	NA	597495	19394.3	NA	NA	1.47758e+06	237481	809353	NA	12	NA	NA	NA	NA	NA	NA	NA	NA	NA	NA	NA	NA	NA	NA	NA	NA	NA	NA	NA
ZMAT3	374656	663595	1.01612e+06	NA	629274	NA	862484	NA	NA	NA	NA	NA	NA	1.6117e+06	NA	NA	659377	NA	NA	NA	NA	459353	NA	693408	NA	NA	328307	186722	NA	11	NA	NA	NA	NA	NA	NA	NA	NA	NA	NA	NA	NA	NA	NA	NA	NA	NA	NA	NA
ZMAT2	3.32002e+07	1.03542e+08	1.74061e+07	7.86962e+07	5.24495e+07	5.09867e+07	2.21465e+07	1.05518e+08	1.19714e+07	1.60481e+07	1.11128e+07	6.02453e+06	1.41632e+07	7.43045e+07	8.83447e+07	1.23902e+07	3.93367e+07	2.36636e+07	2.8031e+07	1.49316e+07	6.47236e+07	9.8975e+07	5.16606e+07	4.01993e+07	3.66006e+07	5.62039e+07	1.96577e+07	5.54653e+07	1.1246e+08	29	0.0243287	4.52066e-05	0.611	13	0.00189322	1.41275e-05	0.905	10	0.0925092	9.85216e-05	0.27	15	0.0250917	2.59299e-05	0.642	11	0.104783	0.000103682	0.239
ZKSCAN8	2.00431e+06	7.24628e+06	564871	2.33141e+06	1.54879e+06	308160	15058.4	921422	17353.3	NA	251478	248389	90432.4	375684	5.6074e+06	191010	NA	78002.3	1.32271e+06	103190	182440	621931	871996	47152.1	329072	507233	127646	686017	545063	27	0.0276952	-5.97979e-05	0.587	13	NA	NA	NA	NA	4.15109e-05	-3.2353e-06	0.983	13	0.162542	-0.00010018	0.219	11	0.0304194	7.73166e-05	0.551
ZKSCAN7	NA	303586	52166	40351	NA	NA	385012	38814.5	NA	NA	NA	NA	1.12093e+06	320242	NA	29671.6	NA	14909.9	NA	NA	NA	1.10212e+06	NA	NA	103438	NA	NA	NA	63627.2	12	NA	NA	NA	NA	NA	NA	NA	NA	NA	NA	NA	NA	NA	NA	NA	NA	NA	NA	NA
ZKSCAN4	51456.7	3.58821e+06	886020	1.96117e+06	3.90139e+06	3.37777e+07	3.27851e+07	1.91878e+07	6.45318e+07	402083	NA	645496	NA	1.42777e+06	11400962	343657	NA	800297	950956	150824	1.66768e+07	1.0601e+06	1.68773e+07	867895	704849	NA	6.5875e+06	95008.7	540989	25	0.00246016	2.10345e-05	0.892	10	NA	NA	NA	NA	0.0365316	-0.000113574	0.573	11	NA	NA	NA	NA	0.0032555	-2.14275e-05	0.868
ZKSCAN3	3.55082e+06	2.31273e+06	1.40054e+06	4.58203e+07	968710	4.20879e+06	808419	1.49076e+06	1.93512e+06	468701	908999	932769	269216	3.80143e+06	166962	130243	303648	209490	NA	1.12104e+06	347362	730878	2.02105e+06	622883	525313	357246	437706	152531	1.62518e+06	28	0.0939604	0.000128002	0.333	12	NA	NA	NA	NA	0.000288103	-9.23911e-06	0.954	14	0.0226692	-4.23267e-05	0.659	11	0.661715	0.000411444	0.000402
ZKSCAN1	2.30264e+06	7.52573e+06	2.08191e+06	1.08118e+07	1.64449e+06	9.63157e+06	3.46451e+06	1.79629e+07	NA	5.58221e+06	1.17288e+06	2.74088e+06	2.62774e+06	9.97652e+06	1.39744e+06	3.99065e+06	5.71864e+06	755092	2.47947e+08	2.51676e+06	2.51988e+06	4.85275e+06	6.89396e+06	4.22883e+06	1.53248e+07	3.42963e+06	3.51314e+06	675449	965105	28	0.0216878	6.5958e-05	0.631	13	0.0252128	-0.000102215	0.661	10	0.0320514	-9.17458e-05	0.523	15	0.0800569	3.31602e-05	0.399	11	0.015532	5.95734e-05	0.658
ZHX3	1.62891e+06	668835	3.41309e+06	1.69925e+06	611647	2.62962e+06	966154	1.44433e+06	98178	NA	512870	2.21592e+06	3.95046e+06	1.60729e+06	921520	1.47498e+06	156677	773776	623449	739637	221513	678755	1.55687e+06	502931	1.54677e+06	1.62217e+06	724397	1.80355e+06	425364	28	0.0432822	-4.9567e-05	0.495	13	0.0874466	-0.000119217	0.407	10	0.00441868	2.22862e-05	0.821	14	0.0171398	-1.43403e-05	0.701	11	0.0390789	6.19136e-05	0.48
ZHX2	4.45204e+06	1.09194e+07	5.01512e+06	3.19304e+07	2.40888e+06	9.98278e+06	5.45279e+06	8.82029e+06	700812	3.29258e+06	5.23733e+06	427855	1.86633e+06	6.43673e+06	2.13367e+07	2.34059e+06	1.06015e+07	1.59111e+06	5.61817e+06	3.85112e+06	2.11122e+06	820148	6.03214e+06	6.68312e+06	1.78123e+06	1.13394e+07	7.12594e+06	1.90182e+07	5.94838e+06	29	0.0458359	7.51737e-05	0.482	13	0.000738729	-1.21998e-05	0.941	10	0.0424846	8.01858e-05	0.461	15	0.0751582	-5.88297e-05	0.415	11	0.0012948	1.44613e-05	0.899
ZHX1	127742	NA	1.85111e+06	17341.3	539503	673944	NA	2.31182e+06	123906	NA	383926	NA	144861	1.07612e+06	89880.5	NA	2.84466e+06	2.05089e+06	NA	NA	185392	110131	496713	280651	311217	415179	544981	118572	1.03303e+06	22	0.260639	-0.000200625	0.109	11	NA	NA	NA	NA	0.300573	-0.000274387	0.065	12	NA	NA	NA	NA	0.0993653	-0.000150929	0.294
ZGPAT	3.82825e+06	3.11358e+06	2.12571e+06	3.49198e+06	2.77764e+06	5.03939e+06	1.4306e+06	5.4816e+06	2.55981e+06	1.30991e+06	572251	1.84284e+06	5.66039e+06	9.20628e+06	1.00578e+07	3.94572e+06	2.08219e+06	2.75106e+06	661996	742848	4.63937e+06	3.17751e+06	6.74971e+06	1.18271e+06	2.8359e+06	8.10755e+06	2.03159e+06	1.0536e+07	1.05859e+06	29	0.0107135	-3.09027e-05	0.736	13	0.0935611	-0.000128221	0.39	10	0.0724782	9.32235e-05	0.332	15	0.00246141	7.09996e-06	0.885	11	0.0894689	0.000100882	0.279
ZG16B	NA	1.67417e+06	171472	1.59415e+06	595882	1.48909e+06	392187	2.40531e+06	709371	1.99043e+07	1.29169e+06	NA	NA	NA	NA	1.31435e+07	97658.9	1.65636e+07	1.06332e+08	1.14945e+06	11300004927	427406	99398.8	682007	1.78661e+06	470007	159445	2.03065e+07	NA	23	NA	NA	NA	NA	NA	NA	NA	NA	0.0051913	6.33512e-05	0.843	10	NA	NA	NA	NA	0.0020551	-3.54569e-05	0.901
ZG16	1.05013e+06	4.07351e+06	2.08085e+06	3010066655	8.87706e+08	797460	1.47758e+06	575024	1.93512e+07	4.51719e+06	6.0132e+06	645302	8.36048e+06	282959	NA	1.63221e+06	2.59999e+07	6.45201e+06	8.07028e+06	2607297328	6.17266e+06	7.18283e+08	1.1611e+07	NA	2.30821e+07	407423	3.51513e+06	637019	5.75992e+06	27	0.262447	0.000611377	0.0886	12	NA	NA	NA	NA	0.0428096	0.000269916	0.498	13	NA	NA	NA	NA	0.10609	0.000308894	0.277
ZFYVE9	2.06862e+06	NA	859873	565816	557287	1.60383e+06	926422	1.1605e+06	NA	614091	256084	754297	290536	359362	NA	1.27024e+06	1.8379e+06	304757	NA	464360	254918	504150	701300	154559	836790	981765	588882	64787.9	414638	25	0.0736627	-5.80858e-05	0.393	12	NA	NA	NA	NA	0.098992	-9.34917e-05	0.295	13	0.187292	-5.29815e-05	0.212	10	0.0120306	-2.56022e-05	0.721
ZFYVE28	1.38655e+06	NA	1.04045e+06	3.58424e+06	281122	997039	NA	940693	158446	NA	18565.7	99422.7	732109	235785	48582	NA	NA	NA	NA	228453	340986	1.15761e+06	152901	147063	60331.7	354207	74866.5	NA	NA	20	0.0136016	5.25993e-05	0.733	11	NA	NA	NA	NA	0.045534	0.000118376	0.529	11	0.0134379	-3.12122e-05	0.75	10	0.146501	0.000193181	0.219
ZFYVE27	2.93929e+06	16592303	5.61661e+06	NA	476504	NA	NA	386491	NA	NA	993142	NA	1.24252e+06	195859	NA	NA	1.86275e+06	NA	NA	715625	2.46266e+06	4.20499e+06	9.35784e+06	NA	361723	954981	867605	NA	NA	16	NA	NA	NA	NA	NA	NA	NA	NA	NA	NA	NA	NA	NA	NA	NA	NA	NA	NA	NA
ZFYVE26	1.46422e+06	386654	1.77799e+06	518512	1.01954e+06	8.00921e+06	238147	675332	560021	1.43323e+06	284033	3.90069e+06	597934	1.19014e+06	475868	1.17439e+06	359325	839199	78850.3	5.08783e+06	896551	1.04924e+06	639974	358139	711580	1.81644e+06	692610	1.01645e+06	499971	29	0.000287029	-5.41445e-06	0.956	13	0.00309272	2.10906e-05	0.879	10	7.45132e-06	-1.00872e-06	0.992	15	0.0358336	2.36217e-05	0.577	11	0.0476534	7.28089e-05	0.434
ZFYVE21	9.45463e+06	1.19304e+07	1.28742e+08	9.9538e+06	1.2909e+07	2.79337e+07	1.74408e+07	4.47737e+07	7.48985e+06	1.12059e+07	2.71061e+07	8.66081e+06	1.57642e+07	1.20595e+07	1.65126e+07	4.23099e+06	3.23554e+06	1.12838e+07	3.29349e+07	3.746e+07	1.28533e+07	3.31873e+06	5.63487e+07	1.62368e+07	4.13843e+07	2.80468e+07	1.42321e+07	2.44963e+06	1.07729e+07	29	0.0978943	-9.37546e-05	0.298	13	0.00099911	1.33774e-05	0.931	10	0.070078	-9.00675e-05	0.34	15	0.00684666	-8.51882e-06	0.809	11	0.0873782	-0.000102573	0.285
ZFYVE19	3.93165e+06	3.37401e+06	6.08378e+06	6.23631e+06	3.74752e+06	7.93417e+06	5.66976e+06	1.60231e+07	6.98333e+06	2.78051e+06	3.36901e+06	8.23155e+06	4.5331e+06	5.81834e+06	4.60812e+06	6.46487e+06	4.23204e+06	3.6725e+06	322907	2.51725e+06	3.41319e+06	1.52798e+07	3.37107e+06	7.31688e+06	6.95375e+06	2.04057e+06	2.06806e+06	5.35973e+06	6.68947e+06	29	0.0722913	7.9547e-05	0.374	13	0.0259559	7.42619e-05	0.657	10	0.152439	0.000120586	0.15	15	0.276289	4.58946e-05	0.0968	11	0.155945	0.000125003	0.145
ZFYVE16	5.26273e+06	759025	5.00582e+06	4.31614e+06	3.13776e+06	6.16087e+06	2.90149e+06	2.0816e+06	4.05497e+06	5.1396e+06	9.86318e+06	4.20946e+06	4.78073e+06	6.22036e+06	2.12008e+06	7.92826e+06	711304	5.95623e+06	8.49138e+06	5.80283e+06	3.07001e+06	3.67674e+06	5.6211e+06	4.89213e+06	2.31619e+06	1.30598e+07	4.3793e+06	1.46187e+06	2.30062e+06	29	0.0127083	-1.61011e-05	0.714	13	0.0131546	4.08412e-05	0.752	10	0.024594	-4.22028e-05	0.577	15	0.0114538	-7.22344e-06	0.754	11	0.00903787	2.3908e-05	0.736
ZFYVE1	4.41175e+06	1.54861e+06	1.56245e+07	1.90885e+06	4.28796e+06	3.67817e+06	2.2989e+06	3.31809e+06	2.38211e+07	3.06413e+06	1.41824e+06	9.13424e+06	3.71008e+06	2.11049e+06	2.13876e+06	7.3201e+06	1.2488e+07	3.19131e+06	2.22985e+07	2.47502e+06	724974	3.53076e+06	1.73885e+07	1.2155e+06	1.12268e+07	9.4122e+06	3.01716e+07	1.72618e+06	1.93071e+06	29	0.136509	-0.000119021	0.214	13	0.0151482	-6.58521e-05	0.735	10	0.387671	-0.000261162	0.0132	15	0.0761492	-4.37396e-05	0.411	11	0.159918	-0.000158945	0.14
ZFX	1.36987e+06	4.47395e+06	708782	143778	NA	NA	692225	NA	NA	13824.9	NA	441622	207109	NA	418724	587707	3.47219e+06	912459	NA	NA	486908	NA	1.37408e+06	118410	669343	66817	1.03223e+06	1.28249e+06	NA	19	NA	NA	NA	NA	NA	NA	NA	NA	0.0893891	-0.000174584	0.345	12	NA	NA	NA	NA	0.0254941	-7.65998e-05	0.659
ZFR	2.91668e+07	2.50461e+07	4.51584e+07	5.05079e+07	1.96173e+07	4.50993e+07	1.81582e+07	8.1048e+07	1.40906e+07	1.9783e+07	1.97873e+07	2.08459e+07	4.03651e+07	7.41458e+07	3.50123e+07	3.95602e+07	2.89127e+07	3.24202e+07	1.60622e+07	2.00929e+07	1.8477e+07	4.08658e+07	3.34354e+07	2.31387e+07	2.05104e+07	4.24502e+07	2.5699e+07	2.62721e+07	2.43323e+07	29	0.000928948	-4.27742e-06	0.921	13	0.112009	-5.61066e-05	0.345	10	0.0333642	2.44756e-05	0.515	15	0.00438038	4.4846e-06	0.847	11	0.330144	8.52742e-05	0.0251
ZFPM1	422023	785660	90245.1	108737	NA	109491	4.49253e+06	NA	NA	834296	NA	180835	380243	480115	1.69972e+06	NA	558670	NA	NA	NA	91817	1.807e+06	NA	143019	2.46989e+06	NA	29211.2	NA	63194.8	18	NA	NA	NA	NA	NA	NA	NA	NA	0.154204	0.000185301	0.232	11	NA	NA	NA	NA	0.0172343	5.59725e-05	0.7
ZFPL1	1.7315e+07	2.78814e+07	2.90157e+07	2.6533e+07	1.09364e+07	1.00773e+07	2.05525e+07	5.54901e+07	1.30354e+07	1.41791e+07	1.23144e+07	2.23788e+07	1.85982e+07	5.25757e+07	7.48197e+06	1.40225e+07	1.04673e+07	6.18737e+07	1.51131e+07	2.14136e+07	9.40229e+07	4.31643e+07	1.78135e+07	2.16568e+07	2.12373e+07	2.02681e+07	5.87508e+07	8.31598e+06	2.89839e+07	29	0.0158238	1.63838e-05	0.682	13	0.249756	0.000120072	0.141	10	0.0371388	-3.67177e-05	0.491	15	0.0476854	2.3159e-05	0.519	11	0.154183	8.16124e-05	0.148
ZFP91-CNTF	2.81228e+06	1.5032e+07	4.16251e+06	1.19734e+07	2.92902e+06	1.45162e+07	7.83967e+06	2.04229e+07	9.83543e+06	7.01127e+06	3.7121e+06	4.85878e+06	6.79324e+06	1.73414e+07	10273733	5.50001e+06	8.80836e+06	4.32815e+06	1.25869e+06	5.42065e+06	6.72504e+06	1.59578e+07	6.60914e+06	9.4974e+06	6.89145e+06	8.03912e+06	1.04427e+07	1.08004e+07	9.84367e+06	29	0.100726	7.47731e-05	0.291	13	0.0659741	8.32327e-05	0.474	10	0.0990956	7.48302e-05	0.253	15	0.13151	3.59384e-05	0.273	11	0.221948	0.000112252	0.0763
ZFP64	846086	296517	225467	421318	1.4233e+06	1.20005e+06	NA	1.18999e+06	194381	NA	276392	NA	2.88444e+06	5.5101e+06	1.54988e+06	895451	NA	545988	741156	1.00139e+06	205261	562837	690035	NA	508293	NA	2.04403e+06	NA	NA	21	NA	NA	NA	NA	NA	NA	NA	NA	NA	NA	NA	NA	NA	NA	NA	NA	0.0151957	3.88813e-05	0.734
ZFP62	861631	9.13595e+07	920867	3.54216e+06	146325	1.52265e+06	NA	6.20383e+06	1.45224e+06	119663	NA	1.33312e+07	350503	7.96741e+06	304133	2.13617e+06	925510	3.31176e+06	254164	1.38036e+06	73363.6	3.52861e+07	1.915e+06	934052	1.93294e+06	144270	1.25573e+06	1.13441e+06	5.52047e+06	27	0.0258865	8.4518e-05	0.617	12	NA	NA	NA	NA	0.0222062	-7.97872e-05	0.611	14	0.0652729	6.7571e-05	0.476	10	0.400223	0.000356331	0.0152
ZFP37	65184.5	NA	295864	NA	4.79121e+06	576584	NA	744465	NA	132941	NA	NA	NA	NA	NA	NA	188404	NA	NA	155717	92206.6	23181.2	693816	NA	NA	NA	1.07726e+06	275424	NA	13	NA	NA	NA	NA	NA	NA	NA	NA	NA	NA	NA	NA	NA	NA	NA	NA	NA	NA	NA
ZFP36L2	309042	2.66695e+06	NA	5.6502e+06	118804	1.53154e+06	4.90498e+06	6.94552e+06	NA	4.30778e+06	NA	4.87945e+07	NA	299220	4.10733e+06	1.67154e+06	1.50103e+06	NA	1.18281e+06	1.7506e+06	NA	2.20279e+07	4.92583e+06	879018	2.5194e+07	NA	2.25141e+06	2.19273e+06	1.64145e+06	22	NA	NA	NA	NA	NA	NA	NA	NA	0.0964431	-0.000145025	0.353	11	NA	NA	NA	NA	0.000361321	8.88922e-06	0.956
ZFP36L1	9.79787e+06	6.57822e+06	1.44282e+06	792256	1.13983e+07	1.56065e+07	1.4216e+06	4.86087e+06	6.35699e+06	1.87637e+07	NA	NA	1.01133e+07	1.08675e+07	6.88592e+06	NA	1.5525e+06	1.4668e+07	1.19268e+06	2.21758e+06	3.06937e+06	5.79711e+06	6.55718e+06	1.42568e+06	1.47005e+06	2.36663e+06	8.11251e+06	8.82379e+06	4.47868e+06	26	0.358318	-0.000174549	0.0517	11	NA	NA	NA	NA	0.00157077	1.53726e-05	0.898	13	NA	NA	NA	NA	0.00781513	2.70807e-05	0.774
ZFP36	NA	1.52455e+06	NA	900389	848512	NA	1.84408e+06	365529	2.76472e+06	NA	NA	NA	503658	1.41176e+06	2.17009e+06	NA	856763	1.33958e+06	NA	618368	NA	672022	NA	NA	458194	1.0371e+06	NA	4.96412e+06	1.2726e+06	17	NA	NA	NA	NA	NA	NA	NA	NA	NA	NA	NA	NA	NA	NA	NA	NA	NA	NA	NA
ZFP3	99921	789347	1.66995e+06	1.12026e+06	1.08405e+06	26932.4	652898	2.34604e+06	67176.2	513301	1.03098e+06	3.09692e+06	290484	2.58168e+06	38875.5	1.10036e+06	344603	24330.4	344140	386578	NA	1.9214e+06	707194	42800.4	3.84807e+06	NA	1.68563e+06	524701	2.66168e+06	27	0.0920951	-0.00012762	0.338	12	NA	NA	NA	NA	0.603558	-0.00041562	0.00108	14	0.0213011	-3.97974e-05	0.669	11	0.219859	0.00023561	0.0908
ZFP2	NA	NA	477900	NA	NA	125284	NA	104307	NA	NA	210985	NA	NA	NA	NA	319939	1.7268e+06	889175	NA	NA	NA	2.8105e+06	1.15069e+06	NA	NA	NA	253581	127522	NA	11	NA	NA	NA	NA	NA	NA	NA	NA	NA	NA	NA	NA	NA	NA	NA	NA	NA	NA	NA
ZFHX3	1.66317e+06	NA	108898	406585	1.57065e+06	632303	53061.2	622863	1.82309e+06	109477	710554	689055	597793	7.66028e+06	NA	10289.2	398351	27253.4	153361	101787	64359.7	242202	319309	17487	2.07144e+06	1.15145e+06	301229	NA	522365	26	0.215855	-0.000216168	0.11	13	0.527172	-0.00037471	0.0174	10	0.144959	-0.000182177	0.179	14	0.0231086	-4.761e-05	0.675	10	0.310383	0.000269925	0.0385
ZFC3H1	241357	532846	2.25078e+06	4.49758e+06	183362	1.17175e+06	655797	2.36677e+06	3.98611e+06	3.34514e+06	15566.1	231136	77695.4	1.30678e+06	757691	522504	252376	392862	NA	214513	668307	2.2227e+06	29546.1	2.25304e+06	44990.6	392213	374357	914360	82353.9	28	0.380762	0.000358677	0.0326	12	NA	NA	NA	NA	0.241884	0.00033147	0.0741	14	0.15895	0.000110087	0.225	11	0.0425294	0.000129504	0.479
ZFAT	NA	NA	NA	NA	NA	NA	57568.7	1.10622e+06	982815	42880.2	1627.66	NA	NA	671315	NA	510374	NA	1.9715e+06	NA	NA	NA	81039.7	NA	NA	2.70592e+06	NA	61082.7	NA	73044.6	12	NA	NA	NA	NA	NA	NA	NA	NA	NA	NA	NA	NA	NA	NA	NA	NA	NA	NA	NA
ZFAND6	3.07394e+06	1.93456e+07	3.25567e+06	438896	2.25545e+07	9.95452e+06	2.60632e+06	5.45527e+06	NA	316208	8.37408e+06	2.09879e+06	1.28214e+07	1.87259e+07	2.57095e+06	3.52699e+06	3.65444e+07	4.20644e+06	NA	2.35901e+06	4.04769e+06	8.09236e+06	2.41871e+06	8.14263e+06	6.24287e+06	6.56352e+06	1.19875e+07	3.62778e+06	1.52455e+07	27	0.189384	-0.000141914	0.157	12	NA	NA	NA	NA	0.023069	-7.75016e-05	0.604	14	0.131353	6.54712e-05	0.273	11	0.0759821	-0.000112254	0.34
ZFAND5	6.06648e+06	6.93675e+06	6.95223e+06	2.28719e+06	1.48088e+06	7.68097e+06	7.38191e+06	7.58329e+06	NA	934271	4.68562e+06	2.96132e+06	2.55376e+06	1.69287e+07	1.2282e+06	7.2408e+06	6.38112e+06	2.171e+06	NA	1.19818e+06	817621	8.09932e+06	6.61534e+06	1.51825e+06	3.90073e+06	3.47121e+06	2.07131e+06	2.0994e+06	7.41615e+06	27	0.391651	-0.00012952	0.0295	12	NA	NA	NA	NA	0.289681	-0.000143516	0.0471	14	0.00934478	1.30125e-05	0.777	11	0.216277	0.000124142	0.0938
ZFAND3	350330	1.05153e+06	1.15758e+06	2.76804e+06	226894	2.39665e+06	171557	3.58966e+06	NA	NA	NA	568244	NA	2.5079e+06	820502	NA	NA	NA	NA	2.48912e+06	391287	2.87052e+06	676444	996212	2.07663e+06	NA	2.0552e+07	5.10148e+06	NA	19	NA	NA	NA	NA	NA	NA	NA	NA	NA	NA	NA	NA	NA	NA	NA	NA	NA	NA	NA
ZFAND2B	5.2361e+06	2.23739e+06	6.07238e+06	7.30234e+06	6.33278e+06	989577	1.16505e+06	4.27563e+06	1.93308e+06	1.36456e+06	4.08846e+06	3.86014e+06	1.07257e+07	5.18282e+06	5.7589e+06	1.10604e+06	NA	928929	5.08271e+06	4.18102e+06	2.14407e+06	1.1839e+07	3.03139e+06	2.90048e+06	1.32281e+07	3.60086e+06	8.75748e+06	1.42097e+06	583642	28	0.0021689	1.11156e-05	0.88	13	NA	NA	NA	NA	0.00721021	2.43892e-05	0.773	14	0.0509849	-2.53466e-05	0.504	11	0.00603906	2.01645e-05	0.792
ZFAND1	1.56209e+06	4.15031e+06	1.41123e+06	518114	4.86215e+06	2.26613e+06	4.82886e+06	1.05194e+07	3.01766e+06	2.33313e+06	1.95643e+06	1.1646e+06	2.38329e+06	1.43308e+07	867664	1.40995e+06	807227	6.64737e+06	4.74284e+06	4.41898e+06	5.20582e+06	381053	8.79422e+06	2.80304e+06	2.14598e+06	3.98151e+06	9.91042e+06	4.72287e+06	4.13807e+06	29	0.12604	-0.000116861	0.234	13	0.0852206	0.000148035	0.413	10	0.127488	-0.000119094	0.191	15	0.0618075	4.61568e-05	0.461	11	0.000816222	-1.12728e-05	0.919
ZER1	3.80243e+06	1.63293e+06	1.02706e+07	2.80032e+06	7.7949e+06	3.59793e+06	4.37588e+06	5.90657e+06	1.16291e+06	3.41296e+06	8.14864e+06	2.63447e+07	2.36278e+06	2.92794e+06	2.10763e+06	3.37552e+06	8.57071e+06	4.83381e+06	3.50592e+06	5.38457e+06	1.90534e+06	7.89675e+06	4.86592e+06	1.66447e+06	2.40185e+06	6.73762e+06	2.55417e+06	358973	734021	29	0.00289829	-1.55871e-05	0.861	13	0.179858	-0.000114508	0.222	10	0.214178	-0.000156314	0.0824	15	0.000676126	-3.49826e-06	0.94	11	0.000457695	6.86086e-06	0.94
ZEB2	6.44751e+06	6.4089e+06	4.98302e+06	4.36142e+06	1.93783e+06	8.6477e+06	2.1375e+06	2.74557e+06	1.09868e+06	3.76082e+06	392060	723794	1.15692e+06	2.07895e+06	2.91359e+06	1.94821e+06	4.05905e+06	330807	1.46717e+06	1.01704e+06	120138	4.00038e+06	2.53931e+06	6.10358e+06	1.26478e+06	3.81455e+06	194354	1.00154e+06	3.72235e+06	29	0.107553	9.05132e-05	0.274	13	0.00572376	-3.90059e-05	0.835	10	0.233145	0.000196795	0.0683	15	0.115883	6.53404e-05	0.306	11	0.0184813	4.94086e-05	0.629
ZEB1	284856	322191	4.62229e+06	516462	438351	3.08626e+07	1.14905e+06	2.50822e+06	NA	NA	425010	NA	152725	789563	616173	199281	NA	205810	440048	787941	3434.76	NA	3.65841e+06	162287	170050	568139	143133	236956	NA	23	0.106928	-0.000108605	0.356	10	NA	NA	NA	NA	0.185867	-0.000170316	0.186	11	NA	NA	NA	NA	0.0319407	6.44243e-05	0.599
ZDHHC8	485789	579372	1.82243e+06	231993	368792	625423	NA	139613	671098	58993.5	768010	615819	NA	170232	NA	NA	NA	NA	492952	NA	56932.6	NA	893886	131862	157329	871977	291550	NA	741255	20	0.476113	-0.000167489	0.0188	11	NA	NA	NA	NA	0.312933	-0.000205725	0.0586	12	NA	NA	NA	NA	0.158686	-0.000104865	0.225
ZDHHC6	NA	5.63944e+06	418583	3.75696e+06	1.37972e+06	1.01325e+06	983910	3.32419e+06	207705	306628	405446	69865	1.20616e+06	1.86327e+06	NA	NA	968333	695745	NA	528363	NA	1.26818e+06	61824	617507	2.70147e+06	NA	1.00451e+06	881929	NA	22	NA	NA	NA	NA	NA	NA	NA	NA	0.148207	0.000182083	0.272	10	NA	NA	NA	NA	0.105608	0.000140202	0.33
ZDHHC5	4.23932e+06	4.44329e+06	6.16911e+06	6.60715e+06	8.91269e+06	8.29416e+06	5.05738e+06	8.44137e+06	3.19766e+06	1.01442e+07	2.76161e+06	6.96222e+06	4.34353e+06	5.87162e+06	7.70424e+06	1.16077e+07	5.00632e+06	9.75043e+06	9.67415e+06	8.10208e+06	6.46366e+06	9.15745e+06	1.57688e+06	4.56077e+06	5.93008e+06	1.01561e+07	1.19951e+07	8.66126e+06	2.52006e+06	29	0.0842337	5.20813e-05	0.336	13	0.0332629	5.29568e-05	0.614	10	0.00539486	1.65736e-05	0.795	15	0.000599715	-1.86665e-06	0.943	11	0.0340456	-3.78803e-05	0.51
ZDHHC4	2.29942e+06	NA	2.20897e+06	941772	1.26479e+07	1.54212e+06	NA	1.40897e+06	NA	NA	7.24202e+06	1.06051e+06	4.39284e+06	1.20139e+06	4.16192e+06	2.92799e+06	5.90344e+06	1.02729e+06	NA	NA	2.79328e+06	123701	476200	NA	928236	4.08299e+06	310097	1.12677e+06	2.05734e+07	22	0.179987	-0.000237655	0.193	11	NA	NA	NA	NA	0.0208162	8.14644e-05	0.655	12	0.0612418	-6.748e-05	0.491	10	0.100806	-0.000159988	0.29
ZDHHC3	8.54115e+06	NA	2.92109e+06	2.61887e+06	4.95832e+06	1.24458e+06	988767	3.60301e+06	2.90486e+06	NA	3.83822e+06	5.89798e+06	NA	9.29738e+06	4.20093e+06	964456	NA	3.4488e+06	694772	3.68506e+06	NA	6.62561e+06	1.81757e+06	NA	2.21254e+06	6.49943e+06	8.95545e+06	760144	NA	22	0.00289514	1.84946e-05	0.883	10	NA	NA	NA	NA	0.0905015	0.000102148	0.398	10	NA	NA	NA	NA	0.0425339	5.04066e-05	0.543
ZDHHC24	NA	NA	NA	NA	NA	6.13472e+06	NA	979616	NA	NA	5.11109e+06	NA	1.8219e+06	1.47104e+06	NA	NA	NA	7.13521e+06	5.802e+06	836594	7.91881e+06	NA	NA	8.53088e+06	NA	NA	1.14585e+06	NA	NA	11	NA	NA	NA	NA	NA	NA	NA	NA	NA	NA	NA	NA	NA	NA	NA	NA	NA	NA	NA
ZDHHC20	1.46332e+06	NA	3.03239e+06	353145	5.63625e+06	704461	NA	1.2292e+06	427521	2.28729e+06	2.64401e+06	1.11493e+06	886181	909033	1.40917e+06	2.03343e+06	721867	1.17745e+06	4.09802e+06	1.55117e+06	860494	4.81171e+06	2.06642e+06	2.54061e+06	5.24757e+06	647669	2.58939e+06	9.61629e+06	1.49116e+06	27	0.0494303	-5.41655e-05	0.465	13	0.232623	0.000191124	0.158	10	0.0308447	-4.61568e-05	0.531	15	0.0343184	2.20896e-05	0.586	11	0.18604	-0.000116279	0.108
ZDHHC18	NA	780760	NA	199636	NA	281719	NA	302795	NA	NA	NA	NA	NA	NA	NA	NA	NA	NA	2.35967e+07	552655	NA	NA	315954	708342	NA	NA	NA	1.44696e+06	50229.9	10	NA	NA	NA	NA	NA	NA	NA	NA	NA	NA	NA	NA	NA	NA	NA	NA	NA	NA	NA
ZDHHC17	2.08881e+06	NA	5.48989e+06	237424	NA	388256	484861	267319	8.40977e+06	271823	663882	420301	726940	1.03382e+06	2.06166e+06	872746	2.16667e+06	4.5506e+06	6.50346e+06	578859	1.04927e+06	244019	1.31093e+06	469447	1.39481e+06	764985	1.10599e+06	3.01324e+06	2.41139e+06	27	0.334621	-0.000196592	0.0384	13	0.0401974	-8.99829e-05	0.579	10	0.0714858	-0.00010467	0.335	15	0.0237092	-1.91045e-05	0.651	11	0.285297	-0.000193247	0.0403
ZDHHC14	137881	NA	5.08143e+06	681598	829120	3.39819e+06	NA	NA	NA	NA	NA	NA	4.94927e+06	NA	NA	NA	1.71715e+06	NA	NA	NA	227868	1.30394e+06	539019	2.48488e+06	NA	1.18846e+06	45475.4	690766	NA	14	NA	NA	NA	NA	NA	NA	NA	NA	NA	NA	NA	NA	NA	NA	NA	NA	NA	NA	NA
ZDHHC13	3.13212e+06	1.24476e+06	1.15923e+06	5.8549e+06	6.40152e+06	2.68001e+06	2.84448e+06	9.29741e+06	618861	1.59823e+07	970416	3.29967e+06	398067	1.03244e+07	3.33001e+06	1.06776e+06	760346	4.8383e+06	1.91915e+06	5.15065e+06	8.46497e+06	5.22213e+06	730053	NA	7.39447e+06	8.63809e+06	2.90551e+06	3.88925e+06	993319	28	0.399731	0.000280462	0.0274	12	NA	NA	NA	NA	0.0731173	0.000139791	0.35	14	0.171535	8.67765e-05	0.234	10	0.187941	0.000155566	0.121
ZCRB1	NA	NA	3.20899e+06	2.75488e+06	8.34827e+06	3.94173e+06	NA	345991	1.05461e+06	3.4054e+06	NA	1.58262e+06	594520	7.96327e+06	7.93626e+06	NA	NA	1.97973e+06	NA	NA	3.80274e+06	2.0235e+06	3.2274e+06	NA	834713	244213	1.30806e+07	969186	2.325e+06	20	NA	NA	NA	NA	NA	NA	NA	NA	0.00337626	3.41457e-05	0.873	10	NA	NA	NA	NA	0.0156557	4.70989e-05	0.714
ZCCHC8	6.99333e+06	5.91453e+06	7.42109e+06	1.77743e+07	6.90224e+06	1.07088e+07	4.31234e+06	2.55248e+07	2.84609e+06	9.9916e+06	1.35512e+06	7.86556e+06	9.66824e+06	2.29553e+07	1.7214e+07	3.34673e+06	3.2894e+06	1.18222e+07	1.42813e+06	5.32747e+06	3.38582e+07	2.11735e+07	5.24826e+06	5.87093e+06	1.29426e+07	1.32349e+07	7.65076e+06	2.71851e+07	1.57527e+07	29	0.0302571	5.04813e-05	0.57	13	0.0029218	2.34655e-05	0.882	10	0.17948	0.000131478	0.116	15	0.0627124	3.59123e-05	0.458	11	0.173637	0.000134691	0.122
ZCCHC7	30253	NA	NA	NA	1.3882e+06	797619	191965	79463.2	NA	NA	NA	NA	111315	1.65594e+06	NA	430810	447061	NA	38782.1	NA	NA	NA	NA	NA	NA	466916	NA	NA	556426	12	NA	NA	NA	NA	NA	NA	NA	NA	NA	NA	NA	NA	NA	NA	NA	NA	NA	NA	NA
ZCCHC6	1.82605e+06	1.6326e+06	943339	2.82235e+06	5.4376e+06	1.69772e+06	2.13376e+06	1.77607e+06	724739	1.2102e+07	387648	2.05811e+06	1.0391e+07	3.18324e+06	7.60296e+06	2.97908e+06	3.97541e+06	4.77492e+06	7.62959e+06	2.02919e+06	1.10714e+06	6.56757e+06	1.03655e+07	7.8152e+06	2.88244e+06	847106	1.31468e+06	3.95179e+06	1.06197e+06	29	0.040608	6.96092e-05	0.509	13	0.00339114	-3.01833e-05	0.873	10	0.168716	0.000176316	0.128	15	0.237089	7.83302e-05	0.129	11	0.000604283	9.32526e-06	0.931
ZCCHC4	NA	NA	NA	1.92782e+06	2.05232e+06	1.13248e+06	NA	670486	NA	1.68281e+06	129700	3.3233e+06	428710	785974	NA	778895	116185	88060	9.16969e+06	327839	NA	2.30947e+06	NA	308238	1.11172e+06	142563	3.92255e+06	NA	NA	19	NA	NA	NA	NA	NA	NA	NA	NA	0.0232315	-9.36036e-05	0.674	10	NA	NA	NA	NA	0.00596317	3.9367e-05	0.821
ZCCHC3	2.19472e+06	326970	NA	178676	2.66665e+06	5.71503e+06	820522	3.9598e+06	213850	592603	682709	1.63053e+06	1.05435e+06	1.96259e+06	2.10482e+06	4.94602e+06	NA	3.06126e+06	953414	1.42259e+06	55767.9	1.07281e+06	2.58778e+06	835245	921987	1.54344e+07	659000	1.37993e+06	385233	27	0.0754052	-9.43904e-05	0.388	12	NA	NA	NA	NA	0.00434942	-2.65373e-05	0.831	13	0.0787347	4.06999e-05	0.403	11	0.0590972	-8.97165e-05	0.424
ZCCHC24	7.95443e+06	NA	8.99283e+06	2.73759e+06	339184	6.17844e+06	8.73631e+06	7.43803e+06	4.08039e+06	2.98626e+06	1.76383e+06	NA	7.51184e+06	2.36614e+06	NA	2.04495e+06	NA	2.55332e+06	815543	2.28152e+06	241082	1.55404e+06	8.52627e+06	NA	5.12817e+06	NA	NA	NA	2.24167e+06	21	0.0723034	-9.41154e-05	0.453	10	NA	NA	NA	NA	NA	NA	NA	NA	NA	NA	NA	NA	NA	NA	NA
ZCCHC17	4.16577e+06	3.59408e+06	1.1444e+07	2.72015e+06	2.28827e+06	1.45585e+06	2.39309e+06	1.5003e+07	7.79721e+06	3.23643e+06	566944	2.74294e+06	2.83316e+06	4.05038e+06	2.22966e+06	5.4499e+06	1.77672e+07	6.21576e+06	1.11911e+06	2.49792e+06	6.11093e+06	7.32619e+06	4.01865e+06	7.6903e+06	213837	1.62335e+07	3.49028e+06	1.43423e+07	5.85914e+06	29	0.0266449	4.73657e-05	0.594	13	0.0195497	6.8797e-05	0.7	10	0.0131075	4.14535e-05	0.685	15	0.300565	6.53669e-05	0.0808	11	0.0110383	-3.57322e-05	0.709
ZCCHC11	1.40483e+06	7.09879e+06	504426	433557	539976	562156	457438	2.25853e+06	3306113	639153	159281	1.111e+07	351214	2.21678e+06	742074	2.26835e+06	1.21493e+06	6.74051e+06	258040	361421	524070	641434	1.01952e+06	451605	424004	2.17965e+06	922598	1.11479e+06	838505	29	0.00669497	2.9164e-05	0.79	13	0.00341608	2.0741e-05	0.873	10	0.00620722	-3.06852e-05	0.78	15	0.106005	6.27955e-05	0.329	11	0.0314467	6.57332e-05	0.527
ZCCHC10	NA	NA	NA	1.7375e+07	5.73684e+06	NA	1.28361e+07	4.2259e+06	2.63723e+06	NA	NA	NA	NA	NA	2.93943e+06	NA	NA	3.05933e+06	7.21135e+07	NA	NA	NA	NA	NA	NA	NA	1.21587e+07	9.68662e+06	NA	10	NA	NA	NA	NA	NA	NA	NA	NA	NA	NA	NA	NA	NA	NA	NA	NA	NA	NA	NA
ZC3HC1	2.73873e+06	4.79906e+06	8.19408e+06	2.63035e+06	8.96219e+06	9.31497e+06	4.88746e+06	9.66909e+06	1.7909e+06	5.32703e+06	4.23219e+06	3.23949e+06	1.46868e+07	1.07012e+07	2.24024e+07	8.47285e+06	3.80304e+06	2.23557e+07	2.7865e+06	5.6901e+06	1.39439e+07	6.56873e+06	7.3585e+06	9.9401e+06	2.75191e+06	1.01046e+07	5.32628e+06	1.20504e+07	9.79822e+06	29	0.0495207	-4.32941e-05	0.465	13	0.0363517	4.95055e-05	0.598	10	0.126444	9.10649e-05	0.193	15	0.145022	4.50127e-05	0.248	11	0.0500818	-5.09525e-05	0.423
ZC3HAV1L	2.61514e+07	3.98371e+07	3.01743e+06	2.40867e+07	17408841	8.16704e+07	4.93396e+07	4.84319e+07	1.14924e+07	2.62308e+07	4.02972e+06	2.45251e+07	4.01348e+06	1.87155e+08	1.20215e+07	4.13012e+07	329218	3.71111e+07	2.60381e+07	4.88889e+07	1.41113e+07	2.11532e+07	1.06429e+08	4.18005e+07	1.85858e+07	1.01812e+07	2.43464e+07	5.89818e+06	2.5266e+07	29	0.072617	0.000105066	0.373	13	0.210335	0.00033486	0.182	10	0.0344668	0.000100961	0.508	15	0.306527	9.99774e-05	0.0772	11	0.202523	0.000251258	0.0923
ZC3HAV1	3.51877e+07	3.97699e+07	3.37e+07	9.17341e+07	4.85996e+07	3.98442e+07	4.65276e+07	4.35049e+07	3.27476e+07	4.87596e+07	8746963	2.99444e+07	4.31027e+07	1.1041e+08	6.25292e+07	2.60918e+07	3.57032e+07	2.10214e+07	4.66608e+07	2.67307e+07	5.85143e+07	6.21247e+07	3.66723e+07	46820693	3.48919e+07	2.89506e+07	4.37707e+07	5.34213e+07	4.93143e+07	29	0.0920521	5.98468e-05	0.314	13	0.0030099	1.51508e-05	0.88	10	0.217544	9.18556e-05	0.0797	15	0.104168	3.71191e-05	0.333	11	0.181636	8.9287e-05	0.113
ZC3H8	871659	4.716e+06	215359	188651	198620	2.94082e+06	703794	661048	NA	NA	NA	NA	143668	4.52018e+06	874534	1.29392e+06	NA	258495	101697	336913	244366	789385	1.11084e+06	91661.5	4.55617e+06	301976	121924	507055	136433	24	0.0780652	-0.000103575	0.405	11	NA	NA	NA	NA	0.000903514	9.86759e-06	0.93	11	NA	NA	NA	NA	0.321451	0.000220454	0.0546
ZC3H7B	3.20989e+06	380429	1.54986e+06	6.62077e+06	2.96809e+06	1.16202e+06	1.68189e+06	3.03736e+06	19680.8	1.21378e+06	2.7652e+06	2.37231e+06	4.97408e+06	6.36786e+06	794467	3.97532e+06	8.19495e+06	454628	2.57759e+06	1.34944e+06	1.56292e+06	3.03199e+06	2.9833e+06	549728	1.83311e+06	2.57539e+06	1.92805e+06	2.22591e+08	1.92813e+06	29	0.112675	-6.89832e-05	0.262	13	0.787085	-0.000298803	0.000617	10	0.194365	-0.000124477	0.1	15	0.160837	-5.32316e-05	0.222	11	0.358444	0.000160703	0.0184
ZC3H7A	7.67349e+06	4.22361e+06	8.92524e+06	5.36457e+06	5.98057e+06	6.95432e+06	4.15867e+06	5.40795e+06	7.54351e+06	2.47661e+06	4.51977e+06	5.67792e+06	5.7166e+06	9.66939e+06	4.79957e+06	4.74509e+06	1.69887e+06	2.22944e+06	9.50386e+06	1.17479e+06	1.01756e+07	6.21699e+06	5.92124e+06	3.63133e+06	8.99274e+06	8.42396e+06	5.93628e+06	9.26269e+06	5.65461e+06	29	0.249154	-4.76836e-05	0.0825	13	0.00143388	-8.19836e-06	0.917	10	0.0286746	-3.0784e-05	0.546	15	0.000795323	-1.25045e-06	0.934	11	0.0219906	2.33412e-05	0.598
ZC3H6	1.0634e+06	2.14395e+06	2.11562e+06	2.336e+06	228045	1.2883e+06	112946	3.93233e+06	105492	NA	1.60152e+06	772661	475414	810545	358154	1.37208e+06	NA	278309	654942	460479	292853	690248	2.676e+06	130147	1.39299e+06	43108.1	1.37775e+06	6.06618e+06	831216	27	0.0745162	-0.00010136	0.367	13	NA	NA	NA	NA	0.172177	-0.000180317	0.159	13	0.581498	-0.000103368	0.00635	11	0.127906	0.000142669	0.209
ZC3H4	9.46628e+06	1.52324e+07	1.14415e+07	1.6171e+07	1.27173e+07	3.30357e+07	1.17007e+07	3.07552e+07	4.07835e+06	1.91008e+07	5.0738e+06	6.36469e+06	7.07849e+06	3.11877e+07	4.15725e+07	3.03706e+07	1.53128e+07	1.12764e+07	1.3158e+07	1.70676e+07	5.44025e+06	2.91266e+07	1.36543e+07	1.79747e+07	1.59152e+07	1.83248e+07	1.58608e+07	4.94996e+07	1.70387e+07	29	0.0681078	4.60332e-05	0.389	13	0.134277	8.19747e-05	0.298	10	0.150641	7.85162e-05	0.153	15	0.0831231	3.49799e-05	0.39	11	0.0225486	3.13694e-05	0.593
ZC3H3	577921	1.35785e+07	4.66115e+06	172220	17950.2	133614	NA	3.80017e+06	147881	NA	78214.5	2.77368e+06	NA	2.0824e+06	NA	NA	NA	NA	NA	NA	436038	NA	222580	NA	51800.8	841734	1.36114e+06	421244	64888.2	18	NA	NA	NA	NA	NA	NA	NA	NA	NA	NA	NA	NA	NA	NA	NA	NA	NA	NA	NA
ZC3H18	7.43736e+06	1.04551e+07	8.30897e+06	1.31895e+07	8.46179e+06	1.14127e+07	4.15914e+06	1.87235e+07	1.16142e+06	3.21243e+06	4.72516e+06	5.77749e+06	6.07679e+06	2.16633e+07	1.22041e+07	6.06089e+06	9.91943e+06	6.07379e+06	1.11466e+06	8.07207e+06	7.64626e+06	1.44951e+07	6.92789e+06	7.23879e+06	6.31518e+06	8.16127e+06	7.71496e+06	2.17535e+07	4.533e+06	29	0.0566707	5.40803e-05	0.434	13	0.00956945	3.16289e-05	0.788	10	0.122091	8.19339e-05	0.202	15	0.0629693	1.99765e-05	0.457	11	0.270587	0.000127296	0.0468
ZC3H15	1.23341e+07	2.15205e+07	1.67831e+07	1.95979e+07	1.7821e+07	1.96669e+07	1.42383e+07	2.61277e+07	4.80191e+06	1.5844e+07	1.03378e+07	1.35249e+07	2.23245e+07	3.80343e+07	8.73994e+06	2.38795e+07	5.77366e+07	2.05305e+07	2.22543e+07	1.70634e+07	3.61381e+07	3.43121e+07	1.36198e+07	1.07134e+07	1.87768e+07	2.83337e+07	2.68456e+07	2.54887e+07	1.85133e+07	29	0.0354496	-2.55662e-05	0.538	13	0.120764	-8.36277e-05	0.325	10	0.171898	-7.75854e-05	0.124	15	0.00276771	4.49201e-06	0.878	11	0.0524151	4.36768e-05	0.412
ZC3H14	3.89095e+06	5.33865e+06	7.13515e+06	1.1228e+07	4.29692e+06	1.09175e+07	4.73498e+06	1.37921e+07	1.57194e+06	4.43548e+06	1.57105e+06	6.21902e+06	8.15758e+06	2.48078e+07	1.33539e+07	9.18885e+06	1.71407e+07	4.6234e+06	3.14009e+06	6.53345e+06	8.27776e+06	1.82075e+07	6.67672e+06	5.86919e+06	7.61881e+06	1.5355e+07	1.24983e+07	2.14962e+07	1.45289e+07	29	0.00934869	2.3774e-05	0.753	13	0.000504192	-8.02598e-06	0.951	10	0.0132723	3.03267e-05	0.683	15	0.0812445	3.65912e-05	0.396	11	0.081253	7.47997e-05	0.303
ZC3H13	5.3197e+06	1.06399e+07	2.96624e+06	1.59843e+07	4.06188e+06	9.96224e+06	4.45526e+06	2.08223e+07	1682183	6.06057e+06	1.39917e+06	9.26093e+06	1.27533e+06	1.40334e+07	5.27503e+06	8.86531e+06	1.25482e+07	3.70867e+06	603463	3.92602e+06	1.74583e+06	7.94899e+06	2.36442e+06	6.32974e+06	3.29832e+06	3.63096e+06	3.29943e+06	9.60723e+06	8.65748e+06	29	0.25418	0.000160663	0.079	13	0.0256373	7.64066e-05	0.659	10	0.10824	0.000115845	0.231	15	0.125969	4.96018e-05	0.284	11	0.292605	0.000188841	0.0373
ZC3H12D	696368	6.32885e+06	1.10072e+06	579845	951399	443425	614241	94176.1	697490	524062	NA	NA	NA	2.22044e+06	7.05756e+06	NA	865559	NA	NA	NA	NA	1.38218e+06	NA	1.93987e+06	254054	84342.6	117500	4.22719e+06	1.10742e+06	20	NA	NA	NA	NA	NA	NA	NA	NA	0.377132	0.000291662	0.0589	10	NA	NA	NA	NA	0.0146731	4.89794e-05	0.739
ZC3H12C	229510	NA	88175.3	NA	252327	3.76719e+06	1.47949e+08	656265	NA	NA	NA	NA	NA	32889	3.24949e+07	NA	NA	4.69576e+07	249786	1.70711e+06	29103.9	NA	83418.9	NA	1.58362e+07	294589	184887	515466	3.12981e+08	18	NA	NA	NA	NA	NA	NA	NA	NA	NA	NA	NA	NA	NA	NA	NA	NA	NA	NA	NA
ZC3H12A	312167	104139	NA	131204	2.53053e+06	NA	303143	377982	445163	421935	NA	402557	NA	247318	4.01716e+06	3.77236e+06	4.48435e+06	229458	1.70088e+07	3.94613e+06	368917	1.64831e+06	172334	329788	1.29756e+06	495452	NA	2.31564e+06	282994	24	0.0527939	-0.000101408	0.523	10	NA	NA	NA	NA	0.0236143	-8.75489e-05	0.652	11	NA	NA	NA	NA	0.387433	-0.000325228	0.0408
ZC3H11A	6.49082e+06	1.36105e+07	4.66453e+06	1.51057e+07	5.00688e+06	1.04396e+07	5.40764e+06	3.07298e+07	6.19513e+06	4.15922e+06	4.70932e+06	7.45373e+06	5.85848e+06	2.56456e+07	3.95397e+07	1.18428e+07	1.05089e+07	4.96665e+06	4.92489e+06	7.09342e+06	1.06197e+07	3.02567e+07	9.4449e+06	1.21921e+07	1.68934e+07	1.28162e+07	1.37725e+07	2.9325e+07	8.42163e+06	29	0.162452	7.96932e-05	0.172	13	0.119956	8.94852e-05	0.327	10	0.188972	0.000101256	0.105	15	0.0832593	3.38641e-05	0.39	11	0.10846	7.98267e-05	0.231
ZC3H10	620374	417034	337723	NA	1.29825e+06	1.65475e+06	207667	454504	NA	708496	291167	NA	NA	2.88191e+06	828648	314758	329881	319943	8.93527e+06	411666	NA	951964	1.38692e+06	867907	835955	766678	2.77386e+06	289737	548361	24	0.00289002	1.95248e-05	0.883	10	NA	NA	NA	NA	0.0113532	-3.70294e-05	0.742	12	NA	NA	NA	NA	0.0128612	4.56683e-05	0.726
ZC2HC1A	6.20796e+06	6.5656e+06	1.36865e+07	1.95673e+06	170929	7.19089e+06	7.69268e+06	2.48316e+07	1.6132e+06	541005	NA	3.04849e+06	1.26881e+06	2.36745e+06	4.16503e+06	NA	177325	NA	1.17134e+07	2.91785e+06	1.17068e+07	110990	2.37955e+07	1.46924e+06	4.89269e+06	883898	1.67114e+07	2.17086e+06	3.43162e+06	26	0.0960372	-0.000139321	0.327	12	NA	NA	NA	NA	0.066572	-0.000142934	0.373	14	NA	NA	NA	NA	0.040312	-0.000111291	0.491
ZBTB9	NA	483166	3.76947e+06	351508	871088	751045	NA	452621	NA	908902	NA	NA	147845	2.16716e+06	NA	305214	150612	1.25928e+06	583726	692373	558742	405129	NA	260445	NA	515835	992241	436651	229081	21	NA	NA	NA	NA	NA	NA	NA	NA	0.147413	-0.000153975	0.273	10	NA	NA	NA	NA	0.0115536	3.57839e-05	0.753
ZBTB8OS	1.07827e+07	6.09403e+06	1.00057e+06	4.12521e+06	9.67386e+06	4.57111e+06	7.0244e+06	1.52027e+06	1.82769e+07	2.4183e+06	NA	1.29554e+07	1.90669e+06	3.54862e+06	4.83807e+06	NA	3.86153e+07	8.47547e+06	898230	4.5077e+06	7.9684e+06	2.78676e+06	308684	5.23613e+06	6.45091e+06	NA	2.16911e+06	1.59054e+07	7.84157e+06	26	0.129947	0.000123242	0.276	11	NA	NA	NA	NA	0.0878577	0.000144864	0.325	13	NA	NA	NA	NA	0.00125861	1.48096e-05	0.908
ZBTB7B	NA	816273	856874	631556	1.05791e+07	810109	960501	NA	NA	NA	NA	175915	6.77162e+06	3.00697e+06	1.07202e+06	743160	NA	5.74553e+06	3.35897e+06	437856	8.27755e+06	1.53054e+07	511933	5.0007e+06	4.98651e+06	1.3594e+06	9.96975e+06	8.52794e+06	2.92805e+06	23	0.0128549	-4.44943e-05	0.74	11	NA	NA	NA	NA	0.0460975	9.62063e-05	0.526	11	NA	NA	NA	NA	0.0293334	-7.43476e-05	0.576
ZBTB7A	596630	4.25971e+06	1.04053e+06	2.59807e+06	5.65328e+06	1.61156e+06	1.18066e+07	2.08948e+06	NA	4.11859e+06	1.17392e+06	3.24427e+06	2.28562e+06	5.92131e+06	3.49127e+06	1.13142e+06	63243.3	1.36292e+06	5.03747e+06	1.16313e+06	784721	1.11118e+07	1.58555e+06	2.27633e+06	7.11246e+06	3.77746e+06	3.57896e+06	1.04873e+07	1.00659e+07	28	0.00479051	1.92918e-05	0.822	13	0.0777427	0.000172404	0.435	10	0.00389713	2.87009e-05	0.825	15	0.155781	5.35538e-05	0.23	11	0.0362561	8.41345e-05	0.497
ZBTB5	95423.5	376771	NA	NA	NA	327139	NA	541889	NA	5.65388e+06	NA	493653	NA	1.45973e+06	543712	3.82896e+06	NA	1.17387e+06	NA	NA	NA	NA	30515.5	NA	2.19863e+06	3.08305e+06	NA	540939	1.12413e+06	15	NA	NA	NA	NA	NA	NA	NA	NA	NA	NA	NA	NA	NA	NA	NA	NA	NA	NA	NA
ZBTB47	81235.5	NA	891046	1.92874e+06	78021.5	118075	221370	1.72226e+06	4.9547e+06	575790	1.32996e+06	1.04153e+06	244416	673945	450445	497602	NA	NA	129788	704805	786428	1.19209e+06	2.35744e+06	NA	1.73575e+06	46896.2	1.34828e+06	521151	180331	25	0.0958146	0.000172416	0.328	12	NA	NA	NA	NA	0.0724917	-0.000163339	0.374	13	0.000381723	-4.04753e-06	0.957	10	0.191674	0.000176567	0.135
ZBTB43	NA	NA	147121	70188.5	NA	NA	212540	171259	1.389e+06	NA	NA	NA	NA	308937	NA	NA	119317	NA	NA	NA	124078	255923	NA	NA	NA	2.90755e+06	3.10834e+08	254722	NA	12	NA	NA	NA	NA	NA	NA	NA	NA	NA	NA	NA	NA	NA	NA	NA	NA	NA	NA	NA
ZBTB40	1.49647e+06	4.89279e+06	47253.5	872346	583742	780365	110940	1.61694e+06	NA	420181	38888.5	347659	3.93513e+07	652805	940219	420245	NA	117381	3.23966e+06	348752	NA	677362	511506	285239	195852	552672	903601	1.20017e+06	29917.9	26	0.00172207	-2.56453e-05	0.893	13	NA	NA	NA	NA	0.0756927	0.000194999	0.341	14	0.00975256	-2.71701e-05	0.773	11	0.000210272	-9.36529e-06	0.961
ZBTB4	700026	NA	NA	818922	2.36609e+06	5.61511e+06	487034	2.61799e+06	4.77585e+06	4.83889e+06	441485	NA	546179	136559	1.49135e+06	1.21956e+06	1.55828e+06	NA	NA	834989	361553	NA	972079	544143	1.94406e+06	2.35441e+06	2.00749e+06	3.6313e+06	4.11922e+06	23	NA	NA	NA	NA	NA	NA	NA	NA	0.0866709	-8.60764e-05	0.353	12	NA	NA	NA	NA	0.329413	-0.000180129	0.0648
ZBTB38	248160	2.51548e+06	4.41109e+06	958326	225882	4.73603e+06	616351	1.26044e+06	204997	100105	201553	363995	NA	2.15301e+06	414936	180355	73766.9	628562	93278.7	887760	563766	747826	2.1527e+06	NA	687068	27857.7	166752	7.24688e+06	1.14115e+06	27	0.0081723	-5.87886e-05	0.792	11	NA	NA	NA	NA	0.00121006	2.48312e-05	0.91	13	NA	NA	NA	NA	0.202229	0.000230882	0.123
ZBTB37	1.31963e+07	2.07292e+06	1.20527e+06	1.13325e+07	NA	1.47628e+06	NA	156797	NA	NA	NA	NA	6.21016e+07	5.40782e+06	NA	NA	NA	3.99439e+06	NA	8.47134e+06	3.82227e+06	342280	2.45264e+07	NA	NA	NA	2.28139e+06	NA	NA	14	NA	NA	NA	NA	NA	NA	NA	NA	NA	NA	NA	NA	NA	NA	NA	NA	NA	NA	NA
ZBTB34	NA	2.94902e+07	397716	3.88211e+07	NA	9.84031e+06	NA	NA	NA	NA	NA	NA	NA	5.0532e+06	NA	90696.5	NA	NA	1.84719e+06	NA	NA	NA	NA	664500	NA	NA	832359	83249.6	NA	10	NA	NA	NA	NA	NA	NA	NA	NA	NA	NA	NA	NA	NA	NA	NA	NA	NA	NA	NA
ZBTB33	425590	2.18359e+06	1.28033e+06	1.34316e+06	93002.1	NA	NA	488122	78309.4	270336	NA	NA	405220	468955	1.07918e+06	445544	219815	621008	483333	NA	88544.1	53531.9	NA	NA	NA	66227.6	139499	908743	71617.3	21	NA	NA	NA	NA	NA	NA	NA	NA	0.21577	0.000245614	0.15	11	NA	NA	NA	NA	0.0146242	4.56825e-05	0.723
ZBTB21	574946	192029	614503	832369	907886	1.58997e+06	465815	3.00518e+06	86292.4	NA	NA	527487	124319	766925	1.33124e+06	749258	2.18419e+06	1.35276e+06	515111	476429	687522	1.47841e+06	602884	792087	1.28536e+06	988830	1.12543e+06	538602	294800	27	0.233444	9.46401e-05	0.112	12	NA	NA	NA	NA	5.05142e-05	-1.90099e-06	0.982	13	0.00375742	7.20996e-06	0.866	10	0.00127153	8.85145e-06	0.904
ZBTB20	1.52622e+07	3.78348e+06	5.68884e+07	4.46423e+06	3.90107e+06	1.50148e+07	9.97446e+06	1.41495e+07	3.8042e+06	6.28191e+06	1.20566e+07	1.883e+07	1.28858e+07	1.34378e+06	3.72516e+06	4.73641e+06	4.62508e+06	1.06102e+06	3.34774e+07	1.85579e+06	9.3046e+06	5.99468e+06	6.95561e+07	1.653e+06	9.98878e+06	8.7286e+06	2.29975e+07	2.10292e+06	2.90588e+06	29	0.215884	-0.000185461	0.11	13	0.0934138	-0.000150804	0.39	10	0.408029	-0.000272104	0.0104	15	0.382109	-9.9549e-05	0.0427	11	0.124004	-0.000154208	0.198
ZBTB2	NA	NA	169305	3.43385e+06	161097	NA	NA	1.66897e+06	NA	888294	NA	NA	64172.8	1.62675e+06	3.41603e+06	3.49017e+06	NA	NA	118541	NA	NA	NA	NA	NA	NA	NA	345568	1.22938e+06	NA	12	NA	NA	NA	NA	NA	NA	NA	NA	NA	NA	NA	NA	NA	NA	NA	NA	NA	NA	NA
ZBTB17	75300	135756	64635.2	267028	NA	NA	49502.9	328998	NA	NA	NA	NA	48234.6	NA	NA	NA	NA	NA	NA	NA	NA	370825	103973	NA	356068	NA	NA	62774.6	NA	11	NA	NA	NA	NA	NA	NA	NA	NA	NA	NA	NA	NA	NA	NA	NA	NA	NA	NA	NA
ZBTB14	129893	1.65511e+06	1.29405e+06	NA	596828	340920	365130	1.77339e+06	211282	183580	NA	NA	500851	1.46345e+06	2.82964e+06	NA	NA	NA	NA	479822	789143	262889	1.89369e+06	1.15432e+06	414826	NA	783424	1.68244e+06	697493	21	NA	NA	NA	NA	NA	NA	NA	NA	NA	NA	NA	NA	NA	NA	NA	NA	NA	NA	NA
ZBTB11	152461	2.28125e+06	436843	2.10529e+07	NA	1.04973e+06	NA	1.22275e+06	NA	56720.8	553010	NA	426096	1.61819e+06	30930.1	NA	735216	197695	594343	433249	NA	464669	50227.8	8.12363e+06	279900	NA	1.16704e+06	1.87014e+06	828361	22	0.637664	0.000399353	0.00321	11	NA	NA	NA	NA	0.0306612	0.000120321	0.567	13	NA	NA	NA	NA	0.156579	0.000231575	0.181
ZBTB10	NA	1.09402e+06	74882.5	NA	NA	558367	NA	1.20805e+06	NA	NA	NA	NA	131961	352467	NA	486055	NA	1.03286e+06	513686	NA	35149.5	NA	45518.3	NA	NA	293757	NA	4.81485e+06	NA	13	NA	NA	NA	NA	NA	NA	NA	NA	NA	NA	NA	NA	NA	NA	NA	NA	NA	NA	NA
ZBTB1	NA	570882	55359.3	NA	279299	428246	55504.1	2.09139e+06	51415.9	NA	239079	149829	31537.3	786733	336975	142349	NA	36517.1	142980	554623	325389	748581	54766.6	134353	889985	104549	181527	576636	1.55537e+06	25	0.00200169	1.90718e-05	0.896	11	NA	NA	NA	NA	0.00072964	9.94884e-06	0.937	11	NA	NA	NA	NA	0.177758	0.000196946	0.151
ZBP1	NA	1.46983e+07	678665	NA	2.38141e+06	1.08422e+06	740684	1.30009e+06	NA	2.68138e+07	NA	2.00129e+07	NA	1.06562e+07	1.99182e+06	NA	NA	NA	NA	808742	950072	4.89802e+06	NA	610254	428936	NA	NA	9.26794e+06	4.04162e+07	17	NA	NA	NA	NA	NA	NA	NA	NA	NA	NA	NA	NA	NA	NA	NA	NA	NA	NA	NA
ZBED8	NA	NA	190522	NA	474296	178854	NA	NA	NA	NA	309866	NA	204932	103361	NA	NA	NA	NA	NA	330114	NA	157825	318223	NA	NA	1.04439e+06	217573	NA	NA	11	NA	NA	NA	NA	NA	NA	NA	NA	NA	NA	NA	NA	NA	NA	NA	NA	NA	NA	NA
ZBED6	16322.3	224641	68724	NA	30967.1	NA	NA	112064	400668	564469	453598	NA	577917	41965.6	NA	NA	NA	155715	NA	NA	NA	NA	NA	NA	NA	117993	NA	14915.3	NA	13	NA	NA	NA	NA	NA	NA	NA	NA	NA	NA	NA	NA	NA	NA	NA	NA	NA	NA	NA
ZBED5	NA	NA	274114	455587	527522	133138	NA	201049	NA	NA	6.76555e+06	NA	NA	155946	25953.4	39682.7	NA	41359.1	NA	153421	NA	184728	40775.9	158638	18741.6	69283.6	NA	NA	389279	17	NA	NA	NA	NA	NA	NA	NA	NA	NA	NA	NA	NA	NA	NA	NA	NA	0.0365237	9.48334e-05	0.597
ZBED2	4.38512e+06	1.78998e+07	NA	1.524e+06	NA	NA	NA	460495	NA	NA	NA	7.73694e+06	4.82198e+06	6.3994e+06	1.43801e+06	NA	NA	NA	NA	413913	NA	1.26569e+06	2.4633e+06	169807	1.29708e+07	NA	1.82451e+06	NA	NA	14	NA	NA	NA	NA	NA	NA	NA	NA	NA	NA	NA	NA	NA	NA	NA	NA	NA	NA	NA
ZBED1	749312	1.05123e+06	NA	2.02221e+06	874052	1.406e+06	565424	6.86818e+06	1.32385e+06	1.03842e+06	75027.9	77967.3	154687	801434	1.8892e+06	720212	350598	4.69672e+06	150194	179074	1.79542e+06	509090	1.21882e+06	274951	550752	998616	497120	1.41371e+06	396263	28	0.0345326	6.35015e-05	0.563	12	0.000116777	-5.04339e-06	0.976	10	0.08209	0.000120328	0.321	14	0.0244679	-2.96894e-05	0.646	11	0.101916	0.000123527	0.266
ZBBX	181199	145246	NA	NA	377306	97676.9	NA	8.15314e+06	NA	NA	73943.4	90858.1	NA	59095.1	16494.9	157545	2.43248e+06	NA	805140	NA	76430.4	207997	NA	NA	NA	29727.4	NA	NA	NA	15	NA	NA	NA	NA	NA	NA	NA	NA	NA	NA	NA	NA	NA	NA	NA	NA	NA	NA	NA
ZAP70	1.72999e+06	2.20513e+07	1.67197e+06	3.35858e+06	5.48017e+07	1.92964e+06	1.62639e+06	2.11976e+06	1.20876e+06	2.9127e+06	1.82744e+06	NA	573171	1.77472e+07	9.17027e+07	1.53572e+07	3.94524e+06	260398	1.47836e+06	895717	5.22224e+06	1.36958e+07	511565	4.11285e+07	2.37644e+06	978013	NA	7.36933e+07	2.76891e+07	27	0.225035	0.000225985	0.119	12	NA	NA	NA	NA	0.364562	0.000366814	0.0289	13	NA	NA	NA	NA	0.0013356	2.14862e-05	0.906
ZADH2	2.36644e+07	6.73395e+06	5.01301e+07	3.04969e+07	4.37594e+07	1.26152e+07	1.19467e+07	2.72166e+07	1.78847e+07	1.63409e+07	1.32697e+08	8.12139e+07	4.74548e+07	8.97093e+06	1.40533e+07	5.41333e+06	3.26564e+07	1.97644e+07	2.62693e+07	1.96357e+07	2.15652e+07	3.99951e+07	1.073e+07	9.51582e+06	1.80265e+07	1.42717e+07	4.85629e+07	5.77804e+06	3.01285e+07	29	0.0668201	-6.83232e-05	0.394	13	0.0873542	-0.000105959	0.407	10	0.241507	-0.000143103	0.0628	15	0.194738	-7.36588e-05	0.174	11	0.0222951	-4.30959e-05	0.595
YY2	1.12359e+06	8.4286e+06	1.58737e+06	7.38235e+06	8.11715e+06	5.85475e+06	NA	7.856e+06	NA	3.51027e+06	NA	2.36637e+06	2.65721e+06	9.48166e+06	1.93433e+07	6.51807e+06	7.82691e+06	4.70291e+06	2.26177e+06	4.79724e+06	2.47705e+06	3.34537e+06	5.80491e+06	1.30356e+07	3.26717e+06	7.38201e+06	1.03504e+06	9.772e+06	5.01884e+06	26	0.283529	0.000126383	0.0747	12	NA	NA	NA	NA	0.198296	0.000155909	0.111	14	0.2012	7.60343e-05	0.194	10	0.0675271	7.59671e-05	0.37
YY1AP1	NA	214594	NA	219815	407860	NA	65805	350850	NA	NA	192103	NA	NA	490703	398655	149745	NA	NA	NA	NA	261005	NA	609011	251083	NA	836804	510771	NA	276256	15	NA	NA	NA	NA	NA	NA	NA	NA	NA	NA	NA	NA	NA	NA	NA	NA	NA	NA	NA
YY1	4.31529e+06	3.2861e+07	4.68185e+06	3.51401e+07	1.28125e+07	6.9558e+07	2.09124e+08	2.97872e+07	9.29915e+07	1.35686e+08	2.95585e+07	8.73184e+06	5.55679e+06	1.87756e+07	1.79425e+07	2.07974e+07	5.129e+06	3.25559e+07	7.43187e+06	4.75585e+07	1.86949e+07	1.2308e+07	5.13465e+08	4.64662e+06	6.67489e+06	1.40554e+07	3.86597e+07	3.66785e+07	2.01546e+07	29	0.0136949	-4.82329e-05	0.703	13	0.0020153	-2.88694e-05	0.902	10	0.116269	-0.00018274	0.214	15	0.242535	-6.62488e-05	0.124	11	0.135215	0.000160229	0.178
YWHAZ	3384626202	5960615048	7117808698	5346625885	3318056798	4342796191	5966203857	4694751914	4179524692	4031464055	2740950666	3420415829	2122851206	6277855849	6245780494	3365866273	2047233667	4212237465	1990583936	3681571956	3136135119	5712769339	7243724234	7091532306	6330201618	1428865368	3944283877	9806455332	5042115966	29	0.0819813	5.03818e-05	0.343	13	0.268595	0.000138823	0.125	10	0.11424	6.91723e-05	0.218	15	0.290585	3.54266e-05	0.0871	11	0.0991506	6.25959e-05	0.253
YWHAQ	7.54634e+08	1225259100	3205062538	8.3182e+08	970065736	2895515009	1756896945	1541640066	8.12834e+08	1109373242	1732819920	8.1427e+08	7.18394e+08	1359442905	1136360561	7.84028e+08	1110553163	7.91438e+08	7.27868e+08	949605720	9.59647e+08	1004550755	1672649815	1343761199	1142174107	5.76837e+08	8.22692e+08	9.75992e+08	1026714825	29	0.0191231	-2.09966e-05	0.652	13	0.0590086	4.0827e-05	0.499	10	0.0173794	-2.25788e-05	0.64	15	0.11508	1.66854e-05	0.307	11	0.000341207	2.89948e-06	0.948
YWHAH	4.30042e+08	6.92365e+08	1644348554	5.96368e+08	3.34328e+08	5.46597e+08	6.6262e+08	8.79956e+08	4.06813e+08	4.77642e+08	5.09488e+08	4.16659e+08	4.44201e+08	7.17509e+08	5.40474e+08	2.41649e+08	2.04392e+08	4.11444e+08	1.46026e+08	701384760	3.99091e+08	7.13523e+08	6.90229e+08	7.74696e+08	1432708501	9.3732e+07	3.59432e+08	6.58597e+08	5.22198e+08	29	0.00563297	1.75162e-05	0.807	13	0.0993015	0.000104172	0.375	10	0.0684103	7.03198e-05	0.346	15	0.25001	2.89669e-05	0.117	11	0.0798615	7.28932e-05	0.307
YWHAG	7.77276e+08	1132788546	2749634295	1412597126	3.98905e+08	6.67403e+08	789843219	4.19601e+08	1541915916	8.93446e+08	1930473500	4.60102e+08	6.34426e+08	8.06197e+08	3.50455e+08	4.1971e+08	5.47899e+08	7.69176e+08	2.81532e+08	4.48459e+08	7.79364e+08	779750092	8.18406e+08	8.28583e+08	714602093	2.56192e+08	365976587	7.17527e+08	5.42929e+08	29	0.000530959	4.99071e-06	0.94	13	0.00171827	-1.22464e-05	0.909	10	0.000136291	-3.10776e-06	0.967	15	0.0223279	-1.35843e-05	0.661	11	0.130557	8.89189e-05	0.186
YWHAE	3509223533	2471767992	10984851522	2227831798	3217471403	3774489845	3469443489	4097684383	4295264197	3253122415	5495305705	4072575458	4386623535	2660082675	3261731488	3733679745	1983578303	4979936782	2830102692	3246836259	4496815868	3950815060	3496515694	3488472662	4158824355	4285418751	5008790891	2680690772	3368708820	29	0.143542	-4.74228e-05	0.202	13	0.0961211	4.68306e-05	0.383	10	0.0551852	-3.66977e-05	0.399	15	0.0425332	-9.01347e-06	0.543	11	0.169835	-6.09907e-05	0.127
YWHAB	1009037416	5377597810	3833124360	2026159030	1968839175	2604804434	2041226968	2272276080	2462594293	1514722872	1433232172	1936332966	1356189939	2365445839	3921483067	1867976721	8.81608e+08	1645061852	3.70151e+08	1632981198	1344149916	2329208831	3234965307	4105203207	2458397330	1061678316	1665142263	2694472089	3059893283	29	0.0677313	5.52774e-05	0.39	13	0.26061	0.000158599	0.132	10	0.129804	9.39048e-05	0.187	15	0.401643	4.49853e-05	0.0363	11	0.0267654	3.87692e-05	0.56
YTHDF3	5.11231e+07	1.06734e+08	5.88441e+07	9.49697e+07	4.45004e+07	7.8226e+07	4.44698e+07	1.28902e+08	2.73201e+07	1.64655e+07	2.18272e+07	3.68477e+07	5.90299e+07	1.34612e+08	3.72101e+07	5.28237e+07	4.4271e+07	7.50208e+07	3.17026e+07	4.46833e+07	4.51485e+07	1.01616e+08	9.4352e+07	6.48361e+07	7.67241e+07	9.19954e+07	5.94253e+07	3.53745e+07	9.6638e+07	29	0.0173301	2.24168e-05	0.668	13	0.00931379	2.25041e-05	0.791	10	0.00858952	1.95052e-05	0.743	15	0.116477	2.95337e-05	0.304	11	0.295549	0.000101544	0.0362
YTHDF2	1.40554e+07	4.82914e+07	1.19179e+07	1.21018e+07	1.77071e+07	1.43469e+07	4.23327e+07	2.47197e+07	9.93712e+06	4.8968e+07	1.39009e+07	1.52605e+07	2.29221e+07	4.82917e+07	1.90777e+07	1.21704e+07	6.1336e+06	1.12145e+07	2.52194e+07	4.20538e+06	1.68153e+07	2.71125e+07	2.73203e+07	1.25293e+07	3.0901e+07	6.52268e+06	2.5724e+07	2.54213e+07	1.5059e+07	29	0.0944506	-5.02773e-05	0.307	13	0.0146743	3.15821e-05	0.739	10	0.00138447	-7.85756e-06	0.895	15	0.0672421	1.90738e-05	0.441	11	0.104409	6.48018e-05	0.24
YTHDF1	1.21884e+06	1.49161e+06	6.22993e+06	3.88134e+06	7.9248e+06	6.79046e+06	4.51514e+06	5.58514e+06	1.44329e+06	60678	889746	1.4323e+06	1.9064e+06	7.61611e+06	6.79295e+06	3.93218e+07	4.04385e+06	3.74258e+06	4.68976e+06	3.23239e+06	2.80777e+06	2.06685e+06	1.19284e+06	3.77581e+06	1.62131e+06	8.06413e+06	3.31792e+06	6.9699e+06	2.29269e+06	29	0.0456	5.099e-05	0.484	13	0.0141961	3.59576e-05	0.743	10	0.00904549	4.46946e-05	0.736	15	0.0280103	2.98764e-05	0.623	11	0.00949694	-2.43633e-05	0.73
YTHDC2	2.3995e+06	9.23929e+06	778604	2.55232e+06	3.67121e+06	459451	1.80961e+06	1.69479e+06	1.13024e+06	823014	1.4824e+06	1.19943e+06	3.98874e+06	4.33797e+06	3.07817e+06	3.28445e+06	2.96356e+06	1.93458e+06	3.14589e+06	5.76772e+06	2.66866e+06	2.52116e+06	1.12236e+06	320832	6.69083e+06	5.64379e+06	1.69437e+06	4.12069e+06	494096	29	0.0844937	-8.10081e-05	0.335	13	0.583411	-0.000277173	0.0101	10	0.0226773	-4.75398e-05	0.592	15	0.213997	-5.68888e-05	0.152	11	0.0437942	6.24855e-05	0.454
YTHDC1	1.39268e+07	3.92248e+06	2.93697e+07	5.25519e+06	7.96296e+06	6.83608e+06	5.2648e+06	3.70235e+07	1.44278e+06	1.5124e+06	3.98597e+06	2.5021e+07	6.51399e+06	2.57478e+07	1.29087e+07	6.21374e+06	7.1358e+06	1.39581e+07	8.18713e+06	1.63689e+06	5.77806e+06	1.27207e+07	1.47899e+07	2.46182e+06	2.44672e+07	1.87e+07	4.77423e+07	4.38134e+07	1.26672e+07	29	0.211004	-0.000112396	0.114	13	0.00181213	1.63037e-05	0.907	10	0.145484	-0.000139374	0.161	15	0.00390167	-9.38979e-06	0.855	11	0.00117992	-1.00911e-05	0.903
YRDC	2.25541e+07	2.79803e+06	1.0995e+07	3.2905e+06	9.02841e+06	4.64944e+06	7.126e+06	5.46634e+06	1.48852e+06	486198	7.95306e+06	6.76929e+07	5.14773e+06	1.53785e+07	3.38231e+06	8.2531e+06	8.57843e+06	1.2247e+07	3.12943e+07	3.91004e+06	7.89712e+06	7.09402e+06	4.53341e+06	1.09044e+06	8.50696e+06	6.95337e+07	7.96526e+06	3.47596e+06	1.77365e+06	29	0.0739818	-0.00011217	0.369	13	0.158203	-0.000205611	0.255	10	0.166528	-0.000225207	0.131	15	0.0118505	-1.97948e-05	0.75	11	0.0015325	-1.68639e-05	0.89
YPEL5	6.0281e+06	493451	1.43619e+07	5.42026e+06	1.38824e+07	1.4115e+07	2.67886e+07	1.21601e+07	9.72799e+06	1.13429e+07	1.00265e+07	3.16924e+06	1.45572e+06	1.70702e+07	1.14041e+07	581033	1.98705e+07	1.60366e+07	1.77583e+06	1.0102e+07	5.52634e+06	8.08481e+06	1.73852e+07	8.25965e+06	8.77321e+06	2.26243e+07	1.1182e+07	1.8422e+07	1.23457e+07	29	0.000861418	-8.1519e-06	0.924	13	0.0665968	0.000109691	0.472	10	0.027149	-5.34021e-05	0.557	15	0.0277867	2.81291e-05	0.624	11	0.00824257	2.77416e-05	0.748
YOD1	9.2826e+07	2.57118e+07	1.45444e+07	1.18123e+07	3.14239e+06	1.56827e+07	5.75353e+06	8.14245e+06	1.48149e+07	9.21032e+06	5.75389e+06	1.61568e+06	8.78554e+06	5.56414e+06	5.14781e+06	8.81747e+06	6.28321e+06	4.0664e+07	1.06977e+07	1.87206e+07	2.852e+07	1.16347e+06	3.59288e+06	3.53262e+07	4.1464e+06	1.36271e+07	7.33127e+06	8.69122e+06	2.61659e+07	29	0.00594174	2.96804e-05	0.802	13	0.0934352	0.000123621	0.39	10	0.226706	0.000179925	0.0728	15	0.00557815	-1.53918e-05	0.827	11	0.0770395	-9.20725e-05	0.317
YME1L1	8.66806e+06	1.94314e+06	6.97166e+06	6.15614e+06	1.07311e+07	6.68302e+06	2.8471e+07	6.87811e+06	3.74046e+06	6.32064e+06	1.41428e+07	9.8755e+06	7.15869e+06	1.47139e+07	3.43492e+06	2.44155e+07	2.01521e+06	3.89154e+06	4.09161e+06	7.84451e+06	7.33583e+06	6.8218e+06	5.66337e+06	2.5559e+06	6.7357e+06	2.41181e+06	9.72182e+06	8.32347e+06	3.51449e+06	29	0.115682	-6.27117e-05	0.256	13	0.00250279	-1.43763e-05	0.891	10	0.0855808	-6.59321e-05	0.29	15	0.106248	-3.52034e-05	0.328	11	0.209335	0.000103517	0.0864
YLPM1	2.04611e+07	2.60853e+07	2.73941e+07	2.4694e+07	1.43329e+07	2.66455e+07	1.23202e+07	4.39584e+07	1.10092e+07	1.43095e+07	1.02434e+07	1.61981e+07	8.69594e+06	4.35116e+07	2.24149e+07	2.12466e+07	8.8778e+06	1.553e+07	2.6778e+07	1.01124e+07	1.14997e+07	2.37709e+07	1.95397e+07	1.52659e+07	2.34363e+07	3.5013e+07	1.49603e+07	2.89168e+07	2.01574e+07	29	0.00457867	9.74296e-06	0.826	13	0.00965623	2.16964e-05	0.787	10	4.29996e-06	-3.35897e-07	0.994	15	0.0788628	2.08655e-05	0.403	11	0.113223	5.77566e-05	0.22
YKT6	1.34053e+08	9.23056e+07	4.35829e+08	8.14194e+07	1.24124e+08	9.31381e+07	8.98394e+07	5.98365e+07	1.41723e+08	1.07403e+08	1.35061e+08	1.13818e+08	5.25836e+07	159424134	1.84956e+08	1.16758e+08	6.91891e+07	1.14973e+08	1.57017e+08	1.71556e+08	249830260	6.56002e+07	1.48921e+08	1.57328e+08	1.70684e+08	1.16896e+08	1.70586e+08	9.87686e+07	7.10547e+07	29	0.0015822	-6.81446e-06	0.897	13	0.368487	0.000118795	0.0627	10	0.00335179	-1.14189e-05	0.838	15	0.0389358	1.3568e-05	0.561	11	0.0784509	-5.42895e-05	0.312
YIPF6	1.77883e+07	7.16768e+06	2.59423e+06	1.32396e+07	7.4676e+06	1.51831e+06	5.06725e+06	1.19389e+07	2.10183e+07	6.7328e+06	8.07796e+06	1.74701e+07	7.33116e+06	8.87776e+06	4.33749e+06	2.24759e+06	1.18893e+08	3.73332e+07	5.54977e+06	1.17333e+07	3.92017e+07	1.27613e+07	2.90846e+06	1.72796e+07	1.00179e+07	3.89189e+06	1.70548e+07	8.26205e+06	5.9409e+06	29	0.328292	0.000122648	0.0407	13	0.0107079	4.84505e-05	0.776	10	0.0186801	5.15562e-05	0.627	15	0.029544	1.92144e-05	0.613	11	0.00865015	3.20176e-05	0.742
YIPF5	1.22497e+08	1.88298e+08	6.37988e+07	2.01089e+08	1.37761e+08	1.67062e+08	6.82232e+07	8.38782e+07	2.73674e+07	6.34699e+07	3.3726e+07	1.08366e+08	1.70357e+07	7.78934e+07	1.67668e+08	1.84547e+07	2.98802e+08	5.77563e+07	6.51736e+06	3.5465e+07	1.6417e+08	9.6305e+07	1.11515e+08	8.70664e+07	1.83203e+08	1.42048e+07	4.57952e+07	2.08382e+08	2.06016e+08	29	0.103538	0.000109613	0.284	13	0.0103295	5.62833e-05	0.78	10	0.0700488	0.000112851	0.34	15	0.0211667	2.04432e-05	0.67	11	0.116953	0.000134422	0.212
YIPF4	6.21831e+06	NA	2.85481e+06	2.31045e+07	1.52694e+07	1.67285e+07	1.87132e+07	3.03685e+07	1.76432e+06	NA	6.2964e+07	1.1595e+07	1.30806e+07	1.81731e+07	3.23745e+06	2.47585e+07	2.78865e+06	5.68193e+06	2.58763e+07	1.10289e+06	3.40299e+07	NA	NA	NA	4.42322e+07	4.63384e+07	4.69542e+07	2.97976e+07	279280	24	0.0882009	0.000182859	0.405	10	NA	NA	NA	NA	0.0614658	-0.00018629	0.437	12	NA	NA	NA	NA	0.0292184	9.02228e-05	0.595
YIPF3	623379	280982	677440	NA	1.31344e+07	1.88063e+06	2.09824e+06	2.2453e+06	1.69802e+06	6.73019e+06	7.33585e+06	1.37457e+06	3.9392e+06	887223	1.93516e+06	5.18888e+06	4.79931e+07	1.39138e+07	5.76673e+06	2.39907e+06	1.92187e+07	1.02162e+07	1.40526e+06	1.23995e+07	913643	1.09074e+07	1.75145e+07	3.98647e+06	407654	28	0.20835	0.000207183	0.136	12	NA	NA	NA	NA	0.00171772	-2.22117e-05	0.888	14	0.00256105	-1.00515e-05	0.89	10	0.0957291	-0.000183742	0.282
YIPF2	NA	NA	NA	1.41833e+06	1.01553e+06	2.02109e+06	NA	1.60409e+06	NA	NA	769472	3.41499e+06	NA	2.55669e+06	NA	NA	1.67495e+07	1.15706e+07	7.44434e+06	NA	1.59716e+07	3.10217e+06	NA	NA	2.4228e+06	2.34264e+06	3.73545e+06	464618	9.24005e+06	17	NA	NA	NA	NA	NA	NA	NA	NA	NA	NA	NA	NA	NA	NA	NA	NA	0.211038	-0.000135935	0.182
YIPF1	NA	NA	NA	NA	NA	NA	NA	NA	NA	NA	NA	626486	331857	449085	NA	NA	3.95427e+06	5.33914e+06	1.64213e+06	797225	4.60631e+06	1.6634e+06	NA	329023	NA	2.03594e+06	598000	1.06161e+06	1.07998e+06	14	NA	NA	NA	NA	NA	NA	NA	NA	NA	NA	NA	NA	NA	NA	NA	NA	0.0347196	-6.14925e-05	0.606
YIF1B	1.10652e+07	6.36989e+06	1.31606e+07	NA	1.79395e+06	NA	851735	911603	8.61033e+06	NA	775443	159088	6.34064e+06	8.88769e+06	7.17025e+06	NA	2.6868e+06	9.87878e+06	NA	2.75884e+06	1.85519e+07	2.38017e+06	NA	2.13614e+06	2.499e+06	1.92527e+06	4.26939e+06	8.83787e+06	1.91344e+06	23	0.130815	-0.000162496	0.304	10	NA	NA	NA	NA	0.103428	0.000146497	0.335	11	NA	NA	NA	NA	0.00509395	-3.53834e-05	0.826
YIF1A	1.77993e+07	727490	2.79432e+07	4.29457e+06	1.86603e+07	7.0969e+06	NA	4.94253e+06	1.87598e+07	1.63266e+07	9.03516e+06	4.01227e+07	5.25288e+07	3.61908e+07	1.18357e+07	7.78928e+06	7.21003e+07	4.61755e+07	1.20543e+07	NA	6.84516e+07	1.27196e+07	891288	3.98424e+06	7.76122e+06	2.33138e+07	4.51782e+06	2.33436e+06	1.27961e+07	27	0.110855	-0.000120127	0.266	13	0.215933	-0.000275205	0.176	10	0.00172992	-1.85036e-05	0.883	15	0.0333764	2.82373e-05	0.591	11	0.0105892	-4.35169e-05	0.715
YES1	1.44643e+07	3.70241e+07	7.26734e+07	1.80803e+07	1.28948e+07	3.39142e+07	1.97984e+07	2.50326e+07	3.33268e+07	1.64896e+07	1.48265e+07	3.80383e+07	2.74459e+07	24080298	1.19457e+07	2.47593e+07	1.29363e+07	3.97201e+07	2.65539e+07	2.14059e+07	1.29241e+07	1.39547e+07	1.62473e+07	9.89816e+07	1.45409e+07	3.42109e+06	1.78579e+07	932486	4.29521e+06	29	0.124761	0.000106826	0.236	13	0.228381	0.00017915	0.162	10	0.0851675	0.000100363	0.291	15	0.552508	7.50358e-05	0.00875	11	0.00394702	-2.01141e-05	0.824
YEATS4	3.04389e+06	3.76684e+06	3.92225e+06	2.62224e+06	9.96016e+06	5.95721e+06	3.11066e+06	5.79832e+06	NA	2.09151e+06	2.48456e+06	1.00706e+06	2.00126e+06	1.32569e+07	9.83573e+06	2.39946e+06	2.2703e+06	4.93854e+06	380161	521376	4.1779e+06	5.40944e+06	5.58252e+06	5.63388e+06	6.09547e+06	1.06698e+07	2.3918e+06	1.39453e+07	1.46907e+07	28	0.000622231	-8.21926e-06	0.936	13	0.0860161	0.000119582	0.411	10	0.0843254	0.000105889	0.294	15	0.173439	5.24048e-05	0.203	11	0.0520936	8.25776e-05	0.413
YEATS2	158239	215972	79465.5	320972	541112	845749	175642	779342	1.6123e+06	252937	104755	79301.3	135686	1.32169e+06	326526	770900	1.08368e+06	27447.6	115463	220677	3.36188e+06	501010	519902	3.22396e+06	178236	5.15372e+06	589170	302792	342192	29	0.177393	0.00018604	0.152	13	0.227097	0.000286806	0.164	10	0.0765833	0.000136793	0.318	15	0.35703	0.000113747	0.0522	11	0.00882833	4.38893e-05	0.739
YDJC	416165	NA	NA	1.9679e+06	2.54327e+06	994817	NA	4.08039e+06	NA	828883	NA	746058	NA	423148	NA	1.73479e+06	NA	836019	654479	1.54677e+06	730716	2.72199e+06	955425	1.01458e+06	1.58074e+06	794272	1.75607e+06	362486	1.70658e+06	21	0.0906831	5.895e-05	0.398	10	NA	NA	NA	NA	0.00971818	-1.82327e-05	0.786	10	NA	NA	NA	NA	0.000796527	-5.25441e-06	0.938
YBX3	2.77777e+07	8.61005e+06	3.95507e+06	1.23641e+07	6.72346e+06	7.63078e+07	3.70314e+07	7.6198e+07	1.38517e+07	1.92169e+07	2.79126e+08	2.17971e+07	6.67654e+06	1.04659e+08	2.96713e+07	1.86534e+08	1.75794e+07	2.3077e+07	1.59276e+07	3.38267e+07	1.68948e+08	1.08879e+07	4.82346e+07	NA	1.70401e+07	5.47462e+07	7.14255e+07	5.10073e+07	1.26614e+07	28	0.00520581	-3.66801e-05	0.824	12	NA	NA	NA	NA	0.0928797	-0.000158772	0.289	14	0.00307851	-1.5054e-05	0.879	10	0.0371754	7.8449e-05	0.509
YBX2	NA	NA	NA	1.02829e+07	5.70594e+06	9.64639e+06	538376	376862	629477	NA	505461	NA	227251	NA	NA	NA	NA	NA	NA	890412	549575	7.55256e+06	NA	NA	NA	3.7459e+07	NA	NA	NA	12	NA	NA	NA	NA	NA	NA	NA	NA	NA	NA	NA	NA	NA	NA	NA	NA	NA	NA	NA
YBX1	3.34564e+08	6.0722e+08	2.70625e+08	7.96432e+08	5.54796e+08	6.26947e+08	6.67167e+08	6.88141e+08	2.04077e+08	3.85408e+08	8.21079e+08	4.0625e+08	5.67402e+08	1137067668	4.62005e+08	5.92678e+08	5.45716e+08	2.76049e+08	3.14478e+08	4.80813e+08	3.77343e+08	9.98863e+08	466040522	2.5449e+08	4.35481e+08	5.08447e+08	8.03845e+08	6.14999e+08	5.12526e+08	29	0.0149493	-1.92043e-05	0.691	13	0.0705976	-5.2631e-05	0.458	10	0.119333	-5.03892e-05	0.207	15	0.0955532	-2.44914e-05	0.355	11	0.422061	0.000106562	0.00876
YBEY	NA	1.88536e+06	4.13522e+06	5.80733e+06	6.80292e+06	1.42664e+06	NA	2.87455e+06	9.35893e+06	NA	NA	NA	1.83368e+06	1.01684e+07	4.56018e+06	NA	NA	NA	1.82432e+07	NA	NA	4.36408e+06	3.96358e+06	NA	1.17743e+06	3.2935e+06	1.03955e+08	NA	NA	16	NA	NA	NA	NA	NA	NA	NA	NA	NA	NA	NA	NA	NA	NA	NA	NA	0.0181651	-4.57572e-05	0.71
YARS2	1.92734e+07	6.55202e+06	2.61852e+07	8.69898e+06	2.03268e+07	5.14556e+06	1.9593e+06	6.06569e+06	7.95664e+06	1.08544e+07	2.57492e+07	2.96752e+07	2.83782e+07	1.50348e+07	1.30695e+07	1.63432e+07	9.53827e+06	2.53145e+07	8.28439e+06	2.02381e+07	5.14925e+07	1.80357e+07	1.03678e+07	1.54154e+07	7.70263e+06	2.08443e+07	4.87315e+07	1.75749e+07	1.33947e+07	29	0.0718198	-3.74385e-05	0.376	13	0.114292	8.99892e-05	0.339	10	0.0160926	-2.63133e-05	0.652	15	0.021116	-1.14448e-05	0.67	11	0.0840789	-5.44093e-05	0.294
YARS	1.93457e+08	2.97968e+08	2.43241e+08	154458109	1.78241e+08	1.26077e+08	152718257	9.16462e+07	8.96496e+07	1.46493e+08	6.94164e+07	5.41073e+07	1.85301e+08	2.13451e+08	1.59782e+08	1.41879e+08	930757160	1.1578e+08	9.39271e+07	1.30972e+08	1.8726e+08	1.40394e+08	1.24726e+08	1.79956e+08	166734926	2.02446e+08	3.98962e+08	2.07956e+08	3.14062e+08	29	0.0140601	-1.9073e-05	0.7	13	0.00167752	1.36262e-05	0.911	10	0.00140821	1.01361e-05	0.894	15	0.00183151	-3.84347e-06	0.901	11	0.0291822	-4.29469e-05	0.543
YAP1	3.74576e+07	1.40841e+07	1.31125e+07	2.55523e+07	3.63716e+07	1.24437e+08	4.94025e+07	7.04626e+07	4.73612e+07	2.95333e+07	3.13297e+07	3.67947e+07	1.4098e+07	1.88522e+07	3.77445e+07	4.05195e+07	1.34864e+07	4.62971e+07	4.21167e+07	5.50567e+07	2.22973e+07	2.5413e+07	2.07786e+08	2.62194e+07	2.96142e+07	1.85934e+07	1.97314e+08	2.23857e+07	3.71736e+07	29	0.00458504	-1.50351e-05	0.826	13	0.133802	0.00016159	0.299	10	0.067309	-8.32979e-05	0.35	15	0.111259	-3.75691e-05	0.316	11	0.006511	-2.4484e-05	0.775
YAF2	2.74375e+06	8.8599e+07	1.66935e+07	5e+07	NA	2.72647e+07	1.53013e+07	6.46128e+07	1.64411e+06	5.56245e+06	9.44886e+06	1.01484e+07	8.62707e+06	8.58719e+07	1.08707e+06	435684	442856	3.95509e+06	NA	9.37111e+06	2.55756e+06	5.49795e+07	1.72115e+07	1.15136e+07	1.89474e+07	NA	1.30369e+07	NA	1.10082e+07	25	0.0527809	6.71266e-05	0.497	11	NA	NA	NA	NA	0.0228412	-7.02741e-05	0.622	13	0.0533579	6.31439e-05	0.494	11	0.434634	0.000335557	0.0142
YAE1D1	467974	NA	853242	581130	3.68855e+06	1.42124e+06	724154	1.02542e+06	NA	NA	NA	NA	NA	632527	NA	2.51607e+06	NA	889459	NA	2.43279e+06	NA	1.15895e+06	1.76156e+06	NA	720647	1.20252e+07	NA	NA	NA	15	NA	NA	NA	NA	NA	NA	NA	NA	NA	NA	NA	NA	NA	NA	NA	NA	NA	NA	NA
XYLT2	224064	44406.7	32938.9	592084	105719	155811	1.72521e+06	681781	582543	NA	532635	378304	4.44986e+06	1.3818e+06	102390	1.03589e+06	418335	260335	2.03205e+06	180798	540140	43471.3	63803.6	NA	1.14187e+06	247980	9.00291e+06	115666	263106	27	0.00117449	-2.18845e-05	0.916	12	NA	NA	NA	NA	0.00537199	-5.56332e-05	0.812	13	0.0351606	-6.54166e-05	0.604	10	0.000352104	-1.11579e-05	0.949
XYLT1	416748	NA	1.10875e+06	188651	331522	17344.5	NA	10161	105426	NA	407694	261819	NA	1.75871e+06	NA	NA	NA	172718	798799	NA	NA	875521	240844	310729	781332	193123	1.10971e+06	NA	244002	19	0.13246	-8.7456e-05	0.245	12	NA	NA	NA	NA	0.0688366	-6.47855e-05	0.436	11	NA	NA	NA	NA	0.000979096	-8.3954e-06	0.923
XYLB	3.02983e+06	658016	2.87424e+06	4.21486e+06	6.68909e+06	2.82333e+06	2.09227e+06	2.85394e+06	411731	1.47849e+06	8.03714e+06	9.46652e+07	2.70868e+08	3.67775e+06	1.47931e+06	3.36197e+06	2.18373e+06	1.03956e+06	4.48634e+06	7.8117e+06	3.05735e+07	2.41389e+07	886615	5.08945e+06	3.80079e+06	1.1374e+06	345943	1.70888e+06	2.58777e+06	29	0.000488933	-1.16812e-05	0.943	13	0.139374	-0.000315613	0.288	10	0.0215025	9.75479e-05	0.602	15	0.0370922	6.05779e-05	0.57	11	0.0186672	8.60777e-05	0.627
XXYLT1	683848	572968	2.60289e+06	470703	2.36754e+06	1.39108e+06	101313	735192	NA	240930	NA	714638	5.45779e+06	1.05556e+06	52105.9	NA	NA	3.57266e+06	2.43202e+06	NA	NA	369113	790468	1.11959e+06	679596	162916	1.38262e+06	420465	1.06006e+06	23	0.136141	-0.000108387	0.238	12	NA	NA	NA	NA	0.0674141	-0.000123629	0.392	13	NA	NA	NA	NA	0.00531104	-2.98368e-05	0.813
XXcos-LUCA11.5	3.38362e+07	6.50447e+07	2.15418e+06	1.10272e+07	1.63349e+06	6.49525e+06	3.68108e+06	2.07663e+07	1.37763e+08	2.13762e+06	8.44354e+06	2.25286e+07	3.84997e+06	5.34984e+06	1.73437e+07	7.5838e+07	NA	6.96484e+06	2.03551e+07	NA	3.78878e+07	3.43522e+06	2.5649e+07	2.5135e+07	7.18496e+06	1.29148e+06	2.03347e+07	5.38235e+06	2.58885e+07	27	0.0482126	7.66891e-05	0.471	13	NA	NA	NA	NA	0.0344003	7.79828e-05	0.526	14	0.00167579	-6.6079e-06	0.905	11	0.00514872	-2.5698e-05	0.807
XXbac-BPG246D15.9	6.06548e+07	1.51208e+07	1.46534e+07	2.0034e+07	7.42787e+07	2.60792e+07	1.59614e+07	2.03669e+07	1.12985e+07	1.48462e+07	1.78321e+07	9.69019e+06	1.45416e+07	1.50127e+08	1.02503e+08	2.74968e+07	1.13677e+07	3.80817e+07	2.1323e+07	1.29611e+07	1.00249e+07	6.07594e+07	1.20468e+07	5.90569e+07	3.39436e+07	7.23807e+06	1.42396e+07	6.00049e+07	4.43045e+07	29	0.0143682	3.42982e-05	0.696	13	0.279544	0.000163232	0.116	10	0.514445	0.000214225	0.00261	15	0.200385	6.79685e-05	0.167	11	0.0829112	9.51024e-05	0.298
XXbac-BPG116M5.17	4.0572e+08	1460023595	4.11453e+07	5.04222e+08	201421971	2.33508e+08	7.22024e+08	1.8403e+08	5232075970	8.94577e+08	1.94967e+08	4.55988e+08	1.80544e+08	1.46973e+08	1.53284e+08	2.95937e+08	3.83707e+07	5.64064e+08	2.62707e+08	219387457	314107290	338442442	8.25821e+08	6.69007e+07	5.20077e+08	3.17157e+08	1.6233e+08	3.64666e+07	7.11959e+08	29	0.012713	-3.15998e-05	0.714	13	0.0761254	-0.00011274	0.44	10	0.0262914	-6.38729e-05	0.564	15	0.273868	-5.34916e-05	0.0985	11	0.147944	0.000130461	0.157
XRN2	3.59383e+07	1.80429e+07	1.64291e+07	2.36812e+07	3.57472e+07	6.13621e+07	2.01703e+07	4.1001e+07	1.12612e+07	2.77901e+07	7.35169e+06	2.19926e+07	3.26762e+07	7.17992e+07	6.59153e+07	6.79312e+07	3.11093e+07	4.1927e+07	4.82585e+07	2.79388e+07	1.92509e+07	3.94524e+07	3.26831e+07	2.21852e+07	2.80178e+07	5.70413e+07	5.01791e+07	6.00641e+07	2.67421e+07	29	0.00580897	-1.42817e-05	0.805	13	1.51526e-06	3.26792e-07	0.997	10	0.0350267	3.97573e-05	0.504	15	0.0290332	1.91739e-05	0.616	11	0.000106092	2.20698e-06	0.971
XRN1	9.16976e+06	4.59859e+06	2.82271e+06	8.70387e+06	5.96102e+06	5.04712e+06	5.29498e+06	6.69736e+06	6.23707e+06	5.05893e+06	3.09379e+06	4.06883e+06	5.972e+06	1.52674e+07	7.91976e+06	5.23348e+06	4.20496e+06	9087679	1.1878e+07	3.60241e+06	7.49104e+06	1.03183e+07	6.4486e+06	1.00862e+07	5.86778e+06	3.91529e+06	3.95965e+06	7.20845e+06	7.28922e+06	29	0.0669681	4.42998e-05	0.393	13	0.0206674	3.12056e-05	0.692	10	0.325487	9.95943e-05	0.0264	15	0.252424	4.1437e-05	0.115	11	0.186852	8.10771e-05	0.108
XRCC6BP1	2.28706e+06	NA	447910	5.62481e+06	803674	423367	48410.4	1.60422e+06	2.18423e+06	NA	NA	1.13024e+07	1.45601e+06	599026	NA	NA	1.04017e+07	NA	NA	1.23692e+06	1.06186e+07	663432	547957	NA	2.10018e+06	1.64506e+06	9.60929e+06	NA	NA	19	NA	NA	NA	NA	NA	NA	NA	NA	NA	NA	NA	NA	NA	NA	NA	NA	0.0272351	-7.13322e-05	0.649
XRCC6	7.64254e+08	539298363	7.35224e+08	6.09495e+08	905867659	9.23029e+08	5.74987e+08	1160338546	3.65205e+08	6.75758e+08	3.18975e+08	8.84445e+08	5.95542e+08	1016769705	1014485346	6.59469e+08	8.08307e+08	1045066048	9.27585e+08	5.52347e+08	6.99866e+08	9.09244e+08	1175057282	1131016388	6.90702e+08	1078382015	1144641673	1310498350	8.61259e+08	29	0.0517917	2.56178e-05	0.455	13	0.204842	8.40993e-05	0.189	10	0.0295159	2.27563e-05	0.54	15	0.340787	3.69663e-05	0.0594	11	0.0245084	-1.92813e-05	0.577
XRCC5	4.7359e+08	4.59981e+08	5.78599e+08	4.27431e+08	4.99713e+08	6.82421e+08	3.97172e+08	5.12097e+08	1.31043e+08	3.19223e+08	335024037	5.99806e+08	4.02658e+08	8.41464e+08	8.64796e+08	4.75905e+08	2.1963e+08	6.23791e+08	425628492	316044615	4.43692e+08	7.48465e+08	6.60466e+08	4.6237e+08	4.83836e+08	5.61052e+08	1045834739	1341736355	5.00325e+08	29	0.00270552	-4.35342e-06	0.866	13	0.239902	9.68748e-05	0.151	10	0.00269134	7.8714e-06	0.854	15	0.0439209	1.29975e-05	0.536	11	0.00591519	1.12175e-05	0.785
XRCC4	6.63611e+06	3.00762e+07	5.30573e+06	2.06995e+07	1.53038e+07	1.56192e+06	7.1651e+06	2.44118e+07	1.36805e+06	2.73192e+07	1.93681e+06	9.96642e+06	5.91698e+06	2.34515e+07	1.12163e+07	6.28526e+06	2.25911e+06	1.34293e+07	6.52662e+06	706760	1.32429e+07	1.6396e+07	8.31688e+06	1.78879e+07	1.60507e+07	8.99277e+06	1.50327e+07	2.62879e+07	2.48885e+07	29	0.225368	0.000111242	0.101	13	0.246234	0.000186145	0.145	10	0.145771	0.000117026	0.16	15	0.228322	5.87273e-05	0.137	11	0.145796	0.000108094	0.16
XRCC1	1.16981e+07	12127421	8.72714e+06	1.07311e+07	8.67368e+06	2.90546e+07	8.8016e+06	3.52758e+07	1.98201e+06	6.51238e+06	8.4545e+06	1.33906e+07	1.54976e+08	3.23376e+07	2.9718e+07	1.9547e+07	1.57796e+07	3.21011e+07	2.9513e+07	1.09619e+07	2.2001e+07	1.25907e+07	1.49396e+07	1.86827e+07	1.22441e+07	1.71967e+07	2.2343e+07	4.29895e+07	1.36397e+07	29	0.0563744	-5.84515e-05	0.435	13	0.0616808	-9.04592e-05	0.489	10	0.0563987	6.95026e-05	0.394	15	0.0214418	1.96302e-05	0.667	11	0.0239619	-4.00811e-05	0.582
XPR1	NA	NA	1.35108e+07	NA	765332	840573	NA	1.54533e+06	NA	NA	7.75321e+06	114518	107909	5.87431e+06	NA	430502	491551	218815	93770.3	360241	NA	407793	301917	NA	NA	5.27947e+06	1.98526e+06	498734	596446	19	0.0226107	-0.00019019	0.678	10	NA	NA	NA	NA	0.119147	-0.000534865	0.329	10	NA	NA	NA	NA	0.0155983	9.29798e-05	0.699
XPOT	9.00728e+06	5.0655e+06	4.93191e+07	3.70097e+06	5.49594e+06	1.27019e+07	1.51397e+07	9.92806e+06	1.06998e+07	4.30145e+06	1.75226e+06	3.21741e+06	2.45535e+07	3.23328e+07	1.58817e+07	7.48058e+06	1.09317e+06	1.5116e+07	4.80946e+06	4.01921e+06	9.30718e+06	2.54194e+06	8.1195e+06	6.26926e+06	4.72285e+06	1.59178e+07	5.47091e+07	1.33918e+07	4.07654e+06	29	0.0987055	-0.000103864	0.296	13	0.066796	0.00014191	0.471	10	0.0119079	4.81846e-05	0.699	15	0.0021358	8.65401e-06	0.893	11	0.0284515	-7.44787e-05	0.548
XPO7	6.39731e+07	4.15724e+07	8.65039e+07	8.1579e+07	1.19615e+08	9.85393e+07	2.74707e+07	5.07963e+07	8.3709e+07	8.27271e+07	3.89257e+07	1.47799e+08	4.12395e+07	8.91111e+07	7.0205e+07	3.42555e+07	4.78696e+07	123441257	2.18586e+08	3.26671e+07	8.61472e+07	4.14532e+07	4.35304e+07	6.42519e+07	3.60542e+07	8.62102e+07	5.12385e+07	4.47764e+07	3.07632e+07	29	0.0620541	4.50491e-05	0.412	13	0.00142459	-9.0519e-06	0.918	10	0.000789129	-5.65831e-06	0.921	15	0.132934	2.66592e-05	0.27	11	0.00122629	-6.76432e-06	0.901
XPO6	1.61203e+06	714585	1.36586e+06	311211	1.11111e+06	922352	477464	2.93573e+07	1.96847e+06	1.34591e+06	1.18501e+07	884161	433197	1.12761e+07	1.62895e+06	2.20907e+06	638729	4.39635e+06	98177.2	654623	332077	299525	1.32887e+06	912618	1.76734e+06	2.68201e+06	137051	1.85037e+06	5.71336e+06	29	0.0865695	-0.000135036	0.329	13	0.00346465	-3.79371e-05	0.872	10	0.000880711	-1.46361e-05	0.916	15	0.0301089	4.15917e-05	0.61	11	0.0735261	0.000142049	0.328
XPO5	3.22747e+06	2.52984e+06	7.93895e+06	2.49419e+06	4.80918e+06	7.23196e+06	1.80435e+06	7.06432e+06	1.85541e+06	3.40442e+06	1.19226e+06	2.34842e+06	6.01673e+06	1.61729e+07	5.27431e+06	7.21015e+06	5.16943e+06	9.66127e+06	3.40963e+06	3.31741e+06	3.14182e+06	7.58855e+06	3.35556e+06	3.27934e+06	2.21198e+06	1.41908e+07	1.46106e+07	7.31451e+06	6.40512e+06	29	0.0587204	-5.77961e-05	0.425	13	0.0247689	5.51834e-05	0.664	10	0.00552504	-1.93532e-05	0.792	15	0.0458995	2.85923e-05	0.527	11	0.00315816	-1.50226e-05	0.842
XPO4	3.99013e+06	1.38017e+06	4.02958e+06	3.68307e+06	3.24743e+06	3.91284e+06	3.27102e+06	2.90037e+06	857124	4.2307e+06	5.40342e+06	2.36198e+06	7.68142e+06	4.01538e+06	6.13195e+06	4.46258e+06	3.14002e+06	3.39803e+06	2.07519e+06	3.43098e+06	2.36971e+06	3.42727e+06	3.84473e+06	4.22095e+06	3.21655e+06	5.12075e+06	2.56541e+06	8.70545e+06	9.03274e+06	29	0.106163	-4.21073e-05	0.277	13	0.0624705	-4.26189e-05	0.486	10	0.0870675	4.73569e-05	0.286	15	0.0171105	-7.62755e-06	0.701	11	0.000754173	-4.11754e-06	0.923
XPO1	1.07073e+08	6.26093e+07	1.47226e+08	6.24334e+07	9.99895e+07	1.80114e+08	8.32705e+07	1.90326e+08	3.8857e+08	9.58726e+07	1.17014e+08	5.58094e+07	1.10486e+08	1.59804e+08	1.42836e+08	9.11425e+07	1.02288e+08	2.14193e+08	1.13179e+08	8.80221e+07	1.01087e+08	7.34767e+07	1.21744e+08	1.29313e+08	9.24676e+07	3.48504e+08	116927159	1.18092e+08	8.79329e+07	29	0.0566951	-3.5381e-05	0.433	13	0.0124475	2.27316e-05	0.759	10	6.26629e-05	-1.2683e-06	0.978	15	0.0460145	1.21541e-05	0.526	11	0.0985622	-4.92864e-05	0.254
XPNPEP3	1.89046e+07	NA	7.25129e+06	1.04827e+06	728345	966661	1.30113e+06	4.69691e+06	3697660	3.14271e+06	3.44243e+07	2.4857e+07	4.59256e+07	6.35529e+06	3.20155e+06	1.13798e+06	7634400	5.04229e+06	3.3932e+06	1.12551e+06	5.7303e+06	922246	1.48395e+06	1.9788e+06	2.59023e+06	5.25968e+06	2.24992e+07	3.17847e+06	2.29141e+06	28	0.195469	-0.000189328	0.13	13	0.0265375	-0.00010638	0.653	10	0.0477841	-0.000103266	0.434	15	0.0561953	-6.05259e-05	0.483	11	0.0861328	-0.000133819	0.288
XPNPEP2	1.68598e+06	1.58039e+06	1.14964e+06	2.4183e+06	3.32026e+07	736099	1.46102e+07	480249	4.39989e+06	2.02114e+07	6.08138e+06	139148911	2.06665e+07	1.92967e+06	3.80257e+06	1.19564e+07	5.41117e+07	187194	714045	2.03254e+06	61290.7	6.20944e+07	2.7487e+06	1.42927e+06	6.64503e+06	3.79343e+06	5.17903e+06	NA	2.34543e+08	28	0.0205883	-8.81197e-05	0.64	13	0.0939459	-0.00020657	0.389	10	0.0442905	-0.00014461	0.452	15	0.000125086	2.84302e-06	0.974	11	0.000663719	1.70114e-05	0.927
XPNPEP1	6.35416e+07	8.21125e+07	156662754	9.39753e+07	3.53878e+08	1.19345e+08	1.05589e+08	1.05586e+08	4.46581e+07	1.85602e+08	2.21672e+08	7.6437e+07	1.04428e+08	1.15025e+08	9.0499e+07	1.18242e+08	401213973	1.2557e+08	1.81858e+08	1.75737e+08	1.58825e+08	3.85232e+08	1.03348e+08	8.69054e+07	1.54418e+08	2.60063e+08	1.7166e+08	8.69796e+07	5.75826e+07	29	0.01794	-2.4489e-05	0.663	13	0.0364315	-4.92625e-05	0.597	10	0.240076	-0.000106223	0.0637	15	0.0210941	-1.27453e-05	0.67	11	0.0183801	-2.8659e-05	0.63
XPC	8.06999e+06	3.71284e+06	1.02549e+07	1.29639e+07	7.41116e+06	1.36599e+07	5.93786e+06	3.13212e+07	1.81287e+07	7.25061e+06	5.69418e+06	1.50423e+07	8.94253e+06	1.18441e+07	2.03966e+07	3.19485e+07	1.31524e+07	25828499	5.68942e+06	4.7837e+06	8.18158e+06	1.09179e+07	1.55084e+07	8.46125e+06	4.27526e+06	1.35079e+07	2.917e+07	1.66252e+07	3.69602e+06	29	0.0870701	4.04575e-05	0.328	13	0.0487257	4.8672e-05	0.54	10	0.000565355	4.9727e-06	0.933	15	0.0145018	-1.09842e-05	0.724	11	7.31191e-05	1.61472e-06	0.976
XPA	4.19431e+06	NA	870898	345083	2.80867e+06	1.38536e+06	148411	2.9861e+07	412817	2.23485e+06	452647	NA	1.6618e+06	1.46559e+06	1.4679e+07	3.17912e+06	NA	2.09309e+06	1.91353e+06	1.28124e+06	4.19862e+06	2.56359e+06	1.18237e+06	513000	833879	2.133e+06	1.84337e+06	9.0702e+06	917298	26	0.229441	-0.00011256	0.115	12	NA	NA	NA	NA	0.0450066	7.81791e-05	0.487	13	0.00253338	-9.43161e-06	0.89	10	0.138676	-0.000119643	0.21
XKR6	NA	497866	954659	NA	3.27202e+06	1.50423e+07	NA	98423.3	NA	617639	NA	NA	647830	584201	NA	35441	NA	NA	4.74926e+06	NA	NA	NA	NA	5.46206e+06	268738	NA	NA	NA	NA	12	NA	NA	NA	NA	NA	NA	NA	NA	NA	NA	NA	NA	NA	NA	NA	NA	NA	NA	NA
XKR4	NA	542403	2.50616e+06	4.5701e+06	426526	NA	NA	NA	NA	102505	101715	1.1962e+06	NA	441210	NA	NA	1.79809e+06	NA	NA	1.91017e+06	5.20249e+06	235399	6.80458e+06	NA	474547	NA	NA	NA	NA	14	NA	NA	NA	NA	NA	NA	NA	NA	NA	NA	NA	NA	NA	NA	NA	NA	NA	NA	NA
XIRP2	1.01858e+07	5.24113e+07	926696	5.88657e+06	3.96792e+06	3.99804e+07	6.96883e+07	1.59977e+07	4.8525e+06	3.56185e+07	4.53452e+08	985445	1.04036e+07	1.84243e+07	2.17549e+07	1.66984e+06	1.54895e+07	1.14275e+07	2.27562e+06	1.02304e+07	1.62281e+06	1.64761e+07	6.97752e+07	2.18109e+07	7.11617e+06	1.46985e+06	1.15262e+06	113194	2.66005e+07	29	0.0203235	-8.08965e-05	0.642	13	0.00595889	-6.35717e-05	0.832	10	0.0099827	6.90257e-05	0.723	15	0.000223046	-4.33136e-06	0.965	11	0.0685642	0.000165893	0.346
XIRP1	472626	8.34515e+06	2.67301e+06	3.44104e+06	760602	1.42114e+06	3.31768e+06	1.73244e+06	1.44572e+06	2.08323e+06	2953044412	1.0137e+06	131798	742700	9.95901e+07	2.79987e+06	2.86241e+06	3.8686e+06	6.01967e+06	6.69087e+07	770272	971989	5.67966e+06	4.06002e+06	4.19924e+06	398976	789444	154223	6.58028e+06	29	0.00119664	-2.68773e-05	0.911	13	0.00183956	5.21189e-05	0.906	10	0.0149761	-0.000114667	0.664	15	0.0559371	-0.000111616	0.484	11	0.00858856	-8.04564e-05	0.743
XIAP	7.54367e+06	3.01907e+06	8.69377e+06	1.18403e+07	2.03819e+07	1.11978e+07	7.45007e+06	5.49915e+06	8.98961e+06	8.20144e+06	1.79893e+06	8.59559e+06	8.38418e+06	1.00607e+07	1.19395e+07	1.07798e+07	1.09842e+07	1.19113e+07	4.97976e+06	1.16683e+07	2.99595e+06	1.82812e+07	1.26295e+07	3.57166e+07	1.0972e+07	9.87579e+06	7.74856e+06	8.80282e+06	3.11955e+07	29	0.189619	0.000106026	0.137	13	0.183841	0.000152291	0.216	10	0.268299	0.000139516	0.0479	15	0.419584	7.82228e-05	0.0312	11	0.0028933	1.36846e-05	0.849
XDH	455715	3.201e+06	1.39589e+06	2.8687e+06	1.35598e+08	1.55017e+06	550725	2.19989e+06	2.84507e+06	6.38012e+06	3.00191e+06	534771	4.10219e+08	680218	1.22384e+06	969889	3.37204e+06	1.12332e+06	2.31488e+06	7.2442e+06	861052	243925842	782770	198714	7.70912e+06	485938	239580	226927	1.23047e+06	29	0.0925394	-0.000227027	0.312	13	0.303715	-0.000654893	0.0987	10	0.00107519	-2.33654e-05	0.908	15	0.034034	-8.02262e-05	0.587	11	0.0121396	8.77829e-05	0.696
XAF1	NA	3.1766e+06	NA	NA	2.3426e+08	208852	986657	2.579e+06	2.46719e+06	61766.5	659008	338632	2.88596e+06	5.2764e+06	516763	NA	NA	740894	1.21712e+06	40185.8	NA	3.24186e+08	1.03915e+06	6.41351e+06	2.73763e+06	NA	NA	NA	1.8803e+06	20	NA	NA	NA	NA	NA	NA	NA	NA	NA	NA	NA	NA	NA	NA	NA	NA	0.105405	0.000248825	0.36
XAB2	1.03556e+07	3.61533e+07	7.57611e+06	6.47298e+06	1.36604e+07	1.9271e+07	6.25659e+06	2.10487e+07	5.87819e+06	2.75527e+06	1.96782e+06	7.42907e+06	7.92061e+06	2.86527e+07	1.06341e+07	3.94686e+06	1.02844e+07	8.07623e+06	2.48941e+06	4.47042e+06	5.42501e+06	2.19797e+07	8.22129e+06	1.3097e+07	1.27848e+07	5.99486e+06	9.14167e+06	1.50905e+07	6.38267e+06	29	0.0422783	4.83299e-05	0.5	13	0.112106	0.000108797	0.344	10	0.266984	0.000114076	0.0486	15	0.361976	7.46561e-05	0.0502	11	0.11701	8.46284e-05	0.212
WWTR1	598720	NA	1.31877e+06	4.3908e+07	569585	3.93792e+06	NA	4.99303e+06	NA	NA	6.51087e+07	5.28004e+06	NA	1.49831e+06	NA	4.28751e+06	3.19473e+06	1.43158e+07	940161	1.71339e+06	NA	NA	NA	NA	7.3166e+06	91193.4	3.31005e+07	374582	NA	18	NA	NA	NA	NA	NA	NA	NA	NA	NA	NA	NA	NA	NA	NA	NA	NA	NA	NA	NA
WWP2	3.27862e+06	3.40754e+06	4.57878e+06	1.34207e+06	2.398e+06	536054	492847	2.48367e+06	1.46003e+06	203047	738642	130639	619631	2.71709e+06	1.65312e+06	158437	493171	2.16913e+06	893955	1.55515e+06	2.88656e+06	1.34259e+06	688465	3.15352e+06	2.1634e+06	720702	2.53256e+06	2.27362e+06	1.93298e+06	29	0.00182737	1.30464e-05	0.89	13	0.784717	0.000246452	0.000646	10	0.116923	0.000135156	0.212	15	0.0119364	2.07563e-05	0.749	11	0.000656378	-8.31457e-06	0.928
WWP1	1.03275e+06	128799	914405	360764	206771	84397	604240	NA	1.96553e+06	1.02199e+06	NA	110684	1.37522e+06	827868	NA	303357	155265	612433	NA	421878	NA	136813	NA	256668	246730	399402	1.04635e+06	208929	639403	23	0.373149	-0.00015375	0.0606	10	NA	NA	NA	NA	0.000153338	4.37717e-06	0.971	11	NA	NA	NA	NA	0.0115934	-3.1551e-05	0.753
WWOX	5.19018e+06	875220	2.36711e+07	339300	3.17301e+06	3.11441e+06	1.29126e+06	1.49191e+06	1.53233e+07	205108	1.39607e+06	1.47311e+07	1.9569e+06	6.90661e+06	1.03521e+06	1.88018e+06	1.65033e+07	722664	6.52377e+06	293461	1.6299e+07	1.57662e+06	294007	50077.6	4.9561e+06	509617	3.66027e+07	3.08544e+06	3.20214e+06	29	0.343057	-0.000327296	0.0354	13	0.053084	-0.000207247	0.522	10	0.259694	-0.00038797	0.0523	15	0.0833008	-8.69194e-05	0.389	11	0.0339396	-0.000124061	0.511
WWC3	985917	446381	4.69916e+06	736353	4.68116e+06	1.44093e+06	1.58021e+06	2.25611e+06	360798	1.88204e+06	1.83859e+06	506282	20845.7	3.09952e+06	1.6057e+06	645993	554342	1.16291e+07	1.58096e+06	989952	1.52674e+06	4.1672e+06	1.4209e+06	748083	1.33917e+06	6.88943e+06	2.54817e+06	1.30383e+06	160639	29	0.0093034	4.80858e-05	0.754	13	0.137387	0.0002662	0.292	10	0.0642895	-0.000138588	0.362	15	0.00550303	1.78163e-05	0.828	11	0.00234479	2.57832e-05	0.864
WWC2	553524	172206	3.65889e+06	206383	38594.5	836826	66374.3	192323	1.98737e+07	NA	1.21267e+06	243520	1.69505e+06	328497	527223	NA	1.70974e+06	1.61701e+06	242276	699151	NA	269796	186310	545800	253905	3.17061e+06	39145.6	NA	32270.9	25	0.0166788	-5.39991e-05	0.674	13	0.17853	-0.000256815	0.224	10	0.00843482	5.04533e-05	0.755	14	0.00567349	1.25807e-05	0.836	10	0.043858	-0.000107259	0.454
WWC1	6030.01	163032	4.96274e+06	NA	596071	439625	175905	319000	NA	8671.65	294738	254833	NA	185368	450497	76494.8	1.09379e+06	1.21504e+06	267071	125199	5.3284e+06	737669	2.51759e+07	594091	NA	NA	162992	49838.2	549137	24	0.00400387	-4.7213e-05	0.862	10	NA	NA	NA	NA	0.0895979	-0.000245431	0.345	12	NA	NA	NA	NA	0.000606792	-1.43089e-05	0.939
WTIP	NA	NA	NA	131490	201842	832052	NA	93357	403057	152734	2.03734e+06	62550.5	50878.2	78873.5	368220	453791	NA	346050	219999	207923	NA	102191	750043	NA	NA	140392	90025.3	NA	77575.9	20	0.0385488	-9.07585e-05	0.587	10	NA	NA	NA	NA	0.0834332	-0.000158065	0.389	11	NA	NA	NA	NA	0.00977196	-3.72231e-05	0.76
WTAP	7.74624e+06	6.96634e+06	9.02493e+06	8.37739e+06	4.53107e+06	9.20881e+06	4.26727e+06	1.30149e+07	2.26407e+07	1.31226e+06	6.43105e+07	5.73539e+06	7.72882e+06	3.36876e+07	2.55455e+07	6.385e+06	2.35448e+06	1.11906e+07	9.02327e+06	4.64165e+06	4.98448e+06	2.17249e+07	2.65796e+07	8.28491e+06	2.12855e+07	7.13734e+06	1.37813e+07	1.87628e+08	7.43444e+06	29	0.0768525	-6.64462e-05	0.359	13	0.0253222	6.45256e-05	0.661	10	0.0120189	-3.97766e-05	0.697	15	0.00766106	-1.16381e-05	0.798	11	0.0856809	8.83258e-05	0.29
WRNIP1	8.1557e+06	1.22909e+07	9.53688e+06	1.6428e+07	3.30387e+06	7.29388e+06	6.58854e+06	1.92311e+07	2.17095e+07	8.88425e+06	994665	1.68567e+07	7.70586e+06	2.34826e+06	1.2835e+07	9.44671e+06	5.58477e+06	1.51211e+07	7.47177e+06	5.60459e+06	1.62786e+07	4.3581e+06	7.06477e+06	4.88982e+06	7.53391e+06	1.72048e+07	2.19271e+07	1.67039e+07	2.62723e+07	29	0.0179818	3.82143e-05	0.662	13	0.00105562	1.29876e-05	0.929	10	0.00271897	1.61082e-05	0.854	15	0.0407938	-3.14968e-05	0.551	11	0.0679868	-8.32849e-05	0.348
WRN	1.1256e+06	1.00859e+06	956856	904672	3.96761e+06	1.76123e+06	487831	1.18052e+06	2.54014e+06	88229.4	278055	257726	1.95357e+07	2.77258e+06	663138	901775	1.02906e+06	479752	184445	2.26763e+06	358451	6.90538e+06	758225	366342	275098	660429	5.07074e+06	174776	582339	29	0.0793135	-0.000120656	0.351	13	0.0196705	-9.58404e-05	0.699	10	0.00726414	4.33475e-05	0.763	15	0.0182023	-3.18994e-05	0.692	11	0.0266749	7.76884e-05	0.561
WRAP73	95531	NA	299365	2.51821e+06	1.40854e+06	1.7535e+06	195970	1.72951e+07	6.89672e+06	3.79382e+06	NA	469361	NA	1.50921e+06	2.07338e+06	134492	186661	NA	459607	1.63207e+06	367854	1.83758e+06	934039	6.78068e+06	214820	1.74624e+06	1.49915e+06	1.43595e+06	4.34232e+06	25	0.259462	0.000201322	0.11	11	NA	NA	NA	NA	0.118332	0.000171101	0.25	13	NA	NA	NA	NA	0.0380257	6.87495e-05	0.523
WRAP53	2.023e+06	1.12595e+06	4.73971e+06	1.9575e+06	1.10786e+07	2.29694e+06	796396	1.00243e+07	843455	1.64159e+06	363350	2.56641e+06	1.0722e+06	5.69541e+06	7.9815e+06	4.09906e+06	845960	1.08056e+06	3.04104e+06	3.59753e+06	1.1856e+06	1.66624e+07	2.18644e+06	1.24655e+06	2.59857e+06	3.33978e+06	1.82664e+06	3.4284e+06	471952	29	0.00674269	2.669e-05	0.79	13	0.00675865	3.74411e-05	0.821	10	0.0343837	5.89027e-05	0.508	15	0.0764556	4.8617e-05	0.41	11	0.0170506	4.87567e-05	0.643
WNT9B	1.06722e+06	NA	NA	NA	NA	NA	198860	111553	NA	NA	6.42679e+06	6.37476e+07	NA	NA	NA	NA	630551	NA	NA	NA	112893	NA	422533	NA	446123	813183	112413	NA	NA	11	NA	NA	NA	NA	NA	NA	NA	NA	NA	NA	NA	NA	NA	NA	NA	NA	NA	NA	NA
WNT9A	514286	679363	NA	NA	735913	NA	NA	599357	NA	NA	1.13176e+07	NA	NA	319076	NA	506165	21148.2	338093	133126	155906	NA	NA	NA	NA	1.25319e+06	1.52063e+06	461711	NA	NA	14	NA	NA	NA	NA	NA	NA	NA	NA	NA	NA	NA	NA	NA	NA	NA	NA	NA	NA	NA
WNT6	3.28847e+06	2.00738e+06	382683	NA	3.41959e+06	1.23706e+06	NA	4.31405e+06	NA	875512	1.8286e+06	1.97159e+06	NA	NA	2.40482e+06	962267	NA	NA	2.90192e+06	2.08866e+06	1.52041e+07	NA	1.22289e+07	3.20751e+06	2.39239e+07	NA	NA	NA	1.90862e+06	18	NA	NA	NA	NA	NA	NA	NA	NA	0.006868	2.49283e-05	0.82	10	NA	NA	NA	NA	NA	NA	NA
WNT5B	2.57113e+07	229915	NA	NA	NA	3.14373e+06	3.28798e+06	1.20767e+07	NA	2.53282e+06	NA	101960	NA	54714.5	NA	1.01603e+06	NA	141477	1.83269e+07	7.13042e+06	253426	415727	NA	NA	669621	1.65477e+06	NA	NA	1.73782e+06	17	NA	NA	NA	NA	NA	NA	NA	NA	NA	NA	NA	NA	NA	NA	NA	NA	NA	NA	NA
WNT5A	256289	NA	68086.1	NA	NA	6.60713e+06	545765	3.8223e+06	NA	725844	4.09028e+06	1.32498e+06	935426	6.42424e+07	NA	NA	1.4339e+06	1.45765e+06	NA	NA	215459	NA	8.67401e+06	NA	115635	423516	NA	NA	8.90498e+06	17	NA	NA	NA	NA	NA	NA	NA	NA	0.179881	-0.000385313	0.222	10	NA	NA	NA	NA	NA	NA	NA
WNT4	1.71934e+07	NA	NA	NA	NA	1.05697e+06	NA	9.84653e+06	919554	1.56581e+06	1.78321e+06	NA	30682	247926	922267	4.39787e+06	552529	1091521	1.41929e+06	640083	1.39439e+06	NA	NA	NA	1.59146e+07	220688	730629	NA	5.9179e+06	19	NA	NA	NA	NA	NA	NA	NA	NA	0.000840183	2.28704e-05	0.937	10	NA	NA	NA	NA	NA	NA	NA
WNT2B	4.79328e+07	2.68868e+06	NA	8.71688e+07	6.55728e+07	1.57822e+07	5.68035e+06	6.36359e+06	1.17453e+07	2.8422e+07	9.88207e+06	63897.4	8.32642e+06	3.56836e+06	2.60882e+06	4.53231e+06	1.32642e+06	1.73439e+06	4.66874e+07	5.97468e+07	NA	1.23765e+08	6.48331e+07	994497	6.0289e+08	2.75883e+08	2.29938e+06	5.28191e+07	1.25068e+08	27	0.0912768	-0.000229413	0.34	12	0.181574	-0.000387481	0.219	10	0.0311471	-0.000156031	0.546	14	0.235658	-0.000176155	0.13	11	0.0315698	0.000152099	0.543
WNT2	407182	NA	NA	NA	161495	1.2341e+06	NA	188825	NA	NA	NA	NA	NA	2.81523e+06	NA	NA	NA	1.27388e+07	2.25136e+07	464486	NA	NA	499951	NA	NA	NA	NA	73205.8	2.38842e+06	11	NA	NA	NA	NA	NA	NA	NA	NA	NA	NA	NA	NA	NA	NA	NA	NA	NA	NA	NA
WNT11	4.12508e+07	9.54785e+06	NA	178324	NA	NA	451323	387267	4.24851e+07	477942	4.58978e+06	2.82043e+06	NA	2.95286e+07	432047	4.67446e+06	NA	1.0713e+06	614685	4.11749e+06	1.64729e+06	578196	NA	5.40922e+06	NA	NA	NA	NA	175796	19	NA	NA	NA	NA	NA	NA	NA	NA	NA	NA	NA	NA	NA	NA	NA	NA	NA	NA	NA
WNT10A	NA	269717	363118	202451	NA	NA	246316	NA	3.56621e+06	653846	NA	NA	NA	NA	NA	NA	NA	NA	709058	NA	414226	210476	NA	NA	1.84601e+06	NA	NA	NA	NA	10	NA	NA	NA	NA	NA	NA	NA	NA	NA	NA	NA	NA	NA	NA	NA	NA	NA	NA	NA
WNK3	244924	424278	1.13185e+06	NA	83880	NA	NA	37045.2	2.79218e+06	NA	268538	NA	371734	NA	10836.5	96048.3	230942	NA	NA	NA	242080	15473.1	569381	NA	NA	8.21793e+06	NA	231803	26539.5	17	NA	NA	NA	NA	NA	NA	NA	NA	NA	NA	NA	NA	NA	NA	NA	NA	NA	NA	NA
WNK2	2.43407e+06	757473	1.59717e+07	1.00029e+07	5.99509e+06	6.53738e+06	4.34061e+06	1.54479e+07	2.1896e+06	499736	1.55111e+07	8.23516e+06	123304	3.56097e+06	842874	4.85764e+06	1.57635e+07	1.72434e+06	5.43487e+06	1.51732e+07	1.6029e+07	7.17885e+06	2.94879e+06	2.55011e+06	3.30379e+06	9.48652e+06	730230	1.37416e+06	1.27956e+06	29	0.0691437	0.000109391	0.385	13	0.00689408	-5.72282e-05	0.82	10	0.137115	-0.000211678	0.174	15	0.000366977	4.54259e-06	0.955	11	0.0530109	0.000115682	0.409
WNK1	3.61282e+07	3.96803e+07	4.41785e+07	1.14552e+07	7.65426e+06	8.82214e+07	3.59859e+07	2.75422e+07	2.98968e+07	6.02985e+07	2.0452e+07	4.56383e+06	1.3693e+07	2.99109e+07	5.95648e+07	2.9284e+07	5.97411e+06	1.12463e+07	9.01329e+06	1.71458e+07	2.04016e+07	1.15047e+07	1.81978e+07	1.7823e+07	1.58084e+07	4.55474e+07	1.14181e+07	2.05948e+07	2.62363e+07	29	0.105648	-6.9839e-05	0.279	13	0.0272123	4.07659e-05	0.649	10	0.0750741	8.64067e-05	0.323	15	0.00411055	-7.6021e-06	0.851	11	0.0127115	-3.02754e-05	0.689
WLS	6.61059e+06	1.72943e+06	7.73535e+06	9.18212e+06	9.06814e+06	2.58633e+07	2.09044e+07	8.22132e+06	6.48959e+06	1.37291e+07	7.72518e+06	5.09911e+06	3.86122e+07	1.4119e+07	2.80463e+06	1.59337e+07	1.13384e+07	1.3209e+07	2.87285e+06	1.21612e+07	9.84282e+06	946856	8.48672e+06	917356	9.86196e+06	1.6686e+07	6.46598e+06	2.86284e+06	4.2722e+06	29	0.239388	-0.000164944	0.0897	13	0.463462	-0.000365777	0.0302	10	0.156855	-0.00013407	0.144	15	0.19949	-8.52536e-05	0.168	11	0.0339229	6.71762e-05	0.511
WIZ	2.40081e+06	270207	1.55256e+06	2.65375e+06	2.58615e+06	9.65851e+06	1.05406e+06	7.01777e+06	116974	2.12718e+06	191354	252366	2.16306e+06	5.87376e+06	1.05376e+07	1.84961e+06	1.96514e+06	1.36883e+06	3.08472e+06	1.13535e+07	957103	1.01854e+06	2.77391e+06	1.13117e+06	1.42867e+06	3.35465e+06	4.54267e+06	2.92351e+06	1.29846e+06	29	0.008072	-2.84678e-05	0.77	13	0.00392857	-2.57747e-05	0.863	10	0.0715156	0.000105457	0.335	15	0.00162252	-8.28784e-06	0.906	11	0.000579578	-9.28637e-06	0.932
WISP2	1.11535e+07	2.06589e+07	NA	9.93192e+07	6.73228e+06	2.33832e+08	1.61246e+08	4.11905e+07	1.7794e+06	7.71429e+07	1.85888e+07	1.90366e+07	NA	9.88956e+07	1.80691e+07	3.08692e+08	7.26674e+06	4.64635e+07	1.35028e+07	5.11624e+07	5.09933e+06	5.81185e+06	1.20455e+08	1.25536e+07	9.96264e+07	5.52642e+08	8.8609e+06	153295	1.25203e+08	27	0.0205506	-6.43784e-05	0.674	11	NA	NA	NA	NA	0.0333279	-8.98938e-05	0.551	13	0.00478758	-1.41432e-05	0.849	10	0.129628	0.00017507	0.227
WIPI2	2.00019e+07	6.2716e+06	9.61092e+07	5.01775e+06	2.12752e+07	1.9898e+07	1.21681e+07	3.37709e+07	6.25836e+06	1.5021e+07	6.14036e+06	1.40957e+07	2.86361e+07	1.08096e+07	3.31958e+07	1.4166e+07	4.40055e+06	3.92011e+07	6.65951e+06	1.71424e+07	2.95627e+07	8.48009e+06	1.88198e+07	1.83142e+07	8.41221e+06	4.78916e+07	1.47942e+07	3.16364e+07	1.26379e+07	29	0.067217	-6.98532e-05	0.392	13	0.0359973	6.85853e-05	0.6	10	0.0366338	6.34631e-05	0.494	15	0.0550816	2.32887e-05	0.487	11	0.198074	-0.000139564	0.0964
WIPI1	4.68446e+06	1.25597e+06	464932	1.23129e+06	303926	1.30714e+06	4.79167e+06	338945	3.98318e+06	1.63872e+06	1.70479e+07	6.4476e+06	5.99822e+06	3.93229e+06	833629	NA	NA	2.27209e+07	614400	1.48625e+06	1.75001e+07	1.03584e+06	2.04296e+06	1.80929e+06	1.64152e+06	916496	4.85042e+06	2.66511e+06	2.66506e+06	27	0.0366812	-6.39477e-05	0.531	13	NA	NA	NA	NA	0.016985	-5.0992e-05	0.657	14	0.0493053	-3.41982e-05	0.538	10	0.0425805	7.50395e-05	0.479
WIPF3	1.33721e+06	NA	2.52914e+06	174331	1.3136e+06	527935	1.08368e+06	3.03507e+06	655308	NA	570374	2.49319e+06	NA	1.44516e+06	NA	1.06638e+06	486080	NA	764206	NA	1.11787e+06	2.09936e+06	2.55947e+06	NA	536995	2.70541e+07	NA	98409.1	NA	20	0.116017	-0.000188564	0.336	10	NA	NA	NA	NA	NA	NA	NA	NA	NA	NA	NA	NA	0.133899	-0.000163745	0.298
WIPF2	7.54035e+06	3.06206e+06	5.21956e+07	1.49662e+07	2.14873e+07	1.95398e+07	5.14178e+06	1.32591e+07	2.61219e+06	1.61544e+07	2.72176e+06	1.39278e+07	4.04117e+06	1.01981e+07	418111	8.15498e+06	7.09854e+07	2.15465e+07	1.20493e+07	1.05005e+07	9.00791e+06	3.17452e+07	8.3318e+06	4.51037e+06	1.63978e+07	7.26662e+06	1.19839e+07	2.01357e+06	1.11967e+07	29	9.23987e-06	-7.82074e-07	0.992	13	0.0357948	-8.38013e-05	0.601	10	0.2247	-0.000222781	0.0742	15	0.00448153	1.28435e-05	0.845	11	0.0286933	7.59565e-05	0.546
WIPF1	1.30355e+06	6.91734e+06	3.51155e+06	1.96331e+06	5.04913e+06	1.20531e+07	1.09905e+06	448666	1.43576e+06	1.29406e+06	181446	1.08952e+06	1.32435e+06	3.12478e+06	3.19262e+07	1.4775e+06	NA	7.55205e+06	3.74034e+06	166642	1.91242e+06	4.8773e+06	4.68425e+06	1.08646e+07	1.3695e+06	404060	1.07456e+06	5.95345e+07	1.69414e+06	28	0.120038	0.000121247	0.246	13	NA	NA	NA	NA	0.318743	0.000276375	0.0354	14	0.262335	0.000116522	0.107	11	0.0102536	-4.60564e-05	0.731
WHSC1L1	620816	4.49278e+06	3.20498e+06	5.87143e+06	629715	1.39467e+06	1.20789e+06	2.93039e+07	1.40357e+06	1.05472e+06	2.46403e+06	883967	438448	1.75464e+07	2.08604e+06	1.37833e+06	685433	2.87277e+07	729792	1.25444e+06	4.31659e+07	9.02917e+06	711751	929499	2.56612e+06	1.19082e+06	1.64116e+06	1.41116e+07	786596	29	0.0287184	6.29424e-05	0.58	13	0.0159352	5.63241e-05	0.728	10	0.000445596	-5.82623e-06	0.94	15	0.0116885	2.09069e-05	0.752	11	0.428073	0.000252589	0.00814
WHSC1	23883.5	6.47245e+06	494965	428661	250287	649715	1.55035e+06	338207	101945	530224	131936	496778	72500.7	767961	53262.9	325834	327960	233308	139816	170055	NA	1.36419e+06	106827	965949	145666	909873	350152	413327	118505	28	0.289413	0.000210172	0.0579	13	0.279667	0.00024357	0.116	10	0.0072221	-3.6087e-05	0.763	15	0.304986	0.000119885	0.0781	11	0.0881805	0.000109585	0.282
WFS1	1.98471e+07	5.63702e+06	3.36997e+07	2.24696e+07	9.33269e+06	4.28341e+07	3.0902e+07	6.81298e+07	2.33255e+07	1.01136e+07	1.95058e+07	9.49751e+06	1.60115e+07	1.94223e+07	1.21969e+07	3.15139e+06	1.35914e+07	4.02926e+07	2.92319e+07	8.25216e+06	1.18915e+07	1.92848e+07	5.93326e+07	1.94045e+07	2.35178e+07	5.8276e+07	5.00529e+07	9.402e+06	3.27586e+06	29	0.000291539	4.06416e-06	0.956	13	0.0374395	4.78443e-05	0.592	10	0.0559007	-7.09772e-05	0.396	15	0.0161151	-1.44349e-05	0.71	11	0.00357306	-1.61784e-05	0.832
WFDC2	NA	NA	NA	1.66529e+08	1.47725e+06	4.32956e+07	525373	2.05425e+07	137380	1.89821e+07	NA	5.94602e+06	NA	2.95451e+07	NA	NA	NA	1.11049e+06	1.34284e+07	1.17416e+08	1.71223e+08	1.43819e+07	NA	NA	9.5334e+06	1.06955e+06	5.09247e+08	NA	1.24621e+07	18	NA	NA	NA	NA	NA	NA	NA	NA	NA	NA	NA	NA	NA	NA	NA	NA	NA	NA	NA
WEE1	22115	NA	342336	347546	842584	500467	112246	2.46993e+06	946202	313508	3.82792e+06	55770.6	848267	2.46304e+06	672124	1.63659e+06	6.37742e+06	3.76762e+06	403959	63442.9	595368	1.52584e+06	1.33695e+06	272425	272539	3.03919e+06	655453	2.82135e+06	507814	28	0.0614258	-0.000120238	0.414	13	0.167991	-0.000199082	0.239	10	0.154587	-0.000226412	0.147	15	0.00205487	-1.19637e-05	0.895	11	0.0145794	5.32629e-05	0.668
WDYHV1	3.00119e+06	NA	8.23885e+06	NA	2.60586e+06	7.27218e+06	554555	565446	1.49478e+06	1.04148e+06	7.16586e+06	1.51688e+06	NA	3.55994e+06	NA	NA	630805	1.95173e+06	3.42038e+06	NA	NA	562826	3.4591e+06	NA	NA	1.15506e+06	2.76787e+06	2.42169e+06	2.73224e+06	20	0.556959	-0.000443078	0.0132	10	NA	NA	NA	NA	0.0662414	-0.000136969	0.445	11	NA	NA	NA	NA	0.00324828	-2.0059e-05	0.868
WDTC1	1.9616e+06	1.67446e+06	2.07249e+06	1.26092e+06	725255	1.37795e+06	475107	3.6301e+06	1.12924e+06	1.35967e+06	929532	1.51069e+06	2.87174e+06	1.62647e+06	539405	3.19607e+06	2.08103e+06	1.92232e+06	1.43564e+06	480820	1.00749e+06	4.63508e+06	1.28741e+06	1.16719e+06	1.57592e+06	640178	1.50427e+06	345492	343966	29	0.00127688	-7.42014e-06	0.908	13	0.028302	-4.28739e-05	0.642	10	0.00200498	-9.78766e-06	0.874	15	0.00146365	3.86505e-06	0.911	11	0.0278951	3.93242e-05	0.552
WDSUB1	7.0298e+06	784205	4.31774e+06	2.35925e+06	1.81773e+06	3.57306e+06	4.96597e+06	4.77489e+06	3.15345e+06	2.97309e+06	6.59373e+06	1.51107e+07	1.50074e+06	4.95037e+06	3.2582e+06	3.08474e+06	8.08847e+06	2.0832e+06	2.66362e+06	6.11443e+06	6.08882e+06	2.74207e+06	7.33582e+06	5.11088e+06	4.64368e+06	1.23247e+07	9.04313e+06	1.30638e+06	1.47613e+06	29	0.0215444	3.4528e-05	0.632	13	0.114922	0.000106484	0.338	10	0.0710419	-7.48602e-05	0.337	15	0.0233227	1.70665e-05	0.654	11	0.0102147	-2.61836e-05	0.72
WDR92	1.05054e+07	1.05458e+06	5.78219e+06	2.69139e+07	4.99364e+06	1.17302e+07	2.36347e+06	5.01491e+07	1.58931e+06	1.17485e+06	1.72965e+06	7.80861e+06	7.56886e+06	2.90737e+07	4.47737e+06	1.22864e+07	9.76435e+06	1.98393e+06	9.47144e+06	7.34192e+06	1.06998e+07	5.78608e+06	1.09031e+07	6.30263e+06	1.05699e+07	1.00193e+07	1.60344e+07	7.4834e+06	5.01357e+06	29	0.0719791	6.17513e-05	0.375	13	0.00548151	-2.39755e-05	0.839	10	0.000273492	5.07667e-06	0.953	15	0.00310326	7.59442e-06	0.871	11	0.270688	0.000132711	0.0468
WDR91	1.49286e+07	1.4135e+07	2.6989e+07	1.45289e+07	7.44931e+06	1.25199e+07	1.49892e+07	2.67332e+07	1.7016e+07	1.51971e+07	6.63638e+06	3.24414e+07	1.59797e+07	1.82069e+07	2.16999e+07	1.52947e+07	2.0906e+07	1.35202e+07	1.77099e+07	6.70092e+06	2.85393e+07	1.90677e+07	2.10481e+07	2.8298e+07	1.17298e+07	7.72049e+06	7.17115e+06	1.03045e+07	1.81323e+07	29	0.0729452	3.95775e-05	0.372	13	0.00267975	1.19248e-05	0.887	10	0.11416	6.40976e-05	0.218	15	0.532428	5.99496e-05	0.0108	11	0.000246626	2.76981e-06	0.956
WDR90	NA	120731	6.09603e+06	350942	6474.67	NA	606271	2.94222e+06	122184	NA	NA	NA	788062	3.89543e+06	NA	NA	3.99524e+06	416720	NA	NA	NA	1.93051e+06	54072.5	2.07195e+06	NA	NA	1.82788e+07	NA	1.02023e+07	16	NA	NA	NA	NA	NA	NA	NA	NA	NA	NA	NA	NA	NA	NA	NA	NA	0.167312	-0.000224959	0.241
WDR89	5.11341e+06	1.09155e+06	885217	2.60816e+06	6.29211e+06	1.91926e+07	22283.5	7.1105e+06	455945	2.62928e+07	NA	2.16853e+06	6.82427e+06	5.16073e+06	2.20423e+07	3.80609e+06	2.53055e+06	3.55006e+06	3.1974e+06	2.10967e+06	6.01497e+06	2.60892e+06	1.43996e+06	5.35581e+06	1.08161e+07	4.0526e+06	2.6958e+06	1.00896e+07	2.31403e+06	28	0.0235812	2.8659e-05	0.634	12	NA	NA	NA	NA	0.320916	0.000208718	0.0347	14	0.00546409	8.51433e-06	0.839	10	0.0141293	-3.15477e-05	0.686
WDR83	819519	1.37964e+06	833685	NA	3.35369e+06	1.45384e+06	1.06115e+06	2.62015e+06	NA	NA	NA	2.52586e+06	858042	4.01387e+06	414884	NA	718596	2.9834e+06	848817	783125	NA	1.62555e+06	908408	2.50713e+06	394819	2.11534e+06	1.60282e+06	1.70836e+06	1.16634e+06	23	0.339291	0.000115938	0.0601	11	NA	NA	NA	NA	0.000397058	-4.04123e-06	0.951	12	NA	NA	NA	NA	0.334948	0.000150363	0.0382
WDR82	2.34745e+07	1.18878e+07	4.87784e+07	7.61489e+06	3.75193e+07	7.65673e+07	4.02347e+07	1.95961e+07	8.16091e+06	2.99683e+07	1.77279e+07	2.57764e+07	2.60123e+07	7.09227e+07	5.88145e+07	1.11301e+07	1.43336e+08	3.78909e+07	2.54677e+07	3.49499e+07	2.46385e+07	3.72706e+07	3.79684e+07	2.31677e+07	8.82401e+06	2.62403e+07	8.59075e+07	7.95946e+07	7.5816e+07	29	0.288165	-0.00010295	0.0586	13	0.0133089	4.22189e-05	0.751	10	0.0571978	-6.71114e-05	0.391	15	0.078867	3.52042e-05	0.403	11	0.0902242	-7.96204e-05	0.277
WDR81	9.08586e+06	1.7484e+06	1.05177e+07	7.26669e+06	3.97612e+06	9.24712e+06	1.44597e+07	8.38591e+06	2.19994e+07	7.82059e+06	1.44243e+06	8.77975e+06	8.75592e+06	6.52142e+06	9.06266e+06	8.31391e+06	8.05453e+06	9.65729e+06	6.73076e+06	3.72108e+06	3.2789e+06	1.80903e+06	5.08055e+06	6.09709e+06	3.59331e+06	1.11584e+07	9.5923e+06	8.71818e+06	4.11783e+06	29	0.00923296	1.95459e-05	0.755	13	0.00238428	-1.5284e-05	0.893	10	0.0654833	5.08561e-05	0.357	15	0.00189275	4.87822e-06	0.899	11	0.0768503	-6.07248e-05	0.317
WDR78	NA	NA	2402.68	70837.2	NA	27452.1	NA	1.02084e+07	NA	NA	2.40414e+06	NA	195549	26823.1	NA	NA	NA	NA	122909	NA	89471.5	26166.4	NA	115676	NA	56826.4	75294.9	NA	NA	13	NA	NA	NA	NA	NA	NA	NA	NA	NA	NA	NA	NA	NA	NA	NA	NA	0.000940883	-1.63713e-05	0.933
WDR77	9.0729e+07	1.59034e+07	5.21322e+07	5.70559e+07	8.0976e+07	7.67483e+07	8.80001e+08	8.16497e+07	4.25783e+07	5.40737e+07	5.4111e+07	7.21095e+07	5.74548e+07	5.0363e+07	6.71087e+07	1.01943e+08	7.73663e+07	8.11996e+07	6.17357e+07	1.03442e+08	1.05782e+08	3.97049e+07	1.94253e+07	5.44885e+07	4.56247e+07	2.28532e+08	6.3171e+07	8.97808e+07	2.57183e+07	29	0.0275972	3.12683e-05	0.588	13	0.00369118	-1.66496e-05	0.868	10	0.0187758	2.89217e-05	0.626	15	0.0765947	-1.23787e-05	0.41	11	0.0703598	-5.16235e-05	0.339
WDR75	5.18656e+06	2.61654e+06	2.70613e+06	3.5131e+06	4.51278e+06	2.59056e+06	1.17286e+06	2.30139e+06	2.16124e+06	2.69527e+06	1.01173e+06	4.34132e+06	6.17883e+06	1.48678e+07	6.48445e+06	1.04287e+07	2.26567e+06	2.11438e+06	1.20418e+06	2.44507e+06	1.45922e+06	3.14611e+06	3.44746e+06	3.10358e+06	326161	1.16889e+07	968086	7.22096e+06	2.59486e+06	29	0.000558793	5.73546e-06	0.939	13	0.0710637	-9.5729e-05	0.457	10	0.204416	0.000123145	0.0906	15	0.143169	5.37685e-05	0.251	11	0.136192	0.000106593	0.176
WDR74	2.44201e+06	2.86339e+06	449388	1.55896e+07	3.64031e+06	6.28694e+06	5.7548e+06	3.81085e+06	317172	4.02507e+06	6.05207e+06	2.3408e+06	1.39477e+06	7.54709e+06	5.25625e+07	7.39568e+06	1.56816e+07	211813	741584	5.461e+06	1.53844e+06	3.47829e+06	2.72098e+06	4.06257e+06	1.22749e+06	5.24835e+06	2.46999e+06	1.61466e+07	3.00066e+06	29	0.227939	0.000144589	0.099	13	0.00646963	-3.48551e-05	0.825	10	0.126455	0.000166416	0.193	15	0.00985682	-1.71109e-05	0.771	11	0.0879102	0.000129547	0.283
WDR72	NA	1.43184e+06	215093	NA	944210	NA	7.25714e+06	NA	NA	8174.71	NA	5.18228e+06	NA	280502	NA	139949	NA	255593	179172	NA	382506	162497	NA	68471.8	NA	31667.9	1.57946e+06	NA	311789	16	NA	NA	NA	NA	NA	NA	NA	NA	NA	NA	NA	NA	NA	NA	NA	NA	NA	NA	NA
WDR70	4.30112e+06	8.75656e+06	3.81137e+06	9.64461e+06	5.11535e+06	4.24044e+06	853885	5.73142e+06	1.63121e+06	2.91068e+06	33320.2	2.80119e+06	4.27162e+06	6.05079e+06	1.17341e+07	9.87647e+06	3.38932e+06	2.12818e+06	1.61651e+06	2.92085e+06	3.24326e+06	1.02696e+07	4.87639e+06	1.35743e+06	4.64498e+06	5.78868e+06	6.31298e+06	1.22279e+07	7.45578e+06	29	0.00806383	4.26844e-05	0.77	13	0.00391609	-4.74024e-05	0.864	10	0.0628102	0.00013511	0.368	15	0.00724702	2.39189e-05	0.803	11	0.0184048	6.98689e-05	0.63
WDR7	1.01537e+07	3.82001e+06	5.17732e+07	3.26128e+06	7.15039e+06	2.97575e+06	1.74694e+06	3.16825e+06	1.41238e+07	2.93122e+06	881825	4.77497e+06	2.69972e+06	5.24149e+06	3.46792e+06	1.62297e+06	729128	3.47237e+06	6.51273e+06	5.03234e+06	4.05284e+06	3.70349e+06	3.04108e+06	2.15271e+06	3.14814e+06	8.09062e+06	6.17409e+06	3.93771e+06	1.04487e+06	29	0.0149256	-4.06738e-05	0.691	13	0.0251949	5.73449e-05	0.661	10	0.000921662	-1.26473e-05	0.914	15	0.00268723	5.82548e-06	0.88	11	0.0202605	-5.33298e-05	0.613
WDR66	72272.5	NA	169195	60342.1	NA	183945	NA	7.65936e+06	NA	53322.4	125617	NA	NA	100214	NA	NA	148467	346487	128370	1.23608e+06	NA	203673	NA	438281	307471	214999	NA	NA	632502	17	0.0019168	9.83114e-06	0.904	10	NA	NA	NA	NA	0.0109355	3.16808e-05	0.774	10	NA	NA	NA	NA	0.300416	-0.000119588	0.101
WDR63	306349	3.53974e+06	NA	NA	137477	1.1346e+06	NA	9.13167e+06	765260	324823	NA	1.21947e+06	1.13337e+06	569155	NA	6.16144e+06	528023	NA	NA	1.78655e+06	1.2659e+06	452236	NA	50432.2	911863	932832	NA	NA	NA	18	NA	NA	NA	NA	NA	NA	NA	NA	NA	NA	NA	NA	NA	NA	NA	NA	NA	NA	NA
WDR62	3.97335e+06	1.09878e+06	368085	1.02188e+06	360941	1.14169e+06	650685	1.61198e+06	20433.3	455671	267691	2.53257e+06	NA	235496	422206	337097	401793	7.75593e+06	343346	2.50629e+06	4.20033e+06	31697.3	197239	2.17113e+06	570684	1.93577e+07	1.05046e+06	322355	1.16681e+06	28	0.0730609	0.000147707	0.395	12	NA	NA	NA	NA	0.0901979	0.000144347	0.297	14	9.57269e-05	2.24559e-06	0.979	10	0.0636307	-0.000132037	0.384
WDR61	1.24185e+08	2.25413e+07	8.02765e+07	9.48213e+07	1.63481e+08	1.19875e+08	1.03638e+08	1.00026e+08	6.22643e+07	1.45175e+08	6.39328e+07	9.83444e+07	8.85515e+07	1.63758e+08	9.60754e+07	9.52212e+07	101948888	144504432	1.95866e+08	8.17677e+07	1.63247e+08	1.01494e+08	1.1458e+08	9.40749e+07	9.72345e+07	1.40098e+08	1.38462e+08	1.24953e+08	8.95736e+07	29	0.00233918	-4.69363e-06	0.875	13	0.00318628	7.80127e-06	0.877	10	0.0165948	-1.40032e-05	0.647	15	0.0685398	1.08964e-05	0.437	11	0.00268277	5.3839e-06	0.855
WDR60	275591	NA	346061	114779	43280.1	402895	44245.3	1.20077e+07	NA	354053	NA	1.58443e+06	NA	409703	27172.6	589223	63700.1	8109.17	468014	7153.45	8753.61	149368	394284	1.59008e+06	126235	4.12427e+06	144769	NA	28643	24	0.0801725	0.000123102	0.399	11	NA	NA	NA	NA	0.00112087	-1.94351e-05	0.914	13	NA	NA	NA	NA	0.000605389	-1.27e-05	0.936
WDR6	1.30827e+06	1.57137e+06	4.81363e+06	984013	2.54484e+06	2.8754e+06	826255	1.09703e+06	1.39692e+06	2.61075e+06	723105	2.08549e+06	4.18942e+06	2.14176e+06	901555	1.78514e+06	1.64941e+06	4.51823e+06	1.3225e+06	1.91931e+06	995693	2.52156e+06	2.10481e+06	1.76839e+06	2.51921e+06	1.30451e+06	2.49284e+06	7.19976e+06	1.46109e+06	29	0.0684585	-4.46713e-05	0.388	13	0.0030214	1.26083e-05	0.88	10	0.0106442	-2.13855e-05	0.714	15	0.118341	3.00588e-05	0.3	11	0.0166158	-2.45655e-05	0.647
WDR59	9.3244e+06	2.07001e+06	1.64777e+07	4.33909e+06	5.38085e+06	4.98784e+06	1.94664e+06	8.78277e+06	881089	2.96331e+06	2.96767e+06	8.18028e+06	5.40477e+06	5.86216e+06	7.83146e+06	5.729e+06	3.44788e+06	4.45411e+06	6.92563e+06	3.06912e+06	7.10879e+06	5.81823e+06	6.7404e+06	3.39659e+06	3.07137e+06	7.50563e+06	5.40559e+06	3.51498e+06	2.96241e+06	29	0.0736302	-4.21677e-05	0.37	13	0.0414506	-3.02277e-05	0.573	10	0.00489161	-1.38217e-05	0.804	15	0.000881025	-1.75257e-06	0.931	11	0.0394493	-3.2928e-05	0.478
WDR55	2.83379e+06	3.76403e+06	NA	2.12747e+07	1.03357e+07	7.86568e+06	1.98956e+07	9.00142e+06	NA	1.74176e+07	NA	6.71944e+06	3.34775e+06	1.4141e+07	1.17579e+07	3.21894e+06	6.91729e+06	4.64368e+06	1.40536e+07	4.02696e+06	5.41353e+06	1.22604e+07	7.06535e+06	1.14126e+07	5.97921e+06	530994	1.26122e+07	1.08093e+07	1.24738e+07	26	0.0878751	9.55408e-05	0.376	11	NA	NA	NA	NA	0.00782836	3.36258e-05	0.774	13	0.0317881	2.16272e-05	0.622	10	0.0947649	9.97745e-05	0.306
WDR54	1.05687e+07	2.89283e+06	1.61347e+07	589789	4.60675e+06	1.85988e+07	2.01496e+07	1.63004e+08	1.21732e+06	1.86554e+07	165690	2.86782e+07	NA	1.60211e+07	1.05532e+06	1.3497e+06	5.82227e+06	4.75215e+06	2.53181e+07	2.81203e+07	4.55575e+06	190230	3.57291e+07	NA	4.08132e+07	1.0789e+08	1.18625e+07	182468	1.1876e+07	27	0.0697762	-0.000251045	0.433	11	NA	NA	NA	NA	0.0776752	-0.000249881	0.356	13	NA	NA	NA	NA	0.0675979	-0.000185662	0.391
WDR5	5.49685e+07	2.5654e+08	6.31568e+07	1.62995e+08	4.78522e+07	7.42958e+07	4.12204e+07	1.58896e+08	1.2479e+07	3.62967e+07	6.92275e+06	7.24711e+07	1.40032e+08	1.09386e+08	8.90203e+07	7.33754e+07	2.86565e+07	8.93945e+07	7.91353e+07	3.77483e+07	4.97954e+07	1.41491e+08	9.6159e+07	9.51813e+07	8.86165e+07	7.07744e+07	6.06543e+07	4.45024e+07	2.9796e+07	29	0.122566	9.29629e-05	0.241	13	0.000654127	1.09197e-05	0.944	10	0.185036	0.000129712	0.11	15	0.112026	4.84282e-05	0.314	11	0.0662374	7.47085e-05	0.354
WDR48	1.32224e+07	5.99264e+06	3.90768e+07	1.43955e+07	1.20425e+07	9.74462e+06	1.1211e+07	1.19188e+07	1.54064e+07	1.01768e+07	6.6833e+06	8.64105e+06	7.17765e+06	8.12132e+06	7.13175e+06	3.64692e+06	4.55796e+06	1.06597e+07	8.47178e+06	9.37111e+06	1.33546e+07	1.2369e+07	1.17961e+07	1.37226e+07	1.05014e+07	2.64618e+07	1.33641e+07	6.34794e+06	8.99505e+06	29	0.0266283	2.67784e-05	0.594	13	0.153495	8.76544e-05	0.263	10	1.51506e-05	8.24095e-07	0.989	15	0.00677978	5.89616e-06	0.81	11	0.00957617	-1.93661e-05	0.729
WDR47	6.06809e+06	5.80197e+06	8.41161e+07	4.95273e+06	2.44902e+06	1.44834e+06	3.75012e+06	8.95029e+06	553557	3.65028e+06	4.01449e+06	2.85556e+06	126725	2.00234e+06	1.99815e+06	2.34627e+06	480694	1.58356e+06	3.9744e+06	2.04084e+06	1.09962e+06	4.13127e+06	6.30998e+06	2.27621e+06	4.49275e+06	1.17816e+07	995064	4.40238e+06	4.15137e+06	29	0.000126698	5.06466e-06	0.971	13	0.0313125	0.000109005	0.625	10	0.0437411	-0.000117891	0.454	15	0.000775565	-4.96462e-06	0.935	11	0.000511404	1.1783e-05	0.936
WDR46	1.18307e+06	3.12969e+06	723861	3.2495e+06	2.318e+06	3.70071e+06	4.97489e+06	4.61271e+06	NA	6.71324e+06	NA	4.12953e+06	7.18313e+06	8.81012e+06	5.63334e+06	3.17474e+06	746959	4.41742e+06	302711	1.4168e+06	4.07506e+06	3.40068e+06	4.61349e+06	2.84278e+06	1.11637e+06	1.59804e+06	3.63091e+07	4.67396e+07	3.63726e+06	27	0.00592718	2.33911e-05	0.812	12	NA	NA	NA	NA	0.0142502	5.62985e-05	0.684	14	0.0114607	-1.63505e-05	0.768	10	0.059603	0.000101358	0.4
WDR45B	2.65583e+07	6.1508e+06	8.06144e+07	7.83183e+06	1.87209e+07	1.45882e+07	1.76351e+07	1.26498e+07	1.33356e+07	3.10352e+07	1.24959e+07	1.57345e+07	2.09775e+07	2.2896e+07	1.00744e+07	2.27532e+07	9.15403e+06	2.61607e+07	22813606	8.63538e+06	2.28448e+07	1.50529e+07	3.39318e+07	4.91913e+06	1.94369e+07	4.58954e+07	1.53475e+07	1.29147e+07	1.48545e+07	29	0.477821	-0.000160612	0.00888	13	0.169793	-0.000126102	0.237	10	0.236125	-0.000137827	0.0663	15	0.0692324	-2.26152e-05	0.434	11	0.0162104	-3.26108e-05	0.651
WDR45	7.39525e+06	1.29376e+06	7.65032e+07	3.82415e+06	8.01107e+06	6.59273e+06	8.46995e+06	7.80983e+06	3.50491e+06	3.06204e+06	98016.4	7.42196e+06	2.09955e+07	7.37124e+06	8.49972e+06	1.61405e+06	3.36532e+06	9.57313e+06	4.96016e+06	1.35602e+07	7.7009e+06	7.09338e+06	7.94694e+06	3.3572e+06	3.18414e+07	4.40056e+07	4.17925e+07	8.16206e+06	6.7582e+06	29	0.0193931	-6.99917e-05	0.65	13	0.00345358	4.61304e-05	0.872	10	0.00032702	1.09724e-05	0.949	15	0.0185941	3.57239e-05	0.689	11	0.0697541	-0.000147065	0.342
WDR44	2.3983e+07	1.43538e+07	6.39804e+07	1.48983e+07	3.02201e+07	2.84894e+07	4.01128e+07	1.4353e+07	1.48711e+07	2.50511e+07	1.12968e+07	7.13785e+06	1.72749e+07	2.02436e+07	4.63686e+07	1.63562e+07	1.98821e+07	1.41239e+07	1.11818e+07	2.02276e+07	1.46287e+07	3.40028e+07	2.88171e+07	4.77674e+07	2.55036e+07	6.20634e+07	1.26859e+07	2.63568e+07	2.33193e+07	29	0.0034758	1.27256e-05	0.848	13	0.0979879	8.63425e-05	0.378	10	0.147975	9.92669e-05	0.157	15	0.160372	3.98332e-05	0.222	11	0.0577831	-5.83075e-05	0.388
WDR43	3.94109e+06	9.13207e+06	7.94951e+06	1.57533e+07	1.00302e+07	1.4712e+07	3.31521e+06	1.16428e+07	603940	5.01693e+06	3.42975e+06	1.82308e+07	4.32657e+06	3.051e+07	1.60176e+07	6.93469e+06	1.38854e+07	4.84353e+06	6.47211e+06	8.65632e+06	2.17724e+06	8.68324e+06	4.4861e+06	1.30263e+06	2.8956e+06	7.98393e+06	1.02284e+07	1.1983e+07	8.15308e+06	29	0.0107472	-2.70108e-05	0.736	13	0.240204	-0.000164287	0.15	10	0.103351	-8.93475e-05	0.243	15	0.0090739	-1.4628e-05	0.781	11	0.177419	0.000118815	0.118
WDR41	4.42391e+06	1.08107e+06	3.74075e+06	186249	818998	341068	353681	682481	463712	NA	61733.2	NA	796282	784801	1.32978e+06	1.71208e+06	868645	NA	747890	NA	1.86809e+06	NA	166146	1.34538e+06	1.9372e+06	1.43556e+06	4.81907e+06	1.65241e+06	40485.5	24	0.0070692	3.90606e-05	0.806	11	NA	NA	NA	NA	0.0821098	0.000162515	0.343	13	NA	NA	NA	NA	0.191591	-0.00021734	0.135
WDR4	2.6495e+06	3.06861e+06	1.52156e+06	3.84432e+06	1.02282e+07	4.52697e+06	4.33424e+06	6.94578e+06	2.20697e+06	5.73234e+06	296913	2.97888e+06	3.01355e+06	2.143e+07	6.26508e+06	1.41952e+07	1.09163e+07	4.61926e+06	1.15466e+06	8.39945e+06	1.24411e+07	2.0755e+06	2.03695e+06	537887	3.07397e+06	1.26786e+07	9.72482e+06	1.10962e+07	6.05231e+06	29	0.023726	-5.71375e-05	0.615	13	0.0594754	-0.000139376	0.497	10	0.00739045	-3.63089e-05	0.761	15	0.00144718	-8.221e-06	0.912	11	0.0445302	9.09972e-05	0.45
WDR38	48713.5	NA	NA	243682	228890	NA	195620	5.04556e+06	NA	NA	NA	NA	NA	NA	105802	NA	NA	NA	268967	476995	NA	1.32007e+06	NA	8.80617e+06	NA	859836	834757	NA	NA	12	NA	NA	NA	NA	NA	NA	NA	NA	NA	NA	NA	NA	NA	NA	NA	NA	NA	NA	NA
WDR37	3.70506e+07	1.72468e+07	2.57738e+08	1.55024e+07	1.89151e+07	1.91207e+07	2.0437e+07	2.09724e+07	1.19587e+07	2.78957e+07	4.19368e+07	1.25798e+07	6.50688e+06	1.24398e+07	5.25864e+07	1.79909e+07	1.20135e+07	1.6387e+07	1.80914e+07	1.34616e+07	3.52032e+07	2.76058e+07	2.41483e+07	4.76631e+07	2.46563e+07	4.96961e+07	1.59845e+07	2.5291e+07	3.81159e+07	29	0.00112117	-9.72155e-06	0.914	13	0.288287	0.000158419	0.11	10	0.00587491	2.60012e-05	0.786	15	0.00519679	8.09255e-06	0.833	11	0.130732	-0.000116509	0.185
WDR36	7.51131e+06	8.98944e+06	3.32752e+06	8.79398e+06	9.83404e+06	1.02362e+07	2.18193e+06	8.41046e+06	1.80035e+06	4.36367e+06	1.5359e+06	3.04436e+06	4.6524e+06	1.71247e+07	1.62075e+07	1.26764e+07	1.13584e+07	1.33146e+06	3.50475e+06	6.16148e+06	3.22738e+06	8.16665e+06	4.85099e+06	4.57977e+06	4.19591e+06	1.91953e+07	8.00522e+06	1.50119e+07	8.29054e+06	29	0.0105351	2.31791e-05	0.739	13	0.00258972	-1.60728e-05	0.889	10	0.0820927	7.52015e-05	0.301	15	0.00923092	1.17211e-05	0.779	11	0.0407962	5.27005e-05	0.47
WDR35	2.22276e+06	2.20459e+06	1.01992e+08	1.05791e+08	1.70863e+06	3.809e+07	2.28878e+07	5.65243e+07	874038	1.03796e+06	518018	726299	298911	8.81771e+07	355923	994053	74962.9	16821.5	3.01707e+06	94122.9	3.85201e+06	1.41248e+06	1.93526e+06	6.3579e+07	2.47898e+07	1.88995e+07	7.5476e+07	898931	1.36417e+06	29	0.257175	0.000352969	0.0769	13	0.368467	0.000694206	0.0627	10	0.0163793	0.000118122	0.649	15	0.0584124	9.89615e-05	0.474	11	0.067718	0.000235236	0.349
WDR34	NA	NA	NA	122107	NA	1.51005e+06	NA	5.82821e+06	NA	325912	NA	657338	NA	NA	52043.7	1.3733e+06	8.35621e+06	472682	107059	237827	229059	NA	NA	NA	88093.7	2.49643e+06	1.90107e+06	110303	NA	16	NA	NA	NA	NA	NA	NA	NA	NA	NA	NA	NA	NA	NA	NA	NA	NA	NA	NA	NA
WDR33	1.0223e+07	1.95348e+07	3.41732e+07	1.34547e+07	6.08873e+07	4.90062e+07	2.76398e+06	3.59602e+07	7.69118e+06	4.20591e+06	556044	2.9107e+07	3.91195e+06	7.03567e+07	1.61888e+07	3.32054e+06	8.12937e+06	2.09087e+06	2.73128e+06	2.49128e+06	2.1241e+06	5.83855e+07	4.23328e+07	5.55057e+06	9.14812e+06	1.00781e+07	5.96851e+06	1.19613e+07	5.85637e+07	29	0.000313388	-8.1808e-06	0.954	13	0.000197231	8.44758e-06	0.969	10	0.000204665	6.72698e-06	0.96	15	0.197775	0.000103946	0.171	11	0.148438	0.00018892	0.156
WDR3	7.55572e+06	6.26432e+06	3.85551e+06	4.63849e+06	8.07111e+06	7.296e+06	4.49938e+06	1.04408e+07	1.63607e+06	6.77519e+06	896509	1.43927e+06	1.36278e+07	1.75719e+07	1.77215e+07	1.57237e+07	5.90799e+06	3.87626e+06	1.19706e+07	3.34826e+06	3.4236e+06	7.48987e+06	3.86451e+06	1.22848e+07	3.61501e+06	1.17927e+07	3.17766e+06	7.92426e+06	1.20764e+07	29	2.34141e-05	1.41012e-06	0.987	13	2.71618e-05	-1.98988e-06	0.989	10	0.306027	0.000185231	0.0324	15	0.135738	6.3603e-05	0.265	11	0.00330311	-1.87662e-05	0.839
WDR26	1.24055e+07	5.5036e+06	2.17387e+07	1.0731e+07	1.98658e+07	1.42262e+07	1.45695e+07	1.24442e+07	9.44197e+06	1.24046e+07	1.47637e+07	8.74914e+06	1.0177e+07	1.80226e+07	1.40917e+07	1.50418e+07	5.43794e+06	2.4846e+07	1.35695e+07	1.49519e+07	8.62781e+06	5.84667e+06	1.73106e+07	1.68729e+07	9.50467e+06	1.19678e+08	1.61543e+07	3.47237e+07	1.42755e+07	29	0.004187	-1.46503e-05	0.834	13	0.022819	5.80442e-05	0.677	10	0.0075114	-2.23781e-05	0.759	15	0.0104463	5.77644e-06	0.765	11	0.031098	-4.50129e-05	0.53
WDR25	254038	NA	321689	42326.1	647341	581114	270299	770082	NA	40415.1	NA	NA	343091	394243	NA	NA	NA	114155	101533	41141.4	NA	683631	1.07336e+06	1.31839e+06	NA	1.64778e+06	118788	NA	411589	19	0.00349252	-1.94917e-05	0.863	11	NA	NA	NA	NA	0.0164162	6.39907e-05	0.707	11	NA	NA	NA	NA	0.0416939	-7.44905e-05	0.547
WDR24	2.65885e+06	62129	2.32149e+06	421119	1.41895e+06	1.79013e+06	2.2215e+06	5.22161e+06	136665	994595	1.85943e+06	3.13372e+06	3.54895e+06	1.26102e+06	3.73574e+06	1.31921e+06	948966	944319	2.96263e+06	735100	2.38967e+06	1.02498e+06	1.55769e+06	1.25849e+06	2.84628e+06	4.43936e+06	4.41652e+06	1.52336e+06	1.94304e+06	29	0.303593	-0.000110855	0.051	13	0.00714339	2.93021e-05	0.816	10	0.0189185	-3.56036e-05	0.625	15	0.00812261	-1.0724e-05	0.792	11	0.488053	-0.000168846	0.00376
WDR20	2.43477e+06	861005	6.97166e+06	508919	3.73774e+06	363085	723142	3.05593e+06	9.4633e+06	7.82776e+06	682100	4.15703e+06	3.4806e+06	1.74891e+06	5.65773e+07	1.64081e+06	3.68669e+06	2.4666e+06	2.18727e+06	NA	3.69775e+06	1.86875e+06	545436	500603	2.28485e+06	1.70135e+06	3.22162e+06	2.17917e+06	186680	28	0.0749738	-9.05538e-05	0.365	13	0.0735659	-0.000102129	0.448	10	0.0227228	8.34306e-05	0.592	15	0.00603449	-1.70801e-05	0.82	11	0.165411	-0.000201853	0.132
WDR19	2.42955e+06	439114	3.03889e+06	1.06617e+06	90678.2	2.06587e+06	449993	3.16736e+07	829684	806319	4.3666e+07	4.10112e+06	1.83819e+06	3.42031e+06	281947	2.57372e+06	4.1957e+06	593692	2.89323e+06	360297	289547	1.67855e+06	2.93134e+06	736068	847377	1.14181e+07	4.23567e+06	245585	853831	29	0.151145	-0.000135868	0.189	13	0.0503836	-0.000120233	0.533	10	0.453553	-0.000320024	0.00592	15	0.092079	-6.43506e-05	0.364	11	0.00106031	1.39905e-05	0.908
WDR18	2.59956e+07	4.27339e+07	2.9602e+07	3.44517e+07	2.73961e+07	5.73959e+07	2.44333e+07	9.42067e+07	1.11153e+07	2.36965e+07	1.88667e+07	1.68283e+07	1.44328e+07	6.0864e+07	5.87927e+07	6.8712e+07	3.89393e+07	5.23391e+07	2.73021e+07	2.86578e+07	1.69344e+07	3.86735e+07	3.04515e+07	4.33716e+07	2.46248e+07	4.6114e+07	2.9752e+07	2.81154e+07	4.53882e+07	29	0.072471	3.6771e-05	0.374	13	0.178894	7.05212e-05	0.223	10	0.0950846	4.75998e-05	0.263	15	0.0945091	2.76007e-05	0.358	11	0.0260153	2.49324e-05	0.566
WDR17	450570	94357.8	7.92923e+06	263585	529603	724667	7039.13	163195	1.46923e+06	83540.5	269440	621734	749259	NA	4.17997e+06	491302	6.52973e+06	NA	99563	1.30721e+06	15230.9	467090	NA	284521	NA	18614	270192	58402.8	NA	24	0.0414917	-9.17877e-05	0.572	10	NA	NA	NA	NA	0.0107444	6.87199e-05	0.736	13	0.00461076	9.90647e-06	0.852	10	0.0258332	-0.000115744	0.618
WDR13	3.92391e+07	1.91918e+07	5.19041e+07	3.6439e+07	3.06212e+07	3.12627e+07	2.96511e+07	6.77406e+07	3.32566e+07	1.94595e+07	5.15368e+07	6.06496e+07	8.02428e+06	2.09572e+07	1.64617e+07	2.59294e+07	4.15226e+07	8.52545e+07	3.37881e+07	1.54154e+07	3.52257e+07	2.09634e+07	6.25491e+07	1.81729e+07	3.24826e+07	1.80304e+07	4.64409e+07	1.05098e+07	2.48849e+07	29	0.000309666	-3.3702e-06	0.954	13	0.00426737	1.85046e-05	0.858	10	0.339036	-0.000133723	0.0228	15	0.096907	-3.13272e-05	0.351	11	0.00490804	1.49284e-05	0.804
WDR12	1.84846e+07	6.19494e+06	1.9924e+07	1.6812e+07	10085026	1.85957e+07	6.31575e+06	1.60791e+07	4.30817e+06	5.9407e+07	4.28946e+06	1.1217e+07	1.21527e+07	2.85202e+07	2.0022e+07	9.87972e+06	1.35351e+07	1.00083e+07	6.16894e+06	2.85761e+06	6.44563e+06	2.419e+07	7.51439e+06	9.60816e+06	1.19553e+07	2.32255e+07	2.47148e+07	2.22134e+07	4.69846e+07	29	0.00399654	-1.36012e-05	0.837	13	0.0180309	3.6931e-05	0.712	10	0.0215323	4.0433e-05	0.602	15	0.0113767	9.93765e-06	0.755	11	0.0203838	3.29947e-05	0.612
WDR11	7.99141e+06	3.20343e+06	4.21886e+06	5.17471e+06	1.0727e+07	1.13037e+07	4.86963e+06	9.51085e+06	3.8866e+06	7.05888e+06	2.97151e+06	1.36889e+07	1.41158e+07	1.85644e+07	4.94412e+06	4.20245e+06	7.48957e+06	1.71168e+07	1.4599e+07	8.4853e+06	1.5714e+07	1.77136e+07	2.89935e+06	8.88182e+06	6.55362e+06	1.56728e+07	2.1741e+07	7.98343e+06	8.35096e+06	29	0.00386627	1.32296e-05	0.84	13	0.0471258	7.17612e-05	0.547	10	0.00107295	7.84105e-06	0.908	15	0.154381	4.48226e-05	0.232	11	0.000463117	-5.28132e-06	0.939
WDR1	750457762	1098099959	1456128534	7.18178e+08	1350902855	1652841048	2378837668	5.76563e+08	5.67545e+08	9.59248e+08	1855409009	1075779279	736951569	6.52045e+08	1402317289	4.49566e+08	1287998779	1133319098	2049330655	1590191702	9.42225e+08	9.147e+08	3968818690	1722280584	1053612100	6.03842e+08	9.02039e+08	1416404772	1168059251	29	0.00756289	-1.54849e-05	0.778	13	0.018089	3.59449e-05	0.711	10	0.0584087	-4.66306e-05	0.386	15	0.0401762	1.45341e-05	0.555	11	0.0918451	-5.56229e-05	0.272
WDHD1	NA	1.11125e+06	207849	1.86693e+06	825715	203729	264972	151099	1.25351e+06	NA	684476	181907	NA	4.29077e+06	1.57561e+06	5.12222e+06	529921	882247	1.26795e+06	1.4013e+06	102050	1.13602e+06	345367	714367	449535	7.2979e+06	108565	5.53912e+06	670970	26	0.00901674	3.42268e-05	0.781	11	NA	NA	NA	NA	0.0825206	0.000122119	0.365	12	NA	NA	NA	NA	0.137533	0.000153411	0.192
WDFY4	464095	6.29828e+06	437012	593966	1.28967e+06	1.23516e+06	2.03829e+06	361344	2.73023e+06	7.18018e+06	426180	635061	1526880	4.97832e+06	3.28041e+07	3.69427e+06	1.22172e+06	767472	526369	8.58233e+06	3.73736e+06	836574	411365	1.98077e+07	790195	5.85446e+06	1.83326e+08	2.56685e+07	6.11689e+06	29	0.123212	0.000148206	0.24	13	0.53059	0.0006574	0.0169	10	0.11533	0.000253117	0.216	15	0.04614	7.28646e-05	0.526	11	0.102037	-0.000215974	0.246
WDFY3	2.24808e+06	535369	1.13608e+07	2.68343e+06	484891	2.52652e+06	661960	534499	2.08893e+06	442712	327292	2.00968e+06	386478	1.12948e+06	361454	1.9015e+06	655426	1.40603e+06	1.33924e+06	1.6193e+06	522771	1.41242e+06	1.84644e+06	940957	1.07705e+06	2.14992e+06	2.15012e+06	62953.7	1.99562e+06	29	0.00535716	2.07451e-05	0.812	13	0.0508871	7.51882e-05	0.531	10	0.0578614	-9.11482e-05	0.388	15	0.000801771	-3.77093e-06	0.934	11	0.00462206	2.25737e-05	0.81
WDFY2	5.31599e+06	2.17248e+06	6.49477e+06	506670	51027.4	300782	NA	1.28737e+06	2.51944e+06	598602	1.09294e+06	757603	964380	1.74594e+06	1.22124e+06	2.69446e+06	1.07273e+06	3.20761e+06	1.35363e+06	NA	844404	374691	NA	1.071e+07	538515	3.13956e+06	4.17647e+06	2.45345e+06	880326	26	0.0149761	4.02513e-05	0.705	12	NA	NA	NA	NA	0.0853859	0.000110423	0.311	14	0.0873141	5.13038e-05	0.378	11	0.231454	-0.000162168	0.0816
WDFY1	5.01876e+07	3.33646e+07	5.1883e+07	5.14519e+07	5.14247e+07	8.76583e+07	4.27667e+07	6.34413e+07	5.1628e+07	6.12232e+07	2.77696e+07	3.88158e+07	4.24148e+07	8.13443e+07	3.35222e+07	6.74098e+07	1.71538e+07	5.85855e+07	3.26566e+07	4.23365e+07	3.80918e+07	4.2105e+07	6.80554e+07	8.72333e+07	6.24955e+07	6.84763e+07	8.26339e+07	4.02422e+07	3.97067e+07	29	0.156323	4.39022e-05	0.181	13	0.395044	0.000147495	0.0516	10	0.0676032	4.42989e-05	0.349	15	0.188187	2.82476e-05	0.183	11	0.0429356	3.41956e-05	0.459
WBSCR22	5.20837e+06	2.54551e+06	1.25481e+06	1.87534e+06	2.85562e+06	2.07031e+06	1.74392e+06	3.63634e+06	NA	NA	NA	8.00658e+06	5.20527e+06	6.48926e+06	7.74336e+06	8.03959e+06	639887	2.26885e+06	1.05947e+06	2.48961e+06	44531.3	1.06399e+07	477829	6.35349e+06	623230	1.37118e+07	1.4427e+07	24167486	527298	26	0.091198	0.000110504	0.34	12	NA	NA	NA	NA	0.162368	0.000189268	0.172	13	0.0525986	2.09858e-05	0.524	10	0.00112019	-1.4633e-05	0.91
WBSCR17	131551	NA	679087	92502	NA	2.33398e+06	266970	254002	NA	NA	6.4737e+06	408407	NA	NA	NA	NA	1.80712e+06	202942	1.88421e+06	350965	NA	1.49142e+06	NA	1.60097e+06	NA	302580	3.04314e+06	NA	NA	16	NA	NA	NA	NA	NA	NA	NA	NA	0.138473	-0.000188347	0.29	10	NA	NA	NA	NA	0.301594	-0.000263863	0.1
WBSCR16	8.85334e+06	1.64666e+06	1.02148e+07	7.22814e+06	1.14844e+07	1.70894e+06	356213	6.30622e+06	7.94425e+06	2.21666e+06	1.03756e+07	3.31865e+07	1.65366e+07	1.1742e+07	4.06873e+06	1.29951e+07	3.58376e+06	4.39647e+06	6.24839e+06	6.01915e+06	9.61976e+06	5.68891e+06	5.87529e+06	4.9306e+06	4.00882e+06	1.72019e+07	4.96608e+07	9.25595e+06	566791	29	0.00223561	1.44575e-05	0.878	13	0.0256141	5.64944e-05	0.659	10	0.0306595	-7.43649e-05	0.533	15	0.0425418	-2.67585e-05	0.543	11	0.000188243	-5.19131e-06	0.961
WBP5	NA	1.46274e+08	NA	794015	1.34129e+06	2.71832e+06	1.31172e+07	2.73132e+08	NA	3.70715e+07	2.35387e+07	1.17168e+06	NA	8.62515e+06	NA	6.28762e+07	3.40467e+07	3.25162e+06	1.93779e+07	NA	NA	889684	NA	NA	1.17802e+07	2.14646e+06	1.99337e+06	327134	NA	19	NA	NA	NA	NA	NA	NA	NA	NA	NA	NA	NA	NA	NA	NA	NA	NA	NA	NA	NA
WBP4	2.24416e+06	NA	2.39533e+06	3.99838e+06	7.4244e+06	4.7247e+06	1.62671e+06	415136	8.1825e+06	4.89837e+06	490033	6.58113e+06	2.27918e+06	1.81068e+07	1.09101e+07	4.13579e+06	NA	NA	8.71724e+06	4.16377e+06	4.32678e+06	1.57918e+07	7.89808e+06	995818	1.00485e+06	4.0512e+06	2.06294e+06	6.88347e+06	763398	26	0.000116462	-3.88773e-06	0.972	13	NA	NA	NA	NA	0.00141101	-1.34077e-05	0.899	14	0.070942	5.05054e-05	0.429	11	0.110374	0.000131095	0.246
WBP2	102682268	1.57462e+07	1.75599e+08	1.74224e+07	6.9571e+06	2.49498e+07	3.12499e+07	2.13387e+07	1.91724e+07	6.27767e+06	9.12107e+07	1.74404e+07	1.32079e+07	1.17144e+07	3.69683e+07	4.4209e+06	4.49577e+07	2.0635e+07	2.85568e+07	2.31231e+07	6.83593e+07	1.40563e+07	3.80576e+06	2.88518e+07	3.2134e+06	6.62835e+07	9.92016e+07	1.13246e+07	1.54273e+06	29	0.00206625	1.93329e-05	0.883	13	0.0768141	0.00012649	0.438	10	0.000152085	6.37377e-06	0.965	15	0.120579	-5.91519e-05	0.295	11	0.175623	-0.000188475	0.12
WBP1L	1.37338e+06	NA	1.41845e+06	NA	NA	NA	NA	1.20844e+06	NA	NA	1.14888e+07	NA	50596.1	NA	NA	551461	NA	230736	NA	NA	137506	347840	NA	NA	443231	222608	NA	319008	NA	12	NA	NA	NA	NA	NA	NA	NA	NA	NA	NA	NA	NA	NA	NA	NA	NA	NA	NA	NA
WBP11	1.52029e+07	9.29654e+06	9.85494e+06	1.02619e+07	8.21489e+06	1.74609e+07	4.99686e+06	2.14787e+07	3.54986e+06	6.06272e+06	5.66871e+07	1.69419e+07	1.29591e+07	2.98937e+07	1.62013e+07	1.71062e+07	8.98891e+06	7.02787e+06	2.77862e+06	7.20651e+06	1.61025e+07	1.63176e+07	1.16569e+07	8.15224e+06	1.45383e+07	3.92022e+06	2.02585e+07	4.54828e+07	9.64828e+06	29	0.0295576	-4.25534e-05	0.574	13	0.0102521	3.8338e-05	0.781	10	0.0019868	-1.22738e-05	0.875	15	0.0770569	-2.41011e-05	0.409	11	0.135816	9.78022e-05	0.176
WASL	2.74225e+07	1.09723e+06	8.32798e+07	3.24873e+07	3.6977e+07	2.76754e+07	1.90587e+07	4.01742e+07	1.06796e+07	1.93813e+07	1.87929e+07	4.63795e+07	3.09249e+07	19134485	3.66342e+07	1.5448e+07	4.33312e+07	5.06677e+07	1.84936e+07	3.22059e+07	4.86275e+07	3.54602e+07	4.31878e+07	7.61198e+06	1.61623e+07	1.41069e+08	4.30249e+07	6.40944e+06	2.26861e+07	29	0.0965065	-7.26383e-05	0.302	13	0.185533	-0.000146689	0.214	10	0.202015	-0.000119892	0.0928	15	0.255707	-4.53632e-05	0.113	11	0.0228219	-3.73442e-05	0.591
WASF3	9.89825e+06	495828	1.96892e+08	973869	2.29682e+06	5.68899e+06	6.57325e+06	8.08878e+06	8.28329e+06	4.67814e+06	6.34697e+06	7.4146e+06	3.27281e+06	1.22148e+06	491143	116385	7.75824e+06	208667	1.32364e+07	2.43042e+06	4.92876e+06	3.95888e+06	1.18225e+07	3.21307e+06	5.26278e+06	1.56095e+07	5.78278e+06	1.43618e+06	1.33407e+06	29	0.108022	-0.000147314	0.273	13	0.00444824	-2.50731e-05	0.855	10	0.245194	-0.000268595	0.0605	15	8.67457e-07	2.11503e-07	0.998	11	0.163061	-0.000210309	0.136
WASF2	5.1946e+07	9.75501e+07	6.17629e+07	7.82418e+07	9.50359e+07	109247342	6.8302e+07	7.64893e+07	9.74843e+06	1.07318e+08	5.12071e+07	8.76929e+07	2.50444e+07	1.00407e+08	7.17191e+07	9.19372e+07	3.12775e+07	1.1001e+08	8.52914e+07	8.50834e+07	1.03946e+08	6.84269e+07	1.50292e+08	1.55764e+08	8.80844e+07	7.78231e+07	8.51456e+07	1.68222e+08	8.71513e+07	29	0.247556	7.55406e-05	0.0836	13	0.424351	0.000173273	0.0413	10	0.00851061	1.79471e-05	0.744	15	0.337469	4.54929e-05	0.0609	11	0.0329373	3.20079e-05	0.517
WASF1	8.03773e+06	3.25034e+06	2.09032e+08	3.00364e+06	829814	1.29158e+06	993943	2.85839e+06	622374	3.03935e+06	1.51695e+06	2.50236e+06	191758	9.03719e+06	419990	3.25113e+06	506635	NA	391918	2.47062e+06	933305	1.43093e+06	873431	3.03476e+06	2.72391e+06	2.76303e+07	60372	177172	2.54273e+06	28	0.00252542	2.91503e-05	0.87	13	4.50448e-05	5.11929e-06	0.985	10	0.000642317	1.98114e-05	0.929	15	0.123376	9.13428e-05	0.29	11	0.0363877	0.000138525	0.496
WAS	2.02621e+07	9.5333e+07	1.94328e+06	1.44197e+07	4.46549e+07	6.53505e+06	2.69088e+07	2.80319e+06	3.90832e+07	2.66162e+07	1.33191e+06	1.89966e+06	2.29984e+07	3.99496e+07	2.20216e+08	3.26637e+07	2.11259e+06	1.61138e+07	2.4394e+06	1.84937e+07	5.7157e+06	3.20363e+07	8.72966e+06	1.71324e+08	1.23789e+07	5.78066e+06	157909	1.80266e+08	4.42962e+07	29	0.132858	0.000173622	0.221	13	0.0116776	9.494e-05	0.766	10	0.633641	0.000603084	0.000385	15	0.230233	0.000173328	0.135	11	0.0448638	0.000151783	0.449
WARS2	4.71681e+07	5.06017e+06	2.7569e+07	2.57894e+07	3.60689e+07	1.7535e+07	1.47686e+07	2.35215e+07	1.25694e+07	1.27789e+07	102208348	7.35313e+07	3.49444e+07	2.56146e+07	2.28061e+07	1.73317e+07	2.1784e+07	2.01858e+07	2.19158e+07	3.62957e+07	3.23747e+07	4.03097e+07	1.20276e+07	7.77477e+06	2.91878e+07	2.51637e+07	6.99392e+07	9.42822e+06	6.05065e+06	29	0.0406459	-5.20415e-05	0.509	13	0.0367496	-6.57e-05	0.596	10	0.0964639	-9.76385e-05	0.26	15	0.317995	-6.95687e-05	0.0708	11	0.00175864	1.17782e-05	0.882
WARS	6.42932e+08	5.49487e+08	4.12344e+08	6.13937e+08	5.24778e+08	390383802	7.31734e+08	2.84288e+08	4.5026e+08	5.03056e+08	3.3949e+08	4.82585e+08	2.62033e+08	1379670494	6.63429e+08	3.19201e+08	6.14826e+08	2338078701	2.27395e+08	4.08793e+08	4.6427e+08	555333848	4.66545e+08	9.24558e+08	3.47613e+08	2.41549e+08	2421525517	625536956	1018942212	29	0.0992514	5.67034e-05	0.294	13	0.46622	0.000222235	0.0296	10	0.0471797	5.19875e-05	0.437	15	0.0536089	2.54029e-05	0.493	11	0.0410131	4.82948e-05	0.469
WAPL	2.10871e+06	4.12775e+06	3.34192e+06	2.06826e+07	9.38503e+06	7.74787e+06	1.11107e+07	9.50271e+06	7.02536e+06	6.00298e+06	1.18464e+06	3.13799e+06	3.63544e+06	1.35054e+07	1.10824e+07	4.53896e+07	4.05828e+06	7.00118e+06	4.57291e+06	5.41032e+06	1.43496e+06	8.84344e+06	7.13612e+07	9.16534e+06	3.43608e+06	1.20134e+07	4.98269e+06	1.15149e+07	7.52728e+06	29	0.0689525	9.01766e-05	0.386	13	0.00168872	2.06019e-05	0.91	10	0.00989299	3.83512e-05	0.724	15	0.043315	3.69719e-05	0.539	11	0.171718	0.00014415	0.125
WAC	6.49474e+06	9.43675e+06	3.82675e+06	9.98807e+06	1.07469e+07	1.49692e+07	6.54117e+06	1.29577e+07	1.1297e+06	5.95537e+06	3.20291e+06	8.03396e+06	4.56753e+06	2.35806e+07	2.36258e+07	1.93491e+07	621662	1.99364e+07	2.24627e+07	1.04935e+07	4.72911e+06	1.97962e+07	9.35842e+06	8.00359e+06	9.46091e+06	6.69767e+06	1.41472e+07	6.35918e+06	3.51781e+06	29	0.061938	5.43158e-05	0.412	13	0.115622	0.000160262	0.336	10	0.0553402	8.12109e-05	0.399	15	0.0705307	3.03983e-05	0.43	11	0.0444819	7.48463e-05	0.451
VWF	9.88137e+07	8.50671e+07	8.77318e+06	6.50771e+07	6.45638e+07	7.91384e+07	9.06914e+07	3.44668e+07	1.90293e+08	124012942	6.30554e+07	1.23354e+07	1.05591e+07	1.99613e+07	8.11059e+07	5.83612e+07	2.43873e+07	9.81801e+07	4.70294e+07	9.28176e+07	4.25594e+07	4.3007e+07	8.3859e+07	118340894	4.66278e+07	6.91136e+07	1.51976e+07	2.2668e+07	9.56957e+07	29	0.0992609	9.20557e-05	0.294	13	0.100362	0.000110688	0.372	10	0.125701	0.000129462	0.195	15	0.000110969	-1.5466e-06	0.975	11	0.00396228	1.99722e-05	0.824
VWA9	4.86201e+06	4.85252e+06	8.698e+06	9.22082e+06	7.53035e+06	6.23211e+06	3.16902e+06	8.58421e+06	891769	6.96301e+06	2.96029e+06	4.26732e+06	7.12922e+06	1.52495e+07	5.42788e+06	7.56134e+06	9.13242e+06	4.17265e+06	7.149e+06	5.44564e+06	5.29609e+06	9.06806e+06	4.40758e+06	1.2323e+07	4.50091e+06	8.72492e+06	8.22904e+06	8.51146e+06	4.56016e+06	29	0.175418	6.33359e-05	0.154	13	0.116787	6.38213e-05	0.334	10	0.136909	5.55841e-05	0.175	15	0.288263	4.30188e-05	0.0886	11	0.0461474	3.40966e-05	0.442
VWA8	4.46661e+07	8.91861e+06	8.78881e+06	1.65137e+07	2.56133e+07	1.0586e+07	1.42471e+07	5.73917e+06	1.23475e+07	1.54331e+07	9.00425e+07	6.99528e+07	8.26643e+07	4.60521e+06	6.06087e+06	5.93245e+06	3.50652e+07	5.50974e+06	8.1228e+06	10492152	5.41707e+07	2.41176e+07	2.70876e+06	3.62507e+06	8.62173e+06	5.09816e+06	7.48288e+07	1.20868e+07	3.65971e+06	29	0.0246132	-6.47845e-05	0.609	13	0.0578265	-0.000144028	0.503	10	0.0353818	-9.28398e-05	0.502	15	0.325361	-0.000121889	0.0669	11	0.00573592	-3.50305e-05	0.788
VWA5B2	8.54507e+07	787213	798879	58058	1.41983e+06	1.68322e+06	5.02043e+06	756866	1.57794e+06	258989	1.51293e+07	1.13601e+06	NA	739801	NA	4.31321e+06	86123.8	336293	836099	389294	1.20214e+07	1.72771e+06	710820	197243	4.0511e+06	969330	1.48616e+06	1.87059e+06	NA	26	0.378328	-0.000382271	0.044	11	NA	NA	NA	NA	0.0117966	-8.60808e-05	0.737	12	NA	NA	NA	NA	0.0396089	-9.73792e-05	0.535
VWA5A	5.5699e+07	4.27669e+07	4.76802e+07	6.22361e+07	7.76084e+07	4.40916e+07	5.18995e+07	4.61309e+07	2.3535e+07	9.29445e+07	3.47569e+06	2.95435e+07	5.14869e+06	2.37255e+07	2.83089e+07	5.90983e+07	3.13154e+07	7.17894e+07	3.95231e+07	6.76479e+07	5.73738e+07	6.13573e+07	8.29458e+07	2.87893e+07	7.22482e+07	2.17369e+07	1.16631e+07	3.89075e+07	5.57396e+07	29	0.0594375	7.49028e-05	0.422	13	0.00199547	2.15695e-05	0.902	10	0.00905264	3.51978e-05	0.736	15	0.0388761	3.31308e-05	0.561	11	0.0484073	7.16198e-05	0.431
VWA3B	397918	493597	368055	207301	NA	477667	2.61628e+07	8.39431e+06	184059	115242	350866	NA	528228	190758	445423	225391	238148	2.11506e+06	676104	NA	1.42466e+06	212072	NA	4.00417e+06	110948	NA	NA	21489.9	1.08882e+08	23	4.97592e-05	-3.94524e-06	0.985	10	NA	NA	NA	NA	0.00839157	6.33299e-05	0.789	11	NA	NA	NA	NA	0.0902923	-0.000182077	0.369
VWA2	241317	193538	81890.1	NA	3.4672e+06	4.61546e+06	3.85355e+06	5.27109e+06	NA	NA	6.21293e+06	3.98993e+06	NA	606590	124667	2.71798e+06	2.71866e+06	3.81447e+06	2.58617e+06	479801	2.105e+06	1.22192e+06	NA	551049	4.7655e+06	3.09776e+06	1.39386e+06	200833	420486	24	0.0104918	4.94891e-05	0.778	10	NA	NA	NA	NA	0.284569	-0.000278686	0.091	11	NA	NA	NA	NA	0.0226266	8.26895e-05	0.641
VWA1	1.63223e+08	193353697	1.48409e+07	1.47742e+08	1.81874e+08	1.9049e+08	9.47362e+08	1.37488e+08	1.50257e+08	5.63424e+08	2.26753e+08	2.96894e+08	1.62181e+07	5.7394e+07	3.4702e+08	8.73962e+07	5.66247e+07	1.99535e+08	1649788841	7.17091e+08	2.39622e+08	8.52826e+07	6.71396e+08	9.57468e+07	3.32038e+08	9.93539e+07	7.78715e+08	5.13601e+07	3.07078e+08	29	0.00312165	2.3646e-05	0.856	13	0.0620674	0.000155805	0.488	10	0.0603663	-0.00012843	0.377	15	0.0822948	-4.96204e-05	0.392	11	0.0151036	-5.97946e-05	0.663
VTN	1230599605	1176986172	3.83232e+07	1023927528	482463053	4.27526e+08	8.47674e+08	4.75975e+08	4683745249	1106177704	8.50934e+08	636507798	3.96008e+08	4.8044e+08	5.78578e+08	6.80495e+08	6.91243e+08	3142069842	7.72293e+08	6.89839e+08	3.62337e+08	3.77059e+08	8.50669e+08	1111030286	1308240432	1353588343	3.13332e+08	1.54373e+08	1127900805	29	0.0919941	9.10204e-05	0.314	13	0.000171604	-2.94337e-06	0.971	10	0.0491098	7.64907e-05	0.427	15	0.000169486	1.0123e-06	0.97	11	0.0432721	6.48745e-05	0.457
VTI1B	6.07643e+07	2.18034e+07	3.23831e+07	4.06141e+07	1.14639e+07	4.13713e+07	2.86836e+07	3.36477e+07	1.45249e+08	2.06223e+07	2.86062e+07	5.18422e+07	2.49319e+07	3.99578e+07	3.08107e+07	4.84823e+07	6.9588e+07	3.50769e+07	2.99929e+07	3.50916e+07	3.94411e+07	2.62755e+07	2.42046e+07	5.51593e+07	3.67656e+07	3.92118e+07	6.60574e+07	2.62819e+07	3.56631e+07	29	0.306968	5.3979e-05	0.0494	13	0.211068	8.37139e-05	0.182	10	0.0290788	2.56911e-05	0.543	15	0.0167639	7.55527e-06	0.704	11	0.0100784	-1.24056e-05	0.722
VTI1A	8.13721e+06	2.87207e+06	9.26189e+06	2.26914e+06	9.94597e+06	3.03026e+06	1.51842e+07	3.45304e+06	1.30571e+07	4.15479e+06	1.51354e+07	1.98721e+06	2.31176e+06	9.76946e+06	8.90763e+06	2.13836e+06	1.7214e+07	3.74576e+06	2.41759e+06	1.02346e+07	2.69356e+06	1.03421e+07	386742	5.5113e+06	8.50529e+06	1.81224e+07	1.73821e+07	1.20309e+07	2.19871e+06	29	1.2357e-05	1.22078e-06	0.991	13	0.0660693	0.000148353	0.473	10	0.00275922	2.23852e-05	0.853	15	0.00491802	-9.77142e-06	0.838	11	0.0483077	-8.85457e-05	0.431
VTA1	1.0638e+08	8.89871e+07	328700752	8.40019e+07	145126753	5.02478e+07	5.93308e+07	1.42322e+08	8.15465e+07	6.07224e+07	9.0906e+07	3.16678e+07	1.40966e+08	1.76962e+08	5.62857e+07	3.03633e+07	3.42142e+07	2.03612e+08	8.81985e+07	5.95193e+07	6.94757e+07	3.11105e+08	9.68182e+07	1.42533e+08	8.11963e+07	1.15336e+08	6.97631e+07	1.24062e+08	8.66497e+07	29	0.0274316	-3.19836e-05	0.589	13	0.048818	5.64574e-05	0.54	10	0.0172617	2.94331e-05	0.641	15	0.0700676	3.13839e-05	0.432	11	0.0204809	3.46737e-05	0.611
VSTM4	6.16968e+06	NA	1.37646e+06	3.35598e+06	NA	457164	NA	263987	1.84774e+06	1.67427e+06	NA	1.2976e+06	NA	559051	NA	NA	1.40543e+06	NA	2.87681e+06	NA	1.81657e+06	NA	1.77098e+06	2.60063e+06	297348	NA	8.46447e+06	NA	NA	16	NA	NA	NA	NA	NA	NA	NA	NA	0.0547728	5.61758e-05	0.515	10	NA	NA	NA	NA	NA	NA	NA
VSTM2L	3.46682e+07	NA	5.6635e+06	422511	NA	NA	NA	5.21703e+06	NA	1.62379e+06	NA	NA	NA	578866	NA	NA	NA	NA	3.32056e+06	360549	1.10649e+06	96537.2	791418	1.19164e+07	4.07428e+06	NA	NA	NA	NA	13	NA	NA	NA	NA	NA	NA	NA	NA	NA	NA	NA	NA	NA	NA	NA	NA	NA	NA	NA
VSNL1	6.57984e+07	3.04246e+06	3324516357	1.10458e+07	3.20927e+06	6.32377e+06	6.37666e+07	3.10923e+06	3.98382e+06	2.0713e+06	6.53159e+08	4.87609e+06	1.10078e+08	3.9004e+07	2.83452e+06	2.66989e+07	4.43103e+06	1.22555e+08	6.31821e+06	646973	1.72114e+07	5.36805e+06	1.14661e+06	6.41791e+06	9.13662e+06	4.83171e+06	1.378e+06	3.27711e+07	3.96596e+06	29	0.123814	-0.000257213	0.238	13	0.107291	-0.000286409	0.356	10	0.00409362	-5.78015e-05	0.821	15	0.0668475	-7.88588e-05	0.443	11	0.000311076	1.43861e-05	0.95
VSIG4	3.71843e+07	1.37566e+06	1.06427e+06	970703	2.18986e+06	3.98301e+06	6.38423e+06	1.32464e+06	4.05408e+07	1.28141e+07	1.48003e+06	387861	8.42268e+06	1.12043e+07	1.48191e+06	1.95721e+06	91548	2.15709e+07	2.89858e+06	4.0569e+06	1.88054e+06	2.05519e+06	3.32221e+06	2.34619e+06	5.86741e+06	3.54531e+06	1.75432e+06	82058.8	4.61587e+06	29	0.162221	-0.000151674	0.172	13	0.00903075	5.1176e-05	0.794	10	0.0740123	0.000151337	0.327	15	0.000269908	3.49753e-06	0.962	11	0.031559	7.61182e-05	0.526
VSIG2	1.05265e+06	NA	NA	1.08056e+07	NA	NA	NA	567138	NA	2.99194e+06	NA	4.68005e+06	NA	NA	NA	NA	NA	NA	NA	3.56074e+07	649028	NA	NA	NA	1.99227e+08	1.02695e+06	NA	NA	3.94878e+07	10	NA	NA	NA	NA	NA	NA	NA	NA	NA	NA	NA	NA	NA	NA	NA	NA	NA	NA	NA
VSIG10L	NA	4.76709e+06	15793.8	208264	NA	NA	790783	NA	NA	NA	NA	NA	NA	NA	NA	478230	611470	NA	NA	128599	3.46396e+06	NA	NA	1.67014e+06	NA	NA	2.97145e+06	4.536e+06	601961	12	NA	NA	NA	NA	NA	NA	NA	NA	NA	NA	NA	NA	NA	NA	NA	NA	NA	NA	NA
VSIG10	224717	207622	209872	2.53917e+06	2667531	1.04905e+07	4.80179e+06	3.29977e+06	3.04397e+06	2.12282e+06	NA	4.01459e+06	578480	1.90344e+06	NA	NA	NA	637023	1.10639e+06	1.36864e+06	NA	6.90596e+06	6.66692e+07	NA	6.10288e+06	4.38535e+06	2.21494e+06	NA	3.12149e+06	22	0.0442246	0.000141532	0.535	11	NA	NA	NA	NA	0.263987	-0.00047945	0.106	11	NA	NA	NA	NA	0.099692	0.000151279	0.344
VSIG1	24680.3	2.72832e+06	NA	387966	61353.9	5.95245e+06	NA	NA	6.47732e+06	1.60044e+07	1.16015e+07	NA	NA	304555	738577	NA	NA	NA	6.01539e+06	2.79884e+06	NA	109411	NA	3.22072e+06	630739576	5.68141e+08	58996.9	NA	2.16265e+06	18	NA	NA	NA	NA	NA	NA	NA	NA	0.0790262	-0.000283726	0.431	10	NA	NA	NA	NA	0.10299	-0.000262004	0.366
VRK3	711350	279925	244238	4.28217e+06	4.43049e+06	824409	1.69336e+06	2.83054e+06	NA	1.03327e+06	1.23363e+06	1.0511e+06	3.35715e+06	4.41024e+06	2.20237e+06	7.83963e+06	910233	266849	849351	1.18861e+06	268562	3.12086e+06	348837	1.64987e+06	1.11654e+06	9.12964e+06	1.92843e+06	9.97048e+06	447563	28	0.112098	0.000118259	0.263	13	0.0010668	-1.38514e-05	0.929	10	0.0978449	0.000117386	0.256	15	0.000322254	2.14411e-06	0.958	11	0.105405	0.000119523	0.238
VRK2	2.19924e+06	4.56492e+06	349162	2.00753e+06	3.62738e+06	4.21631e+06	3.45081e+06	2.96588e+06	2.62381e+06	1.93297e+06	2.77617e+06	763518	8.20201e+06	4.9973e+06	2.30717e+06	963564	4.09138e+06	4.83211e+06	2.53377e+06	2.64639e+06	1.84931e+06	1.36854e+06	2.93367e+06	4.68393e+06	1.62782e+06	1.84087e+06	2.94497e+06	17700004	2.91059e+06	29	0.000215767	-3.83589e-06	0.962	13	0.00219209	-1.08021e-05	0.898	10	0.0823144	8.19759e-05	0.3	15	0.0234668	1.82744e-05	0.653	11	0.0126533	3.14036e-05	0.69
VRK1	4.26294e+06	2.16219e+07	2.72285e+06	1.27428e+07	3.08419e+07	1.64056e+07	1.16529e+07	3.01828e+07	4.5017e+06	1.84533e+06	1.94875e+06	1.82114e+07	1.41588e+06	4.68672e+07	3.47601e+07	1.2468e+07	7.33487e+06	1.87836e+07	9.29937e+06	1.80665e+07	3.14451e+06	3.72747e+07	1.2675e+07	1.50006e+07	7.92847e+06	1.51864e+08	1.96914e+06	5.1793e+07	2.81081e+07	29	0.0924724	0.00013107	0.312	13	0.00630611	5.15095e-05	0.827	10	0.021219	7.51386e-05	0.604	15	0.335026	0.000123338	0.0621	11	0.0777939	0.000135411	0.314
VPS9D1	NA	NA	6.01493e+06	NA	54070.2	NA	511829	1.20865e+06	NA	NA	48261.2	476206	89640.1	959761	NA	NA	4.29732e+06	NA	1.05356e+06	255187	76674.1	319585	NA	NA	NA	210606	1.33104e+06	116505	269741	17	NA	NA	NA	NA	NA	NA	NA	NA	NA	NA	NA	NA	NA	NA	NA	NA	0.0336693	-0.000110977	0.589
VPS8	7.03131e+06	2.32166e+06	1.23222e+07	3.24705e+06	3.82634e+06	6.66768e+06	4.78945e+06	4.01208e+06	6887778	5.35422e+06	5.57811e+06	1.35275e+06	2.30132e+06	4.08495e+06	3.13399e+06	5.15231e+06	1.8707e+06	9.00136e+06	8.15935e+06	4.15281e+06	4.50487e+06	2.65007e+06	5.73394e+06	5.30414e+06	3.57088e+06	3.31219e+06	6.60749e+06	4.38231e+06	4.54769e+06	29	0.0576611	-4.47713e-05	0.429	13	0.230837	0.000107446	0.16	10	0.0127769	-2.59126e-05	0.688	15	0.0457585	-1.81213e-05	0.528	11	0.0620014	-5.22583e-05	0.371
VPS72	8.53673e+06	1.02111e+07	1.08957e+07	1.00069e+07	1.19028e+06	1.30057e+07	3.78658e+06	2.92059e+07	1.39424e+07	3.21856e+06	2.86653e+07	7.83134e+06	NA	2.3493e+07	5.68626e+06	8.50042e+06	NA	1.13281e+07	2.74303e+07	3.33081e+06	358021	6.4451e+06	1.21083e+07	6.58742e+06	1.39952e+06	NA	1.82364e+07	1.3612e+07	1.13544e+06	26	0.0110592	-2.90832e-05	0.758	11	NA	NA	NA	NA	0.122515	-0.00011199	0.265	12	0.0709833	-2.44801e-05	0.457	10	0.0139424	3.45886e-05	0.715
VPS54	479941	1.57598e+06	324223	1.0156e+06	1.87584e+06	603417	395610	1.17946e+06	1.80916e+06	5.66941e+06	NA	1.08543e+06	1.52977e+06	1.93484e+06	882565	3.98635e+06	214877	1.48111e+06	798122	1.90389e+06	4.22449e+06	429286	146930	739949	5.21902e+06	615336	958406	453503	3.92938e+06	28	2.80431e-05	1.43556e-06	0.987	12	NA	NA	NA	NA	0.0334182	7.09754e-05	0.532	14	4.83691e-05	-7.70787e-07	0.985	10	0.0274817	4.9964e-05	0.571
VPS53	9.00939e+06	5.32264e+06	2.31152e+07	6.68518e+06	1.99951e+07	2.38035e+07	9.84547e+06	8.69195e+06	6.08169e+06	7.70516e+06	5.13607e+06	9.21908e+06	1.07035e+07	2.54199e+07	5.95492e+06	3.99713e+06	1.18538e+07	1.41818e+07	9.31967e+06	9.31527e+06	2.50088e+07	5.09676e+06	8.77464e+06	6.72043e+06	1.20087e+07	1.96728e+07	1.41335e+07	1.31896e+07	2.12543e+07	29	0.156422	-7.14401e-05	0.181	13	0.0134193	-2.29446e-05	0.75	10	0.146383	-6.9148e-05	0.159	15	0.0599175	2.1763e-05	0.468	11	0.00044715	-4.19221e-06	0.94
VPS52	1.29129e+07	2.18499e+07	2.92142e+07	1.29252e+07	1.68179e+07	1.6413e+07	1.30742e+07	1.28127e+07	9.14317e+06	1.65411e+07	1.46278e+07	1.5976e+07	1.41025e+07	7.98812e+06	1.45026e+07	8.87342e+06	1.35767e+06	2.10768e+07	1.12534e+07	1.59263e+07	9.00544e+07	1.08181e+07	1.25672e+07	1.71834e+07	1.32578e+07	2.45375e+07	2.02235e+07	4.15799e+07	9.68043e+06	29	0.0141715	1.35082e-05	0.698	13	0.143547	0.000136535	0.28	10	0.0125227	3.00769e-05	0.691	15	0.019128	-6.40437e-06	0.685	11	0.0345262	-4.69514e-05	0.507
VPS51	1.84675e+07	5.63993e+06	3.70239e+07	9.22667e+06	1.31398e+07	1.39287e+07	11792270	7.63621e+06	1.70262e+07	8.50926e+06	1.22638e+07	7.74172e+06	9.37425e+06	1.69632e+07	8.01523e+06	3.56331e+06	1.57295e+07	1.2339e+07	8.95665e+06	1.26575e+07	1.52073e+07	8.83544e+06	4.42173e+07	1.58904e+07	9.5538e+06	1.09854e+07	1.50552e+07	1.34255e+07	6.71053e+06	29	0.0299606	-3.22909e-05	0.572	13	0.0388854	4.338e-05	0.585	10	0.0345148	-4.02008e-05	0.507	15	0.0319641	1.42761e-05	0.599	11	1.17974e-05	6.82776e-07	0.99
VPS50	1.13394e+07	5.50069e+06	2.72999e+07	1.21709e+07	1.63702e+07	9.21844e+06	1.26928e+07	1.26006e+07	1.0768e+07	6.64802e+06	8.79632e+06	1.21523e+07	8.30716e+06	1.11588e+07	3.44644e+07	4.78855e+06	6.01431e+06	1.41148e+07	9.72509e+06	1.03142e+07	2.75013e+07	1.30005e+07	6.84413e+06	1.32256e+07	1.54403e+07	1.67626e+07	9.57657e+06	6.94084e+06	1.05207e+07	29	0.0439103	2.30086e-05	0.492	13	0.148619	5.52517e-05	0.271	10	0.133065	6.95035e-05	0.181	15	0.0345083	1.46821e-05	0.584	11	0.0544469	-3.93709e-05	0.403
VPS4B	7.34953e+07	1.87731e+08	1.07327e+08	163285598	1.71216e+08	1.89206e+08	1.36005e+08	1.26034e+08	103275152	1.66716e+08	5.94027e+07	1.09206e+08	8.4175e+07	1.26192e+08	1.09506e+08	4.78247e+07	6.45404e+07	1.45782e+08	1.87134e+08	1.56053e+08	9.8089e+07	1.10833e+08	221377488	144710962	1.65276e+08	6.78339e+07	1.24973e+08	2.01589e+08	1.63857e+08	29	0.0611385	3.22978e-05	0.415	13	0.0597562	5.18139e-05	0.496	10	0.000461396	3.50911e-06	0.939	15	0.133957	2.33379e-05	0.268	11	0.0458458	3.02264e-05	0.444
VPS4A	5.88652e+07	5.1082e+07	1.14085e+08	3.18325e+07	1.09553e+08	7.73993e+07	4.84916e+07	5.47435e+07	5.91587e+07	6.46849e+07	6.88741e+07	1.09939e+08	3.31154e+07	6.99012e+07	6.24796e+07	7.67689e+07	1.04858e+08	3.01929e+07	7.93704e+07	5.46009e+07	9.23086e+07	9.37801e+07	7.49442e+07	3.68509e+07	4.9841e+07	1.08074e+08	5.08923e+07	6.22249e+07	5.45645e+07	29	0.124088	-5.02106e-05	0.238	13	0.0361995	-4.05807e-05	0.599	10	0.345649	-9.73071e-05	0.0212	15	0.022691	1.03689e-05	0.658	11	0.0339114	-2.89024e-05	0.511
VPS45	5.15592e+07	5.11547e+06	9.54532e+07	1.07815e+07	32259849	4.19884e+07	2.54915e+07	1.27274e+07	4.34917e+07	1.93519e+07	4.15499e+07	2.47679e+07	7.52888e+07	2.38401e+07	2.61152e+07	4.48017e+07	1.81375e+07	7.33398e+07	4.67017e+07	1.89e+07	5.36898e+07	1.98826e+07	3.04651e+07	2.30773e+07	3.06303e+07	4.08556e+07	4.15386e+07	1.8655e+07	1.70969e+07	29	0.361499	-0.000117714	0.0297	13	0.011294	-2.71547e-05	0.77	10	0.0359075	-4.34575e-05	0.499	15	0.058852	-2.1914e-05	0.472	11	0.31241	-0.000116332	0.0303
VPS41	9.27165e+06	8.12732e+06	1.44565e+07	3.43232e+06	7.76715e+06	4.99462e+06	7.3171e+06	4.03294e+06	4.65104e+07	1.02179e+07	9.11741e+06	2.40886e+06	5.2263e+06	8.99992e+06	3.52364e+06	4.14139e+06	1.98034e+06	5.55318e+06	1.16863e+07	5.7821e+06	8.70198e+06	4.37621e+06	7.18032e+06	1.48859e+07	6.53304e+06	9.05679e+06	1.26372e+07	9.30538e+06	4.61088e+06	29	0.0107609	-1.85978e-05	0.736	13	0.42085	0.000188041	0.0424	10	0.000218485	3.769e-06	0.958	15	0.0342781	1.86127e-05	0.586	11	0.064029	-5.95316e-05	0.363
VPS39	1.95196e+07	1.16442e+07	1.51446e+07	1.00733e+07	1.29661e+07	9.37414e+06	7.15315e+06	1.3829e+07	1.09604e+07	1.70746e+07	7.45283e+06	7.35442e+06	4.83708e+06	1.33329e+07	1.3055e+07	2.04276e+07	2.13234e+06	1.39944e+07	6.83193e+06	1.4642e+07	1.20353e+07	1.23585e+07	6.35573e+06	1.51825e+07	7.90529e+06	1.94771e+07	2.09891e+07	9.09941e+06	1.46422e+07	29	0.0502805	3.28287e-05	0.461	13	0.435801	0.000207832	0.0378	10	0.0796152	7.0244e-05	0.308	15	0.00362291	4.76653e-06	0.86	11	0.000783995	-6.11746e-06	0.921
VPS37C	6.13371e+06	1.98739e+07	3.83469e+07	2.82174e+07	4.74643e+07	4.13321e+07	3.60871e+07	2.87289e+07	2.29128e+07	3.93977e+07	5.15526e+07	1.42739e+07	2.6755e+06	2.82069e+07	6.94663e+06	4.55015e+07	3.42906e+07	3.55852e+07	5.07523e+07	5.20412e+07	3.52343e+07	4.85925e+07	3.75303e+07	2.81149e+06	3.92595e+07	7.65132e+07	9.28206e+06	1.43191e+07	1.11086e+07	29	0.042666	-7.43411e-05	0.498	13	0.149749	-0.000214345	0.269	10	0.529573	-0.000307358	0.0021	15	0.0656965	-4.76299e-05	0.447	11	0.0702808	0.000101571	0.34
VPS37B	8.06838e+06	1.00044e+07	2.2363e+07	2.7659e+07	1.16282e+07	9.49831e+06	1.32573e+07	1.56136e+07	9.77858e+06	1.46108e+07	7.24445e+06	3.82669e+06	4.72201e+06	1.79902e+07	2.92781e+07	2.31619e+07	2.01282e+06	1.29091e+07	4.72895e+06	2.18408e+07	1.82032e+07	2.34772e+07	1.08509e+07	2.22048e+07	2.14134e+07	3.88791e+07	7.30317e+06	2.37623e+07	7.06417e+06	29	0.18322	0.000106183	0.145	13	0.121575	0.00014954	0.323	10	0.16685	0.000137349	0.131	15	0.0354284	2.38763e-05	0.579	11	0.0491646	7.15515e-05	0.427
VPS37A	2.34856e+07	6.36717e+06	1.7823e+07	1.12533e+07	3.5063e+07	1.77245e+07	1.33465e+07	9.97054e+06	7.61313e+06	1.51455e+07	1.97178e+07	6.85801e+06	1.51074e+07	1.82752e+07	1.33414e+07	1.36195e+07	7.83308e+06	3.94793e+07	1.72781e+07	1.80965e+07	1.16907e+07	7.41093e+06	3.32008e+07	1.86664e+07	1.33564e+07	5.06372e+07	1.18101e+07	9.37055e+06	1.44828e+07	29	0.0617832	-4.30157e-05	0.413	13	0.000345588	5.04297e-06	0.959	10	0.00125756	-6.98236e-06	0.9	15	0.00105719	-2.13205e-06	0.924	11	0.0105501	-1.98409e-05	0.716
VPS36	4.48812e+07	2.78096e+07	3.10141e+07	8.34573e+07	8.50625e+07	5.90672e+07	4.63083e+07	5.84577e+07	2.29218e+07	36191745	4.02552e+07	8.33667e+07	6.24503e+07	4.14258e+07	2.67814e+07	2.90213e+07	7.45694e+07	4.531e+07	3.39106e+07	6.40816e+07	6.10857e+07	1.02045e+08	4.79709e+07	3.96107e+07	3.97601e+07	5.37925e+06	4.92736e+07	5.05078e+07	3.28168e+07	29	0.0306471	4.07313e-05	0.567	13	0.00593057	-2.84685e-05	0.833	10	0.00138611	9.55214e-06	0.895	15	0.0019501	-3.2422e-06	0.897	11	0.137072	9.3774e-05	0.174
VPS35	1.97035e+08	106506090	330825408	1.65167e+08	156843848	2.27767e+08	1.62472e+08	1.56657e+08	2.91431e+08	1.22624e+08	1.47582e+08	2.48531e+08	1.94987e+08	2.19815e+08	1.52362e+08	1.93483e+08	1.13577e+08	2.54247e+08	1.74926e+08	1.80421e+08	2.70719e+08	1.79028e+08	195416334	1.79064e+08	2.14264e+08	1.75816e+08	3.07712e+08	1.4173e+08	1.62807e+08	29	0.0257433	-1.07632e-05	0.601	13	0.217919	5.25247e-05	0.174	10	0.0258473	-1.85027e-05	0.567	15	0.0127389	4.0685e-06	0.741	11	0.00655683	-8.10334e-06	0.774
VPS33B	2.60378e+07	8.66147e+06	5.87258e+07	1.78906e+07	3.05817e+07	2.37611e+07	1.57918e+07	2.4651e+07	1.23222e+07	3.19978e+07	1.23009e+07	1.17314e+07	1.09745e+08	1.94202e+07	1.29481e+07	1.85747e+07	1.49648e+07	3.09323e+07	3.89246e+07	2.32753e+07	2.83751e+07	3.88389e+07	3.07753e+07	2.48604e+07	2.2893e+07	4.65342e+07	2.18359e+07	1.29252e+07	2.20822e+07	29	0.134846	-7.37915e-05	0.217	13	0.0635724	-7.27505e-05	0.482	10	1.18901e-05	-8.40745e-07	0.99	15	0.00077208	2.9644e-06	0.935	11	0.0571177	-5.5052e-05	0.391
VPS33A	3.91386e+07	3.96202e+07	5.11565e+07	2.32269e+07	2.14597e+07	2.39199e+07	3.09354e+07	1.93735e+07	2.74479e+07	3.63065e+07	2.44252e+07	8.6045e+07	8.59226e+06	3.48519e+07	2.09434e+07	3.21277e+07	1.69894e+07	2.85891e+07	2.99288e+07	1.89712e+07	1.38956e+07	1.99662e+07	1.87954e+07	2.73062e+07	2.04826e+07	1.66154e+07	3.5305e+07	2.78023e+07	4.35729e+07	29	0.0142102	2.19793e-05	0.698	13	0.411453	0.000114519	0.0456	10	0.023701	-3.30912e-05	0.584	15	0.0469926	2.03745e-05	0.522	11	0.000779404	5.52235e-06	0.921
VPS29	6.81145e+08	497575028	5.68926e+08	3.86497e+08	5.67756e+08	3.78497e+08	6.68759e+08	5.00512e+08	8.83759e+08	5.59121e+08	4.89979e+08	4.37141e+08	3.04413e+08	5.42362e+08	3.91474e+08	2.18823e+08	5.64164e+08	8.7776e+08	6.64062e+08	4.22639e+08	1073377024	4.79604e+08	4.44597e+08	6.27969e+08	4.08725e+08	5.58713e+08	6.90574e+08	337469990	5.85582e+08	29	0.0017807	3.09828e-06	0.891	13	0.393393	7.24726e-05	0.0523	10	0.0201308	-1.32097e-05	0.614	15	0.0402808	1.17952e-05	0.554	11	0.0954844	-2.52557e-05	0.262
VPS28	5.15049e+07	4.62862e+07	1.27462e+08	3.42865e+07	4.47242e+07	8.4632e+07	9.05162e+07	5.45947e+07	1.83459e+07	5.40476e+07	5.5162e+07	1.42726e+08	3.18668e+07	8.37669e+07	3.19117e+07	5.52839e+07	3.10893e+07	1.33124e+08	4.84188e+07	4.08427e+07	6.587e+07	5.34954e+07	156197348	8.85425e+07	7.10338e+07	3.56988e+07	5.75431e+07	8.98632e+07	7.26261e+07	29	0.000108236	-1.79721e-06	0.973	13	0.257607	0.000116555	0.134	10	0.0582288	-5.21243e-05	0.386	15	0.409704	4.95705e-05	0.0339	11	0.0107738	2.10482e-05	0.713
VPS26B	1.1263e+08	6.98914e+07	1.34487e+08	2.90695e+07	6.07706e+07	6.47429e+07	4.75433e+07	4.85846e+07	1.03006e+08	7.01518e+07	3.43603e+07	35372880	8.61004e+07	3.95865e+07	3.9135e+07	5.14331e+07	3.42682e+07	7.22835e+07	2.71468e+07	4.15637e+07	6.21645e+07	6.48108e+07	6.8515e+07	7.25837e+07	6.11104e+07	1.78759e+08	7.12606e+07	4.42096e+07	5.09311e+07	29	0.0414923	-3.93731e-05	0.504	13	0.0579926	6.43075e-05	0.503	10	0.0132908	2.61155e-05	0.682	15	0.00494868	5.17078e-06	0.837	11	0.121547	-7.04445e-05	0.203
VPS26A	2.93527e+08	8.0167e+07	1.09506e+08	1.34042e+08	2.24895e+08	1.56287e+08	1.23918e+08	1.11064e+08	3.09622e+08	1.90376e+08	1.12633e+08	1.04351e+08	8.05687e+07	1.55249e+08	1.54292e+08	2.49839e+08	8.95727e+07	2.81206e+08	2.49373e+08	2.18101e+08	3.5551e+08	1.19516e+08	1.76497e+08	173143364	1.36596e+08	3.68593e+08	2.69268e+08	1.0685e+08	1.39014e+08	29	0.00627176	1.11527e-05	0.797	13	0.167236	9.17545e-05	0.241	10	0.00108444	5.82128e-06	0.907	15	0.0130367	-7.96096e-06	0.738	11	0.038984	-3.00752e-05	0.481
VPS25	8.45503e+07	1.58398e+07	1.01189e+08	8.06683e+07	1.66691e+08	1.68142e+08	4.8377e+07	1.85544e+08	7.10163e+07	6.78628e+07	7.39434e+07	1.40182e+08	1.4589e+08	1.16992e+08	5.13951e+07	6.6101e+07	1.29402e+08	1.8306e+08	9.18145e+07	7.36286e+07	2.09609e+08	1.1839e+08	1.64213e+08	3.11621e+07	7.77012e+07	7.21357e+06	1.13063e+08	5.09632e+07	7.77477e+07	29	0.101453	-8.45268e-05	0.289	13	0.0699358	-0.000112705	0.46	10	0.0814841	-8.6431e-05	0.302	15	0.0684983	-2.04984e-05	0.437	11	0.0626662	7.1652e-05	0.368
VPS18	2.62559e+07	1.84451e+07	4.32492e+07	2.25965e+07	2.64218e+07	2.01876e+07	1.33457e+07	1.55983e+07	1.64565e+07	3.34051e+07	1.53986e+07	2.61019e+07	9.7186e+06	2.18075e+07	4.28934e+07	4.35911e+07	2.07902e+07	2.25625e+07	1.59806e+07	9.41858e+06	7.56243e+07	2.0365e+07	3.07327e+07	3.42116e+07	2.61007e+07	1.64955e+07	4.15649e+07	1.36008e+07	2.03974e+07	29	0.126596	4.43116e-05	0.233	13	0.55895	0.000145668	0.0129	10	0.0442234	3.56809e-05	0.452	15	0.0186943	1.06537e-05	0.689	11	0.0352501	-2.90934e-05	0.503
VPS16	5.46621e+07	2.18883e+07	7.18919e+07	2.20473e+07	3.87206e+07	4.74545e+07	3.9858e+07	3.22905e+07	3.25284e+07	4.42732e+07	2.77312e+07	1.99561e+07	2.79769e+07	2.95927e+07	4.22905e+07	3.19226e+07	2.64899e+07	3.96764e+07	4.99222e+07	3.82474e+07	2.34147e+07	4.05947e+07	4.83762e+07	5.69054e+07	3.11791e+07	1.07124e+08	4.77848e+07	1.81119e+07	4.82899e+07	29	0.0182218	-2.09753e-05	0.66	13	0.184411	9.11962e-05	0.216	10	0.00206107	8.09045e-06	0.872	15	0.03727	1.14824e-05	0.57	11	0.265413	-8.54647e-05	0.0494
VPS13D	4.08689e+06	924123	3.05089e+07	3.62172e+06	3.2449e+06	1.72397e+06	1.72768e+06	5.72404e+06	860803	1.24059e+06	7.2079e+06	2.49202e+06	4.60626e+06	4.27234e+06	1.12785e+06	8.92288e+06	2.88856e+06	2.30208e+06	2.0577e+06	1.62398e+06	4.3607e+06	4.22449e+06	2.26418e+06	1.43379e+06	3.59072e+06	3.19026e+06	2.37456e+07	2.08607e+06	1.51737e+06	29	0.133416	-9.21396e-05	0.22	13	0.0102548	3.57657e-05	0.781	10	0.162733	-0.000153947	0.136	15	0.272495	-7.35001e-05	0.0995	11	0.00434095	-2.23581e-05	0.816
VPS13C	4.30966e+07	2.99661e+07	2.78296e+07	2.49159e+07	3.17049e+07	3.91749e+07	3.82711e+07	2.22469e+07	5.02866e+07	3.37057e+07	1.62156e+07	1.89656e+07	1.42432e+07	2.69521e+07	4.98915e+07	3.14944e+07	3.34264e+07	1.70429e+07	3.00966e+07	7.07458e+07	5.06573e+07	2.51866e+07	2.54396e+07	5.40239e+07	3.02521e+07	2.14882e+07	4.95046e+07	3.11705e+07	3.50368e+07	29	0.162841	4.76187e-05	0.172	13	0.606806	0.000150106	0.00792	10	0.218977	7.46975e-05	0.0786	15	0.0441668	1.65415e-05	0.535	11	0.10838	-4.7013e-05	0.231
VPS13B	326345	634292	270144	331574	339972	324492	357311	420568	256326	179407	537680	66812.1	2.61885e+06	673544	139920	211566	749737	251941	523626	73496	407056	256748	199294	82517.7	298367	347798	153450	165024	279114	29	0.34895	-0.000173557	0.0335	13	0.711287	-0.000361974	0.00217	10	0.0446007	-7.47707e-05	0.45	15	0.107596	-5.6952e-05	0.325	11	0.021871	4.94897e-05	0.599
VPS13A	1.54923e+07	8.80653e+06	1.8283e+07	5.26743e+06	6.51976e+06	5.98706e+06	2.31641e+06	8.03777e+06	8.5333e+06	3.4609e+06	2.35594e+07	1.15245e+07	1.5448e+07	5.4749e+06	2.43584e+06	1.34768e+06	5.1425e+06	1.20817e+06	4.32496e+06	3.96874e+06	8.60505e+06	8.26475e+06	5.17362e+06	6.44178e+06	7.65164e+06	4.9582e+07	8.06767e+06	975627	2.79308e+06	29	0.033255	-4.70902e-05	0.551	13	0.0126598	-4.03831e-05	0.757	10	0.0445421	-7.07512e-05	0.45	15	0.0232608	-2.13953e-05	0.654	11	0.0165118	-3.80097e-05	0.648
VPS11	3.97526e+07	4.98012e+07	5.94904e+07	4.50003e+07	2.21219e+07	3.03651e+07	4.19275e+07	3.03812e+07	3.86808e+07	3.19965e+07	6.77469e+07	2.61871e+07	1.18794e+07	3.5237e+07	3.08553e+07	1.83282e+07	12646199	4.69803e+07	3.22109e+07	3.85894e+07	3.27053e+07	2.1159e+07	6.08546e+07	5.36079e+07	6.4878e+07	1.96537e+07	5.79303e+07	2.86487e+07	3.7944e+07	29	0.0300861	2.83889e-05	0.571	13	0.297172	0.000163202	0.103	10	0.00462418	-1.44894e-05	0.81	15	0.00651051	-7.22418e-06	0.814	11	0.0072289	1.72045e-05	0.763
VPREB3	NA	7.75908e+07	NA	NA	NA	NA	NA	NA	NA	NA	NA	NA	3.45683e+06	NA	1.84966e+07	348231	NA	932450	NA	NA	405306	NA	457238	9.42301e+06	NA	NA	NA	8.30399e+06	2.29266e+06	10	NA	NA	NA	NA	NA	NA	NA	NA	NA	NA	NA	NA	NA	NA	NA	NA	NA	NA	NA
VPRBP	4.55343e+06	5.84224e+06	4.5754e+06	3.31559e+06	9.09336e+06	5.06067e+06	3.6568e+06	1.13608e+07	1.72741e+06	1.4168e+06	1.25215e+06	3.91799e+06	7.48889e+06	1.89702e+07	8.85201e+06	4.07782e+06	1.57441e+07	2.16919e+07	8.17823e+06	3.39929e+06	2.85983e+06	5.61317e+06	4.86476e+06	3.94358e+06	4.13546e+06	2.81763e+07	1.43133e+07	8.31672e+06	3.77279e+06	29	0.0159234	-3.16288e-05	0.681	13	0.00436492	-2.65565e-05	0.856	10	0.00363003	-1.97266e-05	0.831	15	0.0699214	3.3084e-05	0.432	11	0.013503	-3.37632e-05	0.68
VNN2	567812	3.01422e+06	129215	NA	672850	NA	1.17198e+06	119538	6.45982e+06	1.11785e+06	1.10933e+06	NA	145572	2.78459e+06	1.08261e+06	873638	1.75897e+06	390108	133628	349569	32063.4	1.18338e+06	431316	1.91137e+07	258541	155109	531567	1.32188e+06	16100793	26	0.276037	0.000343314	0.097	11	NA	NA	NA	NA	0.180704	0.000258347	0.148	13	NA	NA	NA	NA	0.0768521	0.000191996	0.359
VNN1	366819	8.99963e+06	211883	405009	2.70102e+06	3.2029e+06	94306.3	NA	499123	4.48458e+06	277513	3.21715e+06	5.32397e+06	202477	115296	NA	4.6294e+06	NA	308671	NA	NA	2.87046e+07	1.67022e+06	214668	193386	395296	1.36114e+06	698114	1.0342e+06	24	0.0220424	-7.25195e-05	0.628	13	0.0720501	-0.000196111	0.453	10	0.100298	-0.000159028	0.25	15	0.00118678	-9.74001e-06	0.925	10	0.00522957	4.09325e-05	0.798
VMP1	2.81841e+07	7.28024e+07	6.59868e+06	3.53023e+07	677485	6.07566e+06	9.11612e+06	2.2322e+07	1.86857e+07	1.00353e+07	226887	2.33744e+07	1.54769e+07	4.03009e+07	305959	1.20221e+07	3.7569e+06	7.77411e+06	NA	1.43313e+07	1.10531e+07	9.76632e+07	9.43869e+06	1.57537e+07	4.09968e+06	1.86596e+07	1.10582e+07	3.6522e+06	4.54907e+07	28	0.0581252	0.000113218	0.45	12	NA	NA	NA	NA	0.00627095	4.91339e-05	0.788	14	0.0990895	0.00010211	0.346	11	0.179982	0.00026841	0.131
VMAC	1.26346e+06	NA	1.68228e+06	NA	167943	4.04261e+06	5.79549e+06	3.40535e+06	549239	514240	2.96316e+06	4.08975e+06	3.59279e+06	4.52998e+06	4.74634e+06	3.04598e+06	NA	448580	1.18915e+07	1.88399e+06	4.87058e+07	571654	8.77871e+06	639405	3.8757e+06	2.71947e+07	1.27071e+06	1.15583e+07	2.88925e+06	26	0.13166	-0.000149381	0.246	12	NA	NA	NA	NA	0.180764	-0.000178592	0.148	13	0.038664	-2.71757e-05	0.586	10	6.86402e-06	-1.17934e-06	0.993
VMA21	NA	1.71968e+07	2.09889e+08	3.17713e+07	2.58489e+07	3.95941e+07	2.50775e+07	6.76808e+07	5.47144e+07	3.93749e+07	6.24888e+07	NA	NA	7.86181e+07	7.2047e+07	2.86856e+07	9.03675e+07	3.23975e+07	1.80202e+07	2.43565e+07	2.92725e+07	6.25936e+06	NA	7.71081e+07	2.71779e+07	2.28914e+08	1.68887e+07	3.80904e+07	2.07408e+07	25	NA	NA	NA	NA	NA	NA	NA	NA	0.015081	4.07352e-05	0.719	11	NA	NA	NA	NA	0.0271305	-5.78411e-05	0.609
VLDLR	2.70165e+06	1.20289e+06	1.26428e+06	724435	72692.7	103455	952140	363837	3.77852e+06	945292	6.22329e+07	539549	63527.8	2.36469e+06	20557.4	1.07352e+06	1.95734e+06	3.96917e+06	1.04145e+06	266593	148756	101599	NA	1.19453e+06	351822	1.35844e+06	664820	NA	2.52009e+06	27	0.014034	-6.38582e-05	0.714	12	NA	NA	NA	NA	0.214611	-0.000328134	0.0953	14	0.013914	-4.23903e-05	0.73	11	0.0281486	0.000112509	0.566
VKORC1L1	2.18347e+07	2.85451e+07	1.04518e+07	8.77088e+07	2.44605e+07	2.17045e+07	1.35528e+07	2.54663e+07	3.21503e+08	2.6328e+07	8.27233e+07	2.73119e+06	1.29599e+07	6.49533e+06	2.23121e+07	7.04562e+07	4.96643e+07	2.20087e+07	3.41632e+07	2.13857e+08	3.84267e+07	5.36794e+06	1.51362e+07	5.79898e+06	3.35079e+07	2.84088e+07	9.00141e+06	8.08079e+06	1.18447e+07	29	0.00609604	-2.60495e-05	0.8	13	0.364356	-0.000280744	0.0646	10	0.029092	-6.29589e-05	0.543	15	0.501427	-0.000143178	0.0147	11	0.00210066	1.69589e-05	0.871
VIT	989855	NA	NA	186968	NA	NA	569755	539663	801809	42805.2	725055	NA	2.35878e+06	392766	5.43567e+06	1.20423e+07	NA	2.96676e+06	4.76351e+07	2.2097e+06	216930	138798	1.40809e+06	NA	685603	5.72488e+06	2.08842e+06	372126	511584	22	0.129825	-0.000256955	0.306	10	NA	NA	NA	NA	0.0194186	-0.000116015	0.683	11	NA	NA	NA	NA	0.560087	-0.000414873	0.00806
VIPR1	NA	1.17005e+06	NA	231029	2.3816e+06	NA	NA	NA	NA	NA	707873	676825	2.32686e+06	NA	1.66651e+06	39797.8	NA	NA	1.53974e+06	932504	40753.9	656060	NA	NA	196056	NA	NA	NA	NA	13	NA	NA	NA	NA	NA	NA	NA	NA	NA	NA	NA	NA	NA	NA	NA	NA	NA	NA	NA
VIPAS39	1.43367e+07	4.81395e+06	1.80562e+07	5.97531e+06	9.44052e+06	7.40619e+06	9.05003e+06	5.3081e+06	7.47682e+06	1.37278e+07	7.31391e+06	1.41745e+07	1.01903e+07	3.19152e+06	6.13485e+06	3.02481e+06	2.51674e+07	1.71861e+07	1.72282e+07	9.08073e+06	1.45858e+07	1.76079e+07	1.63171e+07	8.24018e+06	1.10516e+07	2.31394e+07	1.20712e+07	8.29875e+06	1.83318e+07	29	0.0807888	-5.162e-05	0.347	13	0.0436833	-4.66101e-05	0.562	10	0.288862	-9.54415e-05	0.0388	15	0.0075976	-8.6139e-06	0.799	11	0.279332	-0.000112034	0.0428
VIP	5.15722e+06	1.23996e+07	6.91928e+07	1.4001e+07	2.1903e+07	980273	1.85396e+07	NA	1.11263e+06	2.41928e+06	NA	NA	NA	717302	1.26078e+07	NA	6.49786e+06	NA	3.64771e+07	3.32969e+07	895102	6.32205e+06	NA	NA	3.14202e+07	NA	1.21084e+06	NA	860594	19	NA	NA	NA	NA	NA	NA	NA	NA	NA	NA	NA	NA	NA	NA	NA	NA	NA	NA	NA
VIMP	1.8142e+07	9.41832e+06	4.0311e+06	2.85524e+07	3.1604e+06	8.12036e+06	7.88195e+06	2.99017e+07	4.23522e+06	4.26839e+06	7.55885e+06	4.31743e+06	4.08716e+06	4.86278e+07	6.15395e+06	1.86445e+06	6.29386e+07	3.83753e+06	NA	6.82573e+06	1.93411e+07	1.52137e+07	3.1167e+06	5.02873e+06	1.51401e+07	1.08037e+07	3.69549e+07	1.82243e+07	7.4386e+06	28	0.0283522	4.51495e-05	0.601	12	NA	NA	NA	NA	0.00910664	-3.48614e-05	0.746	14	0.0181406	-2.36431e-05	0.693	11	0.151774	0.000142397	0.169
VIM	13734846087	15738915252	4911630143	13264640873	9710116802	23405457094	27512377134	11560774119	29876377410	20325575109	17551199234	6738939787	2914542078	8578908113	22041306443	14204119469	4368146821	16165528230	14158351105	14200807680	5636155208	9212590040	26924760698	27096519360	15411753865	16117966333	18663531975	16763773256	17646713016	29	0.12109	7.23254e-05	0.244	13	0.406967	0.000211599	0.0472	10	0.0284795	4.54757e-05	0.548	15	0.000139979	1.2467e-06	0.972	11	0.00210063	-1.13802e-05	0.871
VILL	182806	394926	619023	4.97613e+07	5.83994e+07	991863	1.59438e+06	321913	369012	4.25398e+07	1.35147e+06	580319	890550	727378	24444.6	6.48936e+06	473388	421485	2.72657e+06	2.62335e+07	1.0065e+06	6.74112e+07	1.57913e+06	1.31016e+06	1.58892e+08	7.29334e+06	1.36813e+06	179262	3.36455e+06	29	0.126722	0.000195589	0.233	13	0.00359996	-4.5629e-05	0.869	10	0.0551457	-0.000175582	0.4	15	0.0118099	-4.15633e-05	0.75	11	0.204513	0.000311269	0.0906
VIL1	2.4823e+06	5.97517e+06	1.35691e+06	5.92513e+08	1954226040	4.51724e+06	3.14737e+07	2.52679e+06	1.35988e+07	279759528	4.39712e+06	1093109937	1.27718e+08	3.28476e+06	8.67882e+06	4.64916e+06	1.6508e+08	2.38686e+07	7.52414e+06	4.30366e+08	1.93561e+06	2431190439	6.87108e+07	1.88252e+06	5.72446e+07	1.60216e+07	2.40354e+06	1.5149e+06	4.79407e+06	29	0.0466666	0.000179605	0.478	13	0.318434	-0.000620621	0.0893	10	0.0143001	-0.000105187	0.671	15	0.00377942	-2.85124e-05	0.857	11	0.15255	0.000349094	0.15
VHL	1.78536e+06	1.85324e+07	1.01371e+07	6.74087e+06	3.63432e+07	4.80832e+06	NA	1.28623e+07	NA	8.56013e+06	NA	2.46129e+06	4.38448e+06	1.51349e+07	7.59414e+06	NA	7.48039e+06	NA	1.3142e+07	5.8579e+06	943331	1.72701e+07	9.7807e+06	2.59495e+06	1.09987e+07	1.47449e+07	4.61574e+06	1.96601e+07	2.79557e+07	24	0.145633	-0.000105222	0.221	12	NA	NA	NA	NA	0.254705	-0.000150302	0.0657	14	NA	NA	NA	NA	0.0371078	4.78734e-05	0.509
VGLL4	1.82555e+06	NA	1.81082e+06	8.95569e+06	1.33775e+07	2.25428e+06	2.07006e+06	1.04176e+07	NA	4.37456e+06	784521	1.41138e+06	813314	1.1811e+07	4.06987e+06	2.45696e+07	1.60504e+06	1.40893e+06	9.18821e+06	1.77608e+06	2.44678e+06	6.35165e+06	5.53114e+06	1.7845e+06	4.35481e+06	5.72937e+06	1.32217e+07	3.76882e+06	3.19383e+06	27	0.0274021	4.95517e-05	0.589	13	0.0364513	8.9894e-05	0.597	10	0.0243282	-5.35996e-05	0.579	15	0.00222594	-9.45677e-06	0.89	11	0.104174	0.000110498	0.241
VGF	5.4432e+06	1.38415e+07	4.16745e+07	1.75907e+06	348454	396333	2.15151e+06	45395.7	NA	1.22956e+06	331198	NA	747926	54924.3	925287	295856	1.24271e+07	132465	140928	458811	1.22382e+06	408751	2.25798e+06	127390	3.39807e+07	111760	100829	6.63443e+06	2.83825e+06	27	0.0730625	-0.000163276	0.395	12	0.338834	-0.000418301	0.0775	10	0.00978903	-6.94208e-05	0.736	14	0.308462	-0.000126292	0.0956	10	0.0150616	-8.31271e-05	0.676
VEZT	3.21813e+06	NA	3.4471e+06	1.72817e+06	1.37414e+06	1.49841e+06	904446	1.14197e+06	608412	1.95952e+06	2.50814e+06	409066	1.80376e+06	1.13541e+06	230790	2.13398e+06	3.40938e+06	2.73477e+06	1.45802e+06	749828	1.17562e+06	1.05081e+06	NA	NA	211334	3.38114e+06	1.28146e+06	273050	508729	26	0.0347193	-5.55392e-05	0.583	11	NA	NA	NA	NA	0.0906813	-0.000132357	0.317	13	0.230095	-8.47602e-05	0.161	10	0.000155309	-3.64091e-06	0.968
VEZF1	2.46642e+06	3.00457e+07	3.5581e+06	1.92889e+06	3.99819e+06	5.44077e+06	3.26378e+06	2.34871e+06	NA	2.46154e+06	529448	3.15503e+06	988892	4.31837e+06	1.96225e+06	2.56448e+06	216359	2.4294e+06	1.45378e+07	622116	5.5842e+06	2.81079e+06	5.10479e+06	1.89352e+06	1.72333e+06	1.00082e+06	6.94609e+06	3.93509e+06	7.46326e+06	28	0.014675	-3.44941e-05	0.693	13	0.0966986	0.000175866	0.382	10	0.0171778	-5.48442e-05	0.642	15	0.0595959	2.81408e-05	0.469	11	0.000160374	4.97914e-06	0.964
VEPH1	1.36504e+06	NA	7.78013e+06	323404	NA	NA	NA	266187	NA	23350.9	NA	1.60961e+06	42562.9	95437.8	NA	NA	279057	NA	NA	NA	51620.2	5.45755e+06	NA	NA	NA	4825.09	NA	NA	NA	12	NA	NA	NA	NA	NA	NA	NA	NA	NA	NA	NA	NA	NA	NA	NA	NA	NA	NA	NA
VEGFB	394742	NA	NA	NA	NA	NA	NA	313759	197958	407770	1.01611e+06	NA	NA	270205	676296	227167	NA	NA	1.69917e+06	219134	284985	NA	518661	NA	1.70975e+06	NA	3.78079e+06	NA	NA	14	NA	NA	NA	NA	NA	NA	NA	NA	NA	NA	NA	NA	NA	NA	NA	NA	NA	NA	NA
VEGFA	98466.1	NA	114731	NA	NA	224105	NA	NA	NA	NA	955915	849628	NA	NA	NA	546754	1.91205e+06	NA	NA	NA	NA	200835	7.39127e+06	NA	365005	NA	7.68219e+07	NA	NA	11	NA	NA	NA	NA	NA	NA	NA	NA	NA	NA	NA	NA	NA	NA	NA	NA	NA	NA	NA
VDR	NA	3.3644e+06	NA	2.64962e+06	6.17954e+06	NA	269654	NA	NA	992638	NA	429147	NA	996340	NA	4.15436e+06	486628	122549	NA	1.20669e+06	43369.8	6.3708e+06	4.4735e+06	6.70409e+06	509090	1.93424e+06	NA	NA	4.06074e+06	18	NA	NA	NA	NA	NA	NA	NA	NA	NA	NA	NA	NA	NA	NA	NA	NA	NA	NA	NA
VDAC3	4.08801e+08	3.19393e+08	6.40035e+08	1.43975e+08	4.88432e+08	2.48127e+08	3.40542e+08	3.12424e+08	2.60133e+08	353074289	3057070880	8.27495e+08	1.66951e+08	4.05091e+08	2.13542e+08	215401170	1.39824e+08	3.01028e+08	4.53394e+08	3.42625e+08	3.99709e+08	3.71085e+08	1.61242e+08	4.62963e+08	2.58409e+08	539117423	1343655649	2.01832e+08	4.9557e+08	29	0.0211849	-3.70682e-05	0.635	13	0.204628	0.000209378	0.189	10	0.118072	-0.000116626	0.21	15	0.00428392	-1.02186e-05	0.848	11	0.0510857	-7.11236e-05	0.418
VDAC2	6.26544e+08	4.19111e+08	1056118752	5.49416e+08	7.21629e+08	6.04242e+08	6.43766e+08	6.45873e+08	8.95921e+08	6.0935e+08	4197092131	1411635031	230990678	5.69624e+08	5.81047e+08	3.22461e+08	5.0959e+08	1061137871	7.49564e+08	7.88569e+08	1438182445	4.52527e+08	7.52079e+08	507843946	5.1595e+08	1164402389	2446005556	626458207	6.95331e+08	29	0.0143628	-2.63942e-05	0.697	13	0.075494	0.000105864	0.442	10	0.319748	-0.000154351	0.028	15	0.0828888	-4.18872e-05	0.391	11	0.0282624	-4.35367e-05	0.549
VDAC1	8.8861e+08	2.66811e+08	1315850552	7.78471e+08	1456249503	414803298	6.3187e+08	8.51069e+08	9.53931e+08	7.01453e+08	8806673392	1993413076	6.43609e+08	9.79707e+08	5.86796e+08	3.60589e+08	1339848967	1312835117	1157762806	1004471208	1522232069	1244906951	4.71372e+08	4.78114e+08	1252875967	1232468125	3176160196	7.33451e+08	6.79756e+08	29	0.0509306	-5.45931e-05	0.458	13	0.000492769	8.97478e-06	0.951	10	0.324647	-0.000173661	0.0266	15	0.124634	-5.49691e-05	0.287	11	0.00608825	-2.17474e-05	0.782
VCPKMT	1.52581e+06	719291	2.78216e+06	267364	103808	5.75525e+06	1.94911e+06	365618	NA	603748	NA	NA	3.38529e+06	2.09055e+06	2.41156e+06	NA	NA	NA	NA	NA	686212	283482	3.35576e+06	NA	2.09591e+06	1.2608e+06	1.42047e+06	NA	351920	19	NA	NA	NA	NA	NA	NA	NA	NA	0.00175705	-1.82509e-05	0.908	10	NA	NA	NA	NA	0.14966	-0.000123169	0.269
VCPIP1	1.11615e+07	1.12241e+07	3.46357e+07	1.94618e+07	1.30017e+07	9.9814e+06	1.05931e+07	1.57013e+07	4.21402e+06	7.80494e+06	7.55276e+06	1.40272e+07	1.05073e+07	1.15798e+07	1.53929e+07	1.7459e+07	8.81067e+06	9.3864e+06	1.12627e+07	1.08768e+07	1.07687e+07	1.33836e+07	1.45402e+07	2.08852e+07	8.66178e+06	1.5622e+07	7.79165e+06	1.53257e+07	9.30268e+06	29	0.195627	5.5849e-05	0.13	13	0.0476829	3.55683e-05	0.544	10	0.0969846	5.21095e-05	0.259	15	0.189249	2.47196e-05	0.181	11	0.000133448	1.70051e-06	0.967
VCP	1412371034	6.86397e+08	1049487122	1098463969	1409519861	1274005434	1385850502	1019046979	1424004699	1379037480	1940953283	9.70517e+08	1308944707	1897919503	1270220951	1471740414	1652801884	1270412319	1268629870	1210321492	1355957654	1012676779	1571939151	1204727448	1053185649	2127918875	1420092074	1465987552	1200208179	29	0.10361	-2.67623e-05	0.283	13	0.0345604	-2.01839e-05	0.607	10	0.0928794	-2.57023e-05	0.269	15	0.0241964	-5.89037e-06	0.648	11	0.00580442	6.79341e-06	0.787
VCL	7.48951e+08	1447169024	1.86036e+08	1453267524	1883973920	4398790613	5269655727	8.36569e+08	1489539319	2363915188	4216711259	8.20933e+08	3.57279e+08	5.10363e+08	1266692848	8.17688e+08	6.5467e+08	1061420201	2807587273	4426653656	6.86717e+08	8.63047e+08	7666392761	2311783687	2048469412	1704513204	6.97893e+08	3.02088e+08	1419874046	29	0.0331858	5.95429e-05	0.551	13	0.0214614	6.21511e-05	0.686	10	0.0121555	-4.09147e-05	0.696	15	0.00310279	-6.46892e-06	0.871	11	0.00307337	1.92443e-05	0.844
VCAN	2.82394e+07	8.26268e+07	2.96937e+08	3.89282e+07	3.7986e+07	1.01465e+08	1.94481e+08	2.12459e+07	5.59344e+07	4.2363e+08	3.5797e+08	6.94311e+07	2638624	9.45612e+07	2.14405e+07	1.85666e+08	3.35144e+07	1.63262e+08	5.32604e+07	5.34073e+07	1.66242e+07	1.45531e+07	2.01117e+08	1.36033e+07	5.41537e+07	9.46813e+07	1.96889e+07	4.77627e+06	1.11875e+08	29	0.0652206	-0.000112437	0.4	13	0.00904559	-6.11664e-05	0.794	10	0.321547	-0.000306327	0.0275	15	0.01957	-3.20166e-05	0.682	11	0.0247218	7.46968e-05	0.576
VCAM1	1.67111e+07	1.34213e+07	4.16487e+06	1.12481e+07	1.62434e+07	3.20502e+06	9.05321e+07	1.84717e+06	5.5661e+07	1.75494e+07	6.5456e+06	4.04843e+06	7.45038e+07	1.28615e+07	6.53882e+07	4.72822e+07	2.28326e+07	1.95486e+07	6.45038e+06	8.49996e+06	1.01591e+07	8.07669e+06	2.94995e+06	222233864	7.07315e+06	1.40635e+07	2.09804e+06	7.25167e+07	1.75622e+07	29	0.155218	0.000151491	0.183	13	0.0220706	9.52235e-05	0.682	10	0.70931	0.000424054	8.17e-05	15	0.172175	9.78776e-05	0.204	11	0.0245578	-7.33236e-05	0.577
VBP1	7.92107e+07	4.08787e+07	1.65394e+08	6.34753e+07	4.38477e+07	8.01165e+07	6.39665e+07	9.43949e+07	9.52858e+07	1.66755e+08	1.89574e+08	2.06961e+07	4.65832e+07	1.49106e+08	7.75944e+07	6.36286e+07	1.39093e+08	1.14314e+08	5.69547e+07	6.5195e+07	4.91771e+07	4.67862e+07	8.41983e+07	2.22477e+07	1.66084e+08	1.3856e+08	5.39785e+07	1.27507e+08	4.95814e+07	29	0.274475	-0.000119735	0.0661	13	0.294899	-0.000157643	0.105	10	0.172782	-0.000111427	0.123	15	0.199604	-5.05784e-05	0.168	11	0.013029	2.8405e-05	0.685
VAV3	791726	1.06996e+06	374045	321064	515319	NA	NA	2.09139e+06	725556	1.3806e+06	30462.7	295616	1.02562e+07	6.54123e+06	5.01831e+06	1.02949e+06	26783.1	676720	77973.9	336180	482690	1.06207e+06	85045.6	7.40169e+06	NA	720629	5.02877e+06	4.59959e+06	2.31686e+06	26	0.0263514	9.51114e-05	0.596	13	0.225158	0.000481663	0.166	10	0.419782	0.000493744	0.009	15	0.212491	0.000138535	0.154	11	0.000616618	-1.8347e-05	0.93
VAV2	3.67532e+07	4.53455e+06	4.74605e+06	4.43914e+06	1.91648e+07	3.94597e+06	3.37819e+06	8.80096e+06	6.93198e+06	1.12105e+07	955488	2.6652e+07	4.77695e+07	4.44495e+06	1.67232e+07	992107	4.81366e+06	1.17001e+07	6.88217e+06	4.99122e+06	1.17412e+07	3.14489e+07	4.73214e+06	9.21574e+06	4.29139e+06	3.9108e+06	1.02511e+07	1.33274e+07	5.48583e+06	29	0.00039994	7.22553e-06	0.948	13	0.00118809	1.71655e-05	0.925	10	0.242291	0.000191835	0.0623	15	0.0297045	3.96248e-05	0.612	11	0.0313711	-6.35125e-05	0.528
VAV1	6.23961e+06	3.085e+07	881458	1.24919e+07	1.30455e+07	3.25255e+06	4.47899e+06	1.73714e+06	2.03004e+07	3.11819e+06	3.69662e+06	5.72028e+06	4.17098e+06	3.2116e+07	5.97692e+07	7.82123e+06	154177	5.55e+06	2.98696e+06	4.97566e+06	5.12306e+06	9.09302e+06	3.65628e+06	6.69969e+07	3.73849e+06	7.78451e+06	1.49678e+06	7.62092e+07	1.32783e+07	29	0.388547	0.000218715	0.0228	13	0.222898	0.000332758	0.168	10	0.481055	0.000409497	0.00413	15	0.412914	0.000128385	0.033	11	0.0773364	0.000159742	0.316
VAT1L	6.18385e+08	4.46697e+07	1.52342e+08	3.42528e+07	2.42256e+07	6.38368e+06	1.27318e+07	1.36013e+06	2.13607e+07	6.13635e+06	7.17012e+07	4.23943e+06	2.13633e+06	580867	3.14655e+06	2.83766e+06	2.48225e+07	1.10146e+07	6.39552e+06	1.39942e+07	1.31195e+08	8.79178e+06	2.32662e+06	519071	1.84496e+07	6.89142e+06	1.67189e+06	4.44762e+06	5.03546e+06	29	0.0560836	-0.000158797	0.436	13	0.344685	-0.000403971	0.0744	10	0.0357234	-0.000139287	0.5	15	0.422934	-0.00023405	0.0303	11	0.00230235	-2.83329e-05	0.865
VAT1	3434766580	4.16933e+08	905661007	5.51282e+08	3.53499e+08	1034584290	5.34601e+08	6.50681e+08	1321295470	8.91164e+08	5.42566e+08	6.38096e+08	4.31627e+08	4.62674e+08	6.21351e+08	1288555358	1027212397	7.46914e+08	6.05387e+08	6.57655e+08	9.19565e+08	3.52716e+08	1501287586	7.72923e+08	607933718	2112171775	5.74994e+08	2.6186e+08	3.85898e+08	29	0.00156472	-8.74945e-06	0.898	13	0.000578218	-6.08579e-06	0.947	10	0.00283355	1.24429e-05	0.851	15	0.0255831	-1.68973e-05	0.639	11	0.067553	-4.64792e-05	0.35
VASP	1.85158e+08	4.8303e+08	4.30803e+07	3.40631e+08	2.15253e+08	1.81119e+08	4.01909e+08	1.25001e+08	169712949	1.4408e+08	6.29213e+07	1.05332e+08	8.00651e+07	2.90841e+08	3.65574e+08	8.81828e+07	14903071	2.90593e+08	2.51353e+08	2.58964e+08	1.44011e+08	4.78234e+08	6.60526e+08	7.09744e+08	5.81883e+08	1.085e+08	170673335	6.33154e+08	3.86452e+08	29	0.198351	0.000130323	0.127	13	0.239778	0.000268201	0.151	10	0.177086	0.000172509	0.118	15	0.258671	6.84469e-05	0.11	11	0.0789452	0.000111516	0.31
VASN	1.9196e+07	1.18155e+07	3.57601e+06	20818799	1.1211e+07	4.34597e+07	3.32923e+07	2.37924e+07	7.70613e+07	4.59297e+07	4.763e+06	3.48434e+07	1.79554e+07	8.17032e+06	7.55118e+06	6.72062e+07	9.14014e+06	3.92709e+07	2.45895e+07	1.78152e+07	4.82668e+06	6.53565e+06	2.63547e+07	6.28966e+06	1.70645e+07	6.51341e+07	1.73396e+07	9.18779e+06	2.70874e+07	29	0.000766491	-7.74613e-06	0.928	13	0.103962	-0.000117614	0.364	10	0.0412087	-6.66906e-05	0.468	15	0.0641867	-3.48051e-05	0.452	11	0.000654146	7.68725e-06	0.928
VASH1	NA	NA	1.08594e+06	NA	987187	364207	399074	223741	4.28722e+06	734321	285641	NA	129880	1.06039e+06	NA	591340	98530.8	NA	NA	320649	NA	NA	NA	534550	NA	1.29538e+06	NA	563289	377722	17	NA	NA	NA	NA	NA	NA	NA	NA	NA	NA	NA	NA	NA	NA	NA	NA	NA	NA	NA
VARS2	1.20558e+07	1.83117e+06	7.60948e+06	5.9418e+06	9.71705e+06	5.13794e+06	764308	4.87474e+06	9.6212e+06	4.36647e+06	9.27948e+06	2.23168e+07	1.87196e+07	2.509e+07	900071	2.92645e+06	4.07595e+06	3.87973e+06	1.56671e+06	2.42281e+06	4.54877e+06	1.2055e+07	584969	2.35037e+06	4.12489e+06	3.6796e+06	1.36514e+07	1.3302e+06	3.57879e+06	29	0.01128	-3.78761e-05	0.73	13	0.00342069	-2.8584e-05	0.872	10	0.00954596	-4.06928e-05	0.729	15	0.00123012	-6.19617e-06	0.918	11	0.107925	0.00013676	0.232
VARS	1.82304e+08	1.68625e+08	1.62576e+08	1.37698e+08	180192903	2.17383e+08	164940495	1.4091e+08	104750639	2.09895e+08	8.34849e+07	1.86647e+08	8.80109e+07	299613017	1.8975e+08	2.31894e+08	6.90703e+08	7.054e+07	7.57366e+07	1.47481e+08	3.2233e+08	1.50099e+08	1.38354e+08	1.5208e+08	1.50259e+08	1.06322e+08	2.46462e+08	2.05267e+08	2.46108e+08	29	0.00983113	1.3006e-05	0.747	13	0.0120371	3.21558e-05	0.763	10	0.000152602	2.63387e-06	0.965	15	0.0941854	2.04903e-05	0.359	11	0.0114045	2.18612e-05	0.705
VAPB	3.75078e+08	8.52029e+07	5.03877e+08	3.08993e+08	2.26459e+08	191873517	2.00086e+08	1.24489e+08	2.04486e+08	2.10103e+08	5.40574e+08	2.68005e+08	4.72104e+08	241479354	1.13335e+08	1.3956e+08	2.58749e+08	1.72712e+08	1.35452e+08	2.18108e+08	1.44355e+08	2.74515e+08	232351359	1.09099e+08	2.04567e+08	8.61602e+07	3.59157e+08	122638738	1.77914e+08	29	0.160176	-7.42906e-05	0.175	13	0.10632	-8.99659e-05	0.358	10	0.103019	-7.2994e-05	0.243	15	0.333904	-5.30719e-05	0.0626	11	0.0484812	4.54594e-05	0.43
VAPA	9.61179e+08	5.69281e+07	8.93243e+08	3.68383e+08	2.50874e+08	2.57532e+08	256826245	3.41972e+08	2.43091e+08	3.66574e+08	8.66471e+08	3.24918e+08	5.03302e+08	2.76092e+08	3.69543e+08	5.5318e+08	7.225e+07	4.14454e+08	1.61274e+08	3.77462e+08	3.32034e+08	4.35004e+08	2.55172e+08	2.90175e+08	3.1626e+08	4.71765e+08	492198667	2.73193e+08	2.28074e+08	29	0.0507947	-4.02428e-05	0.459	13	0.0285684	5.3245e-05	0.641	10	0.0118036	2.87037e-05	0.7	15	0.481492	-4.7756e-05	0.0179	11	0.000936477	-6.95585e-06	0.914
VANGL2	236152	1.14084e+07	1.19918e+07	879735	423594	2.137e+06	4.25437e+06	2.18971e+06	NA	8.9749e+06	NA	250881	NA	1.64628e+06	NA	1.74144e+06	NA	1.72588e+07	6.30075e+06	2.88107e+06	1.38999e+06	1.39808e+07	79192.2	4.45337e+06	1.03837e+06	86579.6	761904	941474	1.3545e+07	24	0.000114136	-6.84162e-06	0.975	11	NA	NA	NA	NA	0.0190334	0.000106589	0.686	11	NA	NA	NA	NA	0.0238133	-9.71832e-05	0.651
VANGL1	2.2949e+06	554629	1.22664e+06	5.26697e+06	1.5936e+06	2.01718e+06	7.12704e+06	4.18062e+07	4.43809e+06	2.39202e+06	4.55078e+06	6.25247e+06	279110	1.2555e+07	603275	2.31846e+06	758949	2.31429e+06	4.04708e+06	4.0264e+06	6.76133e+06	291887	2.44353e+06	198598	812871	1.9784e+06	1.53362e+06	1.20145e+06	1.59409e+06	29	0.0205757	-5.92255e-05	0.64	13	0.111504	-0.000186667	0.346	10	0.372845	-0.000243771	0.0156	15	0.0525958	-5.45722e-05	0.498	11	0.266723	0.000231469	0.0487
VAMP8	1.13102e+08	4.16899e+08	7.74211e+07	2.62637e+08	7.37174e+07	4.43901e+07	8.1041e+07	1.97055e+08	1.94764e+08	5.95713e+07	3.53748e+06	3.72196e+08	1.6895e+08	2.33197e+08	3.00833e+08	2.28854e+08	1.77294e+06	2.33672e+08	6.91672e+08	6.22235e+07	4.77065e+08	3.42791e+08	5.63157e+07	5.14819e+08	5.69442e+08	1.13313e+07	1.31917e+08	2.82015e+08	3.61759e+08	29	0.122637	0.000173159	0.241	13	0.113784	0.000322693	0.34	10	0.191588	0.000305268	0.103	15	0.286409	0.000121265	0.0898	11	0.00983664	6.56646e-05	0.725
VAMP7	4.77047e+07	5.54678e+07	3.23159e+07	1.17777e+08	2.10706e+07	6.12604e+07	41518186	2.11429e+07	5.65156e+07	4.17024e+07	3.19414e+07	4.63421e+07	3.86374e+07	4.81696e+07	2.18099e+07	1.0603e+08	1.93057e+08	5.11118e+07	3.35743e+07	17126269	2.75378e+07	3.01638e+07	2.65758e+07	5.47805e+07	3.12107e+07	3.88821e+07	1.07776e+08	2.59089e+07	2.7622e+07	29	0.524701	9.13856e-05	0.00511	13	0.00152186	1.21209e-05	0.915	10	1.36308e-05	-8.79076e-07	0.99	15	0.0462535	-2.01195e-05	0.525	11	0.0303078	3.90739e-05	0.535
VAMP5	2.36022e+07	1.58413e+07	2.01509e+07	9.93192e+06	9.69971e+06	1.42008e+07	1.63125e+07	8.06435e+06	NA	2.76199e+07	8.18885e+06	1.27898e+07	1.05087e+07	3.00773e+07	2.26577e+07	2.01089e+07	8.45806e+06	3.23027e+07	2.74656e+07	3.84114e+06	NA	1.20875e+07	2.92785e+07	5.22153e+07	1.13683e+07	1.04836e+07	9.92029e+06	2.53966e+07	2.79807e+07	27	0.0228302	2.76653e-05	0.622	13	0.260414	0.000147402	0.132	10	0.19276	9.82921e-05	0.102	15	0.560009	7.2394e-05	0.00807	11	0.00269057	-1.08759e-05	0.854
VAMP4	1.2523e+07	2.4283e+07	2.38608e+07	1.08693e+07	2.2568e+06	1.18033e+07	9.09064e+06	9.49839e+06	5.50465e+06	1.06751e+08	4.3329e+06	NA	4.76762e+06	1.366e+07	1.08219e+07	3.20507e+06	4.50564e+07	4.87953e+06	2.98789e+06	2.19748e+07	7.7916e+06	1.34991e+07	5.14395e+06	5.56911e+06	2.27558e+07	5.44092e+06	8.98917e+06	1.65271e+07	1.90305e+07	28	0.00306201	-1.14907e-05	0.864	12	0.0112208	-3.708e-05	0.771	10	1.61064e-06	4.78567e-07	0.997	14	0.0053455	6.39688e-06	0.841	10	0.0157977	3.31323e-05	0.669
VAMP3	4.44883e+07	2.1604e+07	9.93604e+07	8.71902e+07	1.00819e+08	1.44463e+08	7.1256e+07	4.48716e+07	4.00502e+07	1.04585e+08	3.84188e+08	9.37754e+07	8.17979e+07	3.73828e+07	1.12837e+08	3.30416e+08	1.03901e+08	5.82845e+07	6.23556e+07	9.85624e+07	1.47071e+08	5.66773e+07	2.4319e+08	146379367	1.39327e+08	2.6581e+08	7.87458e+07	4.41414e+07	5.6147e+07	29	0.00558061	1.72824e-05	0.808	13	0.000888718	8.9212e-06	0.935	10	0.0511159	-5.22824e-05	0.418	15	0.0395115	-2.46491e-05	0.558	11	0.0625218	-5.74519e-05	0.369
VAMP2	9.15177e+08	3.1651e+08	2778652956	1.6379e+08	249382412	477201620	1.2403e+08	1.66731e+08	2.54014e+08	1.30619e+08	2.6236e+08	4.07826e+08	1.94935e+08	3.13796e+08	4.53226e+08	4.16328e+08	6.80842e+07	2.02976e+08	2.36066e+08	1.91164e+08	2.98661e+08	2.72796e+08	5.45572e+08	3.1446e+08	5.35938e+08	7.7514e+08	418633651	1.26204e+08	1.38542e+08	29	0.0377279	-5.10738e-05	0.525	13	0.147778	0.000116996	0.273	10	6.87489e-05	-2.96306e-06	0.977	15	0.000521662	1.77673e-06	0.947	11	0.0612343	-7.52788e-05	0.374
VAC14	3.81358e+07	1.19974e+07	5.27658e+07	1.65305e+07	3.04074e+07	3.5666e+07	1.24516e+07	2.7457e+07	1.92682e+07	1.69722e+07	2.43624e+07	3.49829e+07	4.17802e+07	3.22982e+07	3.57625e+07	3.92237e+07	4.51698e+07	3.88944e+07	2.18453e+07	1.84812e+07	3.45494e+07	2.01641e+07	5.31884e+07	29863291	3.7943e+07	6.90106e+07	7.24172e+07	2.66564e+07	1.30929e+07	29	0.0509113	-3.53212e-05	0.459	13	0.0147871	2.89524e-05	0.738	10	0.0244172	-3.18484e-05	0.578	15	0.00176528	-2.77922e-06	0.902	11	0.154471	-7.21549e-05	0.147
UXT	1.35992e+07	1.28954e+06	3.36359e+06	7.08066e+07	7.22449e+06	NA	8.93298e+07	1.2763e+07	5.614e+07	2.80294e+06	1.94217e+06	7.23226e+06	3.17232e+06	1.42646e+07	227096	2.97446e+07	2.42593e+07	6.31344e+06	1.54099e+08	3.15833e+06	6.85332e+06	2.21016e+06	2.67018e+08	7.06975e+06	1.18275e+07	2.48679e+06	1.12117e+07	1.2371e+07	1.17127e+06	28	0.0282029	9.3758e-05	0.583	13	0.0318147	-0.000147832	0.622	10	0.0919647	-0.000222833	0.272	15	0.00606833	-2.01894e-05	0.82	11	0.10261	0.00021966	0.244
UXS1	960434	648167	898058	3.11119e+06	1.81501e+06	321222	NA	6.23359e+06	804287	519751	973767	2.99567e+06	668439	9.40505e+06	1.72327e+06	346739	666653	3.72753e+06	1.31872e+06	2.91227e+06	192294	NA	57560.5	560144	1.87323e+06	1.31797e+07	1.17289e+06	4.02916e+06	NA	26	0.027177	7.31559e-05	0.628	11	NA	NA	NA	NA	0.00317369	2.55003e-05	0.848	14	0.0285318	2.6321e-05	0.641	10	0.0682854	0.000121231	0.388
UVSSA	NA	NA	NA	703705	218529	623549	1.65522e+06	519489	NA	2.82857e+06	NA	NA	3.49267e+06	290365	NA	624894	1.54216e+06	NA	NA	57136.9	63823	14293.7	NA	NA	266198	NA	125435	153609	66806	17	NA	NA	NA	NA	NA	NA	NA	NA	NA	NA	NA	NA	NA	NA	NA	NA	NA	NA	NA
UVRAG	7.95745e+06	1.94901e+07	4.65777e+06	2.21773e+06	3.6381e+06	5.59235e+06	1.60585e+06	6.24161e+06	1.65881e+07	6.65389e+06	1.53894e+07	3.27345e+06	1.19935e+06	4.50548e+06	5.90376e+06	603697	2.9881e+07	3.86701e+07	9.53913e+06	2.60827e+06	1.07303e+06	2.56852e+06	4.60573e+06	4.64674e+06	1.22951e+07	1.84778e+06	954259	6.25537e+06	3.7714e+06	29	0.0249645	-3.50372e-05	0.606	13	0.036005	-9.59326e-05	0.6	10	0.0116147	-3.8494e-05	0.702	15	0.0109937	1.69454e-05	0.759	11	0.00737991	-2.8138e-05	0.761
UTY	NA	102746	551101	197050	NA	NA	NA	NA	NA	99237.7	NA	185743	NA	25385.4	NA	NA	NA	NA	147355	NA	NA	219664	585629	NA	NA	321550	NA	37469.5	NA	11	NA	NA	NA	NA	NA	NA	NA	NA	NA	NA	NA	NA	NA	NA	NA	NA	NA	NA	NA
UTRN	8.28743e+07	2.68291e+07	48643217	145515878	5.92725e+07	1.40843e+08	6.03161e+07	1.16448e+08	6.69667e+07	7.97384e+07	8.44658e+07	5.90753e+07	5.84671e+07	4.0597e+07	6.05454e+07	5.41695e+07	1.35142e+08	5.67573e+07	1.14231e+08	5.9275e+07	7.06586e+07	3.8268e+07	1.25942e+08	9.51744e+07	8.69404e+07	4.89617e+07	1.31081e+08	2.0069e+07	7.6035e+07	29	0.0965913	4.31823e-05	0.301	13	0.00361842	1.27998e-05	0.869	10	0.0139852	-1.7245e-05	0.675	15	0.189005	-3.17435e-05	0.181	11	0.00649609	-1.34118e-05	0.775
UTP6	1.91609e+06	2.60213e+06	3.86041e+06	4.36311e+06	5.18693e+06	8.54725e+06	2.73316e+06	1.22469e+07	1.68244e+06	3.56746e+06	518396	1.00533e+07	3.35389e+06	1.46815e+07	6.48538e+06	5.33386e+06	4.15465e+06	1.47105e+06	7.63921e+06	2.60011e+06	3.70183e+06	6.24543e+06	2.62093e+06	1.35616e+06	4.61123e+06	8.6403e+06	4.50895e+06	4.10054e+06	3.507e+06	29	0.000217424	-4.27907e-06	0.962	13	0.0609092	-9.48232e-05	0.492	10	0.0174196	-3.89752e-05	0.639	15	0.0720009	4.26484e-05	0.425	11	0.0360659	5.65598e-05	0.498
UTP3	2.60951e+06	3.3971e+07	3.06876e+06	1.05739e+07	4.90409e+06	1.05208e+07	3.96542e+06	2.08478e+07	1.0902e+06	1.09418e+07	872564	1.33686e+06	6.81753e+06	1.08807e+07	6.77147e+06	6.26832e+06	4.14531e+06	1.7495e+06	2.69722e+06	8.79104e+06	3.17016e+06	1.06085e+07	296139	8.82204e+06	6.90832e+06	7.75581e+06	6.84067e+06	8.2583e+07	8.91856e+06	29	0.11051	0.000121238	0.267	13	0.0452852	0.000114427	0.555	10	0.255854	0.000205179	0.0544	15	0.0741553	3.98013e-05	0.418	11	0.00988393	3.82769e-05	0.724
UTP23	773398	NA	NA	5.13478e+06	1.95678e+06	1.65475e+07	512450	1.29386e+07	1.44662e+06	1.99428e+06	1.27518e+08	NA	683256	3.59251e+06	1.50422e+07	NA	NA	1.2611e+07	NA	NA	2.73628e+06	NA	1.13936e+07	108734	1.7333e+06	5.3457e+06	9.3239e+06	9.00954e+06	NA	20	NA	NA	NA	NA	NA	NA	NA	NA	0.522554	-0.000491394	0.0182	10	NA	NA	NA	NA	NA	NA	NA
UTP20	2.68407e+06	4.57283e+06	513719	8.30641e+06	2.06487e+06	1.88529e+07	2.49803e+07	6.35723e+06	1.67286e+06	5.53552e+07	1.6923e+07	400258	2.30894e+06	1.4286e+07	2.28175e+06	1.37354e+07	3.01919e+06	914163	1.87512e+06	1.83436e+07	5.70271e+06	3.478e+06	4.92137e+06	4.59819e+06	3.93225e+06	1.50157e+07	1.7111e+06	3.14641e+06	1.14386e+07	29	0.000491088	8.62174e-06	0.943	13	0.010362	-3.73802e-05	0.78	10	0.000667607	1.31924e-05	0.927	15	0.0110385	-1.97734e-05	0.759	11	0.202802	0.000187208	0.0921
UTP18	5.52348e+06	1.11872e+07	4.09163e+06	8.65201e+06	4.75589e+06	9.32683e+06	1.03288e+07	1.40427e+07	1255582	2.31774e+06	4.19264e+06	6.81371e+06	5.96223e+06	3.61018e+07	1.0796e+07	1.96094e+06	4.86944e+06	6.38102e+06	2.89719e+07	7.33285e+06	2.78856e+06	6.17288e+06	4.07371e+06	8.53714e+06	4.59399e+06	3.04427e+07	1.05614e+07	4.64438e+07	1.44185e+07	29	0.00291101	1.36245e-05	0.861	13	0.00833664	2.99493e-05	0.802	10	2.69679e-05	1.45892e-06	0.985	15	0.160706	4.79401e-05	0.222	11	0.0121496	2.94242e-05	0.696
UTP15	1.12761e+07	955852	1.1833e+07	4.36525e+06	9.95291e+06	1.1002e+07	4.59851e+06	1.19486e+07	3.1555e+06	3.67546e+06	3.52712e+06	2.72383e+06	6.49126e+06	3.39409e+07	1.90082e+07	1.91399e+07	7.20278e+06	9.8305e+06	1.29054e+07	1.07546e+07	2.81615e+06	6.78291e+06	9.77663e+06	3.26289e+06	5.1862e+06	2.29415e+07	1.38824e+07	8.19988e+07	6.74019e+06	29	0.205868	-0.000109695	0.119	13	0.0214239	-4.16473e-05	0.687	10	0.0160332	-3.32013e-05	0.653	15	0.00128274	-5.05623e-06	0.917	11	0.00099297	-8.45428e-06	0.911
UTP14A	4.24736e+06	7.83525e+06	4.67002e+06	1.28641e+07	1.02846e+07	1.01321e+07	4.99814e+06	1.37857e+07	1.45173e+06	6.45316e+06	1.00003e+06	3.43101e+06	5.30176e+06	2.26385e+07	1.36662e+07	1.29043e+07	2.43449e+06	2.38187e+06	1.32342e+06	5.94586e+06	2.40384e+06	8.2514e+06	4.94386e+06	3.05121e+06	4.65592e+06	5.65431e+06	9.664e+06	1.81913e+07	7.58798e+06	29	0.012152	2.94831e-05	0.72	13	0.00651252	3.06152e-05	0.825	10	0.113285	9.76186e-05	0.22	15	0.00358789	8.96598e-06	0.861	11	0.208875	0.000141572	0.0868
UTP11L	3.25822e+06	NA	2.06805e+06	1.90089e+07	1.58597e+07	1.0214e+07	6.13755e+06	2.37339e+07	NA	1.84369e+06	414079	2.88564e+06	9.30094e+06	3.58665e+07	9.27808e+06	929670	250463	4.65396e+06	3.92524e+06	2.73608e+06	2.09641e+06	7.45214e+06	4.07739e+06	NA	3.91204e+06	8.47547e+06	8.89824e+06	2.38499e+07	8.64972e+06	26	0.102265	0.00015426	0.311	12	NA	NA	NA	NA	0.187733	0.000261764	0.122	14	0.125212	0.000103106	0.316	10	0.164638	0.000194333	0.15
UST	316136	190341	216664	4.76531e+06	NA	NA	NA	87217.1	5.29425e+06	NA	NA	NA	NA	815583	152954	3.66184e+06	278286	NA	258229	NA	272490	372352	NA	NA	NA	68706.7	4.45287e+06	NA	NA	15	NA	NA	NA	NA	NA	NA	NA	NA	NA	NA	NA	NA	NA	NA	NA	NA	NA	NA	NA
USP9Y	937555	780372	1.55945e+06	2.70761e+06	701985	76186.3	4.28137e+06	1.00252e+07	81215.7	5.90751e+06	261379	1.15838e+06	519105	1163.71	1.62998e+07	11272	1.2532e+06	1.21782e+06	19823.2	7.64627e+06	2.61005e+06	437256	515791	114399	3.60499e+06	885958	4.36094e+06	499543	3.71902e+06	29	0.00208468	3.20756e-05	0.882	13	0.00376689	-4.30464e-05	0.866	10	0.0128562	7.35239e-05	0.687	15	0.233189	-0.000219679	0.132	11	0.151281	-0.000328426	0.152
USP9X	4.85487e+07	2.83903e+07	6.29371e+07	2.24038e+07	3.34644e+07	3.46763e+07	3.13996e+07	3.50761e+07	7.03073e+07	2.81299e+07	38586317	2.61019e+07	5.07894e+07	4.88687e+07	3.3847e+07	1.91918e+07	4.21082e+07	8.21935e+07	2.5939e+07	2.45617e+07	3.82624e+07	4.15814e+07	3.36952e+07	3.27413e+07	3.11198e+07	6.21186e+07	2.73727e+07	2.42843e+07	3.96901e+07	29	0.291499	-5.70213e-05	0.0568	13	0.0661107	-3.64171e-05	0.473	10	0.0011687	-4.27105e-06	0.904	15	0.0300611	9.62286e-06	0.61	11	0.0193172	-1.57854e-05	0.621
USP8	9.41082e+06	1.61494e+07	2.65683e+07	1.18775e+07	3.12969e+07	2.02067e+07	1.45449e+07	2.25433e+07	1.04044e+07	6.63368e+07	3.5301e+06	7.62149e+06	7.43261e+06	2.07847e+07	1.21398e+07	7.90969e+06	1.15945e+07	1.14837e+07	1.00707e+07	1.19531e+07	8.68824e+06	2.21086e+07	2.64459e+07	1.24157e+07	1.46501e+07	6.12238e+07	1.27658e+07	8.64927e+06	1.62391e+07	29	4.39495e-05	-1.54467e-06	0.983	13	0.00755559	3.0015e-05	0.811	10	0.0046803	-2.07042e-05	0.809	15	0.198396	3.82741e-05	0.17	11	0.00247811	1.20213e-05	0.86
USP7	7.16415e+07	8.36407e+07	105641443	6.23585e+07	9.63413e+07	1.03648e+08	4.46052e+07	8.30183e+07	4.03428e+07	4.70983e+07	3.76358e+07	5.12339e+07	7.12662e+07	9.01096e+07	1.28433e+08	7.90337e+07	2.8263e+07	9.42558e+07	6.53482e+07	5.54016e+07	3.16147e+08	1.0789e+08	7.65146e+07	6.55127e+07	7.35035e+07	1.13431e+08	5.7964e+07	1.22893e+08	5.78514e+07	29	0.0088127	-9.48433e-06	0.76	13	0.0157299	2.38944e-05	0.73	10	0.0951798	4.79703e-05	0.263	15	0.0669633	1.48365e-05	0.442	11	2.38279e-05	-7.33921e-07	0.986
USP6NL	4.1923e+06	1.30104e+06	1.53807e+06	5.6987e+06	4.67044e+06	7.92813e+06	2.60608e+06	1.05914e+07	1.81312e+06	5.11997e+06	1.53907e+06	1.66759e+06	4.85012e+06	2.13783e+06	1.52269e+06	3.69451e+06	951898	1.40398e+07	6.8469e+06	3.4975e+06	7.32391e+06	3.1731e+06	4.29125e+06	8.54837e+06	1.00006e+07	5.21148e+06	1.8661e+06	2.39346e+06	2.328e+06	29	0.207468	8.56652e-05	0.118	13	0.0289012	5.46289e-05	0.639	10	0.148241	0.000102492	0.156	15	0.0505882	2.2278e-05	0.506	11	0.00811949	2.1698e-05	0.749
USP54	252330	776200	8.25575e+06	1.9884e+06	25156.8	106421	314641	945132	586656	424367	NA	134384	120920	615086	318027	179852	1.97679e+06	251385	520669	1.00105e+06	1.1695e+06	142745	455377	994891	5.17637e+06	675919	1.6584e+06	178745	929935	28	0.0283602	6.42761e-05	0.601	12	NA	NA	NA	NA	0.0456872	-9.64353e-05	0.463	14	0.00589464	-1.37965e-05	0.833	10	0.00851333	-3.82442e-05	0.754
USP53	788540	100563	29508.6	412215	45023.8	18780.9	47754.3	2.11378e+06	NA	NA	326171	NA	NA	80681.8	NA	NA	NA	118704	847535	208091	413668	164889	79256.2	NA	207125	NA	NA	NA	392078	18	NA	NA	NA	NA	NA	NA	NA	NA	NA	NA	NA	NA	NA	NA	NA	NA	NA	NA	NA
USP5	3.92341e+08	3.08418e+08	5.84344e+08	2.68649e+08	2.85757e+08	3.37046e+08	2.80427e+08	2.39692e+08	2.14872e+08	2.69319e+08	2.88919e+08	1.9424e+08	3.9084e+08	320173409	3.05855e+08	2.89986e+08	1.66592e+08	2.92314e+08	2.99459e+08	3.02451e+08	1.99486e+08	2.22142e+08	4.62531e+08	2.56135e+08	2.0249e+08	628500612	284405599	2.62916e+08	2.76689e+08	29	0.194816	-5.02456e-05	0.131	13	0.023163	-2.58807e-05	0.675	10	0.00879529	-1.33446e-05	0.74	15	0.111797	-1.18249e-05	0.315	11	0.0245129	-2.09076e-05	0.577
USP48	1.3763e+07	3.87649e+06	3.84466e+06	5.17471e+06	5.18283e+06	1.03454e+07	2.52694e+06	8.52316e+06	1.65536e+06	3.05604e+06	1.53291e+06	3.28895e+06	1.88026e+07	8.95436e+06	7.21684e+06	1.12801e+07	1.91877e+06	5.45323e+06	7.41441e+06	4.8096e+06	9.40819e+06	5.23711e+06	4.82521e+06	7.72043e+06	9.18557e+06	6.36948e+06	9.79776e+06	5.36977e+06	5.75688e+06	29	0.00422221	-1.31274e-05	0.833	13	0.0228818	5.00193e-05	0.677	10	0.229228	0.000126834	0.071	15	0.00672143	9.62299e-06	0.811	11	0.00369614	-1.38101e-05	0.83
USP47	2.1278e+07	2.07418e+07	4.13501e+07	1.37337e+07	2.56155e+07	1.99114e+07	1.53371e+07	2.84351e+07	1.74286e+07	1.98097e+07	2.22464e+07	1.427e+07	3.12189e+07	2.05493e+07	2.27469e+07	2.03222e+07	2.82213e+07	4.24137e+07	1.90195e+07	1.60534e+07	1.68443e+07	2.79129e+07	1.41065e+07	1.76422e+07	2.3414e+07	4.17107e+07	1.52451e+07	2.7836e+07	2.86541e+07	29	0.228471	-5.81344e-05	0.0985	13	0.117921	-5.82425e-05	0.331	10	0.00645617	-1.14796e-05	0.776	15	2.65987e-05	-2.26685e-07	0.988	11	0.125103	-4.74316e-05	0.196
USP43	NA	1.10737e+06	593636	1.16208e+06	874242	2.8699e+07	122605	903895	NA	235485	NA	502021	369357	591317	NA	123659	758517	1.81197e+07	4.27294e+06	1.26309e+06	3.48232e+06	2.55778e+06	157553	NA	861227	529640	22193.2	6.32952e+06	915773	24	0.0687123	9.74488e-05	0.464	10	NA	NA	NA	NA	0.01996	0.000135884	0.679	11	NA	NA	NA	NA	0.03379	8.30857e-05	0.567
USP42	432483	NA	NA	153984	175785	359264	NA	193901	716129	NA	NA	14666.5	5.36759e+06	749602	122716	NA	7.38209e+07	37730.7	NA	NA	NA	573007	54694.9	169980	124398	135506	NA	71453.9	184297	19	0.14557	-0.000178055	0.277	10	NA	NA	NA	NA	0.000573859	-2.1262e-05	0.948	10	NA	NA	NA	NA	0.0100746	-8.02821e-05	0.769
USP40	3.82594e+06	530177	3.47303e+06	2.14246e+06	4.1136e+06	2.59152e+06	1.91646e+06	6.83257e+06	1.58727e+07	4.57268e+06	1.43518e+07	2.52599e+06	7.76288e+06	1.96335e+07	916487	2.10406e+06	2.29468e+06	5.12816e+06	5.59893e+06	3.62112e+06	2.23735e+06	4.53734e+06	1.69308e+06	6.78311e+06	2.95382e+07	1.6764e+07	4.46511e+06	1.12752e+06	2.49154e+06	29	0.0182034	-3.47984e-05	0.66	13	0.0174154	4.60777e-05	0.716	10	0.0218292	-4.5102e-05	0.599	15	0.068223	3.91733e-05	0.438	11	0.023071	4.86051e-05	0.589
USP4	4.14186e+06	7.67176e+06	1.37013e+07	5.57279e+06	6.02913e+06	5.70445e+06	5.25198e+06	7.18834e+06	5.65872e+06	4.90672e+06	2.81327e+06	8.12152e+06	9.17728e+06	8.79148e+06	1.11135e+07	3.72168e+06	4.28219e+06	1.0918e+07	1.0521e+07	2.23371e+06	1.17498e+07	8.38374e+06	9.14108e+06	8.6625e+06	7.54114e+06	1.37625e+07	7.88844e+06	1.19111e+07	8.74756e+06	29	0.0020799	-6.49833e-06	0.882	13	0.0230155	3.19329e-05	0.676	10	0.00318407	1.02172e-05	0.842	15	0.279046	3.93174e-05	0.0948	11	0.0884462	-4.48247e-05	0.282
USP39	2.61403e+07	2.55289e+07	5.72517e+07	2.59776e+07	3.80837e+07	4.04917e+07	1.973e+07	6.93878e+07	1.07887e+07	4.73722e+07	2.45215e+07	3.47853e+07	2.47467e+07	7.16335e+07	6.38607e+07	6.93534e+07	1.87826e+07	5.84492e+07	6.54978e+07	2.36215e+07	2.3564e+07	4.58134e+07	3.54169e+07	5.04275e+07	2.69276e+07	3.41432e+07	5.23398e+07	5.80935e+07	4.28966e+07	29	0.00048207	2.62587e-06	0.943	13	0.381373	0.000113145	0.0571	10	0.0132412	1.75877e-05	0.683	15	0.244238	3.57065e-05	0.122	11	0.0165187	-1.90806e-05	0.648
USP38	2.14016e+06	1.04818e+06	4.45291e+06	2.28398e+06	127873	205856	9.74674e+07	6.92542e+06	NA	NA	NA	8.37502e+06	3.14788e+06	1.0833e+07	132428	749817	88129.9	310970	1.90483e+06	NA	NA	2.02872e+06	4.41514e+06	213011	1.29244e+07	245147	1.35864e+06	1.22107e+07	74277.9	24	0.0429352	-9.99703e-05	0.518	12	NA	NA	NA	NA	0.0824122	-0.000179579	0.342	13	0.00135931	-8.80877e-06	0.919	10	0.215122	0.000278484	0.0948
USP36	397646	860083	68508.5	2.08678e+06	572706	645725	260895	1.7547e+06	16115.4	146662	25448.2	268522	115381	2.77831e+06	739138	725605	311356	158077	300542	341478	216350	994625	473990	657213	684936	495607	3.1874e+06	360127	479435	29	0.224758	0.000196446	0.102	13	0.16402	0.000253839	0.246	10	0.0800209	0.000134755	0.307	15	0.0401545	4.81498e-05	0.555	11	0.155647	0.000189389	0.146
USP35	723961	904669	1.04784e+06	710437	NA	115852	NA	633344	NA	25315.8	NA	732679	NA	409834	NA	383804	796425	NA	NA	NA	NA	NA	NA	NA	458565	982060	NA	26135.1	NA	14	NA	NA	NA	NA	NA	NA	NA	NA	NA	NA	NA	NA	NA	NA	NA	NA	NA	NA	NA
USP34	1.8145e+06	204076	708317	483584	1.07573e+06	787923	471054	1.11291e+06	225641	1.05224e+06	1.84749e+06	522218	1.04006e+06	1.19946e+06	428218	586920	6.9426e+06	1.79204e+06	4.8825e+06	464444	2.98027e+06	1.0237e+06	534908	439092	608712	3.29269e+06	466869	1.08498e+06	1.12987e+06	29	0.231251	-0.00011545	0.0962	13	0.253266	-0.000235014	0.138	10	0.143873	-0.000135273	0.163	15	0.0463256	-2.04829e-05	0.525	11	0.0253591	-5.21089e-05	0.571
USP33	483649	789056	172718	8.90505e+07	116635	328695	98629.9	234159	620305	215073	785314	351533	1.74185e+06	545654	43441.3	107149	NA	1.10458e+06	1.12798e+06	346672	506327	351578	NA	268926	1.03285e+06	109361	145194	135761	487583	27	0.0955037	0.000164664	0.328	12	NA	NA	NA	NA	7.69572e-05	-6.21332e-06	0.977	13	0.101819	-0.000105846	0.339	11	0.405747	0.000399251	0.0192
USP32	309021	532070	4.26663e+06	354369	178191	476302	365982	416103	441918	155531	147399	1.50862e+06	558649	1.32431e+06	190383	536411	260663	9.57267e+06	227908	215462	109254	1.12818e+06	114962	142440	899163	2.40055e+06	934788	56970.8	626294	29	0.0334762	-6.765e-05	0.55	13	0.0027326	-2.38918e-05	0.886	10	0.0780545	-0.000120566	0.313	15	0.0213899	2.1329e-05	0.668	11	0.00156895	1.6043e-05	0.889
USP31	7584.16	NA	1.67886e+06	955128	NA	527364	1.025e+06	459490	NA	NA	363313	NA	NA	282573	NA	347623	87744.1	NA	NA	NA	NA	NA	333908	66619.2	147289	1.29575e+06	142859	NA	390000	16	NA	NA	NA	NA	NA	NA	NA	NA	0.230761	-0.000282841	0.16	10	NA	NA	NA	NA	0.0337783	6.42426e-05	0.611
USP30	1.25703e+07	429503	1.06824e+07	3.59648e+06	2.98527e+06	3.21529e+06	46948.5	3.14573e+06	1.32232e+06	934206	4.25357e+06	7.79673e+06	5.76636e+06	3.16329e+06	45572.7	NA	NA	643214	814759	1.45303e+06	NA	1.97857e+06	1.38567e+06	401738	702532	9.488e+06	1.82239e+06	247899	NA	25	0.190504	-0.000148024	0.156	12	NA	NA	NA	NA	0.179429	-0.000248907	0.149	13	0.0688139	-6.89056e-05	0.464	10	0.0725682	0.000136305	0.373
USP3	1.14439e+06	4.69708e+06	2.40939e+06	3.55043e+06	938093	1.95578e+06	648424	1.33532e+06	540105	1.15046e+06	1.035e+06	930651	1.3927e+06	8.90743e+06	2.09507e+06	1.07636e+07	3.43531e+06	1.63609e+06	1.55698e+06	1.92434e+06	4.98566e+06	3.33144e+06	4.03299e+06	6.06732e+06	3.39029e+06	610222	6.63147e+06	8.60508e+06	3.71265e+06	29	0.0790894	7.23286e-05	0.352	13	0.31124	0.000198643	0.0938	10	0.028784	4.80533e-05	0.546	15	0.0992909	4.76428e-05	0.345	11	0.110525	9.28457e-05	0.226
USP28	536060	241078	936200	5.54899e+06	1.73565e+06	1.54752e+06	235686	3.09702e+06	305279	665063	2.10601e+07	411881	1.42021e+06	4.3799e+06	756809	6.03041e+06	3.86599e+06	170674	865276	394278	689368	3.59037e+06	1.23429e+06	1.07066e+06	1.33711e+06	970654	1.02666e+06	1.31739e+06	966519	29	0.000253039	5.56034e-06	0.959	13	0.0791923	-0.000131684	0.431	10	0.0554241	-9.30582e-05	0.398	15	0.0749617	-5.60051e-05	0.415	11	0.286336	0.000197144	0.0398
USP25	3.14156e+06	9.11849e+06	2.40547e+06	1.56049e+06	7.20368e+06	7.68595e+06	4.27332e+06	5.63067e+06	5.89875e+06	6.30088e+06	6.14469e+06	1.25627e+06	1.53799e+06	5.11504e+06	1.57997e+07	1.50077e+06	8.35467e+06	3.1557e+06	5.40406e+06	2.6244e+06	3.06915e+06	4.01246e+06	5.92705e+06	2.36473e+06	2.23368e+06	4.40566e+06	1.41947e+06	1.53407e+06	8.16444e+06	29	0.214343	-8.96359e-05	0.111	13	0.07773	-8.28629e-05	0.435	10	0.00387784	-1.87081e-05	0.826	15	0.00269366	6.92993e-06	0.88	11	0.0143816	-3.30206e-05	0.67
USP24	8.48448e+06	6.46663e+06	6.6971e+06	7.57894e+06	9.45566e+06	4.80314e+06	2.33345e+06	1.0024e+07	5.62767e+06	6.99823e+06	8.45877e+06	7.59243e+06	1.69157e+07	6.76581e+06	2.27739e+07	5.84747e+06	3.59749e+06	6.71723e+06	9.35993e+06	6.97671e+06	1.72178e+07	8.94675e+06	3.66888e+06	1.62067e+07	7.19293e+06	7.07722e+06	6.63871e+06	1.5337e+07	4.41743e+06	29	0.111379	4.51547e-05	0.265	13	0.0692068	6.12384e-05	0.463	10	0.50426	0.000145648	0.00301	15	0.0543741	1.74572e-05	0.49	11	0.0694769	-5.02819e-05	0.343
USP22	2.37941e+06	NA	3.42429e+06	1.18561e+06	1.35677e+07	2.77231e+06	6.26949e+06	525620	199708	1.0709e+07	9.90705e+06	877316	457175	1.53937e+06	2.32149e+06	758477	NA	4.3955e+06	7.02004e+06	2.75451e+06	2.78523e+06	3.11378e+06	1.66446e+06	8.12872e+06	1.67274e+06	7.03733e+06	1.03329e+06	5.03797e+06	1.07117e+06	27	0.0346539	5.76631e-05	0.543	13	NA	NA	NA	NA	0.000146707	4.7417e-06	0.967	14	0.0511543	3.65201e-05	0.504	11	0.0764919	-9.27852e-05	0.338
USP21	NA	NA	94295.9	NA	NA	227111	NA	960765	NA	203556	69160.5	112642	NA	136945	NA	109858	NA	33186.3	NA	NA	NA	173375	NA	487058	NA	122967	NA	42805.2	NA	13	NA	NA	NA	NA	NA	NA	NA	NA	NA	NA	NA	NA	NA	NA	NA	NA	NA	NA	NA
USP20	1.23653e+06	NA	1.71747e+06	NA	NA	NA	NA	NA	NA	NA	437872	159760	468416	NA	364899	317604	NA	553410	NA	NA	74577.7	195582	207903	NA	NA	143166	518690	NA	1.26786e+06	14	NA	NA	NA	NA	NA	NA	NA	NA	0.0358041	7.37539e-05	0.601	10	NA	NA	NA	NA	0.216691	-0.000241232	0.175
USP2	62093.7	NA	125769	99355.9	77472.8	NA	NA	5.21486e+06	8.43059e+06	61461.9	1.13535e+07	1.19287e+07	NA	53878.7	599228	314336	554828	1.75234e+06	NA	NA	516256	118431	NA	134654	NA	NA	1.64466e+06	NA	NA	18	NA	NA	NA	NA	NA	NA	NA	NA	0.28739	-0.000374412	0.11	10	0.0565085	-7.70825e-05	0.508	10	0.128021	-0.000217148	0.31
USP19	6.47163e+06	5.36727e+06	7.58371e+06	5.92666e+06	3.84936e+06	4.43245e+06	4.57478e+06	1.01522e+07	1.73392e+06	4.1872e+06	1.13206e+07	7.17427e+06	4.47349e+06	2.29236e+07	2.83027e+06	4.04579e+06	2.59583e+06	4.46422e+06	4.9313e+06	7.13321e+06	3.31583e+06	9.7402e+06	7.54677e+06	1.01321e+07	5.96827e+06	1.10737e+07	7.80264e+06	4.89544e+06	6.41122e+06	29	0.00956853	1.34157e-05	0.751	13	0.301403	0.000117866	0.1	10	0.0252991	-2.76039e-05	0.571	15	0.189114	4.15163e-05	0.181	11	0.222274	9.4126e-05	0.076
USP16	1.68397e+06	332802	2.19549e+06	1.11889e+06	7.50291e+06	5.6403e+06	5.25899e+06	4.022e+06	NA	1.15111e+06	1.10269e+06	1.68076e+06	6.8299e+06	6.08205e+06	5.3898e+06	1.35716e+06	3.42304e+06	4.28743e+06	2.78653e+06	4.95346e+06	6.23738e+06	3.44851e+06	2.40436e+06	1.54142e+06	3.66803e+06	2.52653e+06	5.27333e+06	6.71854e+06	6.67672e+06	28	0.283155	-0.000107291	0.0612	13	0.0195568	-3.832e-05	0.7	10	0.00116638	-8.49371e-06	0.904	15	0.0222171	1.81718e-05	0.662	11	0.0270039	-3.7005e-05	0.558
USP15	4.6105e+07	7.19728e+07	3.47831e+07	3.27183e+07	4.99711e+07	2.83148e+07	3.64294e+07	2.25153e+07	3.62587e+07	2.30509e+07	6.3098e+07	1.50836e+07	4.77251e+07	4.54634e+07	4.20633e+07	2.17299e+07	2.83942e+07	1.01247e+08	2.6804e+07	3.69839e+07	3.98447e+07	3.18035e+07	2.6917e+07	4.59819e+07	4.31012e+07	7.77715e+07	1.46443e+07	3.11757e+07	3.62839e+07	29	0.0186075	-1.82108e-05	0.657	13	0.0373757	-4.22158e-05	0.593	10	0.0925109	5.55432e-05	0.27	15	0.0031706	4.61254e-06	0.869	11	0.00342068	9.6488e-06	0.836
USP14	238634033	115855028	2.47153e+08	9.88954e+07	1.24158e+08	169168784	1.73492e+08	1.24719e+08	1.3775e+08	8.37231e+07	1.59086e+08	1.02365e+08	1.47815e+08	317364386	1.55112e+08	1.23821e+08	2.56172e+08	2.03124e+08	3.26217e+08	1.55201e+08	1.75527e+08	1.41613e+08	1.63241e+08	1.44746e+08	105376043	165528512	3.36113e+08	1.56448e+08	1.2726e+08	29	0.202145	-5.5595e-05	0.123	13	0.0176414	2.36548e-05	0.715	10	0.0781803	-4.6067e-05	0.313	15	0.000201049	9.80591e-07	0.967	11	0.0621876	-3.63682e-05	0.37
USP13	1.34153e+07	569621	1.71611e+06	1.38509e+06	919269	4.61748e+06	1.90954e+06	1.85467e+06	2.48993e+06	2.26381e+06	2.44672e+07	1.52063e+06	2.27303e+06	1.50045e+07	2.17808e+06	1.12152e+06	5.19528e+06	1.02434e+06	4.18281e+06	2.44605e+06	1.3931e+06	752354	4233859	2.13069e+06	1.00359e+06	3.42595e+07	2.92287e+06	884401	1.49437e+06	29	0.0868235	-0.000116708	0.328	13	0.0279159	-8.95319e-05	0.645	10	0.065458	-0.000101746	0.357	15	0.0160925	-2.46844e-05	0.71	11	0.00229706	1.91644e-05	0.865
USP12	5.58045e+06	2.46983e+06	8.6e+06	4.23521e+06	4.69914e+06	2.62592e+06	1.21872e+06	3.04169e+06	1.79268e+07	520175	60621.9	1.35507e+06	1.19979e+06	2.11553e+06	1.67222e+07	5.24045e+06	NA	2.00273e+07	6.63207e+06	32288.3	4.97889e+06	3.4513e+06	1.13525e+06	2.5106e+06	2.35623e+06	7.7514e+06	5.92355e+06	1.44629e+06	1.21204e+06	28	0.044708	8.84329e-05	0.488	13	NA	NA	NA	NA	0.0960796	0.00017073	0.281	14	0.00634766	1.92278e-05	0.816	11	0.0684733	-0.00012554	0.366
USP11	3.74586e+06	2.28096e+07	1.78366e+07	2.11906e+06	3.65008e+06	6.74114e+06	9.16867e+06	8.10353e+06	1.01798e+06	1.64427e+06	2.69148e+06	1.50203e+06	2.59864e+06	9.04133e+06	1.24895e+07	2.01154e+06	587126	4.97346e+06	5.07381e+06	4.79159e+06	2.14944e+06	3.01354e+06	7.736e+06	2.22025e+06	1.76191e+06	6.18397e+07	2.18859e+06	1.32802e+07	1.16157e+07	29	0.149157	-0.000129442	0.192	13	0.00201945	-2.44227e-05	0.902	10	0.00635454	-3.66212e-05	0.778	15	0.0168474	1.42152e-05	0.704	11	0.0130549	-4.82444e-05	0.685
USP10	1.72035e+07	6.44626e+06	3.34813e+07	1.85056e+07	6.70107e+07	3.57899e+07	2.78149e+07	1.54329e+07	4.55498e+06	2.0293e+07	3.62869e+07	3.6047e+07	2.46897e+07	35188017	1.73427e+07	3.44963e+07	2.71411e+06	2.30287e+07	1.63052e+07	2.2587e+07	2.05476e+07	3.14216e+07	1.17343e+07	1.14916e+07	1.09457e+07	4.9869e+07	2.56603e+07	2.92067e+07	2.15038e+07	29	0.091166	-4.49678e-05	0.316	13	0.00553007	2.7483e-05	0.838	10	0.0274739	-4.41901e-05	0.555	15	0.0278885	-1.08898e-05	0.624	11	0.0226756	3.86052e-05	0.592
USP1	NA	NA	396914	NA	249509	33976.7	NA	208007	1.50257e+06	188002	NA	NA	32431.1	475035	NA	190394	NA	NA	NA	NA	NA	NA	749073	NA	NA	45846.9	NA	1.6984e+06	NA	12	NA	NA	NA	NA	NA	NA	NA	NA	NA	NA	NA	NA	NA	NA	NA	NA	NA	NA	NA
USO1	2.67718e+08	1.23472e+08	1.40127e+08	2.07454e+08	2.19108e+08	238186102	2.0187e+08	2.10634e+08	2.1293e+08	2.20914e+08	2.28246e+08	1.74766e+08	3.05635e+08	3.51518e+08	1.39051e+08	9.49617e+07	4.11265e+08	3.16514e+08	3.0983e+08	1.57107e+08	8.14332e+08	2.97659e+08	1.1508e+08	1.92065e+08	2.99165e+08	3.61608e+08	3.2947e+08	1.99658e+08	240150144	29	0.0204574	-1.61237e-05	0.641	13	0.0322662	-3.04944e-05	0.619	10	0.0252053	-2.31421e-05	0.572	15	1.23267e-05	2.36514e-07	0.992	11	0.00294312	7.71821e-06	0.848
USMG5	6.68515e+08	1.83364e+08	1392895731	4.96236e+08	8.91521e+08	4.82494e+08	4.98054e+08	6.58542e+08	5.4625e+08	5.2727e+08	6004184466	2609284219	1240446526	6.05748e+08	5.54026e+08	2.57972e+08	6.33051e+08	5.29217e+08	8.04784e+08	7.39428e+08	2082777578	9.35247e+08	2.99261e+08	1049160268	4.98262e+08	1.32496e+08	2.61612e+08	6.26293e+08	6.61935e+08	29	0.00427667	-1.96726e-05	0.832	13	0.0037978	-2.89954e-05	0.866	10	0.00088703	-1.07458e-05	0.916	15	0.00848857	1.44376e-05	0.788	11	6.51767e-08	-8.53232e-08	0.999
USHBP1	429740	NA	233218	543112	117729	1.26003e+06	NA	391287	411284	1.62699e+06	427953	NA	67603.6	63853.9	1.10886e+06	NA	247114	732773	106097	611715	NA	180961	97603.5	NA	1.65952e+06	133416	85401.6	NA	283797	22	0.184023	0.000139615	0.188	11	NA	NA	NA	NA	0.241256	0.000232299	0.0883	13	NA	NA	NA	NA	0.00313691	-1.64575e-05	0.856
USH1C	633527	106428	66734.5	1.40192e+07	4.11927e+07	158573	1.73054e+06	323986	7.06944e+07	9.95834e+06	552010	2.70343e+07	1044.28	458354	53846.1	21591.2	235031	883496	1.49984e+06	1.22756e+07	NA	7.7697e+07	244430	NA	7.16493e+06	1.02761e+06	346605	8304.74	1.06125e+07	27	0.409438	0.000815923	0.025	12	NA	NA	NA	NA	0.0442091	-0.000279851	0.471	14	0.0289827	0.000125738	0.638	10	0.155437	0.000406036	0.163
USF2	1.13695e+07	9.17234e+06	5.375e+06	1.22973e+07	1.02783e+07	8.29607e+06	1.87323e+06	7.1311e+06	1.50627e+06	4.70566e+06	247262	2.00207e+07	2.38825e+06	1.09835e+07	1.42483e+07	1.63562e+07	7.37924e+06	7.58726e+06	8.47891e+06	1.893e+06	4.85878e+06	1.09005e+07	8.50301e+06	1.61129e+07	9.22265e+06	2.37546e+06	6.97406e+06	1.65518e+08	520286	29	0.268305	0.00022369	0.0698	13	0.0925271	0.000169617	0.393	10	0.175016	0.000203925	0.121	15	0.19445	9.42071e-05	0.175	11	0.0177878	6.09499e-05	0.636
USF1	939976	5.89463e+06	2.60991e+06	5.9519e+06	8.65129e+07	5.50545e+06	2.13097e+06	5.79298e+06	NA	836644	289742	1.72713e+06	2.46505e+06	4.10462e+06	9.02385e+06	4.37379e+06	NA	1.43255e+06	1.35812e+07	2.40508e+06	2.68594e+07	7.58564e+08	1.1445e+07	822014	3.67749e+06	1.51533e+06	8.77022e+06	6.71712e+06	NA	26	0.000979048	-1.96312e-05	0.923	12	NA	NA	NA	NA	0.0274166	-7.35155e-05	0.589	13	0.00082255	9.78425e-06	0.933	11	0.02402	9.81536e-05	0.613
USE1	7.7591e+06	7.81585e+06	8.50876e+06	3.10171e+06	1.90157e+07	7.22508e+06	1.50417e+07	1.40007e+07	1.43755e+07	1.42169e+07	1.45876e+07	7.0175e+06	1.20453e+07	1.81399e+07	4.1477e+06	1.27608e+07	2.46165e+06	5.01123e+06	1.22905e+07	9.79133e+06	1.31832e+07	7.28266e+06	917927	6.00614e+06	9.94113e+06	2.2146e+07	2.83219e+06	1.11936e+07	8.65028e+06	29	0.0595772	-6.42881e-05	0.422	13	0.00945781	-4.34728e-05	0.789	10	0.000426065	6.77797e-06	0.942	15	0.0586226	2.52335e-05	0.473	11	0.000599156	-7.61377e-06	0.931
UROS	3.36694e+07	2.08326e+07	4.49346e+07	5.59253e+06	1.04789e+07	1.42262e+07	1.28847e+07	3.02744e+07	1.13666e+07	1.50321e+07	1.13633e+07	4.9156e+06	2.89233e+07	1.15501e+07	1.92064e+07	1.14642e+07	84773.5	1.01468e+07	8.28154e+06	1.63766e+07	1.11122e+07	1.10671e+07	4.43996e+06	3.53111e+07	1.0446e+07	1.43475e+07	1.04598e+07	1.16707e+07	1.16274e+07	29	0.0088308	-2.32634e-05	0.76	13	0.147777	0.000292028	0.273	10	0.152407	0.00022793	0.15	15	0.0490522	2.47655e-05	0.513	11	0.0174659	-6.95258e-05	0.639
UROD	4.95546e+08	3.9677e+07	9.60235e+07	3.22777e+07	4.96305e+07	8.29892e+07	7.29751e+07	8.18825e+07	6.14429e+07	6.19393e+07	5.34091e+07	8.89533e+07	1.64396e+08	6.50879e+07	4.40422e+07	3.52455e+07	4.02549e+07	9.72942e+07	4.26582e+07	9.38367e+07	8.50056e+07	4.58639e+07	1.4748e+08	9.35394e+07	4.89621e+07	1.49884e+08	1.18849e+08	6.78101e+07	1.47611e+08	29	0.127552	-8.37738e-05	0.231	13	0.0338881	5.24312e-05	0.611	10	0.0101473	2.828e-05	0.721	15	0.000180518	-1.80223e-06	0.969	11	0.0824459	-5.8313e-05	0.299
UROC1	NA	332530	242050	431277	5.25251e+06	1.46136e+06	1.6248e+06	830260	1.52837e+06	614404	2.29245e+07	1.13739e+06	8.39899e+08	581716	1.45005e+06	2.41641e+06	2.24345e+06	750378	335059	1.51829e+06	311971	7.81259e+06	2.05828e+06	357375	462384	2.27803e+06	223293	427655	559668	28	0.17447	-0.000303468	0.177	12	0.286683	-0.000606904	0.111	10	8.88807e-05	8.07891e-06	0.974	14	0.0678108	-0.000105826	0.467	10	5.12299e-05	-5.57771e-06	0.98
URM1	2.22678e+07	1.07719e+07	2.16736e+07	1.78722e+07	7.27053e+07	4.02482e+07	4.20365e+07	2.20091e+07	7.22989e+07	9.90225e+06	2.09297e+07	2.95758e+06	1.97741e+07	1.39161e+07	4.30045e+07	6.00519e+07	1.42287e+08	2.8588e+07	2.91685e+07	2.56172e+07	2.64483e+07	1.03955e+07	2.28958e+07	9.92353e+06	5.38144e+06	4.14487e+07	1.53013e+07	1.98121e+07	3.81713e+07	29	0.207369	-9.99757e-05	0.118	13	0.300444	-0.000190165	0.101	10	0.0176204	-4.41031e-05	0.637	15	0.215092	-6.14075e-05	0.151	11	0.0778251	-8.64367e-05	0.314
URI1	2.62458e+07	1.37401e+07	3.60579e+06	1.27304e+07	1.4653e+07	1.15757e+07	1.44103e+07	2.12624e+07	4.83295e+06	4.76044e+06	2.00992e+06	7.51507e+06	7.31568e+06	3.23597e+07	1.61286e+07	1.34905e+07	3.09388e+07	6.34241e+06	1.84096e+07	9.57075e+06	1.71695e+07	1.60431e+07	9.23453e+06	1.03577e+07	14395688	3.33706e+07	1.85274e+07	7.50033e+06	2.85599e+07	29	0.00466757	1.87942e-05	0.824	13	0.000176441	4.85487e-06	0.971	10	0.0210465	4.72517e-05	0.606	15	0.0491248	2.79465e-05	0.512	11	0.0121639	3.25546e-05	0.696
URGCP	2.15021e+06	398870	621726	404198	4.81895e+06	297024	500403	1.04059e+06	371005	637771	1.66086e+07	NA	591846	1.82607e+06	515228	NA	136215	1.80782e+06	92512.7	1.38371e+06	175624	2.47675e+06	155350	114400	375907	1.31591e+06	898280	357678	198996	27	0.0825567	-0.000137224	0.365	12	0.00328964	-4.24045e-05	0.875	10	0.0272131	-8.61897e-05	0.573	14	NA	NA	NA	NA	0.0692859	0.000131292	0.363
URB2	135670	182753	813747	708647	931377	437381	268619	2.20587e+06	674611	303700	469177	278543	523015	4.29718e+06	1.72275e+06	1.22702e+06	844494	596191	891069	652313	69334	1.03798e+06	343467	1.26926e+06	126469	929962	1.82888e+06	1.79734e+06	204162	29	0.0618559	7.10488e-05	0.413	13	0.42447	0.000145207	0.0413	10	0.022248	4.47195e-05	0.596	15	0.131584	5.86059e-05	0.273	11	0.0116895	3.058e-05	0.701
URB1	697383	1.28644e+06	1.26254e+06	742090	926868	2.26857e+06	243274	1.39053e+06	582159	11579.6	447072	909950	713810	5.34605e+06	1.24397e+06	2.81804e+06	1.58267e+06	2.21445e+06	795200	538184	518628	1.06718e+07	355216	943993	852531	721556	512357	3.26422e+06	529903	29	0.00853297	2.84414e-05	0.764	13	0.00139316	1.61339e-05	0.918	10	0.0113607	4.77736e-05	0.705	15	0.196739	7.55924e-05	0.172	11	0.123452	0.000115772	0.199
UQCRQ	495043282	4.75093e+06	6.82889e+08	5.92008e+06	4.01679e+07	5.24008e+07	8.39313e+06	3.13225e+07	3.98011e+07	5.20657e+07	7.71361e+08	1566216234	3.16425e+08	1.19028e+08	4.32265e+06	8.83936e+06	1.87317e+06	2.14772e+08	2.1142e+07	7.65255e+06	1.60929e+08	1.49449e+08	1.95649e+08	2.19836e+08	1.24869e+08	4.24127e+07	5.24148e+07	1.80588e+08	1.02483e+08	29	0.0982011	-0.000155128	0.297	13	0.0809996	0.000241371	0.425	10	0.0117144	-8.54288e-05	0.701	15	0.0676027	8.78668e-05	0.44	11	8.19224e-05	6.45665e-06	0.974
UQCRH	3.7329e+08	2.40462e+08	7.72522e+08	3.23404e+08	5.40828e+08	1.5453e+08	4.32619e+08	3.86237e+08	1.31018e+08	1.45253e+08	4405103636	1324465179	7.48e+08	5.38608e+08	1.25704e+08	2.95573e+07	3.992e+08	3.66034e+08	8.39234e+07	2.61539e+08	4.23855e+08	1033514228	230141074	2.59194e+08	5.38849e+08	4.48888e+07	1355145031	1.48883e+08	4.46344e+08	29	0.0300853	-6.5454e-05	0.571	13	0.00923632	5.83395e-05	0.792	10	0.0677167	-0.000119789	0.349	15	0.0180467	-3.02112e-05	0.694	11	0.0347409	7.93991e-05	0.506
UQCRFS1	5.37708e+08	1.38376e+08	5.58493e+08	3.22731e+08	4.16972e+08	6.09418e+07	2.50409e+08	1.7042e+08	1.64922e+08	2.28911e+08	2077251390	1341770009	5.06524e+08	9.27875e+07	1.27147e+08	1.10198e+08	1.20189e+07	1.57231e+08	1.55916e+08	4.74531e+08	4.43316e+08	515973533	1.82081e+08	1.36045e+08	3.83435e+08	2.65e+08	8.82131e+07	2.90329e+08	1.61465e+08	29	0.0249736	-4.6389e-05	0.606	13	0.009987	-6.06869e-05	0.784	10	0.00591043	-3.64257e-05	0.785	15	0.0752563	-5.06984e-05	0.414	11	0.0120708	4.92359e-05	0.697
UQCRC2	9.69126e+08	3.64589e+08	1922243417	7.71403e+08	1481411617	4.24245e+08	8.92263e+08	5.7028e+08	1020577155	5.74577e+08	9743151668	2906694838	1397585056	5.66449e+08	8.4882e+08	3.02603e+08	150859355	6.86772e+08	5.32354e+08	1399698170	1955898069	1240089379	5.56701e+08	7.75924e+08	8.0297e+08	6.05086e+08	164428427	6.0485e+08	7.35795e+08	29	0.0254707	-4.24912e-05	0.603	13	0.0196405	-7.40368e-05	0.699	10	0.000513311	-9.06091e-06	0.936	15	0.00367199	-1.09634e-05	0.86	11	0.00934829	3.60427e-05	0.732
UQCRC1	966111626	4.45052e+08	1613175669	926259088	1303511052	273504706	7.01222e+08	5.48567e+08	6.01782e+08	3.87717e+08	7839121341	2777296036	9.99703e+08	5.01166e+08	4.87532e+08	3.36643e+08	4.18706e+08	4.09031e+08	4.47387e+08	897532369	1475001118	1125280262	4.4735e+08	6.25443e+08	7.4946e+08	5.67705e+08	1.63891e+08	535186944	7.66891e+08	29	0.0104782	-2.66197e-05	0.739	13	0.0651569	-0.000115703	0.477	10	0.0157192	-4.49909e-05	0.656	15	0.0120116	-1.90271e-05	0.748	11	0.0253605	5.25442e-05	0.571
UQCRB	1274767349	4.23862e+08	1328437977	1234196174	1059075928	1.5751e+08	9.39749e+08	7.94411e+08	5.22335e+08	5.70515e+08	9847170216	2237081731	8.88402e+08	4.44146e+08	3.20219e+08	7.40095e+07	1144685478	5.011e+08	1157088056	7.11198e+08	2422518393	2008770665	5.74926e+08	5.29474e+08	1080293656	4.07748e+08	7.75917e+07	4.96015e+08	8.41493e+08	29	0.0210237	-3.93483e-05	0.636	13	0.185229	-0.000239574	0.214	10	0.0471714	-8.86138e-05	0.437	15	0.00668072	-1.98485e-05	0.811	11	0.0434793	8.10468e-05	0.456
UQCR11	1.377e+08	4.36494e+06	1.9611e+08	1.38149e+06	7.01859e+07	NA	1.50497e+07	2.64559e+07	NA	3.8291e+06	5.84528e+08	5.98411e+07	8.14351e+06	2.86051e+07	2.0077e+07	NA	4.18227e+07	9.2802e+07	1.94156e+07	1.54007e+07	2.96138e+08	2.60985e+07	1.58031e+07	1.25443e+07	2.53479e+07	760349	4.41028e+06	3.71923e+06	1.30042e+07	26	0.144388	-0.000224056	0.2	13	0.000924336	-2.54541e-05	0.934	10	0.0281634	-0.000118381	0.55	15	6.52458e-05	2.22473e-06	0.982	10	0.0121244	-6.70407e-05	0.696
UQCR10	3.07735e+08	8.34176e+07	3.16236e+08	3.30381e+08	6.21454e+08	4.62467e+07	279311978	1.25149e+08	3.75068e+08	1.40167e+08	3363522886	3.3029e+08	3.71379e+08	1.08586e+08	2.44259e+08	1.96313e+08	8.2181e+08	1.90681e+08	1.67715e+08	3.06465e+08	833669215	300436538	8.20384e+07	2.45325e+08	2.3223e+08	2.61917e+08	4.21656e+08	1.09584e+08	1.78404e+08	29	0.00100243	-8.89338e-06	0.918	13	0.00982817	-4.41261e-05	0.785	10	0.0308552	-5.77533e-05	0.531	15	0.27244	-7.40417e-05	0.0996	11	0.0328124	-5.65332e-05	0.518
UQCC3	4.58759e+07	NA	NA	NA	8.7153e+06	NA	NA	NA	1.041e+06	NA	5.86929e+06	NA	1.08516e+06	NA	4.94713e+06	NA	NA	NA	609591	2.80331e+06	3.27096e+06	6.34236e+06	NA	NA	7.68112e+06	NA	NA	820063	NA	12	NA	NA	NA	NA	NA	NA	NA	NA	NA	NA	NA	NA	NA	NA	NA	NA	NA	NA	NA
UQCC2	7.81456e+07	4.65336e+06	1.45047e+08	2.75366e+07	6.94197e+07	3.16744e+07	1.16768e+07	22157896	1.75628e+07	7.36082e+06	1.93419e+08	5.14599e+07	7.16091e+07	3.48436e+07	2.05605e+07	5.16755e+06	1.42827e+07	1.86797e+07	3.20994e+07	3.87221e+07	1.52717e+07	6.44394e+07	2.97768e+07	3.45649e+06	3.0901e+07	5.30067e+07	3.9509e+07	1.8103e+07	2.43207e+07	29	0.469966	-0.000217075	0.0097	13	0.259775	-0.000245363	0.132	10	0.258431	-0.000208291	0.053	15	0.255076	-9.9996e-05	0.113	11	0.00330237	1.98361e-05	0.839
UQCC1	3.14116e+07	845868	3.86113e+07	968744	1.45978e+07	7.07467e+06	2.12651e+06	6.9674e+06	1.86231e+07	6.05463e+06	9.31848e+07	1.07739e+07	1.28169e+07	3.41231e+06	2.48503e+06	3.83058e+06	1.68567e+06	6.03687e+06	1.43643e+07	8.70449e+06	1.02868e+07	9.20098e+06	2.6855e+06	5.70119e+06	5.0794e+06	4.99904e+06	2.20008e+07	7.90778e+06	8.58515e+06	29	0.255614	-0.000195081	0.078	13	0.0407988	0.000121366	0.576	10	0.0779311	-0.000135794	0.314	15	0.0617611	-5.34315e-05	0.461	11	0.175932	-0.000183919	0.12
UPRT	1.41719e+07	3.60844e+06	3.46598e+06	5.26758e+07	2.12339e+07	3.20682e+06	4.595e+07	3.81709e+07	4.82388e+06	3.1506e+07	1.70175e+07	4.66985e+06	7.11833e+06	5.49768e+06	2.81065e+07	3.78168e+06	3.9302e+07	993443	3.1119e+07	4.13718e+07	5.45636e+06	8.07843e+06	2.24867e+07	2.2907e+07	5.87705e+07	5.37543e+07	3.67026e+06	4.02722e+06	5.97582e+06	29	0.175124	0.000123322	0.155	13	0.0944718	-0.000125462	0.388	10	0.0428984	7.71593e-05	0.459	15	0.0201943	-2.12439e-05	0.677	11	0.000798191	1.00361e-05	0.92
UPP1	1.6678e+06	1.29265e+07	2.63335e+06	7.40974e+06	1.17748e+06	NA	3.45025e+06	NA	3.99352e+06	3.24719e+06	3.57056e+06	NA	5.10219e+06	5.97107e+06	5.2575e+06	NA	1.05382e+06	3.54012e+07	957725	222373	582540	2.51222e+06	NA	6.59472e+06	NA	84784.2	1.48554e+07	9.10391e+06	9.09316e+06	23	0.0260033	6.47386e-05	0.636	11	NA	NA	NA	NA	0.0710165	0.000134799	0.379	13	NA	NA	NA	NA	0.0516739	0.00010297	0.455
UPF3B	2.29329e+06	4.10456e+06	5.10467e+06	5.7394e+06	3.8667e+07	1.61336e+07	9.79849e+06	1.08196e+07	4.4575e+06	1.50008e+07	1.16783e+08	1.22286e+06	6.49681e+06	1.07564e+07	1.20557e+07	10766815	4.68612e+07	1.05182e+07	1.53254e+06	7.86754e+06	2.90524e+06	8.35994e+06	4.73932e+06	2.47596e+07	7.25486e+06	1.22209e+07	3.95865e+06	1.65346e+07	6.42369e+06	29	0.00668899	3.11152e-05	0.791	13	0.00503384	4.0956e-05	0.846	10	0.00653468	3.88282e-05	0.775	15	0.000810438	5.75444e-06	0.934	11	0.000368949	8.1679e-06	0.946
UPF3A	1.00176e+06	995199	1.42141e+06	2.31396e+06	NA	1.86285e+06	4.38233e+06	1.19164e+07	NA	180991	2.24042e+06	804326	342424	3.05611e+06	790866	3.77382e+06	4.26337e+06	1.13485e+06	273847	1.62167e+06	1.78587e+06	4.52585e+06	55753.5	737447	1.6009e+06	3.68254e+06	NA	598978	539243	26	0.0559258	9.36875e-05	0.437	13	NA	NA	NA	NA	0.00177314	1.95341e-05	0.886	14	0.0131878	-1.62379e-05	0.752	10	0.0646557	0.000114642	0.38
UPF2	4.93436e+06	3.56419e+06	5.8616e+06	6.12967e+06	5.41931e+06	5.02362e+06	2.44341e+06	9.36737e+06	3.53235e+06	5.34411e+06	2.04758e+06	1.96461e+06	4.95734e+06	7.58712e+06	7.29466e+06	7.64818e+06	2.4591e+06	7.10568e+06	6.21062e+06	5.04057e+06	1.16049e+07	7.08822e+06	6.97578e+06	7.13765e+06	4.95592e+06	1.13099e+07	4.44812e+06	1.01308e+07	3.92522e+06	29	0.0226198	2.40679e-05	0.624	13	0.0383024	4.55838e-05	0.588	10	0.132293	6.97686e-05	0.183	15	0.0710318	2.22081e-05	0.428	11	0.00520578	1.33836e-05	0.798
UPF1	9.24171e+07	5.69281e+07	7.6627e+07	7.04807e+07	9.47142e+07	1.09448e+08	8.24822e+07	8.78277e+07	4.80855e+07	6.15852e+07	5.52528e+07	1.05327e+08	7.7377e+07	1.19394e+08	9.75489e+07	1.04084e+08	7.05363e+07	1.18812e+08	1.08323e+08	8.00017e+07	1.05495e+08	6.99535e+07	1.19732e+08	8.42962e+07	7.9077e+07	1.48118e+08	9.13143e+07	1.01315e+08	8.89611e+07	29	0.00630859	-6.90054e-06	0.796	13	0.00424401	8.71217e-06	0.858	10	0.00466295	-6.86465e-06	0.809	15	0.193992	1.65074e-05	0.175	11	0.00116643	-3.20957e-06	0.904
UPB1	323893	1.54066e+06	884288	3.23894e+06	4.64364e+06	860028	1.41428e+06	368455	1.41493e+06	3.70017e+06	79518.4	1.4589e+08	2969784936	2.29567e+06	1.12484e+06	3.00632e+06	NA	4.20412e+06	2.34823e+06	2.00664e+06	146405	1.86974e+06	822982	973491	8.14447e+06	1.34763e+07	507911	NA	4.20403e+06	27	0.00532393	-6.31181e-05	0.813	13	NA	NA	NA	NA	0.00549327	7.47832e-05	0.801	14	0.0240371	7.64633e-05	0.649	11	5.44683e-05	-6.68062e-06	0.98
UNKL	1.1045e+06	NA	545652	259791	208054	910582	445264	1.03161e+06	NA	663954	269044	NA	45011.8	298764	693843	NA	286233	230457	NA	NA	297061	NA	1.1643e+06	NA	252644	1.14196e+06	3.72609e+06	307331	87664	21	NA	NA	NA	NA	NA	NA	NA	NA	0.0256672	-9.16996e-05	0.619	12	NA	NA	NA	NA	0.0538586	-9.36238e-05	0.492
UNK	7.98639e+06	7.36417e+06	1.87396e+07	6.77284e+06	3.36598e+06	2.58612e+07	6.97336e+06	1.72697e+07	2.48278e+06	6.50859e+06	1.45358e+06	1.1025e+07	2.91151e+06	1.35792e+07	2.82975e+07	1.83169e+07	1.32781e+07	5.86196e+06	8.32928e+06	3.29256e+06	1.18442e+07	8.04883e+06	2.00535e+07	1.13788e+07	1.05532e+07	3.56628e+06	7.4498e+06	2.12345e+07	3.97095e+06	29	0.048623	5.40543e-05	0.469	13	0.0624141	8.78494e-05	0.486	10	0.0522616	7.04937e-05	0.412	15	0.181674	5.86944e-05	0.191	11	0.000815885	-8.28314e-06	0.92
UNG	9.08329e+07	1.89793e+06	1.94861e+07	2.18484e+07	1.79742e+07	1.01787e+07	5.83634e+06	1.54561e+07	1.79933e+06	4.03042e+06	1.0024e+08	5.88106e+07	2.59701e+07	5.21709e+07	9.80636e+06	9.68186e+06	8.9001e+06	1.05853e+07	7.00721e+06	1.63467e+07	2.32172e+07	9.57594e+06	3.6175e+06	7.03766e+06	6.55548e+06	5.97293e+07	9.25957e+07	7.36117e+06	7.4192e+06	29	0.0177095	-4.73219e-05	0.665	13	0.000723796	1.429e-05	0.941	10	0.0203283	-6.54294e-05	0.612	15	0.164282	-7.04244e-05	0.216	11	0.0179725	5.19011e-05	0.634
UNC93B1	5749162	1.04536e+07	205002	4.19145e+06	2.84035e+06	865998	721797	2.51687e+07	9.02525e+06	5.27942e+06	620805	181287	2.63233e+06	1.66257e+07	1.14041e+07	258167	1.92957e+06	2.13818e+06	1.69133e+06	2.78578e+06	6.63713e+06	1.92326e+07	382088	1.04853e+07	7.62754e+06	1.00737e+06	752436	6.85898e+06	5.38495e+06	29	0.0689248	0.000134214	0.386	13	0.0622492	0.000140639	0.487	10	0.579894	0.000401588	0.000972	15	0.118789	9.74814e-05	0.299	11	0.0904848	0.000168002	0.276
UNC80	NA	NA	81602.8	309712	86913.3	255288	164582	2638.98	582581	233900	NA	NA	49845.9	119987	NA	NA	1.25413e+06	NA	NA	NA	237862	NA	688853	NA	185045	1.42033e+06	3666.89	NA	46047.8	17	NA	NA	NA	NA	NA	NA	NA	NA	NA	NA	NA	NA	NA	NA	NA	NA	NA	NA	NA
UNC5CL	NA	NA	NA	NA	1.04615e+06	NA	32250	537908	NA	2.83079e+06	NA	7.4908e+06	308479	88687.8	NA	NA	NA	11004.4	NA	NA	218529	4.65766e+06	NA	NA	NA	NA	NA	NA	NA	10	NA	NA	NA	NA	NA	NA	NA	NA	NA	NA	NA	NA	NA	NA	NA	NA	NA	NA	NA
UNC5C	521711	NA	4.35364e+06	52929.7	NA	NA	NA	286170	NA	NA	NA	NA	1.0328e+07	NA	NA	NA	2.07748e+06	NA	2.10355e+06	NA	NA	NA	NA	122616	NA	1.11849e+06	1.21538e+07	1.96638e+06	NA	11	NA	NA	NA	NA	NA	NA	NA	NA	NA	NA	NA	NA	NA	NA	NA	NA	NA	NA	NA
UNC5B	1.42905e+06	84460.6	1.47307e+06	NA	59049	944549	NA	305530	NA	98755.2	810904	273132	161656	115819	436561	1.1285e+06	48225.3	76684.7	NA	106702	NA	53108.8	118787	910845	125853	55049.4	546367	NA	535003	23	0.00569715	3.24226e-05	0.825	11	NA	NA	NA	NA	0.0862807	0.0001297	0.33	13	0.07929	-5.21999e-05	0.431	10	0.173406	-0.000206194	0.157
UNC5A	NA	7.96042e+06	1.61546e+06	1.60578e+06	NA	1.45723e+06	2.31586e+06	NA	1.80763e+06	NA	NA	1.45167e+06	NA	599123	1.9775e+06	NA	5.50021e+06	585741	NA	NA	NA	431167	NA	5.03939e+06	NA	NA	458289	NA	NA	14	NA	NA	NA	NA	NA	NA	NA	NA	NA	NA	NA	NA	NA	NA	NA	NA	NA	NA	NA
UNC45B	NA	1.30313e+06	232796	1.53892e+06	1.10713e+06	385557	882231	742926	516165	3.31129e+06	4.96528e+08	434829	NA	38181.3	335367	5.13098e+06	NA	666498	1.17739e+06	220858	142552	626749	1.52601e+06	401193	244968	156904	232410	NA	2.01951e+06	25	0.0345674	-0.000138815	0.584	11	NA	NA	NA	NA	0.0906989	-0.00023968	0.341	12	NA	NA	NA	NA	0.00025612	-1.21006e-05	0.959
UNC45A	3.55545e+07	2.88531e+07	8.31472e+06	2.98537e+07	4.4213e+07	4.04673e+07	4.19888e+07	3.87e+07	2.37164e+07	2.98731e+07	9.72061e+06	1.61466e+07	2.82087e+07	3.76905e+07	3.67172e+07	1.7249e+07	2.38586e+07	4.9229e+07	5.25443e+07	4.40194e+07	4.09868e+07	3.44073e+07	5.10207e+07	3.49577e+07	4.45326e+07	2.27259e+07	3.71143e+07	2.5447e+07	3.66747e+07	29	0.0133724	2.13547e-05	0.707	13	0.0317911	3.87267e-05	0.622	10	0.0762358	5.77487e-05	0.319	15	0.0715158	2.01983e-05	0.427	11	0.0153158	2.42539e-05	0.66
UNC13D	1.25914e+07	2.68805e+07	6.14968e+06	5.54893e+06	8.08688e+06	4.78588e+06	1.47487e+07	6.15346e+06	2.65728e+07	9.84943e+06	2.24072e+06	5.80913e+06	3.93261e+06	1.47898e+07	2.5366e+07	1.88131e+07	4.10936e+06	5.18007e+07	3.44611e+06	7.48153e+06	3.83998e+06	9.24916e+06	2.14184e+06	9.55798e+07	7.19979e+06	6.62681e+06	172797	2.93004e+07	2.22548e+07	29	0.279322	0.000174025	0.0633	13	0.039211	0.000138866	0.583	10	0.511827	0.000390367	0.00271	15	0.391439	0.000168644	0.0395	11	0.00986233	5.04611e-05	0.725
UNC13B	4.65381e+06	968272	805680	1.13362e+06	9.39575e+06	5.10724e+06	1.44318e+06	1.14984e+06	1.78924e+06	1.89332e+06	419258	6.37296e+06	3.25274e+07	1.87763e+06	665701	815417	2.68016e+06	5.19194e+06	7.56796e+06	5.77309e+06	1.05936e+07	2.19408e+06	897822	1.03629e+06	2.24424e+06	763955	868717	169727	896013	29	0.0370962	-7.52193e-05	0.528	13	0.219668	-0.000273213	0.172	10	0.00842533	4.22819e-05	0.745	15	0.0112505	2.2287e-05	0.756	11	0.00109574	-1.38073e-05	0.907
UNC13A	702538	NA	9.68514e+06	149387	4.11959e+06	514545	386693	143009	2.19062e+06	1.72852e+06	NA	NA	1.45535e+06	607343	268551	NA	9.66867e+06	879691	1.82058e+06	NA	NA	1.41079e+06	447156	NA	330648	61527	172097	NA	332741	21	0.233054	-0.000280582	0.158	10	NA	NA	NA	NA	0.0396544	-0.000154192	0.535	12	NA	NA	NA	NA	0.0484942	-0.000113846	0.492
UNC119B	2.8791e+07	1.86901e+07	5.20351e+07	2.42626e+07	2.36855e+07	6.46265e+07	3.33193e+07	4.2521e+07	2.14246e+07	3.12152e+07	1.0654e+07	3.43023e+07	1.10115e+07	4.18758e+07	2.95043e+07	2.36743e+07	1.46685e+07	4.06396e+07	3.90065e+07	3.61672e+07	1.82795e+07	1.1348e+07	4.96151e+07	4.76851e+07	4.12971e+07	1.23387e+08	2.54892e+07	1.79509e+07	1.49517e+07	29	0.0529654	5.42979e-05	0.449	13	0.0786574	0.000102702	0.433	10	0.00243267	1.25551e-05	0.861	15	0.311021	4.95663e-05	0.0746	11	0.0107638	-2.64344e-05	0.713
UNC119	7.83788e+06	472653	1.54048e+07	4.25999e+06	1.55497e+06	4.68871e+06	1.23823e+07	4.62874e+06	9.42344e+06	5.14071e+06	7.33341e+06	530406	782212	7.91358e+06	2.76178e+07	7.78839e+06	NA	1.45186e+06	6.7304e+06	4.55265e+06	6.68232e+06	2.65675e+06	3.38135e+06	1.60908e+07	2.85444e+06	2.11556e+08	962140	1.42172e+07	5.95891e+06	28	0.00819506	4.25848e-05	0.769	13	NA	NA	NA	NA	0.0405252	0.000117764	0.49	14	0.0296347	3.68861e-05	0.613	11	0.0321016	-9.76327e-05	0.54
UMPS	6.74644e+07	3.58321e+07	1.07998e+08	5.47595e+07	1.50988e+08	5.51243e+07	5.84518e+07	4.11587e+07	4.68541e+07	6.72237e+07	2.4466e+07	7.92497e+07	1.50111e+08	9.30221e+07	4.84855e+08	1.85358e+08	3.71585e+07	7.44869e+07	5.24196e+07	6.88876e+07	2.7059e+08	6.66276e+07	6.24658e+07	5.8977e+07	6.33873e+07	1.14689e+08	4.94384e+07	8.19614e+07	5.09699e+07	29	0.0223849	-2.18809e-05	0.626	13	0.0337083	-4.25147e-05	0.612	10	0.207838	0.000122521	0.0877	15	0.0143693	1.5907e-05	0.726	11	0.0379413	-4.87574e-05	0.487
UMOD	5.34653e+06	934360	NA	697341	NA	1.00465e+06	624051	177479	2.62138e+06	NA	NA	5.86815e+08	NA	NA	NA	555612	2.46466e+06	NA	1.64933e+07	2.7409e+06	NA	649560	1.34663e+07	NA	191069	3.34398e+06	775130	8541.42	1.62718e+07	19	NA	NA	NA	NA	NA	NA	NA	NA	NA	NA	NA	NA	NA	NA	NA	NA	NA	NA	NA
ULK3	5.99444e+06	5.82283e+06	8.75924e+06	2.08662e+06	1.31272e+07	3.52331e+06	381318	828097	6.73704e+06	3.71719e+06	8.34422e+06	803822	675896	7.07915e+06	2.297e+06	2.72414e+06	1.90056e+06	2.20252e+07	485685	4.47943e+06	4.17049e+06	3.35878e+06	826744	4.72703e+06	2.04752e+06	5.4273e+06	341884	1.83951e+06	2.11878e+06	29	0.00495731	2.33845e-05	0.819	13	0.015593	6.21355e-05	0.731	10	0.0653875	0.000104591	0.358	15	0.0513754	3.94505e-05	0.503	11	0.0571627	9.15196e-05	0.391
ULK1	243055	1.65443e+06	1.90353e+06	1.97326e+06	534427	99144	189982	870963	NA	3.12628e+06	301330	179260	63087.2	428055	18057.7	2.86685e+06	696521	1.76387e+06	550773	NA	104461	13882.7	NA	67573.9	259783	36357.4	NA	107974	14635.5	25	0.00860792	4.85628e-05	0.774	12	NA	NA	NA	NA	0.100773	-0.000219784	0.291	13	0.105425	-9.55078e-05	0.36	10	0.0754272	0.000169464	0.364
UIMC1	2.83117e+06	7.45295e+06	1.00636e+06	3.81693e+06	3.61698e+06	3.21497e+06	3.01439e+06	7.98905e+06	207271	2.51906e+06	1.52962e+06	749454	353591	5.30588e+06	1.24314e+07	2.40182e+06	1.41107e+06	799616	738164	3.10458e+06	1.43485e+06	2.9927e+06	3.46511e+06	3.97428e+06	3.53732e+06	2.03572e+07	1.51214e+06	5.80223e+06	6.13851e+06	29	0.0670328	8.99682e-05	0.393	13	0.0831512	0.000143233	0.419	10	0.0862919	0.000124695	0.288	15	0.0364873	3.09204e-05	0.574	11	0.0338284	7.38054e-05	0.512
UHRF2	474615	1.263e+06	5.06918e+06	3.13108e+06	1.99746e+06	5.12831e+06	1.02149e+06	4.7338e+06	1.86256e+06	3.15432e+06	199085	5.90379e+06	404569	9.91785e+06	3.17467e+06	6.81533e+06	2.24036e+06	2.25045e+06	8.08168e+06	2.98417e+06	663520	4.89303e+06	3.16439e+06	2.6713e+06	2.70388e+06	5.48183e+06	2.93648e+06	6.85613e+06	1.25201e+06	29	0.0875096	0.000117995	0.326	13	0.0475696	0.000114479	0.545	10	0.0118735	-4.55464e-05	0.699	15	0.239662	0.000105568	0.126	11	0.020752	5.53698e-05	0.609
UHRF1BP1L	1.04873e+06	1.55774e+06	7.89798e+06	1.56156e+06	2.92874e+06	946327	2.42096e+06	1.23112e+06	563240	2.40604e+06	160651	723549	4.70238e+06	2.27365e+06	1.10565e+06	864313	505046	3.12543e+06	1.46258e+06	1.57518e+06	2.08836e+06	2.06738e+06	1.20439e+06	1.39845e+06	741098	2.32476e+06	2.50271e+06	385060	1.41317e+06	29	0.0110052	-3.102e-05	0.733	13	0.00275617	2.2266e-05	0.885	10	0.0196126	4.9796e-05	0.619	15	0.045268	3.11035e-05	0.53	11	0.00727185	-2.80905e-05	0.763
UHRF1BP1	1.74446e+08	1155687865	1.54217e+08	3.71642e+08	543193	2.28169e+06	721526	1.82962e+08	199695	22853.3	1.32441e+06	94027.2	1.64625e+06	1.48664e+08	2.27127e+08	1.96621e+06	1.95951e+06	1.05171e+06	414540	626891	2.80316e+06	9.26657e+06	254920	6.91345e+08	3.60147e+08	1.78869e+06	3.90244e+08	3.30317e+08	276858	29	0.22822	0.000485511	0.0987	13	0.439714	0.000893815	0.0366	10	0.303619	0.000755264	0.0333	15	0.00561179	3.8177e-05	0.827	11	0.0103763	0.000116241	0.718
UHRF1	368627	847032	2.48183e+06	2.45242e+06	2.33525e+06	957632	497338	245390	105097	NA	10449.3	1.05674e+06	671008	1.67209e+07	2.02181e+06	2.12806e+06	1.51592e+06	142863	3.74711e+06	764417	NA	2.2541e+06	466312	NA	1.48589e+06	957998	NA	5.60255e+06	289701	25	0.091928	0.000231603	0.338	12	NA	NA	NA	NA	0.0745659	0.000199193	0.39	12	NA	NA	NA	NA	0.0525448	0.000139298	0.451
UGT8	2.24235e+06	994471	1.92355e+07	4.31048e+06	1.09556e+07	NA	NA	332966	5.44257e+07	8.82294e+06	NA	5.76522e+06	5.4546e+06	4.56677e+06	1.48834e+07	987080	1.23468e+07	NA	95829.5	3.55467e+06	6.37221e+06	6.01964e+06	1.5453e+06	2.1081e+06	1.15157e+07	1.41231e+06	2.55604e+06	NA	1.58087e+07	24	0.00615236	-3.37174e-05	0.809	12	NA	NA	NA	NA	0.0242741	8.48729e-05	0.595	14	0.000152465	1.55979e-06	0.973	10	0.0090236	4.52117e-05	0.747
UGT3A1	NA	NA	NA	NA	5.19954e+06	NA	NA	NA	160528	NA	199311	4.95486e+07	1.06154e+07	NA	NA	1.20212e+07	877287	NA	NA	144633	NA	543399	NA	NA	NA	2.61085e+06	NA	28674.9	NA	11	NA	NA	NA	NA	NA	NA	NA	NA	NA	NA	NA	NA	NA	NA	NA	NA	NA	NA	NA
UGT2B7	3.31148e+06	1.61911e+07	7.59343e+06	2.31825e+06	1.94215e+08	4.37032e+06	6.81101e+06	1.69504e+06	6.85099e+06	1.15633e+07	2.50881e+06	2552462390	3404875017	3.66063e+06	1.63382e+07	4.6584e+06	941791	2.7593e+06	1.66297e+06	1.27294e+07	1.92638e+06	5.47944e+08	1.7734e+07	1.32569e+06	6.08045e+06	3.27319e+06	2.72803e+06	1.01375e+06	2.68105e+06	29	0.0320152	-0.000162185	0.559	13	0.102806	-0.000403753	0.366	10	0.000377638	1.89667e-05	0.945	15	0.0110538	5.27156e-05	0.758	11	0.00209877	4.50014e-05	0.871
UGT2B4	NA	206244	70054.5	39570.7	82413.8	1.93916e+06	2.54509e+06	NA	2.49185e+06	1.41249e+06	NA	491096	6.79865e+08	302809	NA	1.53483e+06	NA	NA	1.57547e+06	862212	NA	421154	1.24427e+06	NA	643125	454399	211902	NA	478659	20	0.312954	-0.000581369	0.0927	10	NA	NA	NA	NA	0.114816	0.000629636	0.338	10	NA	NA	NA	NA	0.0791115	-0.000234147	0.402
UGT2B17	2.2527e+06	3.14803e+07	333018	2.56777e+06	7.93962e+08	1.50666e+06	1.01568e+06	899812	1.51611e+06	8.4297e+07	3.00477e+06	2.61058e+08	1990890385	2.27269e+06	1.07555e+06	3.00762e+06	1.81869e+07	2.21115e+06	2.39583e+06	3.6903e+08	2.63452e+06	6.52404e+08	716287	1.61789e+06	2.40778e+07	3.63603e+06	2.01161e+06	457547	3.71764e+06	29	0.00539531	-6.38463e-05	0.812	13	0.142121	-0.000456869	0.283	10	0.000451373	1.95635e-05	0.94	15	0.00683316	3.82522e-05	0.809	11	0.00688606	7.72818e-05	0.769
UGT2B15	NA	NA	NA	892647	192374	6.31245e+06	NA	NA	NA	1.09705e+07	846486	2.13805e+06	392787085	986471	NA	NA	6.67502e+06	NA	NA	248828	NA	774062	NA	1.99201e+06	6.48613e+06	NA	NA	NA	1.7226e+06	14	NA	NA	NA	NA	NA	NA	NA	NA	NA	NA	NA	NA	NA	NA	NA	NA	NA	NA	NA
UGT2B10	4.50449e+06	NA	57171.4	1.2364e+06	2.58672e+06	489300	4.24514e+06	368047	6.42175e+06	399149	208334	73965.2	7.83323e+08	73441.8	529319	127956	1.14749e+06	3.98184e+06	1.72236e+06	354259	439248	468924	3.00036e+06	731526	2.0071e+06	1.85794e+06	NA	NA	119566	26	0.0274018	-0.000134838	0.589	13	NA	NA	NA	NA	0.0570087	0.000215355	0.411	14	0.0778757	-0.000126622	0.435	10	0.0301535	-0.000149664	0.553
UGT2A3	967187	1.9021e+06	2.5887e+06	1.06574e+08	3.23544e+08	7.84737e+06	3.7201e+07	1.56326e+06	1.16791e+08	6.81432e+07	1.60079e+07	2.47214e+08	9.51717e+07	3.66919e+06	5.75247e+06	9.59023e+06	2.00294e+07	3.15808e+06	2.72397e+06	2.54734e+07	1.01317e+07	289123951	2.79756e+07	2.44966e+06	1.52226e+07	666787	430611	174573	118186	29	0.0422289	0.000161493	0.501	13	0.266913	-0.00051765	0.126	10	1.68632e-05	-3.64262e-06	0.988	15	8.44497e-05	-3.45419e-06	0.979	11	0.166292	0.000346111	0.131
UGT2A1	170306	NA	NA	1.15386e+07	1.10243e+07	559510	198820	NA	NA	1.33417e+06	2.23591e+06	8.55685e+07	1.02036e+07	82158.7	NA	1.03095e+06	324426	NA	NA	4.54672e+06	NA	7.84161e+07	NA	215699	1.47773e+06	1.14777e+06	1.05185e+06	NA	NA	18	NA	NA	NA	NA	NA	NA	NA	NA	0.103497	-0.000240647	0.365	10	0.0428836	-8.16113e-05	0.566	10	0.00466196	5.43536e-05	0.851
UGT1A9	1.67513e+06	2.09568e+06	NA	380867	605278	3.59984e+06	2.43394e+06	30839.2	2.55611e+06	354118	8.99433e+06	5.28559e+08	4.12063e+08	6.29062e+07	1.1815e+06	4.52461e+06	814094	NA	293028	NA	161261	2.14092e+07	173536	633739	103759	632246	1.47967e+06	472564	708025	26	0.0469296	-0.000193089	0.499	12	0.0602488	-0.000266748	0.494	10	2.38245e-05	-4.66463e-06	0.987	14	0.0520814	9.63065e-05	0.5	11	0.0422136	0.000196765	0.481
UGT1A8	NA	65961.7	NA	1.04928e+06	1.28131e+07	NA	NA	302553	347474	1.85706e+06	5.94783e+06	NA	NA	8.06473e+06	NA	301614	NA	NA	63898.2	343782	NA	9.56375e+06	76491.4	NA	3.1702e+06	NA	NA	431243	273249	16	NA	NA	NA	NA	NA	NA	NA	NA	NA	NA	NA	NA	NA	NA	NA	NA	NA	NA	NA
UGT1A7	NA	NA	NA	NA	458941	NA	NA	NA	NA	579977	NA	2.43701e+07	3.31346e+06	2.17972e+07	192344	266357	1.27789e+06	NA	462777	2.77657e+06	NA	NA	NA	NA	NA	NA	NA	NA	NA	10	NA	NA	NA	NA	NA	NA	NA	NA	NA	NA	NA	NA	NA	NA	NA	NA	NA	NA	NA
UGT1A6	3.6923e+07	NA	445122	6.19026e+07	3.03071e+08	NA	2.33098e+06	1.38035e+06	2.8369e+06	7.29626e+07	1.52725e+06	535791106	7.30924e+08	1.1702e+08	351617	8.47852e+06	1.23754e+08	8.95706e+06	1.45442e+06	4.57164e+07	1.66253e+06	1.25884e+08	656881	541977	8.47303e+07	4.48814e+06	NA	1.141e+06	364613190	26	0.0111568	-9.5059e-05	0.731	13	NA	NA	NA	NA	0.00607644	-8.56264e-05	0.791	14	0.00378223	-2.80856e-05	0.866	10	0.17951	0.000447585	0.131
UGT1A4	NA	NA	752204	111941	3.99788e+06	NA	NA	86746.5	626028	1.60801e+06	NA	1.95855e+06	916764849	3954.72	NA	857421	8.39402e+06	NA	346930	NA	2.53684e+07	4.08449e+06	2.04238e+06	1.50539e+06	62667.9	3.66091e+06	1.36539e+06	436381	NA	20	0.0635579	-0.000232615	0.482	10	NA	NA	NA	NA	0.0158513	0.000115379	0.712	11	NA	NA	NA	NA	0.304386	-0.00052639	0.0629
UGT1A3	137399	955852	NA	68326.6	1.20274e+06	489840	196742	NA	NA	685084	NA	2.78698e+06	2.10745e+08	711435	NA	NA	NA	493138	34023.2	NA	1.29552e+06	1.71244e+06	NA	NA	NA	NA	NA	NA	NA	14	NA	NA	NA	NA	NA	NA	NA	NA	NA	NA	NA	NA	NA	NA	NA	NA	NA	NA	NA
UGT1A10	79478	1.02038e+06	NA	1.05564e+07	4.19432e+07	230572	345463	NA	1.13917e+06	1.21241e+07	NA	38034.5	NA	5.0258e+06	NA	NA	NA	NA	515753	8.2396e+06	389129	4.17649e+07	NA	1.98668e+06	3.20784e+07	NA	NA	NA	70159.5	17	NA	NA	NA	NA	NA	NA	NA	NA	NA	NA	NA	NA	NA	NA	NA	NA	NA	NA	NA
UGT1A1	1.34033e+06	391433	NA	1.25861e+06	2.49647e+08	NA	688235	1.23372e+06	NA	4.2948e+06	282546	79213.5	1.62492e+08	NA	755720	639976	NA	899738	NA	639008	215395	1.59479e+08	667002	NA	1.87379e+06	NA	NA	NA	5.37164e+06	19	NA	NA	NA	NA	NA	NA	NA	NA	NA	NA	NA	NA	NA	NA	NA	NA	NA	NA	NA
UGP2	5.75392e+08	696692270	4.54494e+08	7.40151e+08	4.35637e+08	4.72102e+08	4.66979e+08	4.10883e+08	2495454859	742858913	2673424915	9.29189e+08	7065243066	3.88171e+08	5.34482e+08	805524478	317063202	1213480582	4.51146e+08	8.63926e+08	6.74952e+08	6.06205e+08	8.37164e+08	5.52477e+08	4.94583e+08	605587404	3.8609e+08	3.72443e+08	4.05656e+08	29	0.0639294	-6.71548e-05	0.405	13	0.165403	-0.00017527	0.243	10	0.000733772	8.49249e-06	0.924	15	0.0868939	-4.3473e-05	0.379	11	0.000801604	8.39146e-06	0.92
UGGT2	819961	92067.9	544807	131358	174596	4.17323e+06	1.14141e+06	511260	345788	198580	462835	1.02734e+06	NA	707708	121325	112777	1.04541e+06	992421	624268	62224.2	165287	323172	645791	130923	339919	5.19618e+06	1.52238e+06	73888.8	407765	28	0.26957	-0.000161388	0.0837	12	NA	NA	NA	NA	0.361154	-0.000242266	0.023	14	0.00895801	-1.51031e-05	0.795	10	0.0355644	-6.79561e-05	0.518
UGGT1	1.55144e+08	8.20058e+07	6.93322e+07	1.12533e+08	203712228	9.8275e+07	1.44382e+08	1.01495e+08	1.2937e+08	1.28245e+08	1.81593e+08	7.18383e+07	1.96956e+08	160873507	1.37617e+08	9.05262e+07	197161881	4.64419e+08	1.26101e+08	1.4991e+08	2.67048e+08	1.73502e+08	7.73231e+07	1.16232e+08	1.57503e+08	1.7856e+08	3.36001e+08	1.6053e+08	1.29311e+08	29	0.0397445	-2.32348e-05	0.514	13	0.0111362	1.93121e-05	0.772	10	0.000125176	-1.84767e-06	0.968	15	0.11474	-2.36246e-05	0.308	11	0.0149646	-1.89701e-05	0.664
UGDH	9.4901e+07	3.88988e+07	38198611	8.0887e+08	5.47922e+08	4.13978e+08	135869882	3.13136e+08	1.37329e+08	5.18329e+08	5.39227e+07	4.67902e+08	1739557598	6.45599e+08	7.3894e+07	1.42552e+08	2.42909e+08	638102495	5.80164e+08	7.65185e+08	7.73503e+07	4.00805e+08	2.55811e+08	1.32673e+07	7.89732e+08	1.37066e+08	1.74633e+08	4.29797e+07	1.99326e+08	29	0.0598695	-0.000108172	0.42	13	0.582216	-0.000479175	0.0102	10	0.0921679	-0.000151271	0.271	15	0.0521531	-5.41246e-05	0.499	11	0.222591	0.000220207	0.0758
UGCG	456036	6.2323e+06	209864	497996	756125	309282	286446	628167	4.71159e+06	NA	1.00582e+06	NA	285737	127883	656725	NA	NA	192464	NA	384338	1.14943e+06	NA	NA	3.75936e+06	NA	NA	1.15006e+06	286172	220569	20	NA	NA	NA	NA	NA	NA	NA	NA	NA	NA	NA	NA	NA	NA	NA	NA	NA	NA	NA
UFSP2	7.24795e+07	4.07496e+06	6.93745e+07	2.67578e+07	4.66035e+07	2.46439e+07	1.87036e+07	3.3186e+07	2.93015e+07	2.44204e+07	8.26867e+07	9.48589e+07	1.04865e+08	2.65325e+07	2.2694e+07	3.16939e+07	2.49082e+08	7.19711e+07	4.91919e+07	3.0858e+07	1.35821e+08	5.69245e+07	1.95727e+07	1.60063e+07	2.91285e+07	1.07456e+08	7.94427e+07	1.511e+07	1.83975e+07	29	0.143592	-8.55764e-05	0.202	13	0.207054	-0.000175044	0.186	10	0.168995	-0.000132064	0.128	15	0.210423	-5.12922e-05	0.156	11	0.0830378	-8.48388e-05	0.298
UFSP1	NA	NA	1.62124e+06	NA	NA	NA	NA	1.72404e+06	3.22525e+08	NA	NA	NA	2.87396e+06	147829	NA	NA	NA	4.74573e+06	NA	NA	1.58793e+07	NA	6.39936e+07	924053	NA	NA	NA	388386	1.02721e+07	11	NA	NA	NA	NA	NA	NA	NA	NA	NA	NA	NA	NA	NA	NA	NA	NA	NA	NA	NA
UFM1	6.76986e+08	2.8335e+08	1054049007	3.73906e+08	4.60139e+08	1.56816e+08	3.47585e+08	7.93372e+08	1.72255e+08	3.33386e+08	8.07979e+08	3.18977e+08	7.73649e+08	8.12753e+08	4.61123e+08	2.45355e+08	1143404655	9.83854e+08	4.35132e+08	4.91318e+08	1018267092	528805524	319250457	4.34066e+08	3.49801e+08	1.92446e+08	1115602851	7.22396e+08	4.07266e+08	29	0.148574	-5.94861e-05	0.193	13	0.000405352	5.20003e-06	0.956	10	0.0126621	-2.35079e-05	0.69	15	0.0410629	-1.57362e-05	0.55	11	0.0118953	-2.09125e-05	0.699
UFL1	1.41659e+08	5.04513e+07	7.8777e+07	1.10041e+08	9.5966e+07	7.06038e+07	7.29114e+07	7.26275e+07	7.47414e+07	9.03359e+07	6.73874e+07	7.28908e+07	164810327	1.3123e+08	5.59868e+07	5.85509e+07	2.1389e+08	1.2607e+08	8.08881e+07	8.83781e+07	2.22179e+08	7.91939e+07	6.28283e+07	6.06245e+07	9.48724e+07	7.89268e+07	1.98513e+08	1.24811e+08	7.08718e+07	29	0.059487	-2.54855e-05	0.422	13	0.0670256	-5.6215e-05	0.47	10	0.0130172	-1.9527e-05	0.686	15	0.0967358	-2.37233e-05	0.352	11	0.0102384	1.59653e-05	0.72
UFD1L	1.28647e+08	8.36116e+07	1.06634e+08	83694387	100613774	1.03671e+08	1.07174e+08	1.49254e+08	1.14445e+08	9.02511e+07	2240845676	8.60838e+07	7.7066e+07	2.19849e+08	1.36735e+08	6.11149e+07	1.43907e+08	1.65244e+08	9.76143e+07	8.38828e+07	1.11111e+08	5.05793e+07	1.84396e+08	6.61592e+07	7.40078e+07	2.3514e+08	7.35438e+07	1.3126e+08	7.80831e+07	29	0.104411	-0.000100015	0.282	13	0.0482548	-0.000108519	0.542	10	0.145291	-0.000128631	0.161	15	0.074595	-4.8453e-05	0.416	11	0.0110852	3.4543e-05	0.709
UFC1	2.85016e+08	5.28188e+08	392461551	1.17926e+08	2.64423e+08	1.92001e+08	401733417	8.34317e+08	251382116	1.3853e+08	3.11213e+08	208122863	6.07249e+07	5.37738e+08	1.86429e+08	7.12014e+07	621376659	4.49335e+08	3.75601e+08	1.19175e+08	2.92564e+08	2.12687e+08	3.95118e+08	3.04426e+08	2.39795e+08	7.51225e+07	2.31012e+08	2.14749e+08	3.89944e+08	29	0.0179322	-2.90486e-05	0.663	13	0.0582335	8.22371e-05	0.502	10	0.0708937	-6.83172e-05	0.337	15	0.15933	4.36987e-05	0.224	11	0.00222282	1.15461e-05	0.867
UEVLD	1.56038e+07	2.25534e+06	1.14389e+07	3.37066e+06	1.15304e+07	8.99594e+06	8.32944e+06	6.70219e+06	6.125e+06	2.33418e+06	2.24255e+07	4.78969e+06	4.63966e+06	7.46841e+06	3.07775e+06	2.11428e+06	3.14951e+07	7.9831e+06	6.01967e+06	1.04677e+07	6.5578e+06	6.34933e+06	8.39559e+06	3.13301e+06	8.14484e+06	8.26576e+06	5.00729e+06	4.61869e+06	1.51194e+07	29	0.482306	-0.000133661	0.00844	13	0.147412	-0.000131013	0.273	10	0.237654	-0.0001492	0.0653	15	0.0724303	-3.20458e-05	0.424	11	0.00305391	-1.39117e-05	0.845
UCKL1	6.90973e+06	462096	7.87643e+06	2.08509e+06	1.6601e+07	5.41124e+06	5.72821e+06	9.66107e+06	422053	4.19907e+06	9.46166e+06	4.3182e+06	8.62263e+06	1.28539e+07	5.68429e+06	1.85196e+06	1.51384e+07	2.06901e+06	5.12048e+06	2.34197e+06	1.31474e+07	5.88208e+06	4.93611e+06	1.77106e+06	2.8372e+06	3.42286e+06	6.68355e+06	1.19613e+06	1.2065e+06	29	0.309774	-0.00012512	0.0482	13	0.209913	-0.000137919	0.183	10	0.112233	-8.80458e-05	0.222	15	0.0218877	-1.69693e-05	0.664	11	8.88242e-06	-7.70336e-07	0.992
UCK2	2.11132e+06	1.76955e+06	831150	NA	2.1081e+06	NA	2.58586e+06	1.05325e+06	NA	NA	NA	NA	2.88233e+06	1.26164e+07	NA	1.36552e+06	2.51041e+07	135316	1.90024e+06	3.36753e+06	4.7466e+06	5.65937e+06	994357	NA	1.76109e+06	NA	418371	7.77221e+06	NA	19	NA	NA	NA	NA	NA	NA	NA	NA	NA	NA	NA	NA	NA	NA	NA	NA	NA	NA	NA
UCK1	9.59259e+06	2.69834e+06	1.4612e+07	NA	3.12581e+06	3.48023e+06	2.30256e+06	2.00731e+07	1.01111e+06	839839	2.65571e+06	5.79324e+06	5.29509e+06	1.8866e+06	1.48149e+06	342547	2.26791e+06	3.66898e+06	7.31894e+06	92000.9	5.39946e+06	1.11535e+06	5.77485e+06	2.34283e+06	1.38445e+06	1.18434e+07	2.86929e+06	2.48109e+06	6.89927e+06	28	0.118583	-9.74175e-05	0.273	12	NA	NA	NA	NA	0.0857898	-9.18563e-05	0.31	14	0.00933832	-1.56315e-05	0.791	10	0.110704	-0.000110394	0.245
UCHL5	1.20498e+08	4.28387e+07	9.46887e+07	5.88428e+07	1.71487e+08	7.64001e+07	6.43726e+07	4.77654e+07	4.41496e+07	5.42296e+07	6.14651e+07	8.77032e+07	1.29436e+08	1.16488e+08	1.15566e+08	9.18236e+07	9.86465e+07	8.32157e+07	8.73256e+07	9.24476e+07	108480906	8.96707e+07	6.12074e+07	8.12536e+07	6.00777e+07	1.01944e+08	9.47153e+07	1.10662e+08	7.75233e+07	29	0.108432	-2.71827e-05	0.272	13	0.00893058	-1.09719e-05	0.795	10	0.0791886	2.97598e-05	0.31	15	0.0472387	9.49465e-06	0.521	11	0.0979313	-2.68874e-05	0.256
UCHL3	4.55212e+08	2.49224e+08	2.18344e+08	1.24233e+08	2.6693e+08	1.84813e+08	161906832	9.70216e+07	9.56844e+07	1.58133e+08	2.42674e+08	1.07919e+08	5.25629e+08	1.56829e+08	1.3081e+08	2.13698e+08	6.13769e+08	2.96488e+08	179175711	215029434	2.41586e+08	2.45375e+08	1.93142e+08	189190176	182048902	2.92303e+08	2.75257e+08	2.05035e+08	3.0474e+08	29	0.299585	-8.02999e-05	0.0529	13	0.103747	-7.07032e-05	0.364	10	0.00782503	-1.79947e-05	0.754	15	0.0905655	-2.57046e-05	0.369	11	0.118362	-6.08991e-05	0.209
UCHL1	3035854158	6.06444e+08	8499468673	1149684823	4.20094e+08	2.05793e+08	5.73609e+08	196393751	3.2103e+08	8.26666e+08	5.53004e+08	1326789709	9.843e+06	2868999448	1.41363e+08	2.50942e+08	4.77647e+08	6.5849e+07	3.07296e+08	1308046280	5.31456e+08	3.77727e+08	3.68187e+08	7.30217e+07	5.22514e+08	2025341971	1.7121e+07	303675805	2.74136e+08	29	0.00153067	-2.21403e-05	0.899	13	0.0848848	-0.000228373	0.414	10	0.050953	-0.000161219	0.419	15	0.00307031	1.79614e-05	0.871	11	0.145763	0.000250788	0.16
UBXN8	2.72999e+06	473434	608885	1.23747e+07	NA	519594	402076	1.17073e+06	1.27119e+07	391669	NA	565519	5.39388e+06	301249	914401	NA	NA	NA	NA	NA	NA	NA	3.84124e+06	NA	469078	5.46417e+06	799236	214097	NA	18	NA	NA	NA	NA	NA	NA	NA	NA	0.0339222	0.000103225	0.61	10	NA	NA	NA	NA	NA	NA	NA
UBXN7	1.73401e+07	1.79265e+07	2.87175e+07	9.24224e+06	1.70065e+07	30456097	1.7022e+07	4.86939e+07	4.97642e+06	1.02785e+07	4.08535e+06	1.15312e+07	8.23755e+06	3.49837e+07	26012498	1.63692e+07	2.60817e+07	2.5469e+07	2.09447e+07	4.25668e+06	2.21867e+07	1.83253e+07	3.48837e+07	2.13127e+07	1.31734e+07	1.84094e+07	2.03222e+07	2.42102e+07	1.11457e+07	29	0.000123888	2.20686e-06	0.971	13	0.0757507	7.9577e-05	0.442	10	0.00551112	1.67303e-05	0.793	15	0.291218	5.47309e-05	0.0866	11	0.00807842	-1.95366e-05	0.75
UBXN6	7.42811e+07	5.59626e+07	2.68725e+08	7.63876e+07	8.7771e+07	1.26215e+08	1.33784e+08	2.76859e+08	7.38369e+07	1.05772e+08	1.68243e+08	1.28273e+08	6.34367e+07	1.15225e+08	5.6404e+07	1.84685e+07	7.0784e+07	4.24007e+07	2.64535e+08	6.6626e+07	9.45027e+07	6.81541e+07	2.27698e+08	7.91067e+07	8.01542e+07	1.40686e+08	1.46193e+08	3.67325e+07	8.10458e+07	29	0.104289	-5.43576e-05	0.282	13	0.00059703	5.8952e-06	0.947	10	0.496865	-0.000144041	0.00334	15	0.000225601	1.51741e-06	0.965	11	0.0253018	-3.04498e-05	0.571
UBXN4	5.54338e+07	2.40618e+07	2.22122e+07	2.84514e+07	1.56311e+07	2.61385e+07	7.16351e+06	3.26695e+07	3.11768e+07	1.68568e+07	2.4488e+07	3.02266e+07	5.9489e+07	3.75588e+07	4.78494e+07	3.03608e+07	7.36049e+07	1.84207e+07	2.7576e+07	2.57247e+07	3.38098e+07	1.91896e+07	1.76247e+07	6.09779e+07	3.06396e+07	1.87464e+07	4.39816e+07	2.60392e+07	2.35787e+07	29	0.0581029	3.38031e-05	0.428	13	0.0242469	3.7761e-05	0.668	10	0.299495	0.000105605	0.0347	15	0.0460598	1.38681e-05	0.526	11	0.0526412	-3.84965e-05	0.411
UBXN2B	1.29712e+06	256390	7.7569e+06	612906	1.09994e+06	2.25153e+06	1.25678e+06	2.26769e+06	NA	345170	1.55089e+06	828398	643898	2.16226e+06	300293	185642	NA	536810	5.25194e+06	1.98996e+06	3.30595e+06	887536	2.09647e+06	2.57745e+06	3.50988e+06	2.88268e+06	1.25086e+06	1.69997e+06	1.36034e+06	27	0.031474	-4.39506e-05	0.562	13	NA	NA	NA	NA	0.129619	-0.000129373	0.206	14	0.165275	5.44078e-05	0.215	11	0.0471388	-6.66948e-05	0.456
UBXN2A	3.85106e+06	NA	2.01965e+06	6.82792e+06	1.51818e+07	2.48217e+06	1.37391e+06	1.03881e+06	2.84878e+06	3.64024e+06	1.3907e+06	NA	1.88774e+06	6.51293e+06	2.85911e+06	1.43914e+06	211544	4.02801e+06	3.36983e+06	2.90026e+06	2.5728e+06	1.74982e+06	4.578e+06	5.60874e+07	3.01779e+06	3.35457e+06	1.3489e+06	1.0694e+06	4.55295e+07	27	0.263973	0.000192099	0.0875	12	0.305804	0.000354365	0.0973	10	0.223849	0.000249125	0.0875	14	0.50676	0.00013457	0.0209	10	0.0265839	8.03574e-05	0.578
UBXN11	NA	NA	NA	NA	1.14122e+06	518144	556307	2.82748e+07	3.09903e+06	741560	NA	NA	188633	386513	NA	210187	NA	NA	NA	NA	183932	1.4509e+06	NA	1.64906e+06	91345.8	5.6691e+06	998024	NA	NA	15	NA	NA	NA	NA	NA	NA	NA	NA	NA	NA	NA	NA	NA	NA	NA	NA	NA	NA	NA
UBXN10	NA	NA	NA	2.05358e+06	1.67085e+06	3.75194e+06	1.3083e+06	8.50917e+07	435939	1.74157e+06	NA	NA	353954	561611	NA	853528	276303	1.13298e+06	NA	1.81084e+06	NA	1.43744e+06	720553	NA	NA	193660	NA	NA	NA	16	NA	NA	NA	NA	NA	NA	NA	NA	NA	NA	NA	NA	NA	NA	NA	NA	NA	NA	NA
UBXN1	5.54137e+07	6.11781e+07	180790060	6.8397e+07	1.1689e+08	1.08708e+08	1.14977e+08	9.12366e+07	4.5689e+07	4.58312e+07	8.66044e+07	3.99625e+07	3.3516e+07	9.36985e+07	2.12859e+08	1.07774e+08	12482624	3.29251e+07	2.12443e+07	145644835	3.07237e+07	5.81707e+07	1.39357e+08	7.75808e+07	7.86988e+07	249643045	9.08472e+07	1.6754e+08	61506997	29	2.5418e-05	-1.09296e-06	0.987	13	0.119141	0.000137446	0.329	10	0.0108483	3.399e-05	0.712	15	0.0014221	-3.18557e-06	0.912	11	3.8929e-06	5.94e-07	0.994
UBTF	5.03454e+07	4.60752e+07	4.17755e+07	5.76984e+07	4.56576e+07	1.05987e+08	3.22707e+07	1.10326e+08	1.75206e+07	2.77731e+07	1.70363e+07	3.887e+07	3.90484e+07	9.62246e+07	1.19374e+08	5.34886e+07	4.5416e+07	3.39428e+07	3.2813e+07	3.58175e+07	2.01258e+07	4.73509e+07	8.04776e+07	3.74337e+07	4.0079e+07	1.77354e+07	8.66394e+07	1.74356e+08	3.16584e+07	29	0.00524015	1.15201e-05	0.814	13	0.0281729	4.14458e-05	0.643	10	0.0700335	5.555e-05	0.341	15	0.00687074	7.44909e-06	0.809	11	0.0567622	4.86324e-05	0.392
UBTD2	2.03636e+06	1.05162e+07	2.07731e+07	1.32718e+07	5.02107e+06	1.11999e+07	7.86547e+06	1.06479e+07	1.16146e+07	3.99416e+06	1.32143e+07	1.092e+07	8.0191e+06	3.05424e+06	1.34141e+06	2.66592e+06	3.17274e+06	7.63554e+06	4.968e+06	3.01844e+06	6.09269e+06	4.2188e+06	9.72118e+06	2.2783e+07	7.69392e+06	2.92719e+07	378641	966640	6.24687e+06	29	0.141353	9.66321e-05	0.205	13	0.0253073	-8.91447e-05	0.661	10	2.65748e-06	-7.46808e-07	0.995	15	0.10109	6.47094e-05	0.341	11	0.0131601	4.77359e-05	0.684
UBTD1	NA	NA	2.00284e+06	NA	140741	NA	1.4685e+06	566362	4.22258e+06	NA	NA	272564	NA	209428	1.57281e+06	NA	NA	NA	197085	NA	656038	NA	NA	NA	NA	3.60682e+07	NA	NA	655062	12	NA	NA	NA	NA	NA	NA	NA	NA	NA	NA	NA	NA	NA	NA	NA	NA	NA	NA	NA
UBR7	4.57554e+06	6.63158e+06	1.55011e+07	1.08716e+07	2.47664e+06	1.36948e+07	6.76985e+06	1.27885e+07	2.76025e+06	4.14481e+06	794575	2.80183e+06	8.43675e+06	1.25336e+07	1.05853e+07	1.64089e+07	371500	6.83819e+06	2.34121e+06	1.0118e+06	7.5182e+06	4.56944e+07	5.75411e+06	4.38281e+06	9.54731e+06	9.70801e+06	5.24835e+06	1.38937e+07	1.27939e+06	29	0.0191692	4.84554e-05	0.652	13	0.017721	8.22423e-05	0.714	10	0.121792	0.000142135	0.202	15	0.0254983	2.8139e-05	0.639	11	0.0652966	0.000115269	0.358
UBR5	1.17333e+06	1.51368e+06	3.28325e+06	2.25935e+06	3.6258e+06	5.33821e+06	3.95913e+06	4.59503e+06	594002	3.1615e+06	569948	2.73791e+06	2.73223e+06	9.42576e+06	3.40171e+06	7.77225e+06	2.06074e+06	2.15482e+06	1.91435e+06	1.70627e+06	1.49647e+06	3.19562e+06	1.8402e+06	2.68625e+06	1.53304e+06	2.50968e+06	3.60993e+06	6.4874e+06	1.85829e+06	29	0.0215131	2.98407e-05	0.633	13	0.0730538	6.24556e-05	0.45	10	0.0646909	4.72025e-05	0.36	15	0.195469	5.73157e-05	0.173	11	0.0553517	4.8868e-05	0.399
UBR4	2.45396e+07	1.20925e+07	2.20276e+07	1.56569e+07	1.89186e+07	2.15785e+07	1.27127e+07	1.72417e+07	1.32661e+07	16837222	2.08956e+07	1.75644e+07	2.29473e+07	2.63593e+07	1.50702e+07	9.26426e+06	1.94766e+07	3.52098e+07	1.77836e+07	1.63515e+07	3.00485e+07	1.82307e+07	1.67925e+07	1.72101e+07	1.50235e+07	1.9809e+07	2.14425e+07	1.48651e+07	1.56826e+07	29	0.221096	-2.56087e-05	0.105	13	0.0165533	-6.97529e-06	0.723	10	0.027165	-9.75297e-06	0.557	15	0.00309902	2.71234e-06	0.871	11	0.0115276	6.17823e-06	0.703
UBR3	5.58089e+06	729867	6.65528e+06	3.35506e+06	3.22784e+06	2.95627e+06	1.76923e+06	4.16713e+06	8.19387e+06	3.17486e+06	9.19296e+06	5.42114e+06	3.96601e+06	2.95558e+06	789590	946049	3.09936e+06	8.40863e+06	1.72257e+06	3.51817e+06	1.30046e+07	1.93614e+06	3.26967e+06	1.4514e+06	3.14776e+06	3.61787e+06	4.21609e+06	707304	2.25325e+06	29	0.156224	-6.9551e-05	0.181	13	0.118728	-8.2119e-05	0.33	10	0.282682	-0.000129229	0.0414	15	0.127242	-4.63236e-05	0.282	11	0.0221563	3.33098e-05	0.596
UBR2	4.14556e+06	2.37449e+06	1.97682e+06	6.27901e+06	5.10682e+06	4.08717e+06	3.10496e+06	3.83527e+06	8.03137e+07	3.7481e+06	1.36511e+06	2.1068e+06	9.83094e+06	5.76954e+06	3.91422e+06	1.66357e+06	2.98748e+06	3.04604e+06	5.75034e+06	2.57505e+06	5.90752e+06	7.79722e+06	1.5453e+06	5.485e+06	4.72007e+06	2.17673e+06	2.93195e+06	3.83682e+06	2.1541e+06	29	0.0733957	5.8042e-05	0.371	13	0.00216965	-1.44783e-05	0.898	10	0.388913	0.000136991	0.013	15	0.0674619	2.79706e-05	0.441	11	0.0482594	4.93344e-05	0.431
UBR1	9.44508e+06	9.13693e+07	1.17519e+07	1.54397e+07	7.84818e+07	8.98165e+07	5.87097e+07	7.20386e+06	5.91779e+06	4.10327e+06	1.10348e+07	4.45018e+06	7.94505e+06	9.88541e+06	9.88865e+06	2.77968e+06	5.74218e+06	9.45228e+06	9.03431e+06	2.89838e+07	8.22506e+06	1.10903e+07	5.62944e+07	3.01576e+07	4.13899e+07	7.42542e+06	6.6883e+06	6.80909e+06	3.03503e+07	29	0.0165953	2.83767e-05	0.675	13	0.0846907	9.46871e-05	0.415	10	0.0202194	4.08463e-05	0.613	15	0.0940714	3.18677e-05	0.359	11	0.030268	4.31012e-05	0.535
UBQLN4	4.31348e+07	3.52805e+07	1.08932e+08	4.73915e+07	4.41567e+07	6.50255e+07	4.88563e+07	6.1457e+07	3.88417e+07	4.33074e+07	5.72013e+07	3.39123e+07	4.03547e+07	7.12677e+07	9.08912e+07	8.09457e+07	22934449	5.78302e+07	5.23733e+07	5.16489e+07	5.28622e+07	2.63573e+07	7.7519e+07	4.52068e+07	3.88293e+07	6.9739e+07	4.39005e+07	9.24172e+07	2.73416e+07	29	0.0349841	-2.48182e-05	0.541	13	0.00161752	6.95737e-06	0.912	10	3.52418e-05	9.81076e-07	0.983	15	0.00555385	-4.66052e-06	0.828	11	0.00349811	-9.91464e-06	0.834
UBQLN2	9.0112e+07	6.72765e+07	9.1601e+07	4.94477e+07	4.31035e+07	7.41582e+07	7.33032e+07	6.65424e+07	3.91049e+07	4.64331e+07	1.00734e+08	7.60289e+06	7.52443e+07	8.12891e+07	1.10575e+08	4.70616e+07	7.26096e+06	3.41512e+07	2.6897e+07	9.56167e+07	4.43456e+07	2.98492e+07	4.65653e+07	2.86108e+07	4.44232e+07	4.18461e+07	5.72158e+07	3.9315e+07	4.8883e+07	29	0.216829	-0.000106008	0.109	13	0.000314201	5.77979e-06	0.961	10	0.0338795	5.97247e-05	0.511	15	0.201421	-5.83895e-05	0.166	11	0.00331941	1.73226e-05	0.838
UBQLN1	1.52381e+08	4.47623e+07	136780536	5.66765e+07	8.73201e+07	1.15238e+08	1.03718e+08	5.84589e+07	1.6238e+08	1.05205e+08	1.08911e+08	8.00594e+07	1.4332e+08	1.54503e+08	1.61224e+08	8.45014e+07	9.13242e+07	2.11523e+08	1.23764e+08	1.43634e+08	1.32483e+08	6.27097e+07	8.86402e+07	193164224	6.53749e+07	1.32776e+08	1.38362e+08	9.25595e+07	7.65616e+07	29	0.0101066	-1.22539e-05	0.744	13	0.218142	8.0649e-05	0.174	10	0.211058	5.90761e-05	0.0849	15	0.117855	2.39207e-05	0.301	11	0.238419	-6.43887e-05	0.0648
UBP1	1.37027e+07	1.19508e+08	3.56195e+07	2.85494e+07	4.46643e+07	4.35444e+07	5.01582e+07	2.53353e+07	1.34455e+07	3.016e+07	1.55533e+07	7.83676e+06	1.27614e+07	2.30457e+07	2.3796e+07	1.69716e+07	1.97224e+07	1.77988e+07	4.09303e+07	3.66342e+07	1.12946e+07	3.48299e+07	4.31742e+07	2.22025e+07	6.65004e+07	2.61211e+07	1.98888e+07	1.30518e+07	2.38966e+07	29	0.000498337	-3.62317e-06	0.942	13	0.00127443	6.50425e-06	0.922	10	0.0273472	-2.98457e-05	0.556	15	0.00211476	3.21914e-06	0.893	11	0.00167521	6.68294e-06	0.885
UBOX5	390482	268053	32899.2	NA	184803	387727	453290	NA	NA	NA	NA	NA	827310	27202.7	NA	352820	5088.26	225772	171099	754924	NA	423035	584136	NA	98944	546285	NA	911889	NA	18	NA	NA	NA	NA	NA	NA	NA	NA	NA	NA	NA	NA	NA	NA	NA	NA	NA	NA	NA
UBN2	123974	3.06497e+06	231693	194342	579675	718465	132892	1.42589e+06	686593	129902	5.88391e+08	108220	269638	5.28055e+06	488103	830418	491797	170549	894667	304015	62078.6	3.71835e+06	250770	209721	90463.2	812815	254830	353940	465993	29	0.0746667	-0.000203806	0.366	13	0.0110271	-0.000115556	0.773	10	0.12492	-0.000285221	0.196	15	0.0220813	-6.2779e-05	0.663	11	0.0407128	0.000155053	0.471
UBN1	491466	305284	8.17802e+06	3.07325e+06	1.27132e+06	1.79891e+06	154231	1.64098e+06	298240	566621	NA	278905	575985	2.64856e+06	2.17881e+06	1.4942e+06	65419.2	691543	775286	1.04712e+06	239944	3.81314e+06	704829	1.61777e+06	1.2149e+06	1.0513e+06	2.15924e+06	579759	488691	28	0.0398952	6.34847e-05	0.534	12	NA	NA	NA	NA	0.0411588	9.3054e-05	0.487	14	2.31832e-05	-7.1371e-07	0.989	10	0.0316836	7.62975e-05	0.543
UBLCP1	5.49082e+07	6.56415e+07	5.68462e+07	2.97167e+07	6.5021e+07	1.29793e+08	61014049	4.22221e+07	6.14607e+07	3.60848e+07	5.59084e+07	3.98399e+07	2.35804e+07	8.52576e+07	1.76862e+08	2.9378e+07	1.22566e+08	7.78376e+07	26506206	3.13864e+07	7.53527e+07	4.55974e+07	6.90598e+07	7.85158e+07	2.61637e+07	2.3692e+08	1.40123e+08	1.16115e+08	6.23495e+07	29	0.00161937	7.70284e-06	0.896	13	0.144766	0.000131627	0.278	10	0.00130398	9.79644e-06	0.898	15	0.0309727	1.90783e-05	0.605	11	0.0767263	-6.88025e-05	0.318
UBL7	5.65782e+07	1.03585e+07	1.87101e+07	1.2329e+07	6.64936e+06	9.94086e+06	1.67934e+07	9.88799e+06	1.9608e+08	1.13663e+07	1.28329e+07	1.12188e+07	4.5702e+06	1.33812e+07	5.44158e+06	1.51512e+07	NA	5.37617e+06	9.51775e+06	7.40893e+06	831190	2.17975e+08	1.70411e+07	1.57386e+06	2.69387e+07	1.87111e+07	1.10073e+07	4.55525e+06	1.82196e+06	28	0.0379008	-8.04293e-05	0.524	13	NA	NA	NA	NA	0.142937	-0.000134939	0.183	14	0.0852584	-6.29011e-05	0.384	11	0.0909987	0.000124378	0.295
UBL5	1.40473e+08	5.25666e+07	1.08978e+08	2.06536e+08	1.14551e+08	2.13043e+08	1.97196e+08	2.54472e+08	2.74773e+07	5.58697e+07	3.71588e+06	1.4292e+08	4.28532e+07	2.03306e+08	6.02351e+07	7.75506e+07	1.94284e+07	8.33974e+07	NA	1.93684e+08	8.43459e+07	7.11898e+07	3.17699e+08	5.18086e+07	1.73829e+08	5.40368e+07	1.10893e+08	7.39712e+07	6.63986e+07	28	0.0266667	5.80593e-05	0.612	12	NA	NA	NA	NA	0.0128256	4.77533e-05	0.7	14	0.0434904	3.90919e-05	0.538	11	0.143172	0.000152024	0.182
UBL4A	1.19995e+08	4.33379e+07	1.12607e+08	4.81014e+07	7.01701e+07	9.3064e+07	6.92384e+07	9.39268e+07	5.89863e+07	3.37494e+07	9.27948e+07	3.83134e+07	3.21105e+07	7.30967e+07	6.09573e+07	7.93475e+07	2.37068e+08	7.26867e+07	4.1251e+07	4.14535e+07	9.80665e+07	4.65314e+07	5.52106e+07	7.59113e+07	4.98317e+07	1.10024e+07	8.41889e+07	4.95124e+07	4.88913e+07	29	0.00167673	-8.21112e-06	0.894	13	0.0260608	5.7968e-05	0.656	10	0.000756881	7.65032e-06	0.922	15	0.0158871	-8.52278e-06	0.712	11	0.00119643	-8.46092e-06	0.903
UBL3	966634	1.69217e+06	2.20601e+07	879659	2.33973e+06	1.40145e+06	1.02372e+06	1.84692e+06	1.19889e+06	2.8424e+06	548611	NA	272104	1.21796e+06	6.53052e+06	1.41182e+07	2.28272e+07	1.83525e+06	1.32307e+06	4.13564e+06	1.00893e+07	3.77785e+06	1.45764e+06	973619	2.43522e+06	1.84992e+06	1.6835e+06	1.64889e+06	1.42156e+06	28	0.00502651	-2.38062e-05	0.827	12	0.000253885	-8.55108e-06	0.965	10	0.0268426	-7.8795e-05	0.576	14	0.00438722	1.28729e-05	0.856	10	0.0841247	-0.000128438	0.314
UBFD1	2.36383e+07	5.08637e+06	1.76866e+07	7.52983e+06	3.0816e+07	2.71843e+07	1.57607e+07	3.32318e+07	1.37124e+07	2.31083e+07	2.82235e+07	1.63905e+07	1.50852e+07	2.06487e+07	2.23433e+07	3.41963e+07	2.95762e+07	2.19014e+07	5.04353e+07	1.35272e+07	2.03168e+07	1.0208e+07	2.44838e+07	8.76179e+06	1.43163e+07	1.37463e+08	4.21369e+07	128570696	1.44196e+07	29	0.178537	-0.000103965	0.15	13	0.0208811	-5.86754e-05	0.69	10	0.251041	-0.000138356	0.0571	15	0.139442	-3.49557e-05	0.258	11	0.168272	-0.000109661	0.129
UBE4B	1.09123e+07	2.83534e+06	4.80983e+06	4.65822e+06	9.26773e+06	9.33911e+06	5.6579e+06	5.4671e+06	2.22217e+06	4.74805e+06	1.4587e+07	4.29793e+06	3.19979e+07	9.89301e+06	4.6738e+06	5.75325e+06	7.74126e+06	5.86082e+06	6.66841e+06	4.00616e+06	3.19754e+06	4.70189e+06	6.47245e+06	2.39474e+06	4.73861e+06	1.23975e+07	1.03369e+07	6.16377e+06	4.3232e+06	29	0.403117	-0.000138642	0.0197	13	0.317704	-0.000182768	0.0897	10	0.0860621	-7.33937e-05	0.289	15	0.235737	-5.87883e-05	0.13	11	0.000295099	-3.96283e-06	0.952
UBE4A	2.50119e+07	1.67636e+07	4.17864e+07	1.0516e+07	2.68282e+07	2.53118e+07	4.96374e+07	1.94499e+07	2.39578e+07	1.95671e+07	2.16554e+07	2.11093e+07	3.27266e+07	1.53468e+07	1.35126e+07	1.5598e+07	3.48615e+07	1.74836e+07	2.43117e+07	2.35245e+07	2.2615e+07	2.15589e+07	2.42181e+07	1.56007e+07	3.10938e+07	5.04025e+07	2.56341e+07	9.98471e+06	1.09132e+07	29	0.189527	-6.46186e-05	0.137	13	0.0832115	-5.62114e-05	0.419	10	0.16436	-7.21444e-05	0.134	15	0.0252846	-8.82181e-06	0.641	11	0.219323	-7.87367e-05	0.0783
UBE3D	219080	NA	148274	208769	450932	230318	475441	1.49267e+06	NA	326062	NA	NA	NA	436717	NA	NA	NA	NA	1.2951e+06	NA	NA	64288.5	NA	NA	NA	NA	NA	NA	182143	12	NA	NA	NA	NA	NA	NA	NA	NA	NA	NA	NA	NA	NA	NA	NA	NA	NA	NA	NA
UBE3C	1.24125e+07	3.70139e+06	1.30723e+07	4.49743e+06	2.56054e+07	1.90148e+07	1.54573e+07	1.1372e+07	1.0507e+07	2.62647e+07	2.07213e+07	8.73209e+06	1.00644e+07	1.81958e+07	9.43934e+06	4.72311e+06	8.81916e+06	1.4104e+07	2.11894e+07	2.00447e+07	1.53565e+07	6.46715e+06	2.09066e+07	8.1227e+06	9.03538e+06	2.87377e+07	1.64841e+07	6.86594e+06	1.377e+07	29	0.362384	-0.000103822	0.0295	13	0.000505968	-6.23916e-06	0.951	10	0.284492	-0.000106532	0.0406	15	0.00047118	-1.86756e-06	0.949	11	0.0685364	-4.89915e-05	0.346
UBE3B	2.60238e+07	3.737e+07	5.6542e+06	1.48796e+07	3.43189e+06	3.29563e+06	5.16423e+06	1.52765e+07	1.94074e+06	6.84236e+06	7.15976e+06	1.8697e+06	1.20068e+06	5.12319e+06	6.02735e+06	1.75044e+06	1.12635e+06	2.56133e+07	2.03903e+07	7.5974e+06	4.74854e+07	2.79106e+06	2.34659e+06	252068	1.08328e+07	5.41457e+06	7.50913e+06	653317	1.83462e+07	29	0.155969	-0.000165395	0.182	13	0.125565	-0.000213405	0.315	10	0.100472	-0.000157133	0.25	15	0.518476	-0.000155649	0.0125	11	0.0210296	6.18983e-05	0.606
UBE3A	2.34554e+07	1.75141e+07	4.48501e+07	3.65905e+07	4.29396e+07	3.27858e+07	2.77552e+07	3.69701e+07	1.5736e+07	1.50869e+07	4.42521e+07	2.30942e+07	3.16617e+07	3.76623e+07	2.77568e+07	2.92321e+07	2.63109e+07	2.37687e+07	2.57948e+07	3.50546e+07	3.48489e+07	3.36296e+07	2.81268e+07	2.66296e+07	2.46099e+07	3.57761e+07	4.01385e+07	2.46139e+07	2.45327e+07	29	0.0183397	-1.00217e-05	0.659	13	0.000614999	2.12079e-06	0.946	10	0.0660585	-2.88572e-05	0.355	15	0.134642	-1.32857e-05	0.267	11	0.0386438	1.54278e-05	0.483
UBE2Z	4.86271e+07	1.00704e+07	7.11781e+07	3.59816e+07	6.16314e+07	7.9583e+07	7.73616e+07	5.1893e+07	2.51778e+07	3.2706e+07	4.80072e+07	3.18021e+07	2.06168e+07	1.31099e+08	5.35825e+07	3.80925e+07	7.67699e+07	3.52115e+07	4.35167e+07	4.01474e+07	3.72695e+07	2.57676e+07	6.13529e+07	6.05608e+07	4.15159e+07	7.77127e+07	5.29643e+07	4.78444e+07	2.27365e+08	29	0.0278337	-3.47614e-05	0.586	13	0.08508	5.81929e-05	0.414	10	0.0277087	-3.51536e-05	0.553	15	0.131184	2.98363e-05	0.274	11	0.00173484	9.14394e-06	0.883
UBE2V2	1.0214e+08	2.73065e+08	2.19368e+08	125260080	4.00071e+07	1.14995e+08	2.58355e+08	1.28394e+08	4.10326e+08	1.43643e+08	7.10249e+07	3.52799e+07	3.78154e+07	7.66856e+07	1.71103e+08	5.01365e+07	1.32295e+08	1.57549e+08	8.89323e+07	1.19392e+08	5.38519e+07	7.60828e+07	201426758	1.3148e+08	1.0103e+08	1.04586e+08	2.47074e+07	1.44187e+08	1.32382e+08	29	0.00652153	1.41346e-05	0.793	13	0.0129546	-3.22628e-05	0.754	10	0.031109	4.46406e-05	0.529	15	0.0287699	1.73917e-05	0.618	11	6.87136e-05	1.93196e-06	0.977
UBE2V1	1.00803e+06	1.70915e+06	2.07984e+06	1.6939e+06	NA	6.38908e+06	NA	NA	2.57437e+06	NA	NA	2.03267e+06	NA	678472	NA	NA	383699	NA	NA	154803	NA	NA	NA	1.34585e+07	NA	NA	NA	3.85667e+06	NA	12	NA	NA	NA	NA	NA	NA	NA	NA	NA	NA	NA	NA	NA	NA	NA	NA	NA	NA	NA
UBE2T	NA	NA	1.3126e+06	497047	2.64101e+06	2.77887e+06	2.3477e+06	NA	NA	357359	3.1348e+06	NA	NA	1.45938e+07	NA	2.34659e+06	NA	1.39223e+06	1.0294e+06	NA	NA	2.03627e+06	NA	NA	3.82434e+06	6.53873e+06	NA	NA	NA	14	NA	NA	NA	NA	NA	NA	NA	NA	NA	NA	NA	NA	NA	NA	NA	NA	NA	NA	NA
UBE2S	NA	NA	1.23327e+06	361239	NA	NA	NA	NA	NA	NA	NA	NA	NA	2.18634e+06	28704.2	1.4063e+06	107674	NA	NA	1.41219e+06	NA	1.31584e+06	219322	NA	NA	67912.7	235183	4.29018e+06	NA	12	NA	NA	NA	NA	NA	NA	NA	NA	NA	NA	NA	NA	NA	NA	NA	NA	NA	NA	NA
UBE2R2	1.03868e+07	2.95042e+07	2.55364e+07	1.43242e+07	1.47734e+07	1.53524e+07	2.3028e+06	1.57242e+07	1.72102e+06	2.24164e+07	1.19013e+07	2.65849e+07	2.50851e+07	6.0962e+07	1.88722e+06	2.91567e+07	9.22887e+07	1.12026e+07	3.04927e+07	9.03326e+06	6.88241e+06	2.05554e+08	9.1816e+06	3.80952e+07	1.39436e+07	6.27198e+07	2.98394e+07	1.84917e+07	1.40665e+07	29	0.0306265	4.90879e-05	0.567	13	0.0143519	5.19083e-05	0.742	10	0.0755474	-9.78625e-05	0.321	15	0.177157	8.26156e-05	0.197	11	0.0245397	6.21123e-05	0.577
UBE2Q2	541315	NA	NA	NA	NA	NA	NA	NA	NA	1.4346e+06	NA	NA	NA	339319	NA	940698	NA	864073	NA	NA	NA	47000.9	NA	2.0146e+06	371328	100678	NA	NA	455157	10	NA	NA	NA	NA	NA	NA	NA	NA	NA	NA	NA	NA	NA	NA	NA	NA	NA	NA	NA
UBE2Q1	2.49546e+06	4.50219e+06	1.79464e+07	5.88673e+06	1.17694e+07	1.34545e+07	1.22063e+07	6.06315e+06	470061	4.06381e+06	4.57107e+06	5.42416e+06	4.24778e+06	6.95423e+06	1.81334e+07	2.44998e+07	4.23999e+06	4.57649e+06	8.97375e+06	3.81196e+07	1.88698e+06	6.33946e+06	5.32562e+06	2.88495e+06	9.62889e+06	2.15588e+07	2.5388e+06	8.59685e+06	3.52585e+06	29	0.0285213	-3.43055e-05	0.581	13	0.185801	-0.000117998	0.214	10	0.0164825	-3.53495e-05	0.648	15	0.000680722	-3.23187e-06	0.939	11	0.0180702	-3.20538e-05	0.633
UBE2O	5.8191e+07	4.20862e+07	8.75923e+07	2.19739e+07	2.89017e+07	2.584e+07	2.48561e+07	3.50133e+07	2.26637e+07	1.81983e+07	1.73916e+07	1.23624e+07	1.55117e+07	5.36024e+07	3.52468e+07	4.23347e+07	2.40093e+07	5.49242e+07	2.16134e+07	2.50036e+07	4.94841e+07	1.83933e+07	2.36983e+07	5.58389e+07	2.69406e+07	3.73059e+07	2.34784e+07	64235915	2.60309e+07	29	0.00388718	1.20608e-05	0.84	13	0.444784	0.000114	0.0352	10	0.146773	8.05416e-05	0.159	15	0.119383	3.26143e-05	0.298	11	0.0105016	-1.96769e-05	0.716
UBE2N	8.86892e+08	1232051271	2441749257	1270439365	1134155516	1662367509	2635146359	8.13304e+08	6.49687e+08	1280627967	1566483831	1028165169	5.06872e+08	6.97148e+08	2483473410	1509121810	1729728427	1296422549	8.96484e+08	2254580649	1630326540	5.28772e+08	2845644940	1591936443	1325873254	2785765018	8.48983e+08	1699670747	1300590436	29	0.0087905	1.7394e-05	0.761	13	0.00311998	1.53726e-05	0.878	10	0.00809968	-1.7504e-05	0.75	15	0.0026254	-4.28392e-06	0.881	11	0.0799843	-5.87157e-05	0.307
UBE2M	1.54862e+08	1.50453e+08	2.13868e+08	110595739	5.14247e+07	1.68839e+08	3.79371e+08	1.13199e+08	3.31705e+08	2.16569e+08	150732180	1.77697e+08	8.76999e+07	1.67468e+08	1.2916e+08	6.62482e+07	2.38071e+08	9.97129e+07	1.40035e+08	1.6617e+08	1.72049e+08	1.73943e+08	3.0945e+08	2.15611e+08	1.77671e+08	136109397	2.67182e+08	1.7354e+08	140052926	29	0.00732667	8.63985e-06	0.781	13	0.270463	9.44388e-05	0.123	10	0.0823146	-3.88252e-05	0.3	15	0.105873	2.1727e-05	0.329	11	0.018645	-1.67907e-05	0.628
UBE2L6	1.49487e+08	5.87571e+07	9.6619e+07	4.59626e+07	1.57159e+08	97291633	3779816673	7.8181e+07	5.02943e+07	158792129	3.67846e+07	6.14916e+07	1.73371e+08	6.36572e+08	3.50444e+08	1.80363e+08	2.07401e+07	9.15753e+07	7.09414e+07	8.98789e+07	5.48684e+07	1.38705e+08	1.513e+08	1.88089e+08	1665050132	4.08505e+07	6.63571e+07	1.44487e+08	164827001	29	0.0221965	-3.76612e-05	0.627	13	0.119307	0.000118464	0.328	10	0.335126	0.000174132	0.0237	15	0.310144	8.11286e-05	0.0751	11	0.0388903	6.49104e-05	0.481
UBE2L3	1252605101	2713714820	1266472365	1752187720	1708091370	1876395341	1733328330	1608037435	1761897624	1257737484	1787595065	1189410023	8.9803e+08	2063009995	1802549476	1248181829	2560951745	9.48522e+08	7.45645e+08	1597521061	1520299893	1508944703	2954995880	1826787620	1504519142	1632400316	8.96132e+08	8.09428e+08	1657498969	29	0.0395875	2.28109e-05	0.515	13	0.000891171	-6.12748e-06	0.935	10	0.00262588	7.62117e-06	0.856	15	0.123742	1.71637e-05	0.289	11	0.171189	5.7662e-05	0.125
UBE2K	7.62857e+07	6.06977e+07	1.12379e+08	78709992	1.68804e+08	6.04136e+07	1.65028e+08	7.29761e+07	5.2641e+07	7.66929e+07	7.62404e+07	4.18325e+07	1.64011e+08	1.06163e+08	1.22135e+08	5.09725e+07	8.52519e+07	2.01875e+08	1.66992e+08	1.21821e+08	1.3653e+08	8.31408e+07	1.33164e+08	9.1943e+07	1.12134e+08	1.06072e+08	8.1561e+07	9.26344e+07	1.04057e+08	29	0.184271	-5.03034e-05	0.143	13	0.144486	-5.20123e-05	0.279	10	0.000399004	2.73128e-06	0.944	15	0.000880567	1.86801e-06	0.931	11	0.0634808	-3.12002e-05	0.365
UBE2J2	321511	1.92912e+06	911321	107178	311134	1.33773e+06	256245	1.19819e+06	2.34634e+06	NA	NA	152205	328029	1.74277e+06	695669	209741	12848353	2.43389e+06	946574	1.30874e+06	NA	1.17473e+06	776663	1.02065e+06	NA	NA	NA	3.67542e+06	1.86159e+06	23	0.113686	-9.63441e-05	0.311	11	NA	NA	NA	NA	0.0513469	-0.000105656	0.503	11	NA	NA	NA	NA	0.0648962	-0.000105611	0.424
UBE2J1	1.32857e+07	2.20241e+07	1.18022e+07	1.20397e+07	3.54666e+07	4.79128e+06	1.61318e+07	1.92056e+07	9.61277e+06	8.35535e+06	5.49061e+06	2.66288e+06	9.9015e+06	6.85657e+07	2.13139e+07	6.30975e+06	7.28487e+06	1.52938e+07	1.63899e+07	1.9219e+07	2.78459e+07	4.97278e+07	4.12936e+06	1.9686e+07	1.80094e+07	3.75142e+06	1.54299e+07	2.52932e+07	1.8433e+07	29	0.00310241	1.7073e-05	0.857	13	0.159263	0.00014285	0.253	10	0.275045	0.00013291	0.0447	15	0.123269	5.53626e-05	0.29	11	0.0636705	8.30535e-05	0.364
UBE2I	1.82113e+08	2.00039e+08	3.37736e+08	1.4148e+08	3.02967e+08	4.92571e+08	1.93223e+08	3.70808e+08	2.53349e+08	1.10468e+08	1.82312e+08	8.96881e+07	1.65825e+08	4.80909e+08	9.40655e+08	3.87096e+08	1.489e+08	480530478	4.69404e+08	2.04671e+08	2.6751e+08	2.71821e+08	480523705	1.87487e+08	2.12947e+08	3.62066e+08	3.9283e+08	7.58047e+08	4.5003e+08	29	0.203745	-7.96965e-05	0.122	13	0.0338007	4.02111e-05	0.611	10	0.00425134	-1.67775e-05	0.817	15	0.000472704	2.42227e-06	0.949	11	0.0411706	-4.60818e-05	0.468
UBE2H	145015216	3.42282e+07	8.45892e+07	2.14124e+07	7.71922e+07	1.56319e+08	148092120	3.91096e+07	8.73322e+07	1.30978e+08	2.31847e+08	4.2597e+07	4.6538e+07	9.05237e+07	2.33882e+07	3.82912e+07	1.49617e+08	1.14632e+08	1.54156e+08	9.48768e+07	7.21442e+07	1.40975e+07	7.55588e+07	9.89086e+07	2.31915e+07	1.69502e+08	6.70378e+07	5.12118e+07	7.08995e+07	29	0.0946613	-8.01045e-05	0.306	13	0.000775293	1.15554e-05	0.939	10	0.129496	-0.000100045	0.188	15	0.000676432	3.73577e-06	0.939	11	0.0931864	-8.9478e-05	0.269
UBE2G2	8.99542e+07	3.42456e+07	4.28902e+07	6.39236e+07	1.06523e+08	3.60068e+07	1.84241e+07	5.55703e+07	2.46528e+07	3.1778e+07	1.48837e+07	2.45238e+07	1.50259e+08	1.48519e+08	4.45143e+07	4.62256e+07	7.00711e+07	5.47345e+07	1.95503e+07	8.35338e+06	9.35699e+07	1.30376e+08	3.17389e+07	5.54478e+07	4.66834e+07	9.26283e+07	2.62986e+08	4.06362e+07	97865772	29	0.00177563	-1.05748e-05	0.891	13	0.0332523	7.47155e-05	0.614	10	0.0502213	6.80624e-05	0.422	15	0.00117892	4.91588e-06	0.92	11	0.0184895	4.0461e-05	0.629
UBE2G1	1.46854e+07	3.77543e+07	1.48692e+07	1.40605e+07	7.43481e+07	2.16102e+07	4.5032e+07	2.22915e+07	4.90935e+07	4.47049e+07	7.55763e+07	1.12441e+07	4.21534e+07	3.93905e+07	1.21035e+08	4.24818e+07	1.63482e+07	5.33e+07	3.90849e+07	4.75305e+07	2.24433e+07	3.84918e+07	4.17085e+07	2.79724e+07	2.40203e+07	6.53703e+07	1.60282e+07	1.86377e+07	4.90825e+07	29	0.155356	-7.86843e-05	0.183	13	0.0273331	-4.37012e-05	0.648	10	0.00417445	1.82754e-05	0.819	15	0.000137883	1.4744e-06	0.973	11	0.0210746	-3.64319e-05	0.606
UBE2F	3.14015e+07	2.62964e+07	6.16742e+07	1.27059e+07	2.77767e+07	3.59571e+07	4.23327e+07	6.62447e+06	3.02711e+07	3.7678e+07	2.82997e+07	1.3911e+07	2.64832e+07	1.01139e+07	1.91047e+07	2.02597e+07	2.74945e+06	5.1657e+07	3.21824e+07	3.70824e+07	2.82387e+07	3.30677e+07	4.51402e+07	3.52775e+07	1.03754e+07	4.53575e+07	3.82451e+07	1.86213e+07	7.17143e+07	29	0.120241	-6.55952e-05	0.246	13	0.15881	0.000152683	0.254	10	0.00261912	-1.58598e-05	0.856	15	0.0158275	-9.56984e-06	0.712	11	0.110917	-9.98721e-05	0.225
UBE2E3	82237.3	NA	276860	NA	NA	NA	NA	147524	NA	NA	NA	NA	NA	200524	209652	NA	NA	NA	NA	NA	100432	169938	NA	NA	156773	1.97766e+06	256666	462251	NA	11	NA	NA	NA	NA	NA	NA	NA	NA	NA	NA	NA	NA	NA	NA	NA	NA	NA	NA	NA
UBE2E2	7.12737e+06	14161191	2.74604e+07	1.20883e+07	1.85597e+07	5.90111e+07	1.15295e+07	4.77769e+07	1.71655e+07	2.04104e+07	1.2329e+07	2.07309e+07	1.79865e+07	59206199	3.02172e+07	3.26962e+07	1.85164e+07	3.25145e+07	4.97156e+07	1.3738e+07	2.44968e+07	1.60071e+07	2.71361e+07	6.50226e+07	1.06227e+07	7.97804e+07	6.79021e+07	1.22437e+07	3.36039e+07	29	0.0196662	3.30621e-05	0.648	13	0.340146	0.000195606	0.0768	10	0.0018892	-1.17113e-05	0.878	15	0.323514	7.19919e-05	0.0679	11	0.100758	-7.25708e-05	0.249
UBE2E1	5.89687e+06	2.15661e+06	6.69414e+06	1.51019e+07	2.85804e+06	6.18722e+06	4.46283e+06	3.86771e+06	4.41611e+06	7.58712e+06	2.67058e+06	2.31691e+06	1.67839e+06	1.48678e+07	1.57436e+07	2.95735e+07	8.2127e+06	NA	3.15234e+06	40988.6	6.81027e+06	4.50693e+06	1.87911e+06	6.45812e+06	8.57148e+06	8.75877e+06	6.05981e+06	3.85323e+06	NA	27	0.194576	0.000104389	0.151	12	0.0454369	6.88177e-05	0.554	10	0.169796	0.00011229	0.143	14	0.000229767	2.31675e-06	0.965	11	0.0588951	6.52034e-05	0.403
UBE2D4	985213	NA	1.67404e+07	2.15776e+07	1.42201e+06	NA	4.0456e+06	1.2592e+06	NA	NA	8.23942e+06	4.60141e+06	6.95616e+06	6.67547e+06	1.00458e+07	NA	NA	1.35736e+06	1.77776e+06	4.28565e+06	857811	3.55694e+06	1.12492e+07	NA	3.27589e+07	2.23756e+06	819070	3.31171e+07	NA	21	0.0432801	8.22497e-05	0.539	11	NA	NA	NA	NA	0.00843286	4.55368e-05	0.788	11	NA	NA	NA	NA	0.18107	0.000134453	0.168
UBE2D3	3.28274e+07	4.49229e+06	1.13371e+08	8.91944e+07	8.65665e+06	NA	NA	824052	2.20173e+08	8.42448e+06	1.11189e+07	1.54413e+06	2.59797e+08	NA	1.198e+07	NA	1.26578e+07	NA	2.85101e+07	NA	6.77807e+06	1.93986e+07	197626619	1.44746e+08	1.08315e+08	1.07492e+07	1.39823e+08	1.27485e+07	2.51039e+07	23	2.1817e-06	-6.75404e-07	0.996	12	0.0520829	0.000132231	0.526	10	0.0367533	0.000109167	0.494	15	NA	NA	NA	NA	4.10574e-05	4.1e-06	0.983
UBE2D2	107535535	2.3826e+08	5.21322e+08	2.90802e+08	7.55746e+08	6.88192e+08	8.26096e+08	2.74366e+08	2.62777e+08	6.31177e+08	8.47095e+08	3.00097e+08	1.1618e+08	301835389	1062062857	9.03154e+08	4.39006e+08	719654220	5.09803e+08	7.57507e+08	3.97212e+08	2.2667e+08	8.56059e+08	5.54258e+08	3.49653e+08	8.03249e+08	4.82332e+08	4.45863e+08	4.2711e+08	29	0.00619541	1.72872e-05	0.798	13	0.0983724	9.07595e-05	0.378	10	0.0595505	-6.38494e-05	0.381	15	0.000957224	4.04587e-06	0.928	11	0.122407	-7.39199e-05	0.201
UBE2C	NA	385504	NA	305336	2.6202e+06	699390	796635	97349.7	NA	1.09209e+06	2.80608e+06	NA	968157	1.01077e+07	1.58121e+06	1.83217e+06	NA	138201	NA	2.75744e+06	NA	1.15332e+06	NA	NA	NA	1.97177e+06	NA	3.41649e+06	NA	17	NA	NA	NA	NA	NA	NA	NA	NA	NA	NA	NA	NA	NA	NA	NA	NA	NA	NA	NA
UBE2B	4.12789e+07	NA	1.35826e+07	NA	NA	NA	NA	1.03827e+07	NA	NA	1.15345e+07	2.20649e+07	3.39758e+07	1.41121e+07	NA	NA	2.74112e+06	5.80176e+07	NA	NA	1.98273e+07	1.06039e+07	3.16711e+07	3.60422e+06	1.39527e+06	NA	1.0692e+07	1.60021e+07	NA	16	NA	NA	NA	NA	NA	NA	NA	NA	NA	NA	NA	NA	NA	NA	NA	NA	0.0734314	8.73819e-05	0.449
UBE2A	1.95879e+06	2.28896e+07	1.24007e+08	4.5571e+06	1.26621e+07	7.01222e+06	913443	2.12891e+07	2.7941e+06	1.37252e+07	1.06967e+07	4.3962e+07	2.46297e+07	8.55475e+07	4.38657e+07	2.42266e+07	NA	7.84169e+07	6.67661e+07	1.57365e+07	7.17921e+07	6.2373e+07	6.10931e+07	4.51616e+07	1.10314e+07	2.3564e+07	4.02759e+07	2.09206e+07	3.92965e+07	28	0.0235871	-5.90979e-05	0.616	13	NA	NA	NA	NA	0.0691665	-0.00011147	0.364	14	0.412449	0.000125643	0.0331	11	0.100941	-9.47785e-05	0.268
UBASH3B	711692	3.00631e+06	974427	1.43694e+06	1.71055e+06	2.73632e+06	1.75554e+06	105633	1.29383e+06	506545	2.24682e+06	207232	402688	2.79018e+06	3.8034e+06	1.8462e+06	402248	3.14014e+07	242597	2.76533e+06	22499.1	3.51288e+06	NA	2.77465e+07	734441	1.43254e+06	1.12562e+06	1.61429e+06	1.229e+06	28	0.278403	0.000217669	0.0779	12	NA	NA	NA	NA	0.399436	0.000309518	0.0153	14	0.229234	0.000103957	0.136	11	0.0141986	5.38426e-05	0.685
UBASH3A	NA	210751	NA	441879	NA	172799	NA	NA	1.64846e+06	NA	NA	1.57112e+06	2.00518e+06	613313	1.50442e+06	5.23591e+06	NA	NA	NA	NA	132268	2.26037e+06	479535	NA	NA	6.40267e+06	NA	1.44397e+06	NA	14	NA	NA	NA	NA	NA	NA	NA	NA	NA	NA	NA	NA	NA	NA	NA	NA	NA	NA	NA
UBAP2L	3.65563e+07	2.03758e+07	5.71968e+07	3.21033e+07	4.34977e+07	6.469e+07	6.06255e+07	7.08862e+07	1.28016e+07	4.93443e+07	5.7799e+07	2.86085e+07	5.09952e+07	7.07432e+07	6.14098e+07	2.86215e+07	2.79636e+07	1.71872e+07	4.39621e+07	3.34756e+07	3.03115e+07	3.72483e+07	7.0607e+07	2.9905e+07	3.8681e+07	5.48794e+07	5.70148e+07	7.22598e+07	3.67127e+07	29	0.424224	-6.56468e-05	0.0159	13	0.0144139	-1.72923e-05	0.741	10	0.0994119	-3.78834e-05	0.252	15	0.0254027	-9.12113e-06	0.64	11	9.35911e-06	-3.64434e-07	0.991
UBAP2	1.36233e+07	1.11644e+07	2.99399e+06	2.11584e+07	8.11746e+06	3.99699e+06	1.89011e+06	6.79899e+06	2.75092e+06	3.18726e+07	1.16533e+07	3.30742e+06	1.44676e+07	5.57436e+07	5.26621e+06	9.65348e+06	8.35313e+06	1.80686e+06	4.04316e+06	9.5519e+06	3.73382e+06	9.95496e+06	5.3834e+06	1.11084e+06	2.82626e+07	1.67618e+07	3.08399e+06	9.91506e+06	4.05797e+06	29	0.0764725	-9.14812e-05	0.36	13	0.65714	-0.000330541	0.00444	10	0.0140508	-4.20506e-05	0.674	15	0.0969585	-5.55232e-05	0.351	11	0.483482	0.000244947	0.004
UBAP1	2.98963e+07	8.18845e+06	2.03418e+07	5.88152e+06	1.6682e+07	1.4584e+07	5.89454e+06	1.07047e+07	9.26644e+06	7.78016e+06	7.03242e+06	7.36346e+06	2.02051e+07	2.20229e+07	1.13595e+07	7.16012e+06	4.71752e+06	1.77994e+07	1.23397e+07	1.54426e+07	2.88774e+06	1.97311e+07	1.12965e+07	9.989e+06	1.10662e+07	3.72529e+07	6.85141e+06	5.00404e+06	8.11317e+06	29	0.144077	-7.22565e-05	0.201	13	0.010067	-2.92391e-05	0.783	10	0.0275779	3.92626e-05	0.554	15	0.0584355	2.34547e-05	0.474	11	0.0006523	-5.42099e-06	0.928
UBAC2	1.14157e+07	498836	5.36613e+06	7.35298e+06	1.25234e+07	5.90207e+06	3.21847e+06	8.68012e+06	1.76458e+07	2.90944e+06	NA	2.63318e+06	4.70912e+06	1.33901e+06	3.3683e+06	6.39968e+06	542267	7.09773e+06	1.07098e+06	4.03003e+06	686749	1.65632e+06	2.06061e+06	3.60862e+06	1.46089e+06	5.61333e+07	3.0299e+06	6.18032e+06	3.63809e+06	28	0.00701764	2.83479e-05	0.796	12	NA	NA	NA	NA	0.0480665	9.27348e-05	0.451	14	0.339415	-6.51571e-05	0.0772	10	0.00793295	-3.34455e-05	0.762
UBAC1	2.66357e+07	7.35786e+06	1.49516e+07	7.16251e+06	9.4894e+06	3.29594e+06	5.47238e+06	1.47499e+07	1.29971e+07	9.73269e+06	2.80401e+07	1.15177e+06	9.22319e+06	6.80322e+06	5.66966e+06	1.77533e+07	1.00035e+07	3.35452e+07	9.83696e+06	2.81636e+07	3.68895e+07	5.3309e+06	1.36987e+07	8.99166e+06	7.59194e+06	6.90893e+06	5.99074e+06	4.13335e+06	1.12488e+07	29	0.147583	-9.82854e-05	0.195	13	0.0442981	-4.5178e-05	0.559	10	0.00167821	-1.18265e-05	0.885	15	0.149438	-5.74243e-05	0.24	11	0.0117917	-2.70834e-05	0.7
UBA7	3.5466e+07	1.59058e+07	2.30105e+06	2.08264e+07	6.18175e+07	2.23258e+07	2.60768e+07	1.14207e+07	3.62472e+07	5.39544e+07	1.18001e+07	1.21953e+07	3.66143e+07	3.71129e+07	5.03606e+07	2.1472e+07	6.188e+06	1.18983e+07	2.28047e+07	1.63605e+07	5.20077e+07	4.32763e+07	1.91035e+07	6.44978e+07	3.48318e+07	1.70952e+07	1.71685e+07	4.10211e+07	3.83431e+07	29	0.0738362	7.3677e-05	0.369	13	0.205249	0.000136469	0.189	10	0.396349	0.000216813	0.0119	15	0.269648	4.98136e-05	0.102	11	0.0323948	5.66375e-05	0.521
UBA6	6.15792e+07	4.10228e+07	1.3545e+08	4.7006e+07	6.924e+07	6.26831e+07	9.902e+07	5.7477e+07	3.3553e+07	5.14808e+07	2.44124e+07	6.269e+07	101325472	1.18869e+08	1.13034e+08	4.72287e+07	2.04546e+07	9.64423e+07	6.49135e+07	4.31511e+07	4.89967e+07	6.07304e+07	9.46002e+07	8.83316e+07	7.21852e+07	1.06926e+08	7.18839e+07	8.02986e+07	1.04481e+08	29	0.0302648	-2.58379e-05	0.57	13	0.0645125	6.64967e-05	0.479	10	0.0674853	5.52938e-05	0.35	15	0.295572	4.22012e-05	0.0839	11	0.0109217	-2.10986e-05	0.711
UBA5	6.72394e+07	1.98288e+07	7.65045e+07	1.99024e+07	5.97521e+07	4.18656e+07	5.39299e+07	2.937e+07	3.90627e+07	3.79336e+07	2.70653e+07	5.14845e+07	8.06279e+07	6.20449e+07	4.45631e+07	5.58807e+07	7.80376e+07	4.74573e+07	2.4943e+07	3.41841e+07	2.45129e+08	5.58293e+07	4.61678e+07	4.34979e+07	4.9815e+07	4.91427e+07	9.09046e+07	1.22856e+08	3.86868e+07	29	0.147946	-5.33568e-05	0.194	13	0.017534	3.12408e-05	0.715	10	3.4126e-06	-3.27031e-07	0.995	15	0.0353025	1.41037e-05	0.58	11	0.088247	-4.81348e-05	0.282
UBA3	8.31657e+07	5.78499e+07	1.30652e+08	4.47647e+07	1.47142e+08	1.21155e+08	1.01711e+08	1.03364e+08	1.77569e+07	7.02236e+07	1.15077e+08	4.85788e+07	7.21586e+07	9.57414e+07	1.22321e+08	8.78828e+07	5.64311e+07	1.6115e+08	7.97765e+07	1.37666e+08	141038059	6.50926e+07	1.75694e+08	7.14726e+07	7.39726e+07	1.73248e+08	1.07727e+08	8.76087e+07	8.37812e+07	29	0.265605	-7.01814e-05	0.0715	13	0.0115312	2.21809e-05	0.768	10	0.0732325	-4.42455e-05	0.329	15	0.021282	-8.0945e-06	0.669	11	0.092876	-4.66321e-05	0.269
UBA2	1.11575e+08	1.07831e+08	1.10089e+08	1.12059e+08	9.62498e+07	1.98468e+08	1.03789e+08	276261391	6.25032e+07	9.14706e+07	3.73428e+07	9.54077e+07	4.52969e+07	2.94575e+08	2.31574e+08	1.25827e+08	109379205	180821471	1.19944e+08	8.64097e+07	1.14063e+08	1.02361e+08	1.83962e+08	1.09852e+08	8.9043e+07	3.7807e+08	133553602	1.41655e+08	1.48672e+08	29	0.00795914	1.80004e-05	0.772	13	0.0298241	5.05859e-05	0.633	10	0.00299415	1.19997e-05	0.846	15	0.130594	3.61617e-05	0.275	11	0.0123197	2.44046e-05	0.694
UBA1	6.65058e+08	3.84932e+08	817380073	3.50239e+08	5.2049e+08	7.40195e+08	5.43201e+08	6.96829e+08	3.92595e+08	4.57412e+08	410484567	5.75502e+08	5.63714e+08	4.11532e+08	8.8737e+08	4.83144e+08	3.63507e+08	5.95112e+08	4.9737e+08	4.77323e+08	6.40527e+08	4.15547e+08	7.74492e+08	6.61245e+08	4.36463e+08	1080295214	8.01134e+08	7.48558e+08	3.98702e+08	29	0.00856113	-9.99928e-06	0.764	13	0.137502	6.35328e-05	0.291	10	0.0172761	1.79381e-05	0.641	15	0.00724948	4.3073e-06	0.803	11	0.323219	-7.49185e-05	0.027
UAP1L1	2.88995e+07	9.51049e+06	3.33013e+07	6.9959e+06	3.59774e+07	2.91309e+07	3.65146e+07	5.95757e+06	1.75998e+07	3.60378e+07	239743313	5.69432e+07	2.07472e+06	2.16978e+07	1.22633e+07	1.50426e+07	1.25945e+07	8.00184e+06	2.50181e+07	1.12146e+07	2.04038e+07	2.42486e+07	1.69758e+07	3.02885e+07	9.98007e+06	1.46279e+07	6.7089e+07	2.64077e+07	1.02982e+07	29	0.00148898	1.36616e-05	0.9	13	0.259021	0.000291076	0.133	10	0.108294	-0.000140357	0.231	15	8.52163e-07	1.91967e-07	0.998	11	0.0124612	-4.37239e-05	0.692
UAP1	7.27839e+06	1.79211e+07	7.44348e+06	4.71926e+07	1.7096e+07	1.10835e+07	2.25177e+07	9.99573e+06	3.62523e+07	2.38609e+07	5.51389e+06	8.05979e+06	9.38388e+07	2.50643e+07	4.94702e+06	1.20999e+07	4.06646e+07	2.51425e+07	7.5131e+07	4.30799e+07	1.3843e+08	3.52414e+07	3.68807e+06	4.89167e+06	6.5679e+07	1.81371e+07	4.19271e+06	1.28765e+07	22162806	29	0.0134085	-4.00561e-05	0.706	13	0.452569	-0.000385857	0.033	10	0.00606746	-3.34418e-05	0.783	15	0.00608349	-1.40088e-05	0.82	11	0.0605633	9.90641e-05	0.377
UACA	4.66647e+07	1.61639e+07	4.83602e+06	3.23282e+07	3.13609e+07	3.33691e+07	3.99615e+07	6.28117e+07	3.02954e+07	4.76905e+07	6.9721e+07	4.30735e+07	1.4392e+07	2.15977e+07	1.42805e+07	2.22594e+07	1.72903e+07	2.95426e+07	1.00479e+08	2.07679e+07	4.5433e+07	2.29734e+07	8.84482e+07	3.12212e+07	4.27953e+07	2.23263e+07	4.1646e+07	7.20328e+06	1.63716e+07	29	0.013212	3.03835e-05	0.708	13	0.0188353	4.20921e-05	0.705	10	0.0518846	-7.17733e-05	0.414	15	0.063386	-2.11277e-05	0.455	11	0.0201439	4.06602e-05	0.614
U82695.5	NA	NA	NA	110192	6.79472e+06	NA	NA	39169.4	NA	NA	133946	70127.2	307131	428379	NA	2.20737e+06	NA	194225	NA	NA	NA	1.31322e+06	152634	2.55567e+06	NA	3.73655e+07	NA	32691.7	613296	15	0.0119386	5.94334e-05	0.764	10	NA	NA	NA	NA	NA	NA	NA	NA	NA	NA	NA	NA	0.187544	-0.000294823	0.211
U2SURP	2.46472e+07	2.38269e+07	2.90541e+07	5.27431e+07	2.79041e+07	3.93517e+07	1.69654e+07	6.54726e+07	2.16341e+07	2.61401e+07	7.14819e+06	1.69536e+07	1.61619e+07	8.37945e+07	5.82251e+07	1.76633e+07	7.12786e+07	3.55886e+07	2.69398e+07	2.91632e+07	2.82806e+07	5.04017e+07	2.55055e+07	2.49299e+07	2.44857e+07	2.49319e+07	6.08192e+07	8.77211e+07	2.56878e+07	29	0.0640024	4.90323e-05	0.404	13	0.0125492	3.52666e-05	0.758	10	0.0314502	4.08203e-05	0.527	15	0.0301143	2.19749e-05	0.61	11	0.0643383	6.08255e-05	0.362
U2AF2	1.40443e+08	2.30172e+08	1.7652e+08	2.71539e+08	4.34389e+08	4.38983e+08	2.1152e+08	3.35995e+08	1.43042e+08	3.80751e+08	1.18987e+08	1.99199e+08	2.5568e+08	5.36312e+08	8.19521e+08	9.0298e+08	2.25042e+08	5.27105e+08	2.93039e+08	361380540	2.72082e+08	3.08313e+08	3.24112e+08	2.68407e+08	2.07602e+08	5.47711e+08	3.85361e+08	2.50221e+08	2.89865e+08	29	0.0113886	1.52712e-05	0.729	13	0.0283594	2.97064e-05	0.642	10	0.0465128	4.14847e-05	0.44	15	0.0327855	1.97953e-05	0.594	11	0.00056638	4.11836e-06	0.933
U2AF1	2.17211e+08	1.24151e+08	2.1203e+08	1.80084e+08	1.38493e+08	103336702	6.97289e+07	1.71908e+08	3.13289e+07	1.4865e+08	4.16127e+07	1.92406e+08	2.00777e+08	4.3702e+08	3.63633e+08	1.6434e+08	4.34099e+08	1.20522e+08	1.30735e+08	7.05503e+07	1.81861e+08	2.04282e+08	2.02067e+08	2.50284e+08	2.23738e+08	2.23285e+08	1.96752e+08	3.52309e+08	1.61077e+08	29	0.0412369	3.41081e-05	0.506	13	0.00373416	1.65055e-05	0.867	10	0.17206	8.38952e-05	0.124	15	0.265011	5.13539e-05	0.105	11	0.00557272	1.50036e-05	0.791
TYW5	4.00691e+06	2.59184e+06	1.60992e+07	2.06826e+06	4.82778e+06	1.34905e+07	9.54927e+06	1.95198e+06	240856	2.2927e+06	3.39539e+06	4.0514e+06	4.41151e+06	9.34155e+06	1.09859e+06	8.29364e+06	3.01109e+06	4.95745e+06	2.29116e+06	1.41017e+07	2.23993e+06	2.33583e+08	1.09014e+07	NA	6.44219e+06	1.37868e+07	2.45675e+06	661825	2.19333e+06	28	0.00166573	-2.27672e-05	0.9	12	NA	NA	NA	NA	0.18131	-0.000163346	0.129	14	0.186395	0.000135903	0.213	10	0.0476194	0.000103491	0.454
TYW3	NA	NA	NA	971467	NA	NA	NA	501834	NA	NA	8.41977e+06	1.59747e+06	1.42054e+06	2.01829e+06	NA	NA	NA	NA	NA	NA	1.98306e+06	130359	NA	NA	NA	5.33532e+06	1.08758e+06	1.09344e+06	1.52766e+06	12	NA	NA	NA	NA	NA	NA	NA	NA	NA	NA	NA	NA	NA	NA	NA	NA	NA	NA	NA
TYW1	2.35439e+06	69881.7	32463.7	1.32724e+06	1.50717e+06	1.95843e+06	1.60537e+06	1.4816e+06	3.64452e+06	46185.3	676677	243133	1.70542e+06	6.15362e+06	2.33467e+06	58287.4	1.36338e+07	370782	505279	2.71738e+06	959669	1.41695e+06	404133	96508	816190	1.93218e+06	239692	1.35776e+06	1.0444e+06	29	0.0528223	-0.00010401	0.45	13	0.56671	-0.000460164	0.012	10	0.00132015	2.30351e-05	0.898	15	0.0215568	-3.62879e-05	0.667	11	0.133911	0.000204927	0.18
TYSND1	506177	NA	636087	1.18648e+06	51364.8	131635	115558	NA	265856	NA	4.09784e+06	505572	554406	3.27406e+06	135739	348393	1.87749e+06	285289	NA	NA	46524.6	1.45787e+06	55299.8	NA	218065	4.42346e+06	1.1059e+06	989933	345878	23	0.0420846	0.00010644	0.545	11	NA	NA	NA	NA	0.0761587	-0.000165018	0.385	12	0.00184886	9.59853e-06	0.906	10	0.0481938	0.000100918	0.471
TYROBP	1.52913e+07	2.25078e+07	7.32267e+06	NA	NA	NA	NA	1.43009e+06	7.28022e+06	NA	NA	7.90676e+06	5.28399e+06	2.33715e+07	NA	NA	NA	1.28671e+07	2.69469e+06	NA	NA	7.43009e+06	1.57002e+06	2.03545e+07	2.53386e+06	NA	NA	7.99691e+06	9.22175e+06	16	0.184952	0.00012071	0.215	10	NA	NA	NA	NA	NA	NA	NA	NA	NA	NA	NA	NA	NA	NA	NA
TYRO3	46349.2	1.5506e+06	6.57799e+06	408390	NA	NA	NA	701573	1.35502e+06	NA	NA	NA	71782.4	NA	NA	122102	19848.1	NA	34234.5	NA	227975	NA	115900	148755	NA	4.43936e+06	NA	NA	NA	14	NA	NA	NA	NA	NA	NA	NA	NA	NA	NA	NA	NA	NA	NA	NA	NA	NA	NA	NA
TYMS	NA	260620	NA	2.39184e+06	1.5435e+06	2.95151e+06	3.02252e+06	355697	NA	NA	NA	NA	NA	5.10131e+06	3.85404e+06	1.1615e+06	NA	691145	NA	876940	NA	197758	NA	NA	NA	37144.8	NA	1.02723e+07	1.12191e+06	15	NA	NA	NA	NA	NA	NA	NA	NA	NA	NA	NA	NA	NA	NA	NA	NA	NA	NA	NA
TYMP	1.86343e+08	389729910	1.76384e+07	1.70843e+08	2.08019e+08	8.38011e+07	406789522	1.10006e+08	3.14094e+08	2.9217e+08	3.0763e+07	2.78698e+07	2.44616e+08	7.56366e+08	6.39365e+08	6.53972e+08	4.11422e+07	1.84139e+08	3.963e+07	7.64906e+07	1.78512e+08	1.10758e+08	6.9717e+07	4.0051e+08	1.71732e+08	7.23182e+07	3.60056e+07	1614960589	3.74784e+08	29	0.0439912	7.82312e-05	0.492	13	0.0439985	8.35804e-05	0.561	10	0.60052	0.000348526	0.000691	15	0.129966	7.51746e-05	0.276	11	0.104486	0.0001438	0.24
TYK2	547806	1.52179e+06	2.31503e+06	3.00012e+06	2.71309e+06	2.10238e+06	1.18138e+06	2.6938e+06	1.01003e+06	1.03627e+06	2.74113e+06	329334	5.48615e+06	1.40568e+06	1.9059e+06	1.4989e+06	NA	2.00267e+06	2.48532e+06	1.23001e+06	2.1884e+06	3.59118e+06	1.37598e+06	2.0022e+06	1.04853e+06	405223	2.36058e+06	4.16143e+06	1.82853e+06	28	0.00658583	-2.22875e-05	0.792	13	NA	NA	NA	NA	0.00527882	2.23211e-05	0.805	14	0.048812	-3.01891e-05	0.514	11	2.10712e-05	1.23301e-06	0.988
TXNRD3	909420	369145	5.49243e+06	89270.9	1.01046e+06	NA	2.00198e+06	1.00815e+06	94652.2	136097	NA	1.39962e+06	2.69387e+06	958450	86051.5	447385	NA	96016.4	1.41124e+06	81697.9	340804	1.08221e+06	1.28485e+06	71483	NA	1.13144e+07	1.15089e+06	72211.1	NA	24	0.628877	-0.00036774	0.00359	11	NA	NA	NA	NA	0.446381	-0.000422198	0.0176	12	0.0168733	-2.91116e-05	0.721	10	0.0464138	-0.000112316	0.501
TXNRD2	1.61424e+08	1.63895e+07	1.65639e+08	1.56355e+07	2.63603e+07	1.76155e+07	3.43576e+07	3.31071e+07	1.91149e+07	2.00869e+07	3.39332e+08	4.2956e+08	4.30768e+08	5.98936e+07	2.76074e+07	1.37379e+07	6.49485e+07	5.19268e+07	2.68229e+08	2.64192e+07	1.22371e+08	3.20641e+07	2.06429e+07	3.14518e+07	8.57704e+07	9.69256e+07	2.68943e+08	2.38274e+07	4.21955e+07	29	0.216619	-0.000175803	0.109	13	0.0241779	-8.77919e-05	0.668	10	0.133203	-0.000171588	0.181	15	0.0312896	-4.02437e-05	0.603	11	0.166139	-0.000171642	0.132
TXNRD1	2.02041e+08	85400000	1.59145e+08	7.76054e+07	1.25606e+08	1.26935e+08	126000000	184531543	7.20395e+07	1.45809e+08	1.33105e+08	1.32382e+08	1.19037e+08	8.9171e+08	8.74067e+07	5.74765e+07	4.49515e+07	1.95449e+08	172371708	8.40433e+07	9.06212e+07	1.24829e+08	2.60408e+08	100550367	1.65027e+08	2.37087e+08	6.49907e+07	8.83877e+07	1.38282e+08	29	0.166564	-7.86814e-05	0.166	13	0.0160701	-3.1686e-05	0.727	10	0.038215	-3.67179e-05	0.485	15	0.169523	5.13732e-05	0.208	11	0.19543	0.00011081	0.099
TXNL4B	NA	NA	3.73965e+06	4.62273e+06	1.0395e+06	5.11507e+06	97586.8	7.96896e+06	53275.9	1.7792e+06	NA	3.11745e+06	5.19557e+06	2.17157e+06	174216	NA	5.30477e+07	4.49369e+06	1.15028e+07	2.98068e+06	251355	4.04438e+06	5.93539e+06	1.62588e+06	4.47273e+06	3.00983e+07	1.14686e+06	6.22953e+06	NA	24	0.127808	-8.82738e-05	0.31	10	NA	NA	NA	NA	0.279562	-0.000300793	0.0772	12	NA	NA	NA	NA	0.001651	1.95247e-05	0.895
TXNL4A	9.9714e+06	609597	7.4156e+06	1.2863e+06	9.50548e+06	1.69074e+06	2.00954e+06	138264	5.26334e+06	8.98924e+06	1.15357e+06	4.66546e+06	3.07968e+07	3.86762e+06	8.07406e+07	6.83317e+06	5.80213e+06	2.77747e+06	1.348e+07	5.09642e+06	2.49712e+07	1.562e+07	3.51144e+07	6.03395e+06	1.3919e+06	6.80172e+06	1.23657e+06	NA	6.19643e+06	28	0.159255	-0.000131303	0.177	13	0.080399	-0.000164849	0.427	10	0.0851902	0.000138215	0.291	15	0.0500247	5.09547e-05	0.509	11	0.101397	-0.000142689	0.247
TXNL1	3.44692e+08	3.88488e+08	4.8884e+08	3.64497e+08	4.39675e+08	6.03089e+08	4.96095e+08	522058855	1.69764e+08	3.66593e+08	3.99926e+08	2.94273e+08	3.18853e+08	4.8093e+08	2.38043e+08	3.39652e+08	3.47381e+08	3.61644e+08	4.49596e+08	3.98396e+08	5.52022e+08	5.92561e+08	692090630	2.9065e+08	4.6561e+08	7.79629e+08	1057250430	2.12053e+08	4.51498e+08	29	0.13212	-3.65261e-05	0.222	13	0.0414811	3.96189e-05	0.572	10	0.3727	-9.61733e-05	0.0156	15	0.0488167	-1.52916e-05	0.514	11	6.043e-05	1.14342e-06	0.978
TXNIP	5.01203e+06	2.46197e+06	2.84273e+06	3.6517e+06	4.0108e+06	4.69136e+06	7.70415e+06	1.47105e+07	1.58305e+07	4.12492e+06	8.52335e+06	1.31323e+06	651710	2.52363e+06	2.11084e+07	6.87388e+06	3.50822e+06	6.48041e+06	2.75946e+06	1.22184e+07	1.27405e+07	4.66666e+06	9.11355e+06	1.18086e+06	4.71822e+06	3.71793e+06	849932	2.23707e+07	1.30405e+07	29	0.0952834	-8.46412e-05	0.305	13	0.0936034	-0.000125049	0.39	10	0.00537756	-2.84379e-05	0.795	15	0.0868091	-5.31738e-05	0.379	11	0.00700141	3.01159e-05	0.767
TXNDC9	5.8404e+06	1.42573e+07	2.64809e+07	6.03604e+06	2.191e+07	1.81236e+07	1.25503e+07	2.35456e+07	1.23473e+07	8.66643e+06	3.93376e+07	1.46729e+07	1.75407e+07	4.65608e+07	1.61286e+07	9.39724e+06	1.27018e+06	1.3924e+07	3.94875e+07	1.57253e+07	9.22539e+06	8.97229e+06	3.80111e+07	1.28583e+07	1.71426e+07	2.02071e+07	1.50265e+07	2.21475e+07	7.9624e+06	29	0.164779	-9.63752e-05	0.169	13	0.0118916	5.18682e-05	0.764	10	0.0665414	-9.10552e-05	0.353	15	0.0627811	2.7955e-05	0.457	11	0.00059017	8.1413e-06	0.932
TXNDC5	6.60587e+08	1053611240	6.96659e+07	1238510475	1445213488	8.80795e+08	2413633225	6.76363e+08	6.0555e+08	1328365385	370119124	3.14186e+08	9.12322e+08	2061491605	5.25003e+08	3.29005e+08	6.61939e+08	755886811	2.96737e+08	1208576407	8.29826e+08	1239508949	6.18744e+08	9.0993e+08	1554302661	3.6378e+08	4.91125e+08	2089217636	2305992739	29	0.0312394	5.35935e-05	0.564	13	0.00213399	1.07695e-05	0.899	10	0.128784	0.000114313	0.189	15	0.110297	3.427e-05	0.318	11	0.314677	0.000178216	0.0296
TXNDC17	3.97727e+08	1.20779e+08	2.80543e+08	3.25118e+07	2.51637e+08	1.44146e+08	1.4001e+08	1.8258e+08	6.47068e+07	2.17075e+08	120432203	4.56783e+08	581220028	1.94161e+08	1.5258e+08	1.35708e+08	1.19055e+08	3.32528e+08	3.92951e+08	5.42854e+07	4.01259e+08	2.32607e+08	2.44159e+08	2.23323e+08	184052545	1.45116e+08	2.23793e+08	2.81229e+08	2.61446e+08	29	0.233454	-0.000113533	0.0944	13	0.0068101	2.92094e-05	0.821	10	0.00165207	-1.11476e-05	0.886	15	0.112751	4.40652e-05	0.313	11	0.21706	-0.000115056	0.0801
TXNDC16	NA	NA	1.00235e+06	4.66633e+07	NA	157716	NA	1.04306e+06	NA	NA	NA	NA	287056	305307	NA	34124.1	56813	NA	997376	2.29018e+06	NA	293587	NA	NA	2.60246e+06	652408	308748	NA	NA	14	NA	NA	NA	NA	NA	NA	NA	NA	NA	NA	NA	NA	NA	NA	NA	NA	NA	NA	NA
TXNDC15	1.60419e+07	563119	2.05897e+06	NA	2.04813e+06	200289	274885	5.00919e+06	913218	304691	7.12077e+06	9.30612e+06	7.4763e+06	5.39816e+06	2.26701e+06	591988	1.16092e+06	6.36172e+06	2.19689e+06	627191	7.87694e+06	8.64609e+06	935901	NA	2.91915e+06	7.45485e+06	3.91918e+06	2.38709e+06	242788	27	0.170262	0.00034601	0.207	11	NA	NA	NA	NA	0.0312017	0.000113111	0.564	13	NA	NA	NA	NA	0.0349468	8.40341e-05	0.541
TXNDC12	1.78255e+08	4.73909e+07	6.16361e+07	2.14292e+08	2.90285e+08	1.79108e+08	1.76741e+08	1.74986e+08	1.62035e+08	1.76139e+08	2.94628e+08	7.68244e+07	1.37019e+08	3.3063e+08	2.06124e+08	7.82909e+07	7.87783e+08	2.68115e+08	1.26941e+08	1.05815e+08	2.6255e+08	1.30591e+08	7.63208e+07	1.10626e+08	1.73805e+08	4.21529e+08	101720808	2.54003e+08	179887111	29	0.00106909	-6.17566e-06	0.916	13	0.170772	-0.000135776	0.235	10	0.000120143	-2.89358e-06	0.969	15	0.029837	-1.44255e-05	0.612	11	0.0391094	5.03631e-05	0.48
TXNDC11	698941	155347	NA	1.89906e+06	3.9963e+06	453354	677446	1.42767e+06	NA	822492	205641	651127	2.81939e+06	2.57416e+06	79659.4	112055	1.87556e+07	1.20408e+06	560320	1.88734e+06	723782	3.08301e+06	53316.3	80523.7	1.44281e+06	587808	681519	572778	363366	27	0.0165411	-5.40906e-05	0.69	12	0.255129	-0.000407473	0.136	10	0.0412858	-0.000119287	0.486	14	0.0146641	-2.91539e-05	0.723	11	0.0866613	0.000174584	0.307
TXN2	2.89659e+08	1.87876e+07	2.70186e+08	41406584	3.66427e+08	6.90721e+07	2.23926e+07	4.90743e+07	1.6155e+08	4.22228e+07	593825932	2.55517e+08	5.986e+08	7.07432e+07	6.89557e+07	6.13939e+07	NA	1.36809e+08	6.40941e+07	1.81887e+08	2.10296e+08	1.37109e+08	7.26253e+07	3.58209e+07	7.53372e+07	2.59548e+08	3.85785e+08	2.99122e+07	7.53089e+07	28	0.334362	-0.000178351	0.0384	13	NA	NA	NA	NA	0.141905	-0.000146479	0.184	14	0.206352	-8.02329e-05	0.16	11	0.0980885	-0.000105916	0.276
TXN	1989738988	1337281403	2241828846	1898598586	4398955658	3057570702	3365534561	1517090847	1587777376	2725467433	1959353832	7609476037	2236299005	5782515354	1433966450	7.66943e+08	4.42162e+08	3524670100	2348550601	3664121101	2363372361	2897392072	2383423945	1663422963	1457238704	8.32021e+08	4744631283	2051019421	2204252467	29	0.00452668	-1.17091e-05	0.827	13	0.112731	0.000100283	0.343	10	0.0215152	-3.70978e-05	0.602	15	0.0648763	2.84618e-05	0.45	11	0.101954	8.13358e-05	0.246
TXLNG	8.51241e+06	4.14366e+07	5.48989e+06	3.95294e+07	8.93287e+06	3.96703e+06	8.94652e+06	8.55877e+07	2.17542e+06	732235	1.07217e+06	2.91948e+06	1.70468e+06	1.43453e+07	7.29425e+06	1.08747e+06	2.56234e+06	947613	2.40078e+06	1.60653e+06	4.66266e+06	1.08065e+07	3.39822e+06	2.69598e+06	3.81803e+06	1.36043e+07	1.30968e+07	9.57352e+06	1.74768e+06	29	0.140265	0.000126019	0.207	13	0.00969879	5.09577e-05	0.787	10	0.0268532	6.80831e-05	0.56	15	0.0111126	-2.07996e-05	0.758	11	0.217816	0.00017147	0.0795
TXLNB	253314	NA	306829	864421	1.28292e+06	860038	1.14459e+06	891429	815350	841405	2.88054e+08	NA	3.26703e+06	142114	1.59927e+06	776982	5.33015e+06	NA	5.53516e+06	NA	156957	3.33945e+06	1.31045e+06	330228	2.23312e+06	NA	1.59395e+06	NA	NA	22	0.0790668	-0.000180418	0.431	10	NA	NA	NA	NA	0.26173	-0.000343393	0.0891	12	0.232451	-0.000167801	0.158	10	0.0438662	-0.000132434	0.514
TXLNA	6.43837e+07	3.15147e+07	4.37096e+06	3.88073e+07	1.36938e+07	40445121	4.66786e+07	5.43543e+07	3.80484e+07	2.34826e+07	1.18342e+07	1.49932e+07	3.377e+07	9.09033e+07	2.24958e+07	1.10701e+07	1.11462e+07	1.52387e+07	1.11512e+07	2.15651e+07	6.70304e+07	5.5737e+07	3.90018e+07	2.27517e+07	3.07545e+07	1.12327e+07	3.2561e+07	5.8677e+07	4.33789e+07	29	0.00168324	1.14722e-05	0.894	13	0.0216787	4.20453e-05	0.685	10	0.140109	0.000103617	0.169	15	0.0176687	1.54091e-05	0.697	11	0.395065	0.000180303	0.0121
TWSG1	5.24163e+06	1.06365e+06	1.28645e+06	928416	4.39202e+06	1.7679e+07	1.84823e+07	7.52707e+06	2.77979e+06	2.3255e+06	NA	2.09944e+06	249378	1.02968e+06	919476	2.26113e+06	NA	663318	NA	3.81036e+06	1.20557e+06	162892	4.8824e+06	NA	709522	143505	5.76855e+07	3.72463e+06	5.1563e+06	25	0.0217511	-8.03954e-05	0.684	10	NA	NA	NA	NA	0.106064	-0.000259537	0.328	11	NA	NA	NA	NA	0.0273444	-9.42359e-05	0.627
TWISTNB	1.72417e+06	NA	1.70192e+06	NA	1.82454e+07	3.62609e+06	179034	1.21519e+06	NA	2.02036e+06	NA	2.18712e+06	1.2403e+06	4.83366e+06	379001	5.38373e+06	199978	NA	828297	NA	541653	4.38149e+06	2.48134e+06	NA	NA	662901	1.3855e+06	8.02986e+06	454436	21	0.0867464	0.00015008	0.409	10	NA	NA	NA	NA	0.0224157	-5.94055e-05	0.642	12	NA	NA	NA	NA	0.4276	0.000255649	0.0211
TWF2	2.82223e+08	3.01907e+08	1.86024e+08	1.58038e+08	3.75319e+08	4.1908e+08	5.18143e+08	142092914	3.6145e+08	3.5299e+08	4.82874e+08	9.22683e+07	2.07635e+08	2.51508e+08	577872188	3.67327e+08	7.03535e+07	3.09652e+08	2.25528e+08	3.52186e+08	2.19141e+08	2.41384e+08	5.15578e+08	6.6976e+08	2.8105e+08	2.84566e+08	1.19691e+08	483836560	7.25762e+08	29	0.00370401	-1.15734e-05	0.843	13	0.138848	0.000116791	0.289	10	0.118649	9.71942e-05	0.209	15	0.0552406	2.49954e-05	0.487	11	0.00502056	-1.84291e-05	0.802
TWF1	1.41925e+08	8.47833e+07	116235155	6.59334e+07	1.92215e+08	1.5344e+08	1.83123e+08	1.32362e+08	9.19486e+07	1.77402e+08	1.67506e+07	9.65803e+07	1.6563e+08	1.53105e+08	5.83788e+07	1.49412e+08	2.37195e+08	1.57781e+08	6.67613e+07	1.50429e+08	110402347	1.60275e+08	157383922	7.89665e+07	1.41679e+08	7.88171e+07	1.34732e+08	6.81508e+07	242993240	29	0.0490772	-4.77567e-05	0.467	13	0.00770805	-2.99205e-05	0.809	10	9.74103e-05	-2.61297e-06	0.972	15	0.069381	3.03356e-05	0.434	11	0.00274939	1.28331e-05	0.853
TVP23B	8.64977e+06	1.46274e+06	NA	873462	3.26603e+06	679343	19253.8	1.1255e+06	924204	1.24072e+06	3.0211e+06	NA	1.47623e+07	2.65139e+06	4.34009e+06	1.85301e+06	8.8886e+06	3.06109e+06	6.01504e+06	1.71074e+06	4.71461e+07	2.16535e+06	NA	2.74962e+06	5.26111e+06	1.682e+07	3.19689e+06	235039	3.43024e+06	26	0.305014	-0.000148689	0.0978	10	NA	NA	NA	NA	0.0133857	-3.90268e-05	0.72	12	0.000791531	-3.63937e-06	0.939	10	0.365182	-0.000168409	0.0374
TUT1	794861	2.29265e+06	1.0766e+06	2.00095e+06	327139	1.81596e+06	1.8061e+06	5.19617e+06	5.6766e+07	277360	3.11743e+06	962936	732657	4.18261e+06	5.08742e+06	1.64778e+06	1.97671e+06	2.02448e+06	2.07284e+06	2.94605e+06	2.75882e+06	1.77739e+06	403978	2.13567e+06	4.25246e+06	2.1079e+06	1.97976e+06	2.02713e+06	4.94705e+07	29	0.000895195	-1.11918e-05	0.923	13	0.085594	8.02444e-05	0.412	10	0.00102472	1.50049e-05	0.91	15	0.0207199	1.52783e-05	0.673	11	0.000148054	4.73869e-06	0.966
TUSC5	3.95305e+07	7.27053e+07	NA	2.35986e+06	NA	NA	4.08796e+06	NA	2.29065e+08	5.40946e+06	NA	NA	NA	2.07129e+06	708900	6.43479e+07	NA	NA	NA	669561	9.7065e+07	1.20236e+06	NA	NA	3.37156e+06	3.56473e+06	NA	NA	NA	14	NA	NA	NA	NA	NA	NA	NA	NA	NA	NA	NA	NA	NA	NA	NA	NA	NA	NA	NA
TUSC3	241789159	NA	5.86709e+06	1.48661e+08	1.0063e+06	2.57162e+06	825300	5.80773e+06	9.59194e+08	NA	3.41738e+06	NA	NA	4.57415e+06	NA	NA	NA	5.84776e+07	3.20884e+06	NA	NA	3.24606e+06	5.66473e+06	667084	2.1647e+08	1.35145e+07	3.35739e+06	NA	NA	18	0.00186991	-2.39412e-05	0.906	10	NA	NA	NA	NA	NA	NA	NA	NA	NA	NA	NA	NA	0.288798	0.000228041	0.109
TUSC2	7.67801e+06	NA	1.75726e+07	NA	2.69919e+06	NA	373507	3.02235e+06	1.21672e+06	677454	NA	3.16975e+06	2.05724e+06	1.57913e+06	NA	NA	968102	2.42685e+06	5.04994e+06	NA	4.55671e+06	2.65495e+06	884463	1.96768e+06	186545	1.20517e+06	6.33284e+06	2.51239e+06	159292	22	0.00131689	1.54819e-05	0.916	11	NA	NA	NA	NA	0.00104456	1.66106e-05	0.921	12	NA	NA	NA	NA	0.0976432	-0.000149107	0.323
TULP3	NA	NA	NA	55024.2	NA	527935	NA	551747	NA	2.20616e+06	NA	NA	395194	55109.3	NA	NA	61294.3	585514	49651.5	NA	564410	NA	1.3474e+06	564106	411581	876319	NA	NA	NA	14	NA	NA	NA	NA	NA	NA	NA	NA	NA	NA	NA	NA	NA	NA	NA	NA	NA	NA	NA
TUFT1	41794.4	593636	NA	3.38397e+06	1.90184e+06	367796	1.03113e+06	1.71521e+06	NA	793993	2.46482e+06	NA	NA	8.01317e+06	NA	2.71668e+07	NA	2.57263e+06	3.08714e+06	1.84093e+06	2.57126e+06	1.06352e+06	3.0533e+06	NA	3.27959e+06	1.47552e+06	67426.3	8.09952e+06	NA	21	NA	NA	NA	NA	NA	NA	NA	NA	NA	NA	NA	NA	NA	NA	NA	NA	NA	NA	NA
TUFM	2095747201	9.2718e+08	2049933974	2214062751	1428564870	6.5939e+08	1090685446	1567715661	1023873048	6.50957e+08	4204281749	4434556337	1959936612	1072812130	1045252482	6.9407e+08	1005523279	841243526	9.34354e+08	1126557389	2382801457	1795038808	893556165	1059958555	1544735325	1306641381	2008612201	1061311174	1116537822	29	0.000252808	2.69497e-06	0.959	13	0.00722714	-1.89063e-05	0.815	10	0.0324447	-3.95416e-05	0.521	15	0.126527	-3.46036e-05	0.283	11	0.0146797	2.26903e-05	0.667
TUBGCP6	2.79912e+06	2.13963e+06	4.52429e+06	3.48831e+06	819944	2.32721e+06	2.66891e+07	5.08805e+06	215804	2.20629e+06	2.08584e+06	1.60586e+06	454510	4.0022e+06	3.10992e+06	754601	1.48923e+06	1.49377e+06	1.42089e+06	2.29549e+06	2.6401e+06	3.25076e+06	5.59551e+06	2.64419e+06	1.94425e+06	2.26125e+06	705575	1.71914e+06	606368	29	0.0786505	6.68303e-05	0.353	13	0.0124748	3.80878e-05	0.759	10	0.0146912	3.41944e-05	0.667	15	0.0785377	3.52436e-05	0.404	11	0.156582	0.000107994	0.144
TUBGCP5	659120	NA	648337	439554	453013	372527	561092	930733	NA	491728	5.40026e+06	64445	2.88648e+06	1.17586e+06	509728	NA	186290	113116	185229	482642	342414	552262	399732	564315	681543	773374	312733	434890	511307	26	0.12495	-0.000124287	0.236	13	0.0251265	-7.83552e-05	0.662	10	0.0124157	4.5663e-05	0.693	15	0.0596462	-4.72299e-05	0.496	10	0.0171968	5.08042e-05	0.641
TUBGCP4	7.70514e+06	1.0898e+06	5.64576e+06	4.68545e+06	6.35454e+06	5.09433e+06	3.00763e+06	7.35586e+06	3.8088e+06	5.00004e+06	8.99251e+06	2.57584e+06	1.11411e+06	7.12056e+06	2.53079e+06	7.50125e+06	6.94029e+06	5.87843e+06	6.35419e+06	8.51462e+06	5.30704e+06	2.20128e+06	1.38358e+07	5.92678e+06	2.79511e+06	1.6842e+07	4.43438e+06	3.26175e+06	2.31838e+06	29	0.00228308	1.18695e-05	0.877	13	0.0129194	4.14668e-05	0.755	10	0.0941893	-8.4534e-05	0.266	15	0.00110964	-3.6934e-06	0.923	11	0.00655049	2.15409e-05	0.774
TUBGCP3	2.17302e+07	6.12023e+06	1.44189e+07	6.93134e+06	2.97055e+07	3.51918e+07	5.9115e+07	1.29933e+07	7.29312e+06	7.85581e+06	7.56799e+06	1.05895e+07	8.25903e+06	1.26199e+07	7.68504e+06	2.0872e+07	5.14551e+06	1.46151e+07	2.39568e+07	1.39153e+07	9.47796e+06	1.39988e+07	2.66107e+07	2.38918e+07	1.08825e+07	3.82765e+07	1.69562e+07	7.86659e+06	9.04937e+06	29	0.0030961	9.76069e-06	0.857	13	0.199087	0.000137315	0.196	10	0.000196816	-3.33447e-06	0.96	15	0.161443	3.10979e-05	0.221	11	0.0493799	-4.65441e-05	0.426
TUBGCP2	2.32907e+07	6.21581e+06	2.04778e+07	1.22012e+07	1.46684e+07	1.88465e+07	1.09761e+07	4.52049e+07	1.24723e+07	9.07533e+06	1.36597e+07	1.13898e+07	9.54976e+06	1.85271e+07	1.56119e+07	1.35514e+07	1.19333e+07	1.4501e+07	1.5619e+07	1.37603e+07	1.41607e+07	1.09475e+07	3.32764e+07	1.51153e+07	1.07162e+07	4.06062e+07	1.66165e+07	1.27178e+07	8.01063e+06	29	0.00769694	-1.34078e-05	0.776	13	0.0135514	2.47809e-05	0.749	10	0.0170203	-2.33174e-05	0.643	15	0.00107821	1.40776e-06	0.924	11	0.00487538	-1.09727e-05	0.805
TUBG1	1.29672e+08	3.57933e+07	1.11635e+08	3.49764e+07	1.0383e+08	8.09813e+07	7.78505e+07	9.49304e+07	5.69525e+07	9.38901e+07	1.33818e+08	6.03861e+07	4.52066e+07	7.29932e+07	5.21454e+07	5.11371e+07	4.38782e+07	8.18868e+07	9.18394e+07	8.9474e+07	6.55576e+07	7.50671e+07	1.01318e+08	5.66308e+07	6.69194e+07	2.12851e+08	1.02802e+08	4.23041e+07	6.92948e+07	29	0.198517	-6.98093e-05	0.127	13	0.0274703	4.205e-05	0.647	10	0.175623	-8.15844e-05	0.12	15	0.0354281	-1.36458e-05	0.579	11	0.0754295	-4.74324e-05	0.322
TUBE1	86721.8	NA	67359.6	111601	891458	220622	NA	684745	375131	67086.7	402942	NA	8.17979e+06	40778.5	NA	349804	665835	626801	NA	361645	98872.6	249225	341722	NA	208052	7.86104e+06	NA	159661	9.61669e+06	22	0.0896785	-0.000257996	0.401	10	NA	NA	NA	NA	0.012966	-0.000128358	0.754	10	NA	NA	NA	NA	0.322961	-0.000397454	0.0865
TUBB8	1.21201e+08	9.95296e+07	8.54382e+08	1.9959e+08	4.20409e+08	3.49854e+08	3.96359e+08	1.3324e+08	1.62597e+08	4.46325e+08	6.29457e+08	3.24311e+08	263514355	8.67967e+07	4.43877e+08	9.5578e+08	622850	1.93191e+08	1.31177e+08	1078951457	1.75119e+08	1.20428e+08	3.13725e+08	3.65218e+08	2.2029e+08	6.30502e+08	2.19346e+08	2.57111e+08	2.93082e+08	29	0.000890437	-6.81619e-06	0.923	13	0.0799742	0.000255667	0.429	10	0.0104034	6.77163e-05	0.718	15	0.026617	-2.01067e-05	0.632	11	0.00856571	-5.70636e-05	0.743
TUBB6	2.87076e+08	2.25636e+08	1220557831	1.54749e+08	4.33274e+08	5.98685e+08	905162224	3.03698e+08	9.56895e+08	7.14235e+08	1200910008	71093148	3.58649e+07	1.95955e+08	246738941	3.13866e+08	1.86182e+08	4.51987e+08	3.85149e+08	9.27757e+08	1.42798e+08	1.70176e+08	663667141	176723483	3.33633e+08	2.51718e+08	2.53768e+08	2.03102e+08	3.28224e+08	29	0.0821629	-9.22048e-05	0.342	13	0.0238379	6.54211e-05	0.67	10	0.15787	-0.000148481	0.143	15	0.0916375	-4.47598e-05	0.366	11	0.0222997	-5.03088e-05	0.595
TUBB4B	5723740125	4315066121	25035459113	5184505149	6980121956	8152957341	8912280765	10146586474	6738951816	7346475554	13040018260	9195967333	3805536801	6100756265	6826361020	7381893132	5083787429	5383265717	7215265586	8272403255	6320896648	4162323868	11788961975	9160702098	6342068081	11917022679	9205618847	7668104307	5302633143	29	0.00406811	-1.08937e-05	0.836	13	0.150192	8.0322e-05	0.269	10	0.129551	-6.67259e-05	0.188	15	0.00222539	2.95532e-06	0.89	11	0.101847	-5.80068e-05	0.246
TUBB4A	9.21133e+08	7.55493e+07	4578380219	5.32663e+07	1.5901e+08	6.84444e+07	1.85527e+08	6.51179e+07	1.01065e+08	7.39653e+07	326445238	4.6098e+07	8.39158e+06	8.40563e+07	8.14649e+07	1.37696e+08	1.29529e+08	8.21384e+07	77141745	2.75757e+08	4.36468e+07	6.92741e+07	1.55545e+08	1.99333e+08	5.64205e+07	1802342563	3.51789e+07	6.61019e+07	4.69072e+07	29	0.00368474	-3.33499e-05	0.844	13	0.0310454	0.000113301	0.626	10	0.00793921	-5.66424e-05	0.752	15	5.78129e-05	1.57216e-06	0.982	11	0.0441556	-0.000117803	0.452
TUBB3	2.91972e+08	5.4415e+07	3186814996	5.6637e+07	2.52341e+08	4.03722e+07	2.49991e+08	1.55657e+07	3.61678e+07	2.77948e+08	4.04526e+08	1.4323e+07	8.90568e+07	5.88078e+07	5.21664e+06	6.9264e+07	7.63824e+06	1.85337e+07	2.70655e+07	2.00545e+08	7.34581e+07	5.03261e+07	4.80213e+07	5.33471e+06	5.0108e+07	4.68888e+08	2.97432e+06	4.94652e+06	4.98369e+07	29	0.298979	-0.000291828	0.0531	13	0.297069	-0.000417608	0.103	10	0.0731527	-0.00021136	0.33	15	0.148455	-0.000105163	0.242	11	0.0140803	8.12676e-05	0.674
TUBB2B	3.97576e+08	2.67641e+08	7193840124	808916210	590616002	895709653	9.42904e+08	3.83426e+08	5.71505e+08	1344147427	9.20576e+08	6.99386e+08	5.04532e+08	320946408	1232345724	1224828593	9.42871e+08	6.6735e+08	4.92988e+08	1932856688	5.73931e+08	5.43358e+08	1505300998	6.59055e+08	6.73051e+08	5.17241e+08	5.10072e+08	8.80956e+08	3.70489e+08	29	0.00510794	-1.84837e-05	0.817	13	0.0302539	-2.93499e-05	0.631	10	0.0261892	-4.66777e-05	0.564	15	0.0681974	-1.89888e-05	0.438	11	0.0686443	-7.10681e-05	0.346
TUBB2A	5.03524e+07	2.27674e+06	1331605953	865951	7.24467e+06	8.9987e+06	2.84472e+07	1.82237e+07	NA	702627	2.48011e+07	6.72254e+07	1.35656e+07	1.51183e+07	4.043e+06	1.19831e+06	5.67844e+06	4.98448e+07	2.64973e+07	3.52654e+06	4.46408e+07	2.62859e+07	1.02544e+08	7.05851e+06	4.5443e+07	1.83108e+06	4.90762e+06	8.10776e+06	4.23285e+06	28	0.196828	-0.000266137	0.129	13	0.00211758	-2.93832e-05	0.9	10	0.082245	-0.000222009	0.3	15	0.0586824	5.77236e-05	0.473	11	0.0274134	-0.00010784	0.555
TUBB1	1.26607e+08	9.5692e+07	3.73526e+06	6.60471e+06	1.43115e+06	1.74207e+06	4.37238e+06	1.83699e+06	6.3888e+07	1.0152e+07	1.51969e+06	1.86815e+06	1.93387e+08	1.12513e+06	6.18259e+06	2.30102e+07	1.41137e+07	1.42806e+08	1.75595e+07	2.62244e+07	6.91966e+06	946682	979815	2221180026	1.43423e+06	1.64211e+06	3.57508e+06	1.37491e+06	3.37065e+07	29	0.0925218	0.000239613	0.312	13	0.100812	0.000361676	0.371	10	0.558208	0.000618741	0.00137	15	0.0701893	0.000111526	0.431	11	0.135649	-0.000289241	0.177
TUBB	7.17198e+08	4.43335e+08	1968960505	3.8948e+08	6.5617e+08	9.25983e+08	1131691651	5.94753e+08	1200727099	845513143	1124322292	8.41441e+08	4.95705e+08	9.97997e+08	1171641594	1138145920	2.40841e+08	1280634680	8.34709e+08	9.82553e+08	8.94908e+08	6.09974e+08	1429240052	7.54478e+08	7.28063e+08	6.03092e+08	1673135745	1321658220	1160271450	29	0.205961	-6.42321e-05	0.119	13	0.234911	0.000129822	0.156	10	0.0533624	-5.01631e-05	0.407	15	1.26625e-05	2.53174e-07	0.992	11	0.0551632	-4.78949e-05	0.399
TUBAL3	1.23793e+07	527752	4.14933e+07	6.35992e+06	2.82386e+07	3.04063e+06	1.15582e+07	1.25838e+07	5.44231e+06	4.00375e+06	9.5695e+06	1.04176e+07	6.83071e+06	4.62357e+06	3.13254e+07	NA	6.17959e+07	1.65653e+07	7.39696e+06	9.64334e+06	2.2541e+07	3.55258e+07	8.38221e+06	2.54999e+07	6.64281e+06	7.70946e+06	1.02855e+07	3.66396e+07	5482778	28	0.0472401	4.91771e-05	0.476	13	0.0660187	9.26474e-05	0.474	10	0.0472829	6.74912e-05	0.436	15	0.0641312	2.82588e-05	0.48	10	0.177069	-0.000126678	0.118
TUBA8	4.26704e+06	2.56584e+06	220079934	1.05069e+06	1.12886e+06	408823	4.14728e+06	868037	6.32697e+06	4.12374e+07	5.26885e+08	511913	NA	644743	7.01408e+06	4.56767e+06	7.21566e+06	3.84276e+06	544752	8.71196e+06	4.91277e+06	854451	NA	3.11389e+07	489658	3.21233e+06	1.30119e+07	638614	246352	27	0.00319419	-4.63034e-05	0.869	11	NA	NA	NA	NA	3.77274e-05	-5.43512e-06	0.984	13	0.0574133	-8.18534e-05	0.505	10	0.146455	-0.000312793	0.197
TUBA4A	1.81581e+08	2.46511e+08	1570607726	1.93348e+08	2.0933e+08	6.86413e+07	1.21531e+08	7.71278e+07	8.36032e+07	166099945	1604289526	3.5391e+08	2.53391e+08	1.38253e+08	4.08565e+08	611262852	3.6917e+08	1.10157e+08	162244187	2.75751e+08	5.65677e+08	2.57028e+08	8.86751e+07	5.8582e+08	2.2114e+08	4.12979e+07	1.49715e+08	4.50664e+08	174358687	29	0.00233438	1.59971e-05	0.875	13	0.0277853	7.55616e-05	0.645	10	0.0112397	4.01808e-05	0.707	15	3.31731e-05	-7.10592e-07	0.987	11	0.0477399	-7.70165e-05	0.434
TUBA3D	283318	1.49986e+06	3.47269e+07	1.30983e+06	6155.57	1.08919e+07	5.57231e+06	1.84374e+06	NA	271921	8.067e+07	NA	804354	367471	NA	NA	583415	57029.4	NA	72106.9	2.52793e+06	474879	661030	438420	NA	4.96144e+08	215986	56945.3	152677	23	0.0156081	-0.000100277	0.714	11	NA	NA	NA	NA	0.121705	-0.000362043	0.266	12	NA	NA	NA	NA	0.048769	-0.000199217	0.49
TUBA1C	2.83147e+07	1.57641e+07	1.05857e+06	2.92592e+07	7.14314e+07	8.76741e+06	2.84472e+07	2.83664e+07	3.27175e+07	5.56297e+07	8.13828e+06	1.5883e+08	6.49148e+07	5.00034e+07	3.7125e+07	7.80039e+07	556649	1.17699e+08	3.12034e+07	1.0229e+08	3.29318e+07	6.65986e+07	8.2242e+06	5.21411e+07	6.69102e+07	1.91901e+08	9.85471e+07	4.99595e+07	3.19854e+07	29	0.103514	0.000141334	0.284	13	0.122614	0.000265785	0.321	10	0.0757619	0.000178379	0.321	15	0.157989	5.21943e-05	0.226	11	0.0114071	6.48552e-05	0.705
TUBA1B	2.57364e+08	4.36353e+07	2135004692	3.08488e+08	6.7099e+08	3.2065e+08	2.97514e+08	6.78551e+08	2.71656e+08	3.70637e+08	926485925	4.95318e+08	4.2029e+08	7.13644e+08	6.73245e+08	5.13277e+08	410943599	5.60288e+08	4.7831e+08	4.76471e+08	5.44036e+08	297487952	4.75677e+08	2.89677e+08	4.33478e+08	1058734932	7.04925e+08	3.6519e+08	1.27584e+08	29	0.0601531	-5.68261e-05	0.419	13	0.00861203	-1.93685e-05	0.799	10	0.127438	-9.28223e-05	0.191	15	0.0307531	-1.29358e-05	0.606	11	0.0486384	-5.26121e-05	0.43
TUBA1A	6543469983	4155595653	28046303596	5070222059	5969222964	9633475288	10831211940	8454598342	8041851603	7368648672	10387170886	8018593206	4738741213	5519419636	8274543652	8975589336	3654512321	8017170632	7218471896	9907897376	7279899631	4208235907	10664237147	10030126485	6083601690	11599873141	8908611023	6362923748	6239109252	29	0.00870969	-1.50835e-05	0.762	13	0.21996	9.23268e-05	0.172	10	0.0298073	-3.18259e-05	0.538	15	0.00323387	3.05748e-06	0.868	11	0.163529	-7.42756e-05	0.135
TUB	1.21372e+06	301859	2.27465e+07	NA	2.53103e+06	243031	843454	2.94781e+06	NA	44100.4	134099	724840	5.68061e+06	13742.1	504571	519877	216567	807396	114672	425584	NA	307135	3.64503e+06	NA	627588	2.04168e+06	NA	NA	163630	23	0.0384027	-0.000282459	0.564	11	NA	NA	NA	NA	0.00617587	7.01152e-05	0.808	12	NA	NA	NA	NA	0.270883	-0.000435688	0.0828
TTYH3	1.86162e+06	2.04372e+06	9.59179e+06	1.10922e+06	672945	1.58457e+06	914876	533545	4.84995e+06	2.26283e+06	NA	2.05088e+06	390180	2.38042e+06	NA	1.78474e+06	2.09739e+06	3.76115e+06	1.15196e+07	1.1216e+06	426732	2.26565e+06	NA	3.70977e+06	429028	1.24939e+06	441677	178573	1.08763e+06	26	0.00499438	2.09434e-05	0.836	11	NA	NA	NA	NA	0.00532435	-3.1338e-05	0.822	12	NA	NA	NA	NA	0.0224599	-5.20312e-05	0.642
TTYH2	4.9851e+06	NA	1.13131e+08	6.26017e+06	553440	NA	1.79543e+06	NA	3.3963e+06	NA	NA	NA	62665.1	NA	1.13875e+07	3.84388e+06	1.0127e+07	1.40029e+07	793205	NA	1.71867e+06	522469	1.4684e+07	5.70282e+06	NA	2.93117e+06	422356	NA	NA	18	NA	NA	NA	NA	NA	NA	NA	NA	5.58211e-05	-5.27661e-06	0.983	11	NA	NA	NA	NA	0.000655048	2.05534e-05	0.94
TTYH1	NA	83650.4	275612231	NA	NA	914752	NA	1.18813e+07	1.82613e+06	NA	55860.3	1.32756e+07	NA	1.05086e+06	NA	908830	1.11208e+06	7.22721e+06	3.78416e+06	120816	56887.5	948539	4.46733e+06	NA	4.06037e+06	5.19978e+06	NA	103659	NA	19	NA	NA	NA	NA	NA	NA	NA	NA	NA	NA	NA	NA	NA	NA	NA	NA	NA	NA	NA
TTR	3531329511	4.18844e+08	1458451716	3.48234e+08	9.2157e+08	9.5398e+08	1201203141	2369953606	3399496640	6.00644e+08	1945340169	7243233520	1086270078	4.648e+08	5.69187e+08	1935723811	5.22846e+07	6707004686	2841681032	1573369077	1447735978	6.82586e+08	3282854815	3.48558e+08	2940472378	1328569586	4862784942	2.22845e+08	609277620	29	0.175553	-0.00012924	0.154	13	0.0205869	8.78579e-05	0.693	10	0.114945	-0.000168105	0.216	15	0.112688	-6.0756e-05	0.313	11	0.039135	-8.91919e-05	0.48
TTPAL	3.49877e+06	6.87562e+06	1.74555e+07	382535	6.35706e+06	9.42707e+06	5.30501e+06	2.03657e+06	2.39757e+06	2.10182e+06	1.08222e+06	499503	3.27058e+07	4.09945e+06	2.15069e+06	2.18085e+06	896962	8.65323e+06	4.31747e+06	5.66155e+06	9.67118e+06	1.91716e+06	228920	2.15804e+06	5.93879e+06	1.85705e+06	3.11021e+06	2.85977e+06	7.3973e+06	29	0.213441	-0.000213174	0.112	13	0.00132536	-2.25083e-05	0.92	10	0.0222837	7.8495e-05	0.595	15	0.00559574	1.47326e-05	0.827	11	0.149527	-0.000189331	0.155
TTPA	NA	NA	236842	1.24286e+06	838138	595160	NA	NA	409138	NA	811757	3.23497e+06	1.89314e+08	NA	NA	NA	NA	88190.6	NA	1.72079e+06	NA	NA	NA	NA	103158	NA	920787	NA	NA	12	NA	NA	NA	NA	NA	NA	NA	NA	NA	NA	NA	NA	NA	NA	NA	NA	NA	NA	NA
TTN	5.28318e+06	7.30178e+06	8.07217e+06	8.10843e+06	6.48309e+06	6.05206e+06	6.41576e+06	3.28103e+06	2.05411e+07	1.95984e+07	3796837891	3.91506e+06	2.94541e+06	1.03534e+07	2.32392e+06	7.04662e+06	1.6687e+07	6.75291e+06	5.80214e+06	5.40327e+06	2.54202e+06	2.80278e+07	1.03459e+07	6.6552e+06	4.3538e+06	3.04592e+06	1.12606e+07	1.45155e+07	1.00845e+07	29	0.0286391	-9.99982e-05	0.58	13	6.19309e-05	7.33182e-06	0.983	10	0.158015	-0.000270729	0.142	15	0.0835687	-9.84932e-05	0.389	11	0.0272186	0.000104326	0.557
TTLL5	NA	NA	2.86254e+06	NA	37806.2	NA	NA	46287.4	NA	NA	NA	NA	814203	22024.9	NA	609552	NA	56578.5	NA	NA	1.30776e+06	541814	NA	NA	NA	155344	NA	NA	NA	10	NA	NA	NA	NA	NA	NA	NA	NA	NA	NA	NA	NA	NA	NA	NA	NA	NA	NA	NA
TTLL12	1.65252e+08	5.41239e+07	1.29857e+08	8.59831e+07	1.09244e+08	8.3853e+07	8.41145e+07	7.87839e+07	6.5831e+07	1.44425e+08	3.99365e+07	4.63356e+07	1.09567e+08	1.58444e+08	1.46634e+08	7.17107e+07	2.41343e+07	6.57695e+07	1.25566e+08	1.02136e+08	9.47238e+07	135536284	7.36936e+07	5.46808e+07	1.42066e+08	3.83523e+08	4.99693e+07	7.9647e+07	2.20883e+08	29	0.112911	-6.88715e-05	0.262	13	0.0286219	-5.87537e-05	0.64	10	0.0194471	3.96231e-05	0.62	15	0.00232064	4.31593e-06	0.888	11	0.00179316	1.10899e-05	0.881
TTLL1	8.56094e+06	NA	381108	1.35988e+06	NA	NA	NA	471269	NA	NA	NA	NA	2.56479e+06	505010	NA	NA	NA	NA	NA	NA	NA	2.66116e+07	NA	195076	NA	168847	NA	348540	NA	10	NA	NA	NA	NA	NA	NA	NA	NA	NA	NA	NA	NA	NA	NA	NA	NA	NA	NA	NA
TTL	1.61494e+06	NA	8.78459e+06	NA	391936	752061	137916	NA	289924	893185	2.13958e+06	357978	1.66195e+06	2.70632e+06	302390	583401	NA	1.67226e+06	1.00828e+06	1.04698e+06	826177	271984	4.20516e+06	NA	417718	181989	2.13788e+06	392625	2.32354e+06	24	0.568051	-0.000613177	0.00739	11	NA	NA	NA	NA	0.127172	-0.000189769	0.255	12	NA	NA	NA	NA	0.0122656	5.41778e-05	0.732
TTK	1.1887e+06	269994	68179.1	2.23059e+06	273220	22761.9	246475	45026.8	175487	7.0654e+06	467746	420262	111811	2.31637e+06	65786.7	66764.3	NA	6160.68	NA	1.50343e+06	393971	3.79056e+06	14101.6	NA	172791	4.16378e+06	5.69748e+06	109779	310459	26	0.265756	0.000379086	0.105	11	NA	NA	NA	NA	0.000310183	1.66636e-05	0.957	12	0.000190329	4.97249e-06	0.97	10	0.0902267	0.000202042	0.343
TTI2	412015	674074	795458	1.11974e+06	39420.6	2.28222e+06	1.55712e+06	4.71968e+06	238556	187689	924049	113193	439684	3.80467e+06	519451	2.45022e+06	907224	242906	514470	579543	151085	1.85981e+06	72119.3	1.2513e+06	1.3571e+06	1.46227e+06	10849.5	1.83936e+06	544730	29	0.0430318	7.2018e-05	0.496	13	0.0578408	-0.000175372	0.503	10	0.108935	0.00016894	0.23	15	0.101931	8.78554e-05	0.339	11	0.126298	0.000188058	0.194
TTI1	337749	520135	365884	1.46172e+06	2.39718e+06	1.6974e+06	503493	1.04638e+06	761109	7.37974e+06	1.01965e+06	1.25399e+08	1.90277e+06	3.4366e+06	700349	734354	149532	1.24514e+06	212311	177929	2.07387e+06	3.30416e+07	NA	409223	307620	1.10259e+06	446723	504733	1.80635e+06	28	0.00823161	5.3653e-05	0.779	12	NA	NA	NA	NA	0.00875136	-6.23653e-05	0.75	14	0.0788075	8.91498e-05	0.403	11	0.197496	0.000290786	0.111
TTF2	883023	864449	NA	2.34089e+06	239437	818111	795926	1.89538e+06	183778	8.84447e+06	8.62328e+06	64934.4	NA	5.14044e+06	970976	1.33535e+06	557829	54108.7	9.46681e+06	1.0786e+06	917730	694659	1.24381e+06	660874	855312	634873	1.67513e+06	2.44925e+06	473338	27	0.0692513	-0.000121591	0.434	11	NA	NA	NA	NA	0.0321982	-9.29588e-05	0.557	13	0.12647	-7.55554e-05	0.313	10	0.0332583	8.54903e-05	0.551
TTF1	139770	NA	65243.4	NA	170074	466024	NA	89205.2	NA	NA	119738	NA	44985.9	145593	316502	NA	NA	NA	NA	NA	35525.2	216460	NA	109314	NA	74872.3	113907	190721	125772	16	NA	NA	NA	NA	NA	NA	NA	NA	NA	NA	NA	NA	NA	NA	NA	NA	0.0486531	4.72904e-05	0.54
TTC9C	3.43879e+07	7.98468e+06	1.02761e+08	2.05832e+07	2.75241e+07	2.8572e+07	2.16943e+07	4.85896e+07	9.62784e+06	NA	5.53406e+07	4.54807e+07	3.08271e+07	4.15307e+07	1.8315e+07	4.3051e+07	4.34268e+06	7.90813e+07	3.18422e+07	3.23609e+06	1.27255e+07	4.83226e+07	5.4848e+07	3.65033e+06	1.70206e+07	2.04492e+07	119368918	9.23423e+06	8.91246e+06	28	0.343688	-0.000162383	0.0352	13	0.0103359	-5.08704e-05	0.78	10	0.271345	-0.000204509	0.0561	14	0.309911	-8.1972e-05	0.0753	11	0.00824714	3.36294e-05	0.748
TTC9	3.22285e+06	1.1781e+07	2.34565e+07	885564	1.52155e+06	2.00701e+06	4.92297e+06	1.26679e+07	NA	9.37075e+06	1.8116e+06	1.86479e+06	160308	7.86112e+06	1.88463e+07	NA	1.40528e+07	5.72225e+06	199899	NA	1.51525e+07	NA	563002	7.65891e+06	NA	1.25602e+06	1.27346e+07	2.46139e+07	2.00532e+06	24	0.0427958	9.3453e-05	0.519	12	NA	NA	NA	NA	0.0431174	0.000128991	0.458	15	NA	NA	NA	NA	0.025001	-9.203e-05	0.589
TTC8	1.27069e+07	753688	1.61981e+07	64673.2	336598	4.3556e+06	2.78022e+06	2.8818e+07	534765	8.90903e+06	7.89822e+06	4.9302e+06	NA	427192	NA	2.37984e+06	NA	7.62077e+07	7.56903e+06	1.54133e+06	1.29606e+06	695646	4.98051e+06	NA	2.47342e+06	7.50416e+06	8.57426e+06	82770.3	7.43416e+06	25	0.555211	-0.000551038	0.0085	11	NA	NA	NA	NA	0.129573	-0.000321263	0.277	11	NA	NA	NA	NA	0.804634	-0.000503355	0.000182
TTC7B	2.83791e+07	1.26145e+06	2.07464e+07	2.11462e+06	6.98611e+06	1.01201e+07	5.85672e+06	3.86949e+06	3.25323e+06	3.06361e+06	9.02419e+07	6.99825e+06	1.80065e+07	9.03512e+07	2.09995e+06	2.03781e+06	6.09109e+06	5.49406e+07	1.23261e+07	2.3255e+06	6.39045e+07	3.38635e+06	1.29395e+07	1.31039e+07	1.48233e+06	5.47425e+06	6.65857e+06	470512	6.14737e+06	29	0.202882	-0.000162585	0.122	13	0.000140062	5.54076e-06	0.974	10	0.0528836	-9.03191e-05	0.41	15	0.0271447	3.91088e-05	0.628	11	0.0221383	6.07609e-05	0.597
TTC7A	2.24255e+06	26042.2	1.70695e+06	699621	2.33491e+06	34599	662103	499392	4.89159e+06	3.20682e+06	2.08292e+06	1.0098e+06	726310	2.17185e+06	7.0863e+06	NA	4.62146e+07	4.17186e+06	664882	3.51788e+07	3.66909e+06	3.22307e+06	1.35421e+08	281022	1.60223e+06	1.58634e+06	5.25871e+07	1.93485e+06	1.023e+07	28	0.23666	-0.000239676	0.0918	13	0.0023881	-4.78819e-05	0.893	10	0.199547	-0.000316341	0.0951	15	0.17709	-9.75737e-05	0.226	10	0.00707587	-5.52808e-05	0.766
TTC5	3.49988e+06	8.7847e+06	8.10199e+06	1.01882e+07	2.14786e+06	6.43121e+06	2.01217e+06	3.42735e+07	2.56939e+06	2.1429e+06	6.19282e+06	1.2028e+06	739025	1.07461e+07	3.89544e+06	5.62748e+06	1.01254e+06	7.37714e+06	2.38656e+06	2.09103e+06	1.81281e+06	5.75537e+06	3.34761e+06	3.72877e+06	4.17347e+06	1.95993e+07	2.50383e+06	2.92404e+06	7.33384e+06	29	0.0160417	3.68777e-05	0.68	13	0.0317274	7.98734e-05	0.622	10	0.000717921	-9.3698e-06	0.924	15	0.000526609	-3.17481e-06	0.947	11	0.130996	0.000122355	0.185
TTC4	5.12286e+06	5.43519e+06	3.77369e+06	1.33505e+07	9.00602e+06	5.38954e+06	6.0526e+06	1.75559e+07	4.54284e+06	3.90286e+06	1.9794e+06	4.61083e+06	7.77251e+06	1.04603e+07	9.5679e+06	3.55407e+06	2.08589e+06	3.60037e+06	9.10521e+06	2.07749e+06	3.84385e+06	5.26166e+06	4.20788e+06	1.35558e+06	9.21783e+06	2.31306e+07	4.77523e+06	1.27335e+07	9.43571e+06	29	0.0374104	-4.76677e-05	0.527	13	0.206276	-0.000183501	0.187	10	0.00519411	-2.13862e-05	0.799	15	0.0857043	-3.40623e-05	0.382	11	0.0626781	7.01474e-05	0.368
TTC39C	6.67882e+06	6.32594e+06	6.25823e+06	585169	1.59142e+06	2.69874e+06	3.29913e+06	3.66254e+06	3.00999e+06	4.01196e+06	187826	NA	3.75785e+06	2.20505e+06	5.87357e+06	3.25437e+06	2.12431e+06	1.35537e+06	5.60463e+06	1.34567e+06	1.52062e+06	1.40215e+06	721542	1.23416e+06	2.19437e+06	8.03691e+06	NA	8.74664e+06	3.56576e+06	27	0.0865666	-0.000107096	0.353	12	NA	NA	NA	NA	0.0254515	6.85604e-05	0.603	13	NA	NA	NA	NA	0.263528	-0.000195952	0.0728
TTC39B	4.7553e+06	62405.5	1.56118e+06	6.96331e+06	7.94719e+06	4.55407e+06	2.35352e+06	2.14774e+06	1.06598e+07	8.23014e+06	3.97641e+06	1.16873e+07	4.92802e+06	7.17302e+06	1.95924e+06	1.80282e+06	6.91313e+06	4.16334e+06	5.36237e+06	4.51614e+06	1.22274e+06	4.04334e+06	1.37104e+06	2.49033e+06	1.40384e+07	1.36205e+06	360568	804559	2.56712e+06	29	0.0355261	4.0766e-05	0.537	13	0.326227	-0.000241255	0.0846	10	0.0138993	4.15949e-05	0.676	15	0.0496256	3.49267e-05	0.51	11	0.230741	0.000154766	0.0699
TTC39A	61396.3	1.65147e+06	NA	1.26303e+07	3.45112e+06	359709	56317.8	1.72659e+06	NA	1.28174e+07	6.78139e+06	550616	173956	715990	808486	1.1619e+06	1.06918e+07	NA	3.6217e+06	8.19143e+06	801917	1.54749e+06	210772	758302	1.48711e+07	3.1127e+06	6.39878e+06	NA	1.09209e+06	25	0.109285	0.000162319	0.294	12	0.000191651	-9.65972e-06	0.97	10	0.120191	-0.000229248	0.225	14	0.106305	-8.66511e-05	0.328	11	0.000504218	1.11474e-05	0.939
TTC38	7.95825e+07	2.48259e+07	1.24903e+07	1.96209e+08	2.6343e+08	3.77608e+07	1.03638e+08	2.97071e+07	1.50564e+08	4.54001e+07	3.39661e+07	3.75696e+08	3.24348e+08	5.58071e+07	7.51341e+07	3.00332e+07	1.31686e+08	2.2713e+07	8.74396e+07	2.94284e+08	9.00458e+07	4.4804e+08	8.88011e+07	3.38478e+07	1.50033e+08	2.45287e+07	4.42102e+07	1.98391e+07	3.7484e+07	29	0.0160709	4.56346e-05	0.68	13	0.247155	-0.000225216	0.144	10	0.00847142	3.40804e-05	0.744	15	0.000810974	-4.94819e-06	0.934	11	0.114093	0.000129437	0.218
TTC37	3.41035e+07	1.1814e+07	2.53324e+07	1.72924e+08	2.63445e+07	1.69687e+07	10367802	4.13126e+07	1.6643e+07	1.77118e+07	3.22247e+07	3.44792e+07	2.10774e+07	4.20339e+07	1.66506e+07	1.46144e+07	2.81534e+07	2.37846e+07	2.9264e+07	1.64673e+07	3.78696e+07	14606529	2.33224e+07	1.84938e+07	2.97403e+07	2.07876e+07	3.55535e+07	2.14457e+07	1.53375e+07	29	0.141925	7.5877e-05	0.204	13	0.0592395	-7.47836e-05	0.498	10	0.00568376	-1.70016e-05	0.789	15	0.13196	-4.30199e-05	0.272	11	0.37092	0.000131952	0.016
TTC36	4.48108e+06	9.22716e+06	110989	NA	NA	NA	3.82457e+06	49155.7	NA	9.95182e+06	NA	1.02381e+07	3.88729e+08	NA	2.54999e+06	1.03127e+06	NA	2.81507e+06	184915	1.29039e+06	NA	593490	302305	NA	873260	985077	NA	NA	NA	17	NA	NA	NA	NA	NA	NA	NA	NA	NA	NA	NA	NA	NA	NA	NA	NA	NA	NA	NA
TTC33	2.17864e+06	2.71032e+06	8.7453e+06	2.0753e+07	2.42048e+06	7.81434e+06	9.33986e+06	2.53709e+07	5.96148e+06	5.46913e+06	2.70756e+06	1.07897e+07	2.0371e+06	2.49644e+07	3.37173e+06	1.93556e+07	1.37858e+06	3.14781e+06	3.99934e+06	3.20265e+06	5.68306e+06	9.04252e+06	8.36283e+06	1.07175e+07	2.03603e+06	5.97948e+06	6.94759e+06	4.11664e+06	4.1328e+06	29	0.32392	0.000145763	0.0424	13	0.19988	0.000167343	0.195	10	0.00484334	2.00824e-05	0.805	15	0.154705	6.10831e-05	0.231	11	0.401594	0.000186339	0.0112
TTC31	NA	169649	NA	NA	555080	377756	158937	549025	74188.3	306413	145840	5.62949e+06	6.00562e+07	1.0637e+06	8.61501e+06	227321	NA	323498	NA	4.82356e+06	1.80691e+07	1.81791e+06	NA	NA	520715	679657	NA	24885	97358.6	21	NA	NA	NA	NA	NA	NA	NA	NA	NA	NA	NA	NA	NA	NA	NA	NA	NA	NA	NA
TTC30B	NA	245246	152447	NA	2.00383e+06	740725	4.01956e+06	2.39323e+06	245186	NA	NA	67922.7	NA	44551	3.11345e+06	284634	NA	NA	300645	247928	NA	NA	NA	78086	334987	NA	90988.3	NA	NA	16	NA	NA	NA	NA	NA	NA	NA	NA	NA	NA	NA	NA	NA	NA	NA	NA	NA	NA	NA
TTC30A	1.35691e+06	2.59466e+06	1.08281e+06	902500	2.06928e+06	2.13414e+06	865987	3.76328e+07	NA	412453	NA	499658	366898	2.89074e+06	215920	76776.2	902209	1.91652e+06	745752	384024	48622.1	2.69163e+06	583224	63219.8	1.79189e+06	4.47321e+06	1.08151e+06	45002.7	533894	27	0.171242	-0.000145758	0.181	12	NA	NA	NA	NA	0.40889	-0.000243994	0.0138	14	0.0504139	-5.12059e-05	0.533	10	0.135583	0.000139996	0.195
TTC3	NA	1.14118e+06	391190	13236.6	117483	52907.8	199808	214074	278452	15928.1	NA	458074	NA	683165	NA	951644	131308	NA	326755	NA	158406	79629.2	870988	NA	NA	47249.4	1.72934e+06	80538.3	330885	21	NA	NA	NA	NA	NA	NA	NA	NA	0.725819	-0.00119312	0.00175	10	NA	NA	NA	NA	0.104955	-0.000150431	0.331
TTC29	182254	56612.7	NA	1.9907e+06	NA	671764	1.1512e+06	6.91716e+06	2.89042e+06	NA	791224	NA	NA	46928.6	NA	NA	NA	NA	NA	NA	NA	NA	NA	1.431e+06	NA	NA	NA	NA	NA	10	NA	NA	NA	NA	NA	NA	NA	NA	NA	NA	NA	NA	NA	NA	NA	NA	NA	NA	NA
TTC28	1.5225e+06	1.78149e+06	2.43546e+06	1.03428e+06	550634	5.92609e+06	7.42045e+06	2.47387e+06	250756	1.63481e+06	1.14955e+06	776083	3.19609e+06	649775	483433	1.13831e+06	840868	2.78434e+06	7.71011e+06	2.83744e+06	629288	303582	3.81701e+06	758927	7.2213e+06	2.10062e+06	2.30337e+06	112602	9.81069e+06	29	0.249185	-0.000160867	0.0824	13	0.0782931	-0.000118623	0.434	10	0.231328	-0.000161094	0.0695	15	0.218841	-5.2828e-05	0.147	11	0.102063	-0.000115987	0.246
TTC27	1.89609e+06	718757	3.15019e+06	1.6991e+06	3.16135e+06	6.20141e+06	777581	4.68788e+06	1.36371e+06	2.58186e+06	4.62341e+06	1.5236e+06	3.81872e+06	7.26757e+06	2.12983e+06	3.95529e+06	2.38117e+06	2.17515e+06	2.12692e+06	3.05285e+06	2.50882e+06	5.25551e+06	5.40415e+06	4.61094e+06	1.36192e+06	3.68938e+06	3.49977e+06	7.38986e+06	4.22842e+06	29	0.0638024	-3.99549e-05	0.405	13	0.146229	6.89141e-05	0.275	10	0.0202914	-2.22775e-05	0.613	15	0.148079	3.32773e-05	0.243	11	0.04622	3.55309e-05	0.442
TTC26	1.07093e+06	1.2403e+06	395853	1.33941e+06	8.54251e+06	4.19715e+06	113957	4.3255e+07	124328	1.20211e+06	795854	574559	773622	2.23549e+06	2.74227e+06	1.89696e+06	3.35205e+06	1.25366e+06	2.37502e+06	1.50538e+06	881963	1.69933e+07	109188	173653	583459	7.13344e+06	8.58575e+06	325494	295465	29	0.00186667	-1.9606e-05	0.889	13	0.00703272	-6.2459e-05	0.818	10	0.0230115	-7.49375e-05	0.589	15	0.106343	-6.92323e-05	0.328	11	2.47775e-05	-2.6379e-06	0.986
TTC25	NA	4.40079e+06	29382.8	4.79775e+06	306249	3.60693e+06	1.35575e+06	1.18803e+08	NA	8.68534e+06	NA	1.3995e+06	NA	1.29857e+06	NA	4.04197e+06	156314	NA	NA	154908	NA	NA	116973	377233	1.35369e+06	1.02761e+06	20736.8	NA	NA	18	NA	NA	NA	NA	NA	NA	NA	NA	NA	NA	NA	NA	NA	NA	NA	NA	NA	NA	NA
TTC22	139137	NA	861985	2.37837e+06	1.74104e+06	NA	1.36738e+06	631398	111728	NA	NA	NA	399548	118421	719048	NA	4.8375e+06	NA	NA	195024	NA	1.08506e+06	NA	NA	600777	NA	NA	1.0521e+06	NA	15	NA	NA	NA	NA	NA	NA	NA	NA	NA	NA	NA	NA	NA	NA	NA	NA	NA	NA	NA
TTC21B	2.79701e+06	2.1454e+06	5.76487e+06	954960	7.81192e+06	3.53845e+06	1.86574e+06	3.7919e+07	1.68844e+06	960618	2.09175e+06	6.67514e+07	194979	2.51204e+06	476522	3.56388e+06	1.50435e+06	509732	3.8718e+08	2.11009e+06	1.96127e+07	1.00385e+06	3.56961e+06	1.00158e+07	1.88528e+06	8.24736e+06	8.88838e+06	783887	1.3964e+06	29	0.0293869	0.000106577	0.575	13	0.107942	0.000302005	0.354	10	0.104725	-0.00024104	0.239	15	0.137823	9.94414e-05	0.261	11	0.0693799	-0.000181936	0.343
TTC21A	29150.8	NA	19855.6	175999	102064	446283	NA	1.90492e+06	1.81887e+06	3.74947e+06	NA	NA	NA	1.50776e+06	29887.2	NA	87358.3	498107	415965	49390.8	100279	857005	8.30156e+06	57550.7	NA	6.87365e+06	NA	8066.56	NA	20	NA	NA	NA	NA	NA	NA	NA	NA	0.261139	-0.000419918	0.131	10	NA	NA	NA	NA	0.146785	0.000249177	0.274
TTC19	1.12821e+07	2.22701e+06	1.61563e+07	5.47748e+06	1.04369e+07	9.77828e+06	1.26785e+07	8.61512e+06	2.64425e+06	3.79076e+06	1.48752e+07	3.11112e+07	1.08353e+08	1.19946e+07	150588	1.0723e+08	2.26713e+08	3.28206e+07	6.51772e+06	2.96099e+06	2.434e+07	3.66397e+07	5.20193e+06	616731	6.52711e+06	7.71681e+06	5.69098e+07	3.60456e+06	5.79678e+06	29	0.353281	-0.000234031	0.0322	13	0.249166	-0.000392341	0.142	10	0.319887	-0.000406341	0.028	15	0.0896809	-0.000103979	0.371	11	0.00690907	5.5826e-05	0.768
TTC17	1.43221e+06	261945	307477	651995	1.72407e+06	2.73634e+06	3.03112e+06	1.59261e+06	796354	1.10634e+06	961836	350978	1.45486e+06	1.18369e+06	1.91317e+06	470941	3.7689e+06	2.08786e+06	811200	872639	3.49247e+06	1.91194e+06	826821	2.45789e+07	341865	7.05419e+06	1.94558e+07	264474	2.03065e+06	29	0.17941	0.000159529	0.149	13	0.600547	0.000469566	0.00847	10	0.122572	0.000177366	0.201	15	0.085789	6.71091e-05	0.382	11	0.120376	-0.000162704	0.205
TTC14	4.14567e+06	39093.3	92255.7	5.7241e+06	346184	103337	1.20335e+06	1.42055e+06	NA	2.9682e+06	228922	1.21418e+07	NA	1.52964e+06	167948	129035	NA	152342	138844	254329	NA	218399	277042	NA	30465.3	869696	272753	94297.2	NA	23	0.418959	0.000472122	0.0431	10	NA	NA	NA	NA	0.11339	0.000263667	0.311	11	NA	NA	NA	NA	0.360955	0.00030275	0.0506
TTC13	7.25568e+06	389264	801413	9.44756e+06	1.77283e+07	501039	1.19388e+06	556695	114962	715800	NA	NA	1.59901e+06	3.12982e+06	113470	549815	3.37643e+07	1.03882e+06	3.05162e+06	1.31768e+06	642813	5.11481e+07	6.24987e+06	603291	1.43223e+06	2.1185e+06	128046	586859	648106	27	0.00150593	1.56893e-05	0.91	11	NA	NA	NA	NA	0.0561923	-0.000151011	0.436	13	NA	NA	NA	NA	0.259595	0.000319003	0.0753
TTC12	53131.7	NA	NA	244018	NA	76105.8	85141.6	5.27974e+06	NA	217570	112213	1.3171e+06	201088	186631	166143	102722	176808	67018.9	99823.1	1.33206e+06	NA	6.53158e+07	1.81003e+06	1.23288e+06	80690.1	2.33594e+06	4.3542e+06	444530	31411.7	24	0.0936426	0.000202715	0.333	12	0.207793	0.000422757	0.185	10	0.0107275	-5.97098e-05	0.725	14	0.0793147	9.84779e-05	0.401	11	0.000286083	1.20248e-05	0.954
TTC1	8.11249e+07	1.20018e+08	1.24345e+08	8.11701e+07	5.75008e+07	4.23102e+07	113511547	114845825	5.19244e+07	8.05993e+07	7.91894e+07	5.3552e+07	3.75096e+07	8.06887e+07	7.68255e+07	3.58764e+07	5.95722e+07	4.88771e+07	8.86046e+07	7.89477e+07	6.13101e+07	7.20894e+07	7.56422e+07	1.0257e+08	8.41165e+07	7.96259e+07	4.42414e+07	5.76359e+07	8.52723e+07	29	0.0484406	2.03963e-05	0.47	13	0.0809738	4.02926e-05	0.426	10	0.0188201	1.65311e-05	0.626	15	0.100846	1.89821e-05	0.341	11	0.00263159	5.71349e-06	0.856
TTBK2	245939	NA	291395	NA	47035.5	38568.4	4.29594e+06	267574	9637.17	NA	NA	NA	NA	44885.7	NA	NA	NA	303275	NA	NA	1.25634e+07	223199	NA	79821.6	NA	46440	NA	10912.7	NA	14	NA	NA	NA	NA	NA	NA	NA	NA	NA	NA	NA	NA	NA	NA	NA	NA	NA	NA	NA
TTBK1	NA	689599	2.76378e+06	814439	225784	NA	153554	136522	273942	461273	NA	77285.4	27696.2	684877	111851	NA	2.60416e+06	NA	41382.8	158768	55746.5	51611.3	164864	NA	NA	NA	272565	NA	508397	20	NA	NA	NA	NA	NA	NA	NA	NA	0.0357908	-0.000148447	0.577	11	NA	NA	NA	NA	0.0315397	9.16464e-05	0.581
TSTD2	NA	30164	594861	NA	NA	94586.1	29577.8	106280	NA	24223.5	NA	NA	212789	88253	NA	NA	82813.7	76826.7	NA	837362	58309.8	NA	NA	NA	83532.5	59739.6	NA	3.96999e+06	180275	16	NA	NA	NA	NA	NA	NA	NA	NA	NA	NA	NA	NA	NA	NA	NA	NA	NA	NA	NA
TSTD1	1.76194e+08	5.06293e+07	4.46623e+07	1.11779e+08	1.10322e+08	4.60128e+07	2.95795e+07	3.39986e+08	4.18882e+07	1.8286e+07	1.06278e+08	4.66573e+08	5.26573e+08	1.19606e+08	2.28307e+08	7.18412e+07	8.48514e+07	2.574e+08	491801594	9.1446e+07	1174338548	2.02263e+08	2.64728e+07	3.59761e+07	2.39838e+08	7.10268e+07	1500351631	2.22671e+08	4.47593e+07	29	0.0219479	-4.82503e-05	0.629	13	0.00239419	-2.80347e-05	0.893	10	0.00741953	-4.25958e-05	0.76	15	0.140535	-6.50612e-05	0.256	11	0.0338461	-7.71243e-05	0.512
TSTA3	1.34163e+08	5.14701e+07	1.06017e+08	7.83566e+07	146324949	1.15725e+08	8.11923e+07	9.49813e+07	7.74599e+07	1.19441e+08	5.96726e+07	6.34764e+07	3.17572e+08	8.24486e+07	1.03619e+08	1.1135e+08	7.05842e+08	2.66934e+08	1.71249e+08	6.03437e+07	6.38573e+08	1.71715e+08	6.52965e+07	5.98054e+07	4.25283e+08	181194669	126696693	227623909	1.46092e+08	29	0.216597	-7.93977e-05	0.109	13	0.238174	-0.000176996	0.152	10	0.0173173	-3.45914e-05	0.64	15	0.0777445	-2.3839e-05	0.406	11	0.0948072	-7.66283e-05	0.264
TST	1055761415	5.54096e+07	5.03666e+08	1215148992	9.65178e+08	1.50814e+08	5.63784e+07	2.76554e+08	3.94843e+08	6.95062e+08	4.945e+08	1870083879	6075011141	1.50528e+08	5.52325e+07	9.87809e+07	1.57672e+08	1.24503e+08	1.34661e+08	7.2421e+08	4.38024e+08	9.52602e+08	1.44093e+08	8.66945e+07	7.47309e+08	1.70819e+08	6.03383e+08	1.56613e+08	1.99235e+08	29	0.0204638	-5.81898e-05	0.641	13	0.163133	-0.000241121	0.247	10	0.00794391	-4.45437e-05	0.752	15	0.14258	-9.33904e-05	0.252	11	0.0410308	9.43394e-05	0.469
TSSC4	1.67202e+07	2.39327e+07	3.57698e+07	2.00768e+07	2.09836e+07	6.09948e+07	3.55169e+07	1.77619e+07	2.72703e+07	1.3493e+07	3.06759e+06	1.70246e+07	8.91661e+06	2.52377e+07	1.1678e+07	5.17266e+07	7.81611e+07	3.84287e+07	7.18071e+06	2.86033e+07	1.89772e+07	1.7623e+07	4.12257e+07	3.20751e+07	5.30338e+06	3.51388e+07	6.64483e+06	3.00845e+07	2.92555e+07	29	0.0644728	6.11019e-05	0.403	13	0.000412361	-9.18276e-06	0.956	10	0.00972564	3.25586e-05	0.727	15	0.279747	6.89109e-05	0.0944	11	0.0185629	4.17984e-05	0.628
TSSC1	3.56991e+07	1.56084e+07	8.22364e+07	1.38335e+07	4.94792e+07	4.65103e+07	4.0847e+07	2.5273e+07	1.32469e+07	3.76806e+07	1.47472e+07	3.16381e+07	2.81694e+07	4.0343e+07	2.4815e+07	1.63902e+07	2.194e+07	3.83929e+07	5.84688e+07	2.51746e+07	4.87896e+07	2.93413e+07	3.08199e+07	5.27911e+07	2.17156e+07	3.95591e+07	6.2599e+07	5.43328e+07	3.77057e+07	29	0.0175666	-2.09001e-05	0.666	13	0.330097	0.000138616	0.0824	10	0.00152951	-7.64815e-06	0.89	15	0.279357	4.40045e-05	0.0946	11	0.230557	-8.75767e-05	0.0701
TSR3	269542	698672	1.38381e+06	298712	463859	NA	178055	263987	NA	NA	70665.4	320256	1.1407e+06	3.54951e+06	84600.8	NA	NA	NA	NA	685518	NA	1.57459e+06	91591.1	238489	2.07441e+06	421470	127796	1.98211e+06	197458	21	0.0148017	-4.45271e-05	0.706	12	NA	NA	NA	NA	0.00694687	2.84768e-05	0.797	12	0.189078	8.92758e-05	0.209	10	0.126595	0.000155574	0.233
TSR2	1.55365e+07	8.32138e+06	2.3794e+07	NA	4.62535e+06	785436	3.95698e+06	3.43473e+06	7.54593e+06	NA	17630.4	1.08656e+06	6.11204e+06	1.17606e+07	1.64586e+07	7.83493e+06	1.88566e+06	7.2857e+06	1.42916e+06	4.86111e+06	1.61809e+07	6.25762e+06	1.01605e+07	9.42081e+06	9.17463e+06	4.2459e+06	4.02497e+06	1.02843e+07	4.99362e+06	27	0.0078133	6.10004e-05	0.785	12	NA	NA	NA	NA	0.222783	0.000320143	0.103	13	0.128125	0.000125398	0.31	10	0.000417852	-1.54223e-05	0.945
TSR1	9.18383e+06	2.67655e+06	3.19522e+07	4.12092e+06	1.12804e+07	1.42664e+07	9.28094e+06	6.80878e+06	2.36589e+06	3.24712e+06	1.71503e+06	7.00174e+06	1.16565e+07	2.48236e+07	8.74306e+06	1.06371e+07	7.57013e+06	8.93945e+06	1.43821e+07	4.37046e+06	1.06265e+07	7.30704e+06	5.5643e+06	6.18781e+06	4.40264e+06	8.41072e+06	1.40361e+07	1.82543e+07	7.90559e+06	29	0.0849946	-6.98258e-05	0.334	13	0.00308835	1.59248e-05	0.879	10	0.000515018	-6.04442e-06	0.936	15	0.113638	3.89693e-05	0.311	11	0.0295701	-4.38271e-05	0.54
TSPYL5	5.1728e+06	1.45634e+06	2.26299e+06	1.84505e+06	1.5272e+06	3.05757e+06	2.62671e+06	1.10352e+07	4.91165e+06	3.47485e+06	1.80009e+06	770840	807760	9.7315e+06	3.69081e+06	1.0886e+07	280948	335589	688965	3.33535e+06	4.91256e+06	4.35125e+06	8.28275e+06	414158	3.44925e+06	1.92674e+08	3.81364e+06	1.34645e+06	542901	29	0.033126	-9.6742e-05	0.552	13	0.00117276	-2.90963e-05	0.925	10	0.0215951	-9.14116e-05	0.601	15	0.0724126	-4.79063e-05	0.424	11	0.0306764	0.000103514	0.532
TSPYL4	1.23673e+06	5.31536e+06	527869	2.08708e+06	NA	1.9579e+07	NA	562788	NA	NA	NA	NA	NA	197681	47363.7	NA	NA	NA	NA	914076	NA	137208	NA	1.61963e+07	NA	NA	NA	NA	NA	11	NA	NA	NA	NA	NA	NA	NA	NA	NA	NA	NA	NA	NA	NA	NA	NA	NA	NA	NA
TSPYL2	NA	NA	NA	NA	949570	273748160	5.33415e+08	375018	2.8613e+07	7.09018e+07	1.56789e+07	NA	NA	457526	NA	NA	1.96267e+07	NA	1.54102e+06	NA	NA	5.65769e+06	2.08077e+07	NA	NA	3.66525e+06	80107.2	NA	3.45961e+07	15	NA	NA	NA	NA	NA	NA	NA	NA	NA	NA	NA	NA	NA	NA	NA	NA	NA	NA	NA
TSPYL1	6.85537e+06	932468	5.19548e+06	8.58378e+06	1.75258e+06	3.92564e+06	2.70291e+06	4.86761e+06	5.63738e+06	NA	882861	1.15414e+06	450363	6.21464e+06	4.04227e+06	1.88577e+07	7.24244e+06	NA	1.38862e+06	3.29884e+06	434278	2.08374e+06	3.32881e+06	2.122e+06	2.63788e+06	7.51151e+06	6.07605e+06	2.44948e+07	54952.5	27	0.0995449	0.00014316	0.294	13	0.0192136	6.28254e-05	0.703	10	0.00939738	5.13899e-05	0.742	14	0.0208912	-2.71055e-05	0.672	11	0.0281532	8.21838e-05	0.55
TSPO	8.23608e+07	2.28634e+07	6.5142e+06	1.20964e+08	1.20084e+07	953980	3.81565e+06	1.99205e+07	7.86518e+07	1.11498e+06	2.14994e+07	1.0873e+08	7.74215e+06	1.06405e+08	1.07358e+08	1.89307e+06	NA	2.45251e+07	3.46068e+07	4.71676e+06	4.58355e+08	2.40432e+07	4.99757e+07	1.032e+07	4.59473e+08	2.49775e+07	3.18515e+07	1.02821e+08	5.61553e+06	28	0.065629	9.10029e-05	0.398	13	NA	NA	NA	NA	0.00253721	2.63198e-05	0.864	14	0.00248208	-1.13939e-05	0.884	11	0.254328	0.000192207	0.0659
TSPAN9	3.40402e+07	369446	5.00287e+06	5.82966e+06	1.45218e+07	3.31457e+07	1.12763e+07	2.82087e+07	4.18719e+07	3.4099e+07	4.08054e+07	5.00239e+07	1.34471e+08	6.76429e+06	1.6194e+07	2.00619e+07	NA	1.02763e+08	3.13762e+07	1.3144e+07	2.47061e+07	3.24594e+06	8.53325e+07	9.72831e+07	6.82878e+06	1.62173e+07	1.13102e+07	2.57561e+06	1.36489e+07	28	0.000486808	-8.65857e-06	0.943	13	NA	NA	NA	NA	0.0414164	7.77423e-05	0.485	14	0.0304016	3.47085e-05	0.608	11	0.1078	-0.000136258	0.252
TSPAN8	564757	565012	5.90342e+07	7.01487e+07	2.72375e+07	NA	NA	143110	NA	1.794e+06	4.34539e+06	3.40879e+07	7.30191e+07	3.13658e+06	NA	757091	1.69925e+06	NA	1.85788e+06	3.90327e+07	2.25335e+07	1.13097e+08	1.82946e+06	NA	1263388911	5.65041e+06	434196	NA	NA	21	0.126135	0.000273379	0.284	11	NA	NA	NA	NA	0.046713	0.000230453	0.5	12	NA	NA	NA	NA	0.0638494	0.000162151	0.428
TSPAN7	9.38479e+07	1.04381e+07	1.70251e+08	3.92663e+06	9.13498e+06	4.12707e+06	5.4086e+06	5.99281e+06	9.08197e+06	2.58454e+06	773310	4.89546e+06	2.15706e+07	2.04134e+07	1.23639e+07	NA	NA	1.14201e+06	1.97662e+06	1.38839e+06	3.47502e+06	1.28838e+07	1.10538e+07	3.20635e+07	1.97076e+07	337547	915516	352749	3.76974e+06	27	0.000602649	-1.40307e-05	0.937	13	NA	NA	NA	NA	0.232885	0.000331161	0.0805	14	0.217614	0.000114053	0.174	10	0.0035943	3.50584e-05	0.839
TSPAN6	8.30069e+06	328285	7.4929e+06	1.43112e+07	6.08557e+07	2.97437e+06	NA	3.26276e+07	NA	1.6384e+07	NA	2.68883e+07	4.5719e+07	7.67201e+06	3.21659e+06	491910	NA	7.10397e+06	3.14332e+08	4.79633e+06	5.77549e+08	1.31218e+07	1.74211e+06	NA	3.19634e+07	7.85515e+07	3.96552e+07	NA	1.52458e+07	23	0.00330239	3.25897e-05	0.867	11	NA	NA	NA	NA	0.0939183	-0.000210836	0.333	12	NA	NA	NA	NA	0.112427	-0.000155943	0.287
TSPAN4	3.52178e+06	354939	NA	NA	2.25671e+06	1.37276e+06	NA	2.10971e+06	7.58656e+06	3.24491e+06	1.24868e+07	NA	9.90299e+06	1.13279e+06	3.72267e+06	5.63835e+06	NA	2.62249e+07	2.18339e+06	1.88595e+06	NA	NA	2.47726e+06	1.9832e+06	NA	1.44667e+07	6.79284e+06	NA	NA	19	NA	NA	NA	NA	NA	NA	NA	NA	0.125041	-8.65977e-05	0.316	10	NA	NA	NA	NA	NA	NA	NA
TSPAN33	NA	NA	2.07853e+06	NA	NA	666799	NA	NA	NA	NA	NA	2.74579e+07	8.53006e+06	2.92925e+06	1.8342e+06	459264	3.87403e+06	746743	NA	NA	19205822	763962	NA	1.10725e+07	NA	309968	4.19595e+06	NA	NA	14	NA	NA	NA	NA	NA	NA	NA	NA	NA	NA	NA	NA	NA	NA	NA	NA	0.000244619	-7.67612e-06	0.966
TSPAN31	3.64116e+06	NA	1.11145e+07	2.6536e+06	NA	NA	NA	NA	NA	NA	NA	1.32692e+06	9.80746e+06	1.50328e+06	NA	NA	NA	NA	NA	NA	NA	1.52723e+06	1.89136e+06	2.11586e+06	4.09041e+07	NA	1.41959e+07	1.13486e+06	NA	12	NA	NA	NA	NA	NA	NA	NA	NA	NA	NA	NA	NA	NA	NA	NA	NA	NA	NA	NA
TSPAN2	939785	3.02897e+06	2.15769e+06	1.00776e+07	NA	520102	1.3376e+07	2.24912e+07	2.03208e+06	323943	NA	6.81268e+06	NA	2.01815e+06	1.47402e+06	NA	123877	NA	1.79129e+06	3.0992e+06	3.35361e+06	5.93664e+06	6.65567e+07	2.22083e+06	1.8914e+07	NA	1.43258e+06	NA	4.01529e+06	22	0.00148882	1.39798e-05	0.916	10	NA	NA	NA	NA	0.0212889	-8.67871e-05	0.651	12	NA	NA	NA	NA	0.168366	0.000197983	0.185
TSPAN15	5.36874e+06	NA	7.82701e+07	1.79518e+07	7.50039e+06	1.19324e+07	5.84661e+06	3.09969e+07	2.39003e+07	1.35165e+07	NA	1.37896e+07	9.76969e+06	1.75795e+07	483070	1.288e+06	1.1458e+06	2.75674e+07	87924137	1.58028e+07	1.70192e+07	3.63767e+07	5.64204e+06	1.96849e+07	9.66208e+07	879998	6.38067e+06	3.06717e+06	1.00269e+07	27	0.00430751	2.5583e-05	0.839	12	NA	NA	NA	NA	0.0232477	-9.07855e-05	0.603	14	0.124031	7.96347e-05	0.318	10	0.0390928	0.000108157	0.498
TSPAN14	1.32023e+08	2001701256	1.93555e+08	3.09406e+08	1.24947e+07	1006650588	1.30121e+07	7.14993e+08	3.32413e+07	1.05388e+07	3.76108e+08	9.39394e+08	6.77547e+06	3.05762e+08	2.20257e+07	6.86107e+06	5.72713e+06	6.44349e+07	8.63067e+08	2.49429e+07	2.2585e+07	1.17288e+07	1.16455e+07	3.81567e+07	7.31623e+08	6.08471e+06	1.42983e+07	8.75189e+06	3.21933e+07	29	0.0199258	8.28159e-05	0.646	13	0.000451662	-1.83296e-05	0.954	10	0.0159556	-9.01424e-05	0.654	15	0.00272932	1.57439e-05	0.879	11	0.087986	0.000200451	0.283
TSPAN13	2.70457e+06	NA	1.85305e+06	2.05465e+06	4.84197e+06	NA	NA	587680	NA	1.08211e+06	NA	NA	NA	1.12768e+07	NA	NA	3.84154e+06	NA	5.05457e+06	404636	1.25366e+07	5.49087e+06	NA	NA	1.02155e+07	NA	NA	NA	NA	13	NA	NA	NA	NA	NA	NA	NA	NA	NA	NA	NA	NA	NA	NA	NA	NA	NA	NA	NA
TSPAN1	NA	972105	NA	2.78548e+06	2.8361e+06	NA	2.96439e+06	7.94072e+07	NA	3.40403e+06	8.23089e+06	198682691	NA	4.65994e+06	NA	6.47631e+06	809619	NA	2.84296e+08	NA	NA	907097	1.62948e+06	4.15514e+06	1.77392e+07	9.87947e+06	1.40023e+07	306058	NA	19	NA	NA	NA	NA	NA	NA	NA	NA	0.0547533	-0.000170677	0.515	10	NA	NA	NA	NA	0.126721	-0.000230768	0.283
TSNAXIP1	NA	62172.6	NA	41527.4	175785	NA	NA	1.70725e+06	464427	85992.6	309769	NA	789395	272882	44595.2	153912	NA	36604	NA	1.04119e+06	NA	516804	NA	NA	NA	NA	NA	NA	NA	14	NA	NA	NA	NA	NA	NA	NA	NA	NA	NA	NA	NA	NA	NA	NA	NA	NA	NA	NA
TSNAX	58123650	1115856634	1.86307e+08	6.79426e+08	8.46336e+07	108008902	6.58114e+07	6.15282e+07	4.31762e+07	3.11337e+07	1.20853e+07	1.11843e+08	5.3256e+07	1.27089e+08	1472775587	6.76814e+07	1205671175	4.16561e+07	4.84367e+07	5.3015e+07	151879709	6.35861e+07	1.24815e+08	1.08312e+08	8.05065e+08	2.50555e+08	9.40783e+07	1.15943e+08	7.41781e+07	29	0.243191	0.000150984	0.0868	13	0.0296759	-0.000103936	0.634	10	0.0664129	0.000133277	0.354	15	0.00313894	1.20464e-05	0.87	11	0.000691039	1.20266e-05	0.926
TSN	2.33801e+08	1.48909e+08	576825088	109223730	1.68949e+08	2.55277e+08	1.63396e+08	161159898	1.38325e+08	2.52415e+08	1.05169e+08	3.64189e+08	2.69535e+08	3.60735e+08	2.29607e+08	3.2281e+08	2.18195e+08	1.51183e+08	2.14819e+08	1.43634e+08	3.52257e+08	1.90642e+08	3.3069e+08	2.92689e+08	2.04233e+08	7.74993e+08	3.99412e+08	3.56472e+08	1.97755e+08	29	0.0204311	-2.61095e-05	0.641	13	0.063015	6.70749e-05	0.484	10	0.0127967	-2.33288e-05	0.688	15	0.260832	3.9217e-05	0.108	11	0.112826	-6.57364e-05	0.221
TSKU	2.65382e+06	1.00345e+06	NA	1.26123e+06	5.09864e+06	3.56258e+06	1.39548e+06	1.15248e+07	2.01816e+07	255213	621171	1.49015e+06	2.31642e+06	2.86534e+07	1.06528e+06	2.17647e+06	NA	6.46451e+07	2.70869e+06	2.07875e+06	NA	1.87642e+06	252787	3.70606e+06	5.74485e+06	139583	3.52637e+06	3.27261e+06	1.14156e+06	26	0.0112206	4.48563e-05	0.743	12	NA	NA	NA	NA	0.151532	0.000155748	0.189	13	0.308692	9.17241e-05	0.076	11	0.0782429	0.00012735	0.355
TSKS	NA	NA	339886	187091	368792	757068	NA	324113	NA	435865	3.94454e+06	NA	NA	7.0198e+06	NA	2.99838e+06	NA	3.04638e+06	NA	NA	NA	1.19754e+06	NA	NA	276952	7.18855e+06	1.66115e+06	NA	508452	15	NA	NA	NA	NA	NA	NA	NA	NA	NA	NA	NA	NA	NA	NA	NA	NA	NA	NA	NA
TSHZ3	10351.6	367937	71499.1	282832	119681	4.52983e+06	479494	1.95732e+06	NA	339523	NA	21295.3	NA	262150	NA	NA	NA	12110.1	8.22597e+06	84741.4	3426.71	248871	545165	747156	199486	250791	101673	NA	75519.5	22	0.0258557	9.18526e-05	0.637	11	NA	NA	NA	NA	0.00540739	-5.21769e-05	0.83	11	NA	NA	NA	NA	0.0080367	-4.47036e-05	0.793
TSGA10	89376.5	130419	1.66019e+06	1.25164e+06	840881	224115	612418	3.04983e+08	NA	2.25259e+06	3.04584e+06	481126	1.50533e+06	2.64566e+06	4777.26	NA	2.39884e+06	NA	1.71053e+06	1.0437e+06	215523	661749	NA	752427	756005	2.69055e+06	310359	134930	2.67304e+06	25	0.0491664	-6.97849e-05	0.489	12	NA	NA	NA	NA	0.285284	-0.000369477	0.0491	14	0.0132366	3.52585e-05	0.752	10	0.0854345	0.000171685	0.311
TSG101	5.03092e+07	2.31094e+07	1.34238e+08	8.00257e+07	1.38139e+08	9.5289e+07	6.77231e+07	2.85521e+08	6.19155e+07	9.75943e+07	1.28323e+08	6.54523e+07	6.57286e+07	7.75415e+07	7.31874e+07	8.02094e+07	4.78827e+07	145770869	8.85155e+07	1.00705e+08	1.46545e+08	1.08871e+08	1.69639e+08	6.2695e+07	9.25343e+07	9.72052e+07	5.41471e+07	7.97069e+07	38778259	29	0.0275651	-2.20257e-05	0.588	13	0.0376938	-3.4814e-05	0.591	10	0.126359	-5.75534e-05	0.194	15	0.0151718	-5.73263e-06	0.718	11	0.0239152	2.25672e-05	0.582
TSFM	1.47226e+08	11974112	1.63303e+08	3.88884e+07	133901549	3.82075e+07	3.0093e+07	4.46694e+07	4.0528e+07	3.675e+07	3.117e+08	1.51017e+08	1.23674e+08	1.49423e+08	4.53475e+07	4.25134e+07	5.41225e+07	4.72137e+07	2.14431e+07	7.62742e+07	3.74305e+07	6.01906e+07	4.27225e+07	1.0624e+07	3.02966e+07	1.90768e+08	4.13388e+08	4.77725e+07	3.32603e+07	29	0.274492	-0.000167874	0.0661	13	0.0238222	-8.15325e-05	0.67	10	0.210286	-0.000186459	0.0856	15	0.240945	-8.71073e-05	0.125	11	0.000332078	6.77153e-06	0.949
TSEN54	1.46563e+06	1.16461e+06	1.15454e+06	523040	1.49869e+06	2.68043e+06	215454	2.14214e+06	174210	505006	235180	676438	351777	1.99703e+06	1.54583e+06	1.12282e+06	NA	NA	181570	2.30603e+06	NA	944708	230180	296489	604708	398593	NA	1.95582e+06	374507	25	0.0025895	-1.24373e-05	0.869	13	NA	NA	NA	NA	0.147086	0.000100895	0.196	13	0.00610372	9.69604e-06	0.83	10	0.0836794	7.7455e-05	0.338
TSEN34	2.92201e+06	9.81323e+06	4.74436e+06	3.02399e+06	3.27707e+06	4.06939e+06	1.03742e+06	8.2853e+06	6.57314e+06	2.54384e+06	436909	343204	630398	1.24494e+07	3.80682e+06	2.15531e+06	4.05519e+06	2.28975e+06	3.14393e+06	2.01795e+06	699340	267102	3.48682e+06	2.04206e+06	3.27366e+06	9.27902e+06	7.37099e+06	2.67867e+06	1.40316e+07	29	0.0111239	-4.54045e-05	0.732	13	0.0177434	7.20395e-05	0.714	10	0.00263045	-2.11567e-05	0.856	15	0.000942383	6.57265e-06	0.929	11	0.000715617	-1.24812e-05	0.925
TSEN2	179661	613818	315716	1.97066e+07	534080	5.68275e+06	72764.1	3.27955e+06	196182	258708	NA	979234	584878	2.19642e+06	793730	701481	1.88543e+08	2.21621e+06	2.29216e+06	NA	NA	3.88523e+06	222773	273711	503435	499529	NA	633918	NA	24	0.106608	0.000145073	0.327	11	NA	NA	NA	NA	0.0460845	-0.000168366	0.503	12	NA	NA	NA	NA	0.0953999	0.000201486	0.329
TSEN15	1.66016e+06	2.51597e+06	NA	1.88009e+06	2.26525e+07	435455	390475	723451	1.26874e+07	5.7806e+06	NA	1.77839e+06	4.75022e+06	1.50148e+07	1.07348e+07	1.50523e+07	1.39517e+07	5.49509e+06	1.10725e+06	1.44737e+07	247619	NA	1.14043e+07	NA	1.31419e+06	2.18693e+07	3.03315e+06	6.87148e+06	476940	25	NA	NA	NA	NA	NA	NA	NA	NA	0.000347717	1.062e-05	0.954	12	NA	NA	NA	NA	0.00438009	2.68956e-05	0.847
TSC22D4	4.39819e+07	1.87745e+07	1.57083e+08	1.96545e+07	2.7416e+07	2.34129e+07	7.12368e+06	3.02019e+07	1.78783e+07	1.68777e+07	2.2587e+07	2.11106e+07	2.07223e+08	2.75878e+07	6.71554e+07	9.22615e+07	1.20729e+07	2.95954e+07	5.86611e+06	2.27413e+07	1.3858e+08	1.22715e+07	4.11404e+07	3.98378e+07	1.67792e+07	5.04128e+07	2.75425e+07	4.08886e+07	1.64869e+07	29	0.0522531	-7.08074e-05	0.453	13	0.00268798	-2.28701e-05	0.887	10	0.103694	0.0001171	0.242	15	0.0045521	-9.15313e-06	0.844	11	0.0491785	-7.60184e-05	0.427
TSC22D3	4.22127e+08	4.33918e+08	2.57257e+06	6.6122e+08	420415	9.70852e+06	3.11688e+07	4.2898e+07	3.86834e+08	6.29658e+07	4.16679e+07	4.91473e+06	1.19246e+06	1.19066e+07	1.11754e+07	2.12785e+08	1.20436e+08	5.31701e+08	14246489	1.93492e+07	6.78346e+07	4.97231e+06	1.42147e+07	3.55301e+07	1.50071e+08	5.24952e+06	1.34594e+07	1.07237e+07	1492175877	29	0.0536256	0.000164495	0.447	13	0.000616231	1.98938e-05	0.946	10	0.0194403	0.00011226	0.62	15	0.124016	-0.000117745	0.288	11	0.0873019	0.000209091	0.285
TSC22D2	2.68326e+06	7.21814e+06	1.09751e+07	2.0187e+06	3.16828e+06	3.03333e+06	2.63634e+06	4.12656e+06	2.69241e+06	635325	1.01215e+07	1.4496e+06	1.11515e+06	3.00372e+06	1.42338e+07	NA	133244	1.19732e+07	NA	2.04049e+06	3.56175e+06	847196	6.92226e+06	1.77859e+06	4.32755e+06	3.76576e+06	1.21932e+06	995850	964218	27	0.0727648	-7.33168e-05	0.396	12	NA	NA	NA	NA	0.000775485	1.36972e-05	0.925	14	0.0445265	-3.13973e-05	0.558	10	0.00190688	-1.97747e-05	0.882
TSC22D1	3.08687e+07	226322409	1.76712e+08	2.28132e+08	3.45266e+07	2.36838e+08	6.72677e+07	7.60181e+07	2.07014e+08	6.66603e+08	NA	5.17479e+07	1.27503e+07	1.22088e+07	3.33376e+07	2.59207e+08	8.10412e+07	5.91131e+07	34636303	4.71941e+07	4.75143e+07	5.65896e+07	1.04e+08	2.73864e+07	2.11014e+08	9.12912e+07	1.33151e+07	2.3548e+07	7.93857e+07	28	0.0331789	5.31392e-05	0.571	12	NA	NA	NA	NA	0.0573893	-0.000103507	0.409	14	0.0899757	-5.57316e-05	0.4	10	0.0196639	4.59646e-05	0.633
TSC2	5.88039e+06	3.89672e+06	1.94615e+07	5.39349e+06	8.87958e+06	1.07077e+07	5.52541e+06	5.6074e+06	6.02063e+07	7.71364e+06	1.21212e+07	1.05451e+07	2.41625e+06	6.66097e+06	4.26195e+06	5.09903e+06	1.71399e+06	1.08067e+07	7.66201e+06	6.805e+06	6.25381e+06	9.57362e+06	6.21924e+06	3.78844e+06	5.67032e+06	1.29936e+07	3.71797e+06	5.60593e+06	7.59463e+06	29	0.0464592	-3.77163e-05	0.479	13	0.00121717	1.06537e-05	0.924	10	0.148258	-9.75247e-05	0.156	15	7.37478e-05	-7.09612e-07	0.98	11	0.0067497	1.95304e-05	0.771
TSC1	5.59603e+06	3.11086e+06	1.96833e+07	2.34288e+06	1.67908e+06	3.67436e+06	1.18018e+06	3.03304e+07	1.1278e+06	5.02012e+06	5.38509e+06	3.85562e+06	1.81909e+06	1.86507e+07	4.91548e+06	2.45866e+06	2.21089e+06	4.45882e+06	4.00076e+06	1.54747e+06	1.37625e+06	1.42397e+06	5.23896e+06	2.22605e+06	3.29999e+06	7.45117e+06	2.74314e+06	2.17093e+06	2.11052e+06	29	0.106939	-8.66328e-05	0.275	13	0.0103946	-2.48091e-05	0.779	10	0.0779568	-6.77944e-05	0.314	15	0.023973	1.85757e-05	0.649	11	0.0112049	3.01675e-05	0.707
TRUB2	2.46301e+06	930673	394421	581880	199178	602951	NA	169186	NA	NA	4.60251e+06	1.85446e+06	357649	1.48333e+06	NA	NA	763864	NA	991961	275451	2.16157e+06	468187	753571	NA	543058	680665	NA	120137	376447	21	0.000303131	6.06538e-06	0.957	12	NA	NA	NA	NA	0.0204495	-6.61548e-05	0.675	11	NA	NA	NA	NA	0.0337206	4.95301e-05	0.568
TRUB1	1.47095e+07	3.47735e+06	4.43643e+06	1.57319e+06	5.18062e+06	1.81543e+07	2.93875e+06	6.34057e+06	333460	1.30287e+06	1.29029e+07	6.35798e+06	1.86256e+06	3.4199e+06	5.61747e+06	6.8412e+07	6.17689e+06	1.29392e+06	5.02856e+06	8.41899e+06	2.09051e+06	2.56544e+06	2.73785e+06	2.4098e+06	5.6946e+06	2.24941e+07	6.19357e+06	7.24815e+06	2.38437e+06	29	0.0619966	-6.72713e-05	0.412	13	1.09475e-06	-4.08658e-07	0.998	10	0.0610968	-8.10707e-05	0.374	15	0.0745421	-5.07985e-05	0.417	11	0.148717	-0.000101072	0.156
TRRAP	1.23191e+07	1.42737e+06	2.6464e+06	1.42314e+06	2.3426e+06	2.66301e+06	918937	3.67364e+06	984361	1.94855e+06	261837	1.74495e+06	1.36515e+06	5.45489e+06	5.18243e+06	3.39667e+06	1.62001e+06	4.67151e+06	2.96275e+06	1.53009e+06	1.4152e+06	2.38364e+06	2.50111e+06	2.99202e+06	1.8825e+06	4.17085e+06	2.85742e+06	4.59501e+06	1.66396e+06	29	0.00247126	1.41489e-05	0.872	13	0.0950829	0.000108344	0.386	10	0.176779	0.000135436	0.119	15	0.0814335	4.72171e-05	0.395	11	0.0062562	-2.08305e-05	0.779
TRPV4	NA	3.1047e+06	NA	1.406e+06	178493	17125.4	1.0789e+06	2.89299e+06	668274	126276	NA	5.93181e+06	6.77836e+06	3.63979e+06	NA	293683	444376	1.04779e+07	359071	NA	1.50431e+07	448574	32607.5	96470.9	NA	NA	NA	NA	3.49121e+06	20	NA	NA	NA	NA	NA	NA	NA	NA	NA	NA	NA	NA	NA	NA	NA	NA	0.0509788	0.000137484	0.531
TRPV2	1.84987e+07	2.63095e+07	6.76764e+06	9.36555e+06	3.07902e+07	6.3062e+06	2.79479e+07	3.59156e+06	2.30406e+07	9.72161e+06	6.73509e+06	189824	3.53236e+06	2.09062e+07	1.23577e+07	6.80601e+06	8.91252e+06	2.10972e+07	3.74497e+06	4.24649e+06	3.49069e+06	6.34236e+06	479864	1.33333e+07	6.55362e+06	2.61939e+06	453293	8.14446e+06	1.05745e+07	29	0.00512982	3.15111e-05	0.816	13	0.00387963	-3.32781e-05	0.864	10	0.27695	0.000286694	0.0439	15	0.0107444	2.62255e-05	0.762	11	0.033529	9.22511e-05	0.514
TRPT1	7.43454e+06	747527	2.87513e+06	4.55067e+06	9.75868e+06	3.0201e+06	1.80165e+06	3.65707e+06	3.27328e+06	2.80333e+06	1.01288e+07	1.99354e+06	3.71556e+06	7.46289e+06	6.30607e+06	5.10284e+06	7.58301e+06	1.8101e+06	2.93965e+06	8.33104e+06	5.32443e+06	1.52444e+06	3.62952e+06	2.54803e+06	1.13988e+07	6.69296e+06	4.23854e+06	3.26228e+06	2.93193e+06	29	0.0659338	-4.65027e-05	0.397	13	0.116711	-8.57689e-05	0.334	10	0.00301403	-1.02856e-05	0.846	15	0.197727	-4.39822e-05	0.171	11	0.0129606	2.221e-05	0.686
[truncated: 10,816 more rows]
[truncated: 12 more columns]

## Sheet: Description ProteinCorr
Header	Description
Gene_names	Universal gene name
AdrenalGland	normalized protein intensities
Appendix
Brain
[truncated: 59 more rows]

## Sheet: Human_SigProteinCorr
Gene_names	MeanCorr_SigVars	MeanCorr_pValue	MeanCorr_n	MeanCorr_slope	Sig_Vars	RankSig
[truncated: 120 more rows]

[truncated: 1 more sheets: HLAI peptide counts per tissue]
