# Supplementary material for: Understanding the constitutive presentation of MHC class I immunopeptidomes in primary tissues
Source: iScience. 2022 Jan 18;25(2):103768. doi: 10.1016/j.isci.2022.103768 (PMC8810409; doi:10.1016/j.isci.2022.103768)
Supplement: Table S5. GeneOntology enrichments of correlating mouse and human proteins, related to Figure 6 [file mmc6.zip › Table S5.xlsx]

## Sheet: overlap_mouseGO50
Table S5. GeneOntology enrichments of correlating mouse and human proteins, Related to Figure 6.
Overlap Results Mouse
Collection(s):	GO
# overlaps shown:	50
# genesets in collections:	10271
# genes in comparison (n):	158
# genes in universe (N):	40071
Gene Set Name	# Genes in Gene Set (K)	Description	# Genes in Overlap (k)	k/K	p-value	FDR q-value
GO_INTRACELLULAR_TRANSPORT	1758	The directed movement of substances within a cell. [GOC:ai]	41	0.0233	1.28e-20	1.31e-16
GO_PROTEOLYSIS	1809	The hydrolysis of proteins into smaller polypeptides and/or amino acids by cleavage of their peptide bonds. [GOC:bf, GOC:mah]	41	0.0227	3.59e-20	1.84e-16
GO_SECRETION	1618	The controlled release of a substance by a cell or a tissue. [GOC:ai]	38	0.0235	3.4e-19	1.17e-15
GO_CELLULAR_MACROMOLECULE_LOCALIZATION	1989	Any process in which a macromolecule is transported to, and/or maintained in, a specific location at the level of a cell. Localization at the cellular level encompasses movement within the cell, from within the cell to the cell surface, or from one location to another at the surface of a cell. [GOC:mah]	41	0.0206	1.07e-18	2.75e-15
GO_MACROMOLECULE_CATABOLIC_PROCESS	1431	The chemical reactions and pathways resulting in the breakdown of a macromolecule, any molecule of high relative molecular mass, the structure of which essentially comprises the multiple repetition of units derived, actually or conceptually, from molecules of low relative molecular mass. [GOC:mah]	34	0.0238	2.48e-17	5.09e-14
GO_EXOCYTOSIS	914	A process of secretion by a cell that results in the release of intracellular molecules (e.g. hormones, matrix proteins) contained within a membrane-bounded vesicle. Exocytosis can occur either by full fusion, when the vesicle collapses into the plasma membrane, or by a kiss-and-run mechanism that involves the formation of a transient contact, a pore, between a granule (for exemple of chromaffin …	28	0.0306	4.02e-17	6.88e-14
GO_REGULATION_OF_CATABOLIC_PROCESS	1030	Any process that modulates the frequency, rate, or extent of the chemical reactions and pathways resulting in the breakdown of substances. [GOC:go_curators]	29	0.0282	9.47e-17	1.39e-13
GO_ORGANONITROGEN_COMPOUND_CATABOLIC_PROCESS	1329	The chemical reactions and pathways resulting in the breakdown of organonitrogen compound. [GOC:pr, GOC:TermGenie]	32	0.0241	1.7e-16	2.19e-13
GO_SYMBIOTIC_PROCESS	980	A process carried out by gene products in an organism that enable the organism to engage in a symbiotic relationship, a more or less intimate association, with another organism. The various forms of symbiosis include parasitism, in which the association is disadvantageous or destructive to one of the organisms; mutualism, in which the association is advantageous, or often necessary to one or both…	28	0.0286	2.36e-16	2.69e-13
GO_IMMUNE_EFFECTOR_PROCESS	1292	Any process of the immune system that can potentially contribute to an immune response. [GO_REF:0000022, GOC:add, ISBN:0781735149]	31	0.024	5.96e-16	6.12e-13
GO_REGULATION_OF_CELLULAR_CATABOLIC_PROCESS	872	Any process that modulates the frequency, rate or extent of the chemical reactions and pathways resulting in the breakdown of substances, carried out by individual cells. [GOC:mah]	25	0.0287	1.03e-14	9.63e-12
GO_SECRETORY_VESICLE	1018	A cytoplasmic, membrane bound vesicle that is capable of fusing to the plasma membrane to release its contents into the extracellular space. [GOC:dos]	26	0.0255	4.19e-14	3.59e-11
GO_MYELOID_LEUKOCYTE_MEDIATED_IMMUNITY	555	Any process involved in the carrying out of an immune response by a myeloid leukocyte. [GO_REF:0000022, GOC:add, ISBN:0781735149]	20	0.036	9.03e-14	7.14e-11
GO_CELL_ACTIVATION_INVOLVED_IN_IMMUNE_RESPONSE	720	A change in the morphology or behavior of a cell resulting from exposure to an activating factor such as a cellular or soluble ligand, leading to the initiation or perpetuation of an immune response. [GO_REF:0000022, GOC:add, ISBN:0781735149]	22	0.0306	1.33e-13	9.43e-11
GO_CELL_ACTIVATION	1475	A change in the morphology or behavior of a cell resulting from exposure to an activating factor such as a cellular or soluble ligand. [GOC:mgi_curators]	30	0.0203	1.38e-13	9.43e-11
GO_REGULATION_OF_ANATOMICAL_STRUCTURE_MORPHOGENESIS	1198	Any process that modulates the frequency, rate or extent of anatomical structure morphogenesis. [GOC:mah]	27	0.0225	2.48e-13	1.59e-10
GO_RNA_BINDING	1975	Interacting selectively and non-covalently with an RNA molecule or a portion thereof. [GOC:jl, GOC:mah]	34	0.0172	2.89e-13	1.72e-10
GO_PROTEIN_CONTAINING_COMPLEX_SUBUNIT_ORGANIZATION	1978	Any process in which macromolecules aggregate, disaggregate, or are modified, resulting in the formation, disassembly, or alteration of a protein complex. [GOC:mah]	34	0.0172	3.01e-13	1.72e-10
GO_POSITIVE_REGULATION_OF_CELLULAR_COMPONENT_ORGANIZATION	1217	Any process that activates or increases the frequency, rate or extent of a process involved in the formation, arrangement of constituent parts, or disassembly of cell structures, including the plasma membrane and any external encapsulating structures such as the cell wall and cell envelope. [GOC:ai]	27	0.0222	3.59e-13	1.94e-10
GO_GENERATION_OF_PRECURSOR_METABOLITES_AND_ENERGY	534	The chemical reactions and pathways resulting in the formation of precursor metabolites, substances from which energy is derived, and any process involved in the liberation of energy from these substances. [GOC:jl]	19	0.0356	4.89e-13	2.46e-10
GO_SECRETORY_GRANULE	856	A small subcellular vesicle, surrounded by a membrane, that is formed from the Golgi apparatus and contains a highly concentrated protein destined for secretion. Secretory granules move towards the periphery of the cell and upon stimulation, their membranes fuse with the cell membrane, and their protein load is exteriorized. Processing of the contained protein may take place in secretory granules…	23	0.0269	5.03e-13	2.46e-10
GO_GTPASE_BINDING	547	Interacting selectively and non-covalently with a GTPase, any enzyme that catalyzes the hydrolysis of GTP. [GOC:ai]	19	0.0347	7.45e-13	3.48e-10
GO_CELLULAR_MACROMOLECULE_CATABOLIC_PROCESS	1201	The chemical reactions and pathways resulting in the breakdown of a macromolecule, any large molecule including proteins, nucleic acids and carbohydrates, as carried out by individual cells. [GOC:jl]	26	0.0216	1.79e-12	7.7e-10
GO_ESTABLISHMENT_OF_ORGANELLE_LOCALIZATION	432	The directed movement of an organelle to a specific location. [GOC:ai]	17	0.0394	1.8e-12	7.7e-10
GO_REGULATION_OF_ORGANELLE_ORGANIZATION	1310	Any process that modulates the frequency, rate or extent of a process involved in the formation, arrangement of constituent parts, or disassembly of an organelle. [GOC:mah]	27	0.0206	1.98e-12	8.13e-10
GO_MYELOID_LEUKOCYTE_ACTIVATION	662	A change in the morphology or behavior of a myeloid leukocyte resulting from exposure to an activating factor such as a cellular or soluble ligand. [GOC:add, ISBN:0781735149]	20	0.0302	2.28e-12	9e-10
GO_PROTEIN_CATABOLIC_PROCESS	946	The chemical reactions and pathways resulting in the breakdown of a protein by the destruction of the native, active configuration, with or without the hydrolysis of peptide bonds. [GOC:mah]	23	0.0243	3.84e-12	1.46e-09
GO_IDENTICAL_PROTEIN_BINDING	1926	Interacting selectively and non-covalently with an identical protein or proteins. [GOC:jl]	32	0.0166	4.16e-12	1.52e-09
GO_VESICLE_LUMEN	328	The volume enclosed by the membrane or protein that forms a vesicle. [GOC:mah, GOC:vesicles]	15	0.0457	4.62e-12	1.64e-09
GO_POSITIVE_REGULATION_OF_MOLECULAR_FUNCTION	1823	Any process that activates or increases the rate or extent of a molecular function, an elemental biological activity occurring at the molecular level, such as catalysis or binding. [GO:jl]	31	0.017	5.29e-12	1.81e-09
GO_PROTEIN_LOCALIZATION_TO_ORGANELLE	979	A process in which a protein is transported to, or maintained in, a location within an organelle. [GOC:mah]	23	0.0235	7.64e-12	2.41e-09
GO_LEUKOCYTE_MEDIATED_IMMUNITY	885	Any process involved in the carrying out of an immune response by a leukocyte. [GO_REF:0000022, GOC:add, ISBN:0781735149]	22	0.0249	7.66e-12	2.41e-09
GO_PEPTIDASE_ACTIVITY	626	Catalysis of the hydrolysis of a peptide bond. A peptide bond is a covalent bond formed when the carbon atom from the carboxyl group of one amino acid shares electrons with the nitrogen atom from the amino group of a second amino acid. [GOC:jl, ISBN:0815332181]	19	0.0304	7.74e-12	2.41e-09
GO_VACUOLE	802	A closed structure, found only in eukaryotic cells, that is completely surrounded by unit membrane and contains liquid material. Cells contain one or several vacuoles, that may have different functions from each other. Vacuoles have a diverse array of functions. They can act as a storage organelle for nutrients or waste products, as a degradative compartment, as a cost-effective way of increasing…	21	0.0262	9.09e-12	2.75e-09
GO_SMALL_GTPASE_BINDING	427	Interacting selectively and non-covalently with a small monomeric GTPase. [GOC:mah]	16	0.0375	1.73e-11	5.08e-09
GO_PROTEIN_CONTAINING_COMPLEX_BINDING	1258	Interacting selectively and non-covalently with a macromolecular complex. [GOC:jl]	25	0.0199	3.11e-11	8.86e-09
GO_AZUROPHIL_GRANULE	155	Primary lysosomal granule found in neutrophil granulocytes. Contains a wide range of hydrolytic enzymes and is released into the extracellular fluid. [GOC:jl, PMID:17152095]	11	0.071	3.34e-11	9.28e-09
GO_PROCESS_UTILIZING_AUTOPHAGIC_MECHANISM	532	A cellular process involving delivery of a portion of the cytoplasm to lysosomes or to the plant or fungal vacuole that does not involve direct transport through the endocytic or vacuolar protein sorting (Vps) pathways. This process typically leads to degradation of the cargo; however, it can also be used to deliver resident proteins, such as in the cytoplasm-to-vacuole targeting (Cvt) pathway. […	17	0.032	4.71e-11	1.27e-08
GO_REGULATION_OF_PROTEIN_LOCALIZATION	994	Any process that modulates the frequency, rate or extent of any process in which a protein is transported to, or maintained in, a specific location. [GOC:dph, GOC:mah, GOC:tb]	22	0.0221	7.08e-11	1.86e-08
GO_FICOLIN_1_RICH_GRANULE	124	Highly exocytosable gelatinase-poor granules found in neutrophils and rich in ficolin-1. Ficolin-1 is released from neutrophil granules by stimulation with fMLP or PMA, and the majority becomes associated with the surface membrane of the cells and can be detected by flow cytometry. [GOC:mec, PMID:19741154]	10	0.0806	7.56e-11	1.94e-08
GO_POSITIVE_REGULATION_OF_ORGANELLE_ORGANIZATION	638	Any process that increases the frequency, rate or extent of a process involved in the formation, arrangement of constituent parts, or disassembly of an organelle. [GOC:dph, GOC:tb]	18	0.0282	9.29e-11	2.33e-08
GO_REGULATION_OF_CELLULAR_LOCALIZATION	1011	Any process that modulates the frequency, rate or extent of a process in which a cell, a substance, or a cellular entity is transported to, or maintained in a specific location within or in the membrane of a cell. [GOC:dph, GOC:tb]	22	0.0218	9.76e-11	2.39e-08
GO_ORGANELLE_LOCALIZATION	649	Any process in which an organelle is transported to, and/or maintained in, a specific location. [GOC:ai]	18	0.0277	1.22e-10	2.92e-08
GO_ANCHORING_JUNCTION	831	A cell junction that mechanically attaches a cell (and its cytoskeleton) to neighboring cells or to the extracellular matrix. [ISBN:0815332181]	20	0.0241	1.3e-10	3.04e-08
GO_POSITIVE_REGULATION_OF_CATALYTIC_ACTIVITY	1469	Any process that activates or increases the activity of an enzyme. [GOC:ebc, GOC:jl, GOC:tb, GOC:vw]	26	0.0177	1.48e-10	3.37e-08
GO_CELL_SUBSTRATE_JUNCTION	423	A cell junction that forms a connection between a cell and the extracellular matrix. [GOC:aruk, GOC:bc, GOC:hb, GOC:mah, PMID:10419689, PMID:1643657, PMID:16805308, PMID:26923917, PMID:8314002]	15	0.0355	1.64e-10	3.66e-08
GO_REGULATION_OF_TRANSPORT	1856	Any process that modulates the frequency, rate or extent of the directed movement of substances (such as macromolecules, small molecules, ions) into, out of or within a cell, or between cells, by means of some agent such as a transporter or pore. [GOC:ai]	29	0.0156	2.08e-10	4.55e-08
GO_CELL_CYCLE	1881	The progression of biochemical and morphological phases and events that occur in a cell during successive cell replication or nuclear replication events. Canonically, the cell cycle comprises the replication and segregation of genetic material followed by the division of the cell, but in endocycles or syncytial cells nuclear replication or nuclear division may not be followed by cell division. [G…	29	0.0154	2.84e-10	6.08e-08
GO_INTRACELLULAR_PROTEIN_TRANSPORT	1179	The directed movement of proteins in a cell, including the movement of proteins between specific compartments or structures within a cell, such as organelles of a eukaryotic cell. [GOC:mah]	23	0.0195	2.97e-10	6.23e-08
GO_CYTOSKELETAL_PROTEIN_BINDING	979	Interacting selectively and non-covalently with any protein component of any cytoskeleton (actin, microtubule, or intermediate filament cytoskeleton). [GOC:mah]	21	0.0215	3.5e-10	7.18e-08
Gene/Gene Set Overlap Matrix
Entrez Gene Id	Gene Symbol	Gene Description	GO_INTRACELLULAR_TRANSPORT	GO_PROTEOLYSIS	GO_SECRETION	GO_CELLULAR_MACROMOLECULE_LOCALIZATION	GO_MACROMOLECULE_CATABOLIC_PROCESS	GO_EXOCYTOSIS	GO_REGULATION_OF_CATABOLIC_PROCESS	GO_ORGANONITROGEN_COMPOUND_CATABOLIC_PROCESS	GO_SYMBIOTIC_PROCESS	GO_IMMUNE_EFFECTOR_PROCESS	GO_REGULATION_OF_CELLULAR_CATABOLIC_PROCESS	GO_SECRETORY_VESICLE	GO_MYELOID_LEUKOCYTE_MEDIATED_IMMUNITY	GO_CELL_ACTIVATION_INVOLVED_IN_IMMUNE_RESPONSE	GO_CELL_ACTIVATION	GO_REGULATION_OF_ANATOMICAL_STRUCTURE_MORPHOGENESIS	GO_RNA_BINDING	GO_PROTEIN_CONTAINING_COMPLEX_SUBUNIT_ORGANIZATION	GO_POSITIVE_REGULATION_OF_CELLULAR_COMPONENT_ORGANIZATION	GO_GENERATION_OF_PRECURSOR_METABOLITES_AND_ENERGY	GO_SECRETORY_GRANULE	GO_GTPASE_BINDING	GO_CELLULAR_MACROMOLECULE_CATABOLIC_PROCESS	GO_ESTABLISHMENT_OF_ORGANELLE_LOCALIZATION	GO_REGULATION_OF_ORGANELLE_ORGANIZATION	GO_MYELOID_LEUKOCYTE_ACTIVATION	GO_PROTEIN_CATABOLIC_PROCESS	GO_IDENTICAL_PROTEIN_BINDING	GO_VESICLE_LUMEN	GO_POSITIVE_REGULATION_OF_MOLECULAR_FUNCTION	GO_PROTEIN_LOCALIZATION_TO_ORGANELLE	GO_LEUKOCYTE_MEDIATED_IMMUNITY	GO_PEPTIDASE_ACTIVITY	GO_VACUOLE	GO_SMALL_GTPASE_BINDING	GO_PROTEIN_CONTAINING_COMPLEX_BINDING	GO_AZUROPHIL_GRANULE	GO_PROCESS_UTILIZING_AUTOPHAGIC_MECHANISM	GO_REGULATION_OF_PROTEIN_LOCALIZATION	GO_FICOLIN_1_RICH_GRANULE	GO_POSITIVE_REGULATION_OF_ORGANELLE_ORGANIZATION	GO_REGULATION_OF_CELLULAR_LOCALIZATION	GO_ORGANELLE_LOCALIZATION	GO_ANCHORING_JUNCTION	GO_POSITIVE_REGULATION_OF_CATALYTIC_ACTIVITY	GO_CELL_SUBSTRATE_JUNCTION	GO_REGULATION_OF_TRANSPORT
10075	HUWE1	HECT, UBA and WWE domain containing E3 ubiquitin protein ligase 1 [Source:HGNC Symbol;Acc:HGNC:30892]	GO_INTRACELLULAR_TRANSPORT	GO_PROTEOLYSIS	GO_SECRETION	GO_CELLULAR_MACROMOLECULE_LOCALIZATION	GO_MACROMOLECULE_CATABOLIC_PROCESS	GO_EXOCYTOSIS	GO_REGULATION_OF_CATABOLIC_PROCESS	GO_ORGANONITROGEN_COMPOUND_CATABOLIC_PROCESS		GO_IMMUNE_EFFECTOR_PROCESS	GO_REGULATION_OF_CELLULAR_CATABOLIC_PROCESS	GO_SECRETORY_VESICLE	GO_MYELOID_LEUKOCYTE_MEDIATED_IMMUNITY	GO_CELL_ACTIVATION_INVOLVED_IN_IMMUNE_RESPONSE	GO_CELL_ACTIVATION	GO_REGULATION_OF_ANATOMICAL_STRUCTURE_MORPHOGENESIS	GO_RNA_BINDING		GO_POSITIVE_REGULATION_OF_CELLULAR_COMPONENT_ORGANIZATION		GO_SECRETORY_GRANULE		GO_CELLULAR_MACROMOLECULE_CATABOLIC_PROCESS		GO_REGULATION_OF_ORGANELLE_ORGANIZATION	GO_MYELOID_LEUKOCYTE_ACTIVATION	GO_PROTEIN_CATABOLIC_PROCESS		GO_VESICLE_LUMEN		GO_PROTEIN_LOCALIZATION_TO_ORGANELLE	GO_LEUKOCYTE_MEDIATED_IMMUNITY						GO_PROCESS_UTILIZING_AUTOPHAGIC_MECHANISM	GO_REGULATION_OF_PROTEIN_LOCALIZATION	GO_FICOLIN_1_RICH_GRANULE	GO_POSITIVE_REGULATION_OF_ORGANELLE_ORGANIZATION	GO_REGULATION_OF_CELLULAR_LOCALIZATION					GO_REGULATION_OF_TRANSPORT
5476	CTSA	cathepsin A [Source:HGNC Symbol;Acc:HGNC:9251]	GO_INTRACELLULAR_TRANSPORT	GO_PROTEOLYSIS	GO_SECRETION	GO_CELLULAR_MACROMOLECULE_LOCALIZATION	GO_MACROMOLECULE_CATABOLIC_PROCESS	GO_EXOCYTOSIS	GO_REGULATION_OF_CATABOLIC_PROCESS	GO_ORGANONITROGEN_COMPOUND_CATABOLIC_PROCESS		GO_IMMUNE_EFFECTOR_PROCESS	GO_REGULATION_OF_CELLULAR_CATABOLIC_PROCESS	GO_SECRETORY_VESICLE	GO_MYELOID_LEUKOCYTE_MEDIATED_IMMUNITY	GO_CELL_ACTIVATION_INVOLVED_IN_IMMUNE_RESPONSE	GO_CELL_ACTIVATION						GO_SECRETORY_GRANULE					GO_MYELOID_LEUKOCYTE_ACTIVATION	GO_PROTEIN_CATABOLIC_PROCESS		GO_VESICLE_LUMEN	GO_POSITIVE_REGULATION_OF_MOLECULAR_FUNCTION		GO_LEUKOCYTE_MEDIATED_IMMUNITY	GO_PEPTIDASE_ACTIVITY	GO_VACUOLE			GO_AZUROPHIL_GRANULE	GO_PROCESS_UTILIZING_AUTOPHAGIC_MECHANISM							GO_POSITIVE_REGULATION_OF_CATALYTIC_ACTIVITY
1191	CLU	clusterin [Source:HGNC Symbol;Acc:HGNC:2095]	GO_INTRACELLULAR_TRANSPORT	GO_PROTEOLYSIS	GO_SECRETION	GO_CELLULAR_MACROMOLECULE_LOCALIZATION	GO_MACROMOLECULE_CATABOLIC_PROCESS	GO_EXOCYTOSIS	GO_REGULATION_OF_CATABOLIC_PROCESS	GO_ORGANONITROGEN_COMPOUND_CATABOLIC_PROCESS		GO_IMMUNE_EFFECTOR_PROCESS	GO_REGULATION_OF_CELLULAR_CATABOLIC_PROCESS	GO_SECRETORY_VESICLE			GO_CELL_ACTIVATION			GO_PROTEIN_CONTAINING_COMPLEX_SUBUNIT_ORGANIZATION	GO_POSITIVE_REGULATION_OF_CELLULAR_COMPONENT_ORGANIZATION		GO_SECRETORY_GRANULE		GO_CELLULAR_MACROMOLECULE_CATABOLIC_PROCESS		GO_REGULATION_OF_ORGANELLE_ORGANIZATION	GO_MYELOID_LEUKOCYTE_ACTIVATION	GO_PROTEIN_CATABOLIC_PROCESS		GO_VESICLE_LUMEN	GO_POSITIVE_REGULATION_OF_MOLECULAR_FUNCTION	GO_PROTEIN_LOCALIZATION_TO_ORGANELLE	GO_LEUKOCYTE_MEDIATED_IMMUNITY				GO_PROTEIN_CONTAINING_COMPLEX_BINDING		GO_PROCESS_UTILIZING_AUTOPHAGIC_MECHANISM							GO_POSITIVE_REGULATION_OF_CATALYTIC_ACTIVITY		GO_REGULATION_OF_TRANSPORT
6774	STAT3	signal transducer and activator of transcription 3 [Source:HGNC Symbol;Acc:HGNC:11364]	GO_INTRACELLULAR_TRANSPORT	GO_PROTEOLYSIS	GO_SECRETION	GO_CELLULAR_MACROMOLECULE_LOCALIZATION			GO_REGULATION_OF_CATABOLIC_PROCESS		GO_SYMBIOTIC_PROCESS	GO_IMMUNE_EFFECTOR_PROCESS	GO_REGULATION_OF_CELLULAR_CATABOLIC_PROCESS			GO_CELL_ACTIVATION_INVOLVED_IN_IMMUNE_RESPONSE	GO_CELL_ACTIVATION	GO_REGULATION_OF_ANATOMICAL_STRUCTURE_MORPHOGENESIS	GO_RNA_BINDING			GO_GENERATION_OF_PRECURSOR_METABOLITES_AND_ENERGY								GO_IDENTICAL_PROTEIN_BINDING		GO_POSITIVE_REGULATION_OF_MOLECULAR_FUNCTION	GO_PROTEIN_LOCALIZATION_TO_ORGANELLE							GO_PROCESS_UTILIZING_AUTOPHAGIC_MECHANISM	GO_REGULATION_OF_PROTEIN_LOCALIZATION						GO_POSITIVE_REGULATION_OF_CATALYTIC_ACTIVITY		GO_REGULATION_OF_TRANSPORT
9525	VPS4B	vacuolar protein sorting 4 homolog B [Source:HGNC Symbol;Acc:HGNC:10895]	GO_INTRACELLULAR_TRANSPORT	GO_PROTEOLYSIS	GO_SECRETION		GO_MACROMOLECULE_CATABOLIC_PROCESS	GO_EXOCYTOSIS		GO_ORGANONITROGEN_COMPOUND_CATABOLIC_PROCESS	GO_SYMBIOTIC_PROCESS									GO_PROTEIN_CONTAINING_COMPLEX_SUBUNIT_ORGANIZATION	GO_POSITIVE_REGULATION_OF_CELLULAR_COMPONENT_ORGANIZATION				GO_CELLULAR_MACROMOLECULE_CATABOLIC_PROCESS	GO_ESTABLISHMENT_OF_ORGANELLE_LOCALIZATION	GO_REGULATION_OF_ORGANELLE_ORGANIZATION		GO_PROTEIN_CATABOLIC_PROCESS	GO_IDENTICAL_PROTEIN_BINDING								GO_PROTEIN_CONTAINING_COMPLEX_BINDING		GO_PROCESS_UTILIZING_AUTOPHAGIC_MECHANISM			GO_POSITIVE_REGULATION_OF_ORGANELLE_ORGANIZATION		GO_ORGANELLE_LOCALIZATION				GO_REGULATION_OF_TRANSPORT
6449	SGTA	small glutamine rich tetratricopeptide repeat containing alpha [Source:HGNC Symbol;Acc:HGNC:10819]	GO_INTRACELLULAR_TRANSPORT	GO_PROTEOLYSIS		GO_CELLULAR_MACROMOLECULE_LOCALIZATION	GO_MACROMOLECULE_CATABOLIC_PROCESS		GO_REGULATION_OF_CATABOLIC_PROCESS	GO_ORGANONITROGEN_COMPOUND_CATABOLIC_PROCESS	GO_SYMBIOTIC_PROCESS		GO_REGULATION_OF_CELLULAR_CATABOLIC_PROCESS	GO_SECRETORY_VESICLE											GO_CELLULAR_MACROMOLECULE_CATABOLIC_PROCESS				GO_PROTEIN_CATABOLIC_PROCESS	GO_IDENTICAL_PROTEIN_BINDING			GO_PROTEIN_LOCALIZATION_TO_ORGANELLE					GO_PROTEIN_CONTAINING_COMPLEX_BINDING
7514	XPO1	exportin 1 [Source:HGNC Symbol;Acc:HGNC:12825]	GO_INTRACELLULAR_TRANSPORT	GO_PROTEOLYSIS		GO_CELLULAR_MACROMOLECULE_LOCALIZATION	GO_MACROMOLECULE_CATABOLIC_PROCESS		GO_REGULATION_OF_CATABOLIC_PROCESS	GO_ORGANONITROGEN_COMPOUND_CATABOLIC_PROCESS	GO_SYMBIOTIC_PROCESS		GO_REGULATION_OF_CELLULAR_CATABOLIC_PROCESS						GO_RNA_BINDING					GO_GTPASE_BINDING	GO_CELLULAR_MACROMOLECULE_CATABOLIC_PROCESS	GO_ESTABLISHMENT_OF_ORGANELLE_LOCALIZATION	GO_REGULATION_OF_ORGANELLE_ORGANIZATION		GO_PROTEIN_CATABOLIC_PROCESS				GO_PROTEIN_LOCALIZATION_TO_ORGANELLE				GO_SMALL_GTPASE_BINDING				GO_REGULATION_OF_PROTEIN_LOCALIZATION			GO_REGULATION_OF_CELLULAR_LOCALIZATION	GO_ORGANELLE_LOCALIZATION				GO_REGULATION_OF_TRANSPORT
841	CASP8	caspase 8 [Source:HGNC Symbol;Acc:HGNC:1509]	GO_INTRACELLULAR_TRANSPORT	GO_PROTEOLYSIS		GO_CELLULAR_MACROMOLECULE_LOCALIZATION	GO_MACROMOLECULE_CATABOLIC_PROCESS			GO_ORGANONITROGEN_COMPOUND_CATABOLIC_PROCESS	GO_SYMBIOTIC_PROCESS						GO_CELL_ACTIVATION			GO_PROTEIN_CONTAINING_COMPLEX_SUBUNIT_ORGANIZATION	GO_POSITIVE_REGULATION_OF_CELLULAR_COMPONENT_ORGANIZATION				GO_CELLULAR_MACROMOLECULE_CATABOLIC_PROCESS		GO_REGULATION_OF_ORGANELLE_ORGANIZATION		GO_PROTEIN_CATABOLIC_PROCESS	GO_IDENTICAL_PROTEIN_BINDING		GO_POSITIVE_REGULATION_OF_MOLECULAR_FUNCTION	GO_PROTEIN_LOCALIZATION_TO_ORGANELLE		GO_PEPTIDASE_ACTIVITY			GO_PROTEIN_CONTAINING_COMPLEX_BINDING			GO_REGULATION_OF_PROTEIN_LOCALIZATION		GO_POSITIVE_REGULATION_OF_ORGANELLE_ORGANIZATION	GO_REGULATION_OF_CELLULAR_LOCALIZATION			GO_POSITIVE_REGULATION_OF_CATALYTIC_ACTIVITY		GO_REGULATION_OF_TRANSPORT
8301	PICALM	phosphatidylinositol binding clathrin assembly protein [Source:HGNC Symbol;Acc:HGNC:15514]	GO_INTRACELLULAR_TRANSPORT	GO_PROTEOLYSIS		GO_CELLULAR_MACROMOLECULE_LOCALIZATION								GO_SECRETORY_VESICLE						GO_PROTEIN_CONTAINING_COMPLEX_SUBUNIT_ORGANIZATION				GO_GTPASE_BINDING		GO_ESTABLISHMENT_OF_ORGANELLE_LOCALIZATION						GO_POSITIVE_REGULATION_OF_MOLECULAR_FUNCTION					GO_SMALL_GTPASE_BINDING				GO_REGULATION_OF_PROTEIN_LOCALIZATION			GO_REGULATION_OF_CELLULAR_LOCALIZATION	GO_ORGANELLE_LOCALIZATION		GO_POSITIVE_REGULATION_OF_CATALYTIC_ACTIVITY		GO_REGULATION_OF_TRANSPORT
7345	UCHL1	ubiquitin C-terminal hydrolase L1 [Source:HGNC Symbol;Acc:HGNC:12513]	GO_INTRACELLULAR_TRANSPORT	GO_PROTEOLYSIS			GO_MACROMOLECULE_CATABOLIC_PROCESS		GO_REGULATION_OF_CATABOLIC_PROCESS	GO_ORGANONITROGEN_COMPOUND_CATABOLIC_PROCESS			GO_REGULATION_OF_CELLULAR_CATABOLIC_PROCESS												GO_CELLULAR_MACROMOLECULE_CATABOLIC_PROCESS	GO_ESTABLISHMENT_OF_ORGANELLE_LOCALIZATION			GO_PROTEIN_CATABOLIC_PROCESS						GO_PEPTIDASE_ACTIVITY					GO_PROCESS_UTILIZING_AUTOPHAGIC_MECHANISM					GO_ORGANELLE_LOCALIZATION
30968	STOML2	stomatin like 2 [Source:HGNC Symbol;Acc:HGNC:14559]	GO_INTRACELLULAR_TRANSPORT	GO_PROTEOLYSIS													GO_CELL_ACTIVATION			GO_PROTEIN_CONTAINING_COMPLEX_SUBUNIT_ORGANIZATION		GO_GENERATION_OF_PRECURSOR_METABOLITES_AND_ENERGY		GO_GTPASE_BINDING
3837	KPNB1	karyopherin subunit beta 1 [Source:HGNC Symbol;Acc:HGNC:6400]	GO_INTRACELLULAR_TRANSPORT		GO_SECRETION	GO_CELLULAR_MACROMOLECULE_LOCALIZATION	GO_MACROMOLECULE_CATABOLIC_PROCESS	GO_EXOCYTOSIS			GO_SYMBIOTIC_PROCESS	GO_IMMUNE_EFFECTOR_PROCESS		GO_SECRETORY_VESICLE	GO_MYELOID_LEUKOCYTE_MEDIATED_IMMUNITY	GO_CELL_ACTIVATION_INVOLVED_IN_IMMUNE_RESPONSE	GO_CELL_ACTIVATION		GO_RNA_BINDING				GO_SECRETORY_GRANULE	GO_GTPASE_BINDING	GO_CELLULAR_MACROMOLECULE_CATABOLIC_PROCESS	GO_ESTABLISHMENT_OF_ORGANELLE_LOCALIZATION		GO_MYELOID_LEUKOCYTE_ACTIVATION			GO_VESICLE_LUMEN		GO_PROTEIN_LOCALIZATION_TO_ORGANELLE	GO_LEUKOCYTE_MEDIATED_IMMUNITY			GO_SMALL_GTPASE_BINDING					GO_FICOLIN_1_RICH_GRANULE			GO_ORGANELLE_LOCALIZATION
55737	VPS35	VPS35 retromer complex component [Source:HGNC Symbol;Acc:HGNC:13487]	GO_INTRACELLULAR_TRANSPORT		GO_SECRETION	GO_CELLULAR_MACROMOLECULE_LOCALIZATION	GO_MACROMOLECULE_CATABOLIC_PROCESS		GO_REGULATION_OF_CATABOLIC_PROCESS	GO_ORGANONITROGEN_COMPOUND_CATABOLIC_PROCESS	GO_SYMBIOTIC_PROCESS		GO_REGULATION_OF_CELLULAR_CATABOLIC_PROCESS					GO_REGULATION_OF_ANATOMICAL_STRUCTURE_MORPHOGENESIS		GO_PROTEIN_CONTAINING_COMPLEX_SUBUNIT_ORGANIZATION	GO_POSITIVE_REGULATION_OF_CELLULAR_COMPONENT_ORGANIZATION				GO_CELLULAR_MACROMOLECULE_CATABOLIC_PROCESS		GO_REGULATION_OF_ORGANELLE_ORGANIZATION		GO_PROTEIN_CATABOLIC_PROCESS				GO_PROTEIN_LOCALIZATION_TO_ORGANELLE			GO_VACUOLE				GO_PROCESS_UTILIZING_AUTOPHAGIC_MECHANISM	GO_REGULATION_OF_PROTEIN_LOCALIZATION		GO_POSITIVE_REGULATION_OF_ORGANELLE_ORGANIZATION	GO_REGULATION_OF_CELLULAR_LOCALIZATION					GO_REGULATION_OF_TRANSPORT
1660	DHX9	DExH-box helicase 9 [Source:HGNC Symbol;Acc:HGNC:2750]	GO_INTRACELLULAR_TRANSPORT		GO_SECRETION	GO_CELLULAR_MACROMOLECULE_LOCALIZATION	GO_MACROMOLECULE_CATABOLIC_PROCESS		GO_REGULATION_OF_CATABOLIC_PROCESS		GO_SYMBIOTIC_PROCESS	GO_IMMUNE_EFFECTOR_PROCESS	GO_REGULATION_OF_CELLULAR_CATABOLIC_PROCESS						GO_RNA_BINDING	GO_PROTEIN_CONTAINING_COMPLEX_SUBUNIT_ORGANIZATION					GO_CELLULAR_MACROMOLECULE_CATABOLIC_PROCESS							GO_POSITIVE_REGULATION_OF_MOLECULAR_FUNCTION	GO_PROTEIN_LOCALIZATION_TO_ORGANELLE					GO_PROTEIN_CONTAINING_COMPLEX_BINDING			GO_REGULATION_OF_PROTEIN_LOCALIZATION			GO_REGULATION_OF_CELLULAR_LOCALIZATION			GO_POSITIVE_REGULATION_OF_CATALYTIC_ACTIVITY		GO_REGULATION_OF_TRANSPORT
4218	RAB8A	RAB8A, member RAS oncogene family [Source:HGNC Symbol;Acc:HGNC:7007]	GO_INTRACELLULAR_TRANSPORT		GO_SECRETION	GO_CELLULAR_MACROMOLECULE_LOCALIZATION		GO_EXOCYTOSIS	GO_REGULATION_OF_CATABOLIC_PROCESS				GO_REGULATION_OF_CELLULAR_CATABOLIC_PROCESS	GO_SECRETORY_VESICLE										GO_GTPASE_BINDING													GO_SMALL_GTPASE_BINDING			GO_PROCESS_UTILIZING_AUTOPHAGIC_MECHANISM	GO_REGULATION_OF_PROTEIN_LOCALIZATION				GO_ORGANELLE_LOCALIZATION				GO_REGULATION_OF_TRANSPORT
10097	ACTR2	actin related protein 2 [Source:HGNC Symbol;Acc:HGNC:169]	GO_INTRACELLULAR_TRANSPORT		GO_SECRETION			GO_EXOCYTOSIS				GO_IMMUNE_EFFECTOR_PROCESS		GO_SECRETORY_VESICLE	GO_MYELOID_LEUKOCYTE_MEDIATED_IMMUNITY	GO_CELL_ACTIVATION_INVOLVED_IN_IMMUNE_RESPONSE	GO_CELL_ACTIVATION	GO_REGULATION_OF_ANATOMICAL_STRUCTURE_MORPHOGENESIS		GO_PROTEIN_CONTAINING_COMPLEX_SUBUNIT_ORGANIZATION	GO_POSITIVE_REGULATION_OF_CELLULAR_COMPONENT_ORGANIZATION		GO_SECRETORY_GRANULE			GO_ESTABLISHMENT_OF_ORGANELLE_LOCALIZATION	GO_REGULATION_OF_ORGANELLE_ORGANIZATION	GO_MYELOID_LEUKOCYTE_ACTIVATION			GO_VESICLE_LUMEN			GO_LEUKOCYTE_MEDIATED_IMMUNITY		GO_VACUOLE		GO_PROTEIN_CONTAINING_COMPLEX_BINDING	GO_AZUROPHIL_GRANULE			GO_FICOLIN_1_RICH_GRANULE	GO_POSITIVE_REGULATION_OF_ORGANELLE_ORGANIZATION		GO_ORGANELLE_LOCALIZATION	GO_ANCHORING_JUNCTION		GO_CELL_SUBSTRATE_JUNCTION
57020	VPS35L	VPS35 endosomal protein sorting factor like [Source:HGNC Symbol;Acc:HGNC:24641]	GO_INTRACELLULAR_TRANSPORT		GO_SECRETION			GO_EXOCYTOSIS				GO_IMMUNE_EFFECTOR_PROCESS		GO_SECRETORY_VESICLE	GO_MYELOID_LEUKOCYTE_MEDIATED_IMMUNITY	GO_CELL_ACTIVATION_INVOLVED_IN_IMMUNE_RESPONSE	GO_CELL_ACTIVATION						GO_SECRETORY_GRANULE					GO_MYELOID_LEUKOCYTE_ACTIVATION						GO_LEUKOCYTE_MEDIATED_IMMUNITY
81	ACTN4	actinin alpha 4 [Source:HGNC Symbol;Acc:HGNC:166]	GO_INTRACELLULAR_TRANSPORT		GO_SECRETION			GO_EXOCYTOSIS						GO_SECRETORY_VESICLE				GO_REGULATION_OF_ANATOMICAL_STRUCTURE_MORPHOGENESIS	GO_RNA_BINDING		GO_POSITIVE_REGULATION_OF_CELLULAR_COMPONENT_ORGANIZATION		GO_SECRETORY_GRANULE			GO_ESTABLISHMENT_OF_ORGANELLE_LOCALIZATION				GO_IDENTICAL_PROTEIN_BINDING	GO_VESICLE_LUMEN	GO_POSITIVE_REGULATION_OF_MOLECULAR_FUNCTION						GO_PROTEIN_CONTAINING_COMPLEX_BINDING							GO_ORGANELLE_LOCALIZATION	GO_ANCHORING_JUNCTION		GO_CELL_SUBSTRATE_JUNCTION	GO_REGULATION_OF_TRANSPORT
8499	PPFIA2	PTPRF interacting protein alpha 2 [Source:HGNC Symbol;Acc:HGNC:9246]	GO_INTRACELLULAR_TRANSPORT		GO_SECRETION			GO_EXOCYTOSIS										GO_REGULATION_OF_ANATOMICAL_STRUCTURE_MORPHOGENESIS								GO_ESTABLISHMENT_OF_ORGANELLE_LOCALIZATION																		GO_REGULATION_OF_CELLULAR_LOCALIZATION	GO_ORGANELLE_LOCALIZATION				GO_REGULATION_OF_TRANSPORT
3842	TNPO1	transportin 1 [Source:HGNC Symbol;Acc:HGNC:6401]	GO_INTRACELLULAR_TRANSPORT			GO_CELLULAR_MACROMOLECULE_LOCALIZATION	GO_MACROMOLECULE_CATABOLIC_PROCESS		GO_REGULATION_OF_CATABOLIC_PROCESS		GO_SYMBIOTIC_PROCESS		GO_REGULATION_OF_CELLULAR_CATABOLIC_PROCESS						GO_RNA_BINDING					GO_GTPASE_BINDING	GO_CELLULAR_MACROMOLECULE_CATABOLIC_PROCESS								GO_PROTEIN_LOCALIZATION_TO_ORGANELLE				GO_SMALL_GTPASE_BINDING
23225	NUP210	nucleoporin 210 [Source:HGNC Symbol;Acc:HGNC:30052]	GO_INTRACELLULAR_TRANSPORT			GO_CELLULAR_MACROMOLECULE_LOCALIZATION			GO_REGULATION_OF_CATABOLIC_PROCESS		GO_SYMBIOTIC_PROCESS									GO_PROTEIN_CONTAINING_COMPLEX_SUBUNIT_ORGANIZATION		GO_GENERATION_OF_PRECURSOR_METABOLITES_AND_ENERGY
4927	NUP88	nucleoporin 88 [Source:HGNC Symbol;Acc:HGNC:8067]	GO_INTRACELLULAR_TRANSPORT			GO_CELLULAR_MACROMOLECULE_LOCALIZATION			GO_REGULATION_OF_CATABOLIC_PROCESS		GO_SYMBIOTIC_PROCESS											GO_GENERATION_OF_PRECURSOR_METABOLITES_AND_ENERGY				GO_ESTABLISHMENT_OF_ORGANELLE_LOCALIZATION							GO_PROTEIN_LOCALIZATION_TO_ORGANELLE												GO_ORGANELLE_LOCALIZATION
5562	PRKAA1	protein kinase AMP-activated catalytic subunit alpha 1 [Source:HGNC Symbol;Acc:HGNC:9376]	GO_INTRACELLULAR_TRANSPORT			GO_CELLULAR_MACROMOLECULE_LOCALIZATION			GO_REGULATION_OF_CATABOLIC_PROCESS				GO_REGULATION_OF_CELLULAR_CATABOLIC_PROCESS								GO_POSITIVE_REGULATION_OF_CELLULAR_COMPONENT_ORGANIZATION	GO_GENERATION_OF_PRECURSOR_METABOLITES_AND_ENERGY					GO_REGULATION_OF_ORGANELLE_ORGANIZATION					GO_POSITIVE_REGULATION_OF_MOLECULAR_FUNCTION	GO_PROTEIN_LOCALIZATION_TO_ORGANELLE					GO_PROTEIN_CONTAINING_COMPLEX_BINDING		GO_PROCESS_UTILIZING_AUTOPHAGIC_MECHANISM	GO_REGULATION_OF_PROTEIN_LOCALIZATION		GO_POSITIVE_REGULATION_OF_ORGANELLE_ORGANIZATION	GO_REGULATION_OF_CELLULAR_LOCALIZATION			GO_POSITIVE_REGULATION_OF_CATALYTIC_ACTIVITY		GO_REGULATION_OF_TRANSPORT
9559	VPS26A	VPS26, retromer complex component A [Source:HGNC Symbol;Acc:HGNC:12711]	GO_INTRACELLULAR_TRANSPORT			GO_CELLULAR_MACROMOLECULE_LOCALIZATION			GO_REGULATION_OF_CATABOLIC_PROCESS				GO_REGULATION_OF_CELLULAR_CATABOLIC_PROCESS																							GO_VACUOLE				GO_PROCESS_UTILIZING_AUTOPHAGIC_MECHANISM
3692	EIF6	eukaryotic translation initiation factor 6 [Source:HGNC Symbol;Acc:HGNC:6159]	GO_INTRACELLULAR_TRANSPORT			GO_CELLULAR_MACROMOLECULE_LOCALIZATION			GO_REGULATION_OF_CATABOLIC_PROCESS										GO_RNA_BINDING	GO_PROTEIN_CONTAINING_COMPLEX_SUBUNIT_ORGANIZATION		GO_GENERATION_OF_PRECURSOR_METABOLITES_AND_ENERGY				GO_ESTABLISHMENT_OF_ORGANELLE_LOCALIZATION												GO_PROTEIN_CONTAINING_COMPLEX_BINDING							GO_ORGANELLE_LOCALIZATION
7919	DDX39B	DExD-box helicase 39B [Source:HGNC Symbol;Acc:HGNC:13917]	GO_INTRACELLULAR_TRANSPORT			GO_CELLULAR_MACROMOLECULE_LOCALIZATION					GO_SYMBIOTIC_PROCESS								GO_RNA_BINDING	GO_PROTEIN_CONTAINING_COMPLEX_SUBUNIT_ORGANIZATION										GO_IDENTICAL_PROTEIN_BINDING								GO_PROTEIN_CONTAINING_COMPLEX_BINDING
3936	LCP1	lymphocyte cytosolic protein 1 [Source:HGNC Symbol;Acc:HGNC:6528]	GO_INTRACELLULAR_TRANSPORT			GO_CELLULAR_MACROMOLECULE_LOCALIZATION						GO_IMMUNE_EFFECTOR_PROCESS				GO_CELL_ACTIVATION_INVOLVED_IN_IMMUNE_RESPONSE	GO_CELL_ACTIVATION			GO_PROTEIN_CONTAINING_COMPLEX_SUBUNIT_ORGANIZATION	GO_POSITIVE_REGULATION_OF_CELLULAR_COMPONENT_ORGANIZATION			GO_GTPASE_BINDING			GO_REGULATION_OF_ORGANELLE_ORGANIZATION			GO_IDENTICAL_PROTEIN_BINDING								GO_PROTEIN_CONTAINING_COMPLEX_BINDING			GO_REGULATION_OF_PROTEIN_LOCALIZATION		GO_POSITIVE_REGULATION_OF_ORGANELLE_ORGANIZATION	GO_REGULATION_OF_CELLULAR_LOCALIZATION		GO_ANCHORING_JUNCTION		GO_CELL_SUBSTRATE_JUNCTION	GO_REGULATION_OF_TRANSPORT
10427	SEC24B	SEC24 homolog B, COPII coat complex component [Source:HGNC Symbol;Acc:HGNC:10704]	GO_INTRACELLULAR_TRANSPORT			GO_CELLULAR_MACROMOLECULE_LOCALIZATION												GO_REGULATION_OF_ANATOMICAL_STRUCTURE_MORPHOGENESIS		GO_PROTEIN_CONTAINING_COMPLEX_SUBUNIT_ORGANIZATION						GO_ESTABLISHMENT_OF_ORGANELLE_LOCALIZATION	GO_REGULATION_OF_ORGANELLE_ORGANIZATION																	GO_REGULATION_OF_CELLULAR_LOCALIZATION	GO_ORGANELLE_LOCALIZATION				GO_REGULATION_OF_TRANSPORT
10484	SEC23A	Sec23 homolog A, COPII coat complex component [Source:HGNC Symbol;Acc:HGNC:10701]	GO_INTRACELLULAR_TRANSPORT			GO_CELLULAR_MACROMOLECULE_LOCALIZATION														GO_PROTEIN_CONTAINING_COMPLEX_SUBUNIT_ORGANIZATION						GO_ESTABLISHMENT_OF_ORGANELLE_LOCALIZATION						GO_POSITIVE_REGULATION_OF_MOLECULAR_FUNCTION													GO_ORGANELLE_LOCALIZATION		GO_POSITIVE_REGULATION_OF_CATALYTIC_ACTIVITY
79735	TBC1D17	TBC1 domain family member 17 [Source:HGNC Symbol;Acc:HGNC:25699]	GO_INTRACELLULAR_TRANSPORT			GO_CELLULAR_MACROMOLECULE_LOCALIZATION																		GO_GTPASE_BINDING								GO_POSITIVE_REGULATION_OF_MOLECULAR_FUNCTION				GO_VACUOLE	GO_SMALL_GTPASE_BINDING			GO_PROCESS_UTILIZING_AUTOPHAGIC_MECHANISM							GO_POSITIVE_REGULATION_OF_CATALYTIC_ACTIVITY
55705	IPO9	importin 9 [Source:HGNC Symbol;Acc:HGNC:19425]	GO_INTRACELLULAR_TRANSPORT			GO_CELLULAR_MACROMOLECULE_LOCALIZATION																		GO_GTPASE_BINDING									GO_PROTEIN_LOCALIZATION_TO_ORGANELLE				GO_SMALL_GTPASE_BINDING
403	ARL3	ADP ribosylation factor like GTPase 3 [Source:HGNC Symbol;Acc:HGNC:694]	GO_INTRACELLULAR_TRANSPORT			GO_CELLULAR_MACROMOLECULE_LOCALIZATION																											GO_PROTEIN_LOCALIZATION_TO_ORGANELLE
22878	TRAPPC8	trafficking protein particle complex 8 [Source:HGNC Symbol;Acc:HGNC:29169]	GO_INTRACELLULAR_TRANSPORT			GO_CELLULAR_MACROMOLECULE_LOCALIZATION																																		GO_PROCESS_UTILIZING_AUTOPHAGIC_MECHANISM
5571	PRKAG1	protein kinase AMP-activated non-catalytic subunit gamma 1 [Source:HGNC Symbol;Acc:HGNC:9385]	GO_INTRACELLULAR_TRANSPORT						GO_REGULATION_OF_CATABOLIC_PROCESS				GO_REGULATION_OF_CELLULAR_CATABOLIC_PROCESS									GO_GENERATION_OF_PRECURSOR_METABOLITES_AND_ENERGY										GO_POSITIVE_REGULATION_OF_MOLECULAR_FUNCTION								GO_PROCESS_UTILIZING_AUTOPHAGIC_MECHANISM							GO_POSITIVE_REGULATION_OF_CATALYTIC_ACTIVITY
50618	ITSN2	intersectin 2 [Source:HGNC Symbol;Acc:HGNC:6184]	GO_INTRACELLULAR_TRANSPORT								GO_SYMBIOTIC_PROCESS							GO_REGULATION_OF_ANATOMICAL_STRUCTURE_MORPHOGENESIS			GO_POSITIVE_REGULATION_OF_CELLULAR_COMPONENT_ORGANIZATION			GO_GTPASE_BINDING
4131	MAP1B	microtubule associated protein 1B [Source:HGNC Symbol;Acc:HGNC:6836]	GO_INTRACELLULAR_TRANSPORT															GO_REGULATION_OF_ANATOMICAL_STRUCTURE_MORPHOGENESIS		GO_PROTEIN_CONTAINING_COMPLEX_SUBUNIT_ORGANIZATION	GO_POSITIVE_REGULATION_OF_CELLULAR_COMPONENT_ORGANIZATION					GO_ESTABLISHMENT_OF_ORGANELLE_LOCALIZATION	GO_REGULATION_OF_ORGANELLE_ORGANIZATION											GO_PROTEIN_CONTAINING_COMPLEX_BINDING					GO_POSITIVE_REGULATION_OF_ORGANELLE_ORGANIZATION	GO_REGULATION_OF_CELLULAR_LOCALIZATION	GO_ORGANELLE_LOCALIZATION				GO_REGULATION_OF_TRANSPORT
22870	PPP6R1	protein phosphatase 6 regulatory subunit 1 [Source:HGNC Symbol;Acc:HGNC:29195]	GO_INTRACELLULAR_TRANSPORT																	GO_PROTEIN_CONTAINING_COMPLEX_SUBUNIT_ORGANIZATION				GO_GTPASE_BINDING		GO_ESTABLISHMENT_OF_ORGANELLE_LOCALIZATION											GO_SMALL_GTPASE_BINDING								GO_ORGANELLE_LOCALIZATION
23243	ANKRD28	ankyrin repeat domain 28 [Source:HGNC Symbol;Acc:HGNC:29024]	GO_INTRACELLULAR_TRANSPORT																	GO_PROTEIN_CONTAINING_COMPLEX_SUBUNIT_ORGANIZATION						GO_ESTABLISHMENT_OF_ORGANELLE_LOCALIZATION																			GO_ORGANELLE_LOCALIZATION
51479	ANKFY1	ankyrin repeat and FYVE domain containing 1 [Source:HGNC Symbol;Acc:HGNC:20763]	GO_INTRACELLULAR_TRANSPORT																		GO_POSITIVE_REGULATION_OF_CELLULAR_COMPONENT_ORGANIZATION			GO_GTPASE_BINDING												GO_VACUOLE	GO_SMALL_GTPASE_BINDING												GO_REGULATION_OF_TRANSPORT
55681	SCYL2	SCY1 like pseudokinase 2 [Source:HGNC Symbol;Acc:HGNC:19286]	GO_INTRACELLULAR_TRANSPORT																		GO_POSITIVE_REGULATION_OF_CELLULAR_COMPONENT_ORGANIZATION																												GO_REGULATION_OF_TRANSPORT
92840	REEP6	receptor accessory protein 6 [Source:HGNC Symbol;Acc:HGNC:30078]	GO_INTRACELLULAR_TRANSPORT																																									GO_REGULATION_OF_CELLULAR_LOCALIZATION					GO_REGULATION_OF_TRANSPORT
1363	CPE	carboxypeptidase E [Source:HGNC Symbol;Acc:HGNC:2303]		GO_PROTEOLYSIS	GO_SECRETION	GO_CELLULAR_MACROMOLECULE_LOCALIZATION								GO_SECRETORY_VESICLE									GO_SECRETORY_GRANULE										GO_PROTEIN_LOCALIZATION_TO_ORGANELLE		GO_PEPTIDASE_ACTIVITY
1471	CST3	cystatin C [Source:HGNC Symbol;Acc:HGNC:2475]		GO_PROTEOLYSIS	GO_SECRETION		GO_MACROMOLECULE_CATABOLIC_PROCESS	GO_EXOCYTOSIS	GO_REGULATION_OF_CATABOLIC_PROCESS	GO_ORGANONITROGEN_COMPOUND_CATABOLIC_PROCESS		GO_IMMUNE_EFFECTOR_PROCESS	GO_REGULATION_OF_CELLULAR_CATABOLIC_PROCESS	GO_SECRETORY_VESICLE	GO_MYELOID_LEUKOCYTE_MEDIATED_IMMUNITY	GO_CELL_ACTIVATION_INVOLVED_IN_IMMUNE_RESPONSE	GO_CELL_ACTIVATION	GO_REGULATION_OF_ANATOMICAL_STRUCTURE_MORPHOGENESIS					GO_SECRETORY_GRANULE		GO_CELLULAR_MACROMOLECULE_CATABOLIC_PROCESS			GO_MYELOID_LEUKOCYTE_ACTIVATION	GO_PROTEIN_CATABOLIC_PROCESS	GO_IDENTICAL_PROTEIN_BINDING				GO_LEUKOCYTE_MEDIATED_IMMUNITY		GO_VACUOLE						GO_FICOLIN_1_RICH_GRANULE
5707	PSMD1	proteasome 26S subunit, non-ATPase 1 [Source:HGNC Symbol;Acc:HGNC:9554]		GO_PROTEOLYSIS	GO_SECRETION		GO_MACROMOLECULE_CATABOLIC_PROCESS	GO_EXOCYTOSIS	GO_REGULATION_OF_CATABOLIC_PROCESS	GO_ORGANONITROGEN_COMPOUND_CATABOLIC_PROCESS		GO_IMMUNE_EFFECTOR_PROCESS	GO_REGULATION_OF_CELLULAR_CATABOLIC_PROCESS	GO_SECRETORY_VESICLE	GO_MYELOID_LEUKOCYTE_MEDIATED_IMMUNITY	GO_CELL_ACTIVATION_INVOLVED_IN_IMMUNE_RESPONSE	GO_CELL_ACTIVATION	GO_REGULATION_OF_ANATOMICAL_STRUCTURE_MORPHOGENESIS					GO_SECRETORY_GRANULE		GO_CELLULAR_MACROMOLECULE_CATABOLIC_PROCESS			GO_MYELOID_LEUKOCYTE_ACTIVATION	GO_PROTEIN_CATABOLIC_PROCESS		GO_VESICLE_LUMEN			GO_LEUKOCYTE_MEDIATED_IMMUNITY	GO_PEPTIDASE_ACTIVITY	GO_VACUOLE			GO_AZUROPHIL_GRANULE
5708	PSMD2	proteasome 26S subunit, non-ATPase 2 [Source:HGNC Symbol;Acc:HGNC:9559]		GO_PROTEOLYSIS	GO_SECRETION		GO_MACROMOLECULE_CATABOLIC_PROCESS	GO_EXOCYTOSIS	GO_REGULATION_OF_CATABOLIC_PROCESS	GO_ORGANONITROGEN_COMPOUND_CATABOLIC_PROCESS		GO_IMMUNE_EFFECTOR_PROCESS	GO_REGULATION_OF_CELLULAR_CATABOLIC_PROCESS	GO_SECRETORY_VESICLE	GO_MYELOID_LEUKOCYTE_MEDIATED_IMMUNITY	GO_CELL_ACTIVATION_INVOLVED_IN_IMMUNE_RESPONSE	GO_CELL_ACTIVATION	GO_REGULATION_OF_ANATOMICAL_STRUCTURE_MORPHOGENESIS					GO_SECRETORY_GRANULE		GO_CELLULAR_MACROMOLECULE_CATABOLIC_PROCESS			GO_MYELOID_LEUKOCYTE_ACTIVATION	GO_PROTEIN_CATABOLIC_PROCESS		GO_VESICLE_LUMEN			GO_LEUKOCYTE_MEDIATED_IMMUNITY	GO_PEPTIDASE_ACTIVITY							GO_FICOLIN_1_RICH_GRANULE
823	CAPN1	calpain 1 [Source:HGNC Symbol;Acc:HGNC:1476]		GO_PROTEOLYSIS	GO_SECRETION		GO_MACROMOLECULE_CATABOLIC_PROCESS	GO_EXOCYTOSIS	GO_REGULATION_OF_CATABOLIC_PROCESS			GO_IMMUNE_EFFECTOR_PROCESS	GO_REGULATION_OF_CELLULAR_CATABOLIC_PROCESS	GO_SECRETORY_VESICLE	GO_MYELOID_LEUKOCYTE_MEDIATED_IMMUNITY	GO_CELL_ACTIVATION_INVOLVED_IN_IMMUNE_RESPONSE	GO_CELL_ACTIVATION						GO_SECRETORY_GRANULE					GO_MYELOID_LEUKOCYTE_ACTIVATION						GO_LEUKOCYTE_MEDIATED_IMMUNITY	GO_PEPTIDASE_ACTIVITY	GO_VACUOLE				GO_PROCESS_UTILIZING_AUTOPHAGIC_MECHANISM		GO_FICOLIN_1_RICH_GRANULE				GO_ANCHORING_JUNCTION		GO_CELL_SUBSTRATE_JUNCTION	GO_REGULATION_OF_TRANSPORT
10015	PDCD6IP	programmed cell death 6 interacting protein [Source:HGNC Symbol;Acc:HGNC:8766]		GO_PROTEOLYSIS	GO_SECRETION		GO_MACROMOLECULE_CATABOLIC_PROCESS	GO_EXOCYTOSIS		GO_ORGANONITROGEN_COMPOUND_CATABOLIC_PROCESS	GO_SYMBIOTIC_PROCESS									GO_PROTEIN_CONTAINING_COMPLEX_SUBUNIT_ORGANIZATION	GO_POSITIVE_REGULATION_OF_CELLULAR_COMPONENT_ORGANIZATION				GO_CELLULAR_MACROMOLECULE_CATABOLIC_PROCESS		GO_REGULATION_OF_ORGANELLE_ORGANIZATION		GO_PROTEIN_CATABOLIC_PROCESS	GO_IDENTICAL_PROTEIN_BINDING													GO_POSITIVE_REGULATION_OF_ORGANELLE_ORGANIZATION			GO_ANCHORING_JUNCTION		GO_CELL_SUBSTRATE_JUNCTION	GO_REGULATION_OF_TRANSPORT
4048	LTA4H	leukotriene A4 hydrolase [Source:HGNC Symbol;Acc:HGNC:6710]		GO_PROTEOLYSIS	GO_SECRETION			GO_EXOCYTOSIS		GO_ORGANONITROGEN_COMPOUND_CATABOLIC_PROCESS		GO_IMMUNE_EFFECTOR_PROCESS		GO_SECRETORY_VESICLE	GO_MYELOID_LEUKOCYTE_MEDIATED_IMMUNITY	GO_CELL_ACTIVATION_INVOLVED_IN_IMMUNE_RESPONSE	GO_CELL_ACTIVATION		GO_RNA_BINDING				GO_SECRETORY_GRANULE					GO_MYELOID_LEUKOCYTE_ACTIVATION						GO_LEUKOCYTE_MEDIATED_IMMUNITY	GO_PEPTIDASE_ACTIVITY							GO_FICOLIN_1_RICH_GRANULE
5547	PRCP	prolylcarboxypeptidase [Source:HGNC Symbol;Acc:HGNC:9344]		GO_PROTEOLYSIS	GO_SECRETION			GO_EXOCYTOSIS				GO_IMMUNE_EFFECTOR_PROCESS		GO_SECRETORY_VESICLE	GO_MYELOID_LEUKOCYTE_MEDIATED_IMMUNITY	GO_CELL_ACTIVATION_INVOLVED_IN_IMMUNE_RESPONSE	GO_CELL_ACTIVATION						GO_SECRETORY_GRANULE					GO_MYELOID_LEUKOCYTE_ACTIVATION						GO_LEUKOCYTE_MEDIATED_IMMUNITY	GO_PEPTIDASE_ACTIVITY	GO_VACUOLE			GO_AZUROPHIL_GRANULE
4627	MYH9	myosin heavy chain 9 [Source:HGNC Symbol;Acc:HGNC:7579]		GO_PROTEOLYSIS	GO_SECRETION			GO_EXOCYTOSIS									GO_CELL_ACTIVATION	GO_REGULATION_OF_ANATOMICAL_STRUCTURE_MORPHOGENESIS	GO_RNA_BINDING							GO_ESTABLISHMENT_OF_ORGANELLE_LOCALIZATION				GO_IDENTICAL_PROTEIN_BINDING								GO_PROTEIN_CONTAINING_COMPLEX_BINDING							GO_ORGANELLE_LOCALIZATION	GO_ANCHORING_JUNCTION		GO_CELL_SUBSTRATE_JUNCTION
23586	DDX58	DExD/H-box helicase 58 [Source:HGNC Symbol;Acc:HGNC:19102]		GO_PROTEOLYSIS	GO_SECRETION						GO_SYMBIOTIC_PROCESS	GO_IMMUNE_EFFECTOR_PROCESS			GO_MYELOID_LEUKOCYTE_MEDIATED_IMMUNITY				GO_RNA_BINDING											GO_IDENTICAL_PROTEIN_BINDING		GO_POSITIVE_REGULATION_OF_MOLECULAR_FUNCTION		GO_LEUKOCYTE_MEDIATED_IMMUNITY							GO_REGULATION_OF_PROTEIN_LOCALIZATION					GO_ANCHORING_JUNCTION			GO_REGULATION_OF_TRANSPORT
1803	DPP4	dipeptidyl peptidase 4 [Source:HGNC Symbol;Acc:HGNC:3009]		GO_PROTEOLYSIS	GO_SECRETION						GO_SYMBIOTIC_PROCESS						GO_CELL_ACTIVATION													GO_IDENTICAL_PROTEIN_BINDING					GO_PEPTIDASE_ACTIVITY	GO_VACUOLE					GO_REGULATION_OF_PROTEIN_LOCALIZATION					GO_ANCHORING_JUNCTION		GO_CELL_SUBSTRATE_JUNCTION	GO_REGULATION_OF_TRANSPORT
7375	USP4	ubiquitin specific peptidase 4 [Source:HGNC Symbol;Acc:HGNC:12627]		GO_PROTEOLYSIS		GO_CELLULAR_MACROMOLECULE_LOCALIZATION	GO_MACROMOLECULE_CATABOLIC_PROCESS			GO_ORGANONITROGEN_COMPOUND_CATABOLIC_PROCESS										GO_PROTEIN_CONTAINING_COMPLEX_SUBUNIT_ORGANIZATION					GO_CELLULAR_MACROMOLECULE_CATABOLIC_PROCESS				GO_PROTEIN_CATABOLIC_PROCESS	GO_IDENTICAL_PROTEIN_BINDING					GO_PEPTIDASE_ACTIVITY	GO_VACUOLE
1605	DAG1	dystroglycan 1 [Source:HGNC Symbol;Acc:HGNC:2666]		GO_PROTEOLYSIS		GO_CELLULAR_MACROMOLECULE_LOCALIZATION					GO_SYMBIOTIC_PROCESS							GO_REGULATION_OF_ANATOMICAL_STRUCTURE_MORPHOGENESIS			GO_POSITIVE_REGULATION_OF_CELLULAR_COMPONENT_ORGANIZATION											GO_POSITIVE_REGULATION_OF_MOLECULAR_FUNCTION	GO_PROTEIN_LOCALIZATION_TO_ORGANELLE								GO_REGULATION_OF_PROTEIN_LOCALIZATION			GO_REGULATION_OF_CELLULAR_LOCALIZATION		GO_ANCHORING_JUNCTION	GO_POSITIVE_REGULATION_OF_CATALYTIC_ACTIVITY	GO_CELL_SUBSTRATE_JUNCTION
5691	PSMB3	proteasome 20S subunit beta 3 [Source:HGNC Symbol;Acc:HGNC:9540]		GO_PROTEOLYSIS			GO_MACROMOLECULE_CATABOLIC_PROCESS		GO_REGULATION_OF_CATABOLIC_PROCESS	GO_ORGANONITROGEN_COMPOUND_CATABOLIC_PROCESS	GO_SYMBIOTIC_PROCESS		GO_REGULATION_OF_CELLULAR_CATABOLIC_PROCESS					GO_REGULATION_OF_ANATOMICAL_STRUCTURE_MORPHOGENESIS							GO_CELLULAR_MACROMOLECULE_CATABOLIC_PROCESS				GO_PROTEIN_CATABOLIC_PROCESS						GO_PEPTIDASE_ACTIVITY
23198	PSME4	proteasome activator subunit 4 [Source:HGNC Symbol;Acc:HGNC:20635]		GO_PROTEOLYSIS			GO_MACROMOLECULE_CATABOLIC_PROCESS		GO_REGULATION_OF_CATABOLIC_PROCESS	GO_ORGANONITROGEN_COMPOUND_CATABOLIC_PROCESS			GO_REGULATION_OF_CELLULAR_CATABOLIC_PROCESS					GO_REGULATION_OF_ANATOMICAL_STRUCTURE_MORPHOGENESIS		GO_PROTEIN_CONTAINING_COMPLEX_SUBUNIT_ORGANIZATION					GO_CELLULAR_MACROMOLECULE_CATABOLIC_PROCESS				GO_PROTEIN_CATABOLIC_PROCESS			GO_POSITIVE_REGULATION_OF_MOLECULAR_FUNCTION						GO_PROTEIN_CONTAINING_COMPLEX_BINDING									GO_POSITIVE_REGULATION_OF_CATALYTIC_ACTIVITY
5887	RAD23B	RAD23 homolog B, nucleotide excision repair protein [Source:HGNC Symbol;Acc:HGNC:9813]		GO_PROTEOLYSIS			GO_MACROMOLECULE_CATABOLIC_PROCESS		GO_REGULATION_OF_CATABOLIC_PROCESS	GO_ORGANONITROGEN_COMPOUND_CATABOLIC_PROCESS			GO_REGULATION_OF_CELLULAR_CATABOLIC_PROCESS							GO_PROTEIN_CONTAINING_COMPLEX_SUBUNIT_ORGANIZATION					GO_CELLULAR_MACROMOLECULE_CATABOLIC_PROCESS				GO_PROTEIN_CATABOLIC_PROCESS									GO_PROTEIN_CONTAINING_COMPLEX_BINDING
23192	ATG4B	autophagy related 4B cysteine peptidase [Source:HGNC Symbol;Acc:HGNC:20790]		GO_PROTEOLYSIS			GO_MACROMOLECULE_CATABOLIC_PROCESS		GO_REGULATION_OF_CATABOLIC_PROCESS	GO_ORGANONITROGEN_COMPOUND_CATABOLIC_PROCESS																			GO_PROTEIN_CATABOLIC_PROCESS						GO_PEPTIDASE_ACTIVITY					GO_PROCESS_UTILIZING_AUTOPHAGIC_MECHANISM
836	CASP3	caspase 3 [Source:HGNC Symbol;Acc:HGNC:1504]		GO_PROTEOLYSIS			GO_MACROMOLECULE_CATABOLIC_PROCESS		GO_REGULATION_OF_CATABOLIC_PROCESS				GO_REGULATION_OF_CELLULAR_CATABOLIC_PROCESS				GO_CELL_ACTIVATION								GO_CELLULAR_MACROMOLECULE_CATABOLIC_PROCESS							GO_POSITIVE_REGULATION_OF_MOLECULAR_FUNCTION			GO_PEPTIDASE_ACTIVITY			GO_PROTEIN_CONTAINING_COMPLEX_BINDING		GO_PROCESS_UTILIZING_AUTOPHAGIC_MECHANISM							GO_POSITIVE_REGULATION_OF_CATALYTIC_ACTIVITY
9958	USP15	ubiquitin specific peptidase 15 [Source:HGNC Symbol;Acc:HGNC:12613]		GO_PROTEOLYSIS			GO_MACROMOLECULE_CATABOLIC_PROCESS			GO_ORGANONITROGEN_COMPOUND_CATABOLIC_PROCESS	GO_SYMBIOTIC_PROCESS	GO_IMMUNE_EFFECTOR_PROCESS													GO_CELLULAR_MACROMOLECULE_CATABOLIC_PROCESS				GO_PROTEIN_CATABOLIC_PROCESS	GO_IDENTICAL_PROTEIN_BINDING					GO_PEPTIDASE_ACTIVITY
55031	USP47	ubiquitin specific peptidase 47 [Source:HGNC Symbol;Acc:HGNC:20076]		GO_PROTEOLYSIS			GO_MACROMOLECULE_CATABOLIC_PROCESS			GO_ORGANONITROGEN_COMPOUND_CATABOLIC_PROCESS															GO_CELLULAR_MACROMOLECULE_CATABOLIC_PROCESS				GO_PROTEIN_CATABOLIC_PROCESS						GO_PEPTIDASE_ACTIVITY
7318	UBA7	ubiquitin like modifier activating enzyme 7 [Source:HGNC Symbol;Acc:HGNC:12471]		GO_PROTEOLYSIS			GO_MACROMOLECULE_CATABOLIC_PROCESS			GO_ORGANONITROGEN_COMPOUND_CATABOLIC_PROCESS															GO_CELLULAR_MACROMOLECULE_CATABOLIC_PROCESS				GO_PROTEIN_CATABOLIC_PROCESS
79654	HECTD3	HECT domain E3 ubiquitin protein ligase 3 [Source:HGNC Symbol;Acc:HGNC:26117]		GO_PROTEOLYSIS			GO_MACROMOLECULE_CATABOLIC_PROCESS			GO_ORGANONITROGEN_COMPOUND_CATABOLIC_PROCESS															GO_CELLULAR_MACROMOLECULE_CATABOLIC_PROCESS				GO_PROTEIN_CATABOLIC_PROCESS
51752	ERAP1	endoplasmic reticulum aminopeptidase 1 [Source:HGNC Symbol;Acc:HGNC:18173]		GO_PROTEOLYSIS						GO_ORGANONITROGEN_COMPOUND_CATABOLIC_PROCESS								GO_REGULATION_OF_ANATOMICAL_STRUCTURE_MORPHOGENESIS																	GO_PEPTIDASE_ACTIVITY
6091	ROBO1	roundabout guidance receptor 1 [Source:HGNC Symbol;Acc:HGNC:10249]		GO_PROTEOLYSIS														GO_REGULATION_OF_ANATOMICAL_STRUCTURE_MORPHOGENESIS			GO_POSITIVE_REGULATION_OF_CELLULAR_COMPONENT_ORGANIZATION									GO_IDENTICAL_PROTEIN_BINDING		GO_POSITIVE_REGULATION_OF_MOLECULAR_FUNCTION															GO_POSITIVE_REGULATION_OF_CATALYTIC_ACTIVITY
7334	UBE2N	ubiquitin conjugating enzyme E2 N [Source:HGNC Symbol;Acc:HGNC:12492]		GO_PROTEOLYSIS															GO_RNA_BINDING		GO_POSITIVE_REGULATION_OF_CELLULAR_COMPONENT_ORGANIZATION						GO_REGULATION_OF_ORGANELLE_ORGANIZATION					GO_POSITIVE_REGULATION_OF_MOLECULAR_FUNCTION											GO_POSITIVE_REGULATION_OF_ORGANELLE_ORGANIZATION				GO_POSITIVE_REGULATION_OF_CATALYTIC_ACTIVITY
3336	HSPE1	heat shock protein family E (Hsp10) member 1 [Source:HGNC Symbol;Acc:HGNC:5269]		GO_PROTEOLYSIS															GO_RNA_BINDING													GO_POSITIVE_REGULATION_OF_MOLECULAR_FUNCTION															GO_POSITIVE_REGULATION_OF_CATALYTIC_ACTIVITY
5184	PEPD	peptidase D [Source:HGNC Symbol;Acc:HGNC:8840]		GO_PROTEOLYSIS																															GO_PEPTIDASE_ACTIVITY
55748	CNDP2	carnosine dipeptidase 2 [Source:HGNC Symbol;Acc:HGNC:24437]		GO_PROTEOLYSIS																															GO_PEPTIDASE_ACTIVITY
86	ACTL6A	actin like 6A [Source:HGNC Symbol;Acc:HGNC:24124]		GO_PROTEOLYSIS																																		GO_PROTEIN_CONTAINING_COMPLEX_BINDING
3633	INPP5B	inositol polyphosphate-5-phosphatase B [Source:HGNC Symbol;Acc:HGNC:6077]		GO_PROTEOLYSIS
10576	CCT2	chaperonin containing TCP1 subunit 2 [Source:HGNC Symbol;Acc:HGNC:1615]			GO_SECRETION	GO_CELLULAR_MACROMOLECULE_LOCALIZATION		GO_EXOCYTOSIS				GO_IMMUNE_EFFECTOR_PROCESS		GO_SECRETORY_VESICLE	GO_MYELOID_LEUKOCYTE_MEDIATED_IMMUNITY	GO_CELL_ACTIVATION_INVOLVED_IN_IMMUNE_RESPONSE	GO_CELL_ACTIVATION			GO_PROTEIN_CONTAINING_COMPLEX_SUBUNIT_ORGANIZATION	GO_POSITIVE_REGULATION_OF_CELLULAR_COMPONENT_ORGANIZATION		GO_SECRETORY_GRANULE				GO_REGULATION_OF_ORGANELLE_ORGANIZATION	GO_MYELOID_LEUKOCYTE_ACTIVATION			GO_VESICLE_LUMEN	GO_POSITIVE_REGULATION_OF_MOLECULAR_FUNCTION	GO_PROTEIN_LOCALIZATION_TO_ORGANELLE	GO_LEUKOCYTE_MEDIATED_IMMUNITY		GO_VACUOLE			GO_AZUROPHIL_GRANULE		GO_REGULATION_OF_PROTEIN_LOCALIZATION		GO_POSITIVE_REGULATION_OF_ORGANELLE_ORGANIZATION	GO_REGULATION_OF_CELLULAR_LOCALIZATION			GO_POSITIVE_REGULATION_OF_CATALYTIC_ACTIVITY
10694	CCT8	chaperonin containing TCP1 subunit 8 [Source:HGNC Symbol;Acc:HGNC:1623]			GO_SECRETION	GO_CELLULAR_MACROMOLECULE_LOCALIZATION		GO_EXOCYTOSIS				GO_IMMUNE_EFFECTOR_PROCESS		GO_SECRETORY_VESICLE	GO_MYELOID_LEUKOCYTE_MEDIATED_IMMUNITY	GO_CELL_ACTIVATION_INVOLVED_IN_IMMUNE_RESPONSE	GO_CELL_ACTIVATION			GO_PROTEIN_CONTAINING_COMPLEX_SUBUNIT_ORGANIZATION	GO_POSITIVE_REGULATION_OF_CELLULAR_COMPONENT_ORGANIZATION		GO_SECRETORY_GRANULE				GO_REGULATION_OF_ORGANELLE_ORGANIZATION	GO_MYELOID_LEUKOCYTE_ACTIVATION			GO_VESICLE_LUMEN		GO_PROTEIN_LOCALIZATION_TO_ORGANELLE	GO_LEUKOCYTE_MEDIATED_IMMUNITY		GO_VACUOLE			GO_AZUROPHIL_GRANULE		GO_REGULATION_OF_PROTEIN_LOCALIZATION	GO_FICOLIN_1_RICH_GRANULE	GO_POSITIVE_REGULATION_OF_ORGANELLE_ORGANIZATION	GO_REGULATION_OF_CELLULAR_LOCALIZATION
10640	EXOC5	exocyst complex component 5 [Source:HGNC Symbol;Acc:HGNC:10696]			GO_SECRETION	GO_CELLULAR_MACROMOLECULE_LOCALIZATION		GO_EXOCYTOSIS																GO_GTPASE_BINDING													GO_SMALL_GTPASE_BINDING
10533	ATG7	autophagy related 7 [Source:HGNC Symbol;Acc:HGNC:16935]			GO_SECRETION		GO_MACROMOLECULE_CATABOLIC_PROCESS	GO_EXOCYTOSIS	GO_REGULATION_OF_CATABOLIC_PROCESS	GO_ORGANONITROGEN_COMPOUND_CATABOLIC_PROCESS	GO_SYMBIOTIC_PROCESS	GO_IMMUNE_EFFECTOR_PROCESS	GO_REGULATION_OF_CELLULAR_CATABOLIC_PROCESS	GO_SECRETORY_VESICLE	GO_MYELOID_LEUKOCYTE_MEDIATED_IMMUNITY	GO_CELL_ACTIVATION_INVOLVED_IN_IMMUNE_RESPONSE	GO_CELL_ACTIVATION						GO_SECRETORY_GRANULE					GO_MYELOID_LEUKOCYTE_ACTIVATION	GO_PROTEIN_CATABOLIC_PROCESS	GO_IDENTICAL_PROTEIN_BINDING	GO_VESICLE_LUMEN			GO_LEUKOCYTE_MEDIATED_IMMUNITY						GO_PROCESS_UTILIZING_AUTOPHAGIC_MECHANISM		GO_FICOLIN_1_RICH_GRANULE
3074	HEXB	hexosaminidase subunit beta [Source:HGNC Symbol;Acc:HGNC:4879]			GO_SECRETION		GO_MACROMOLECULE_CATABOLIC_PROCESS	GO_EXOCYTOSIS		GO_ORGANONITROGEN_COMPOUND_CATABOLIC_PROCESS		GO_IMMUNE_EFFECTOR_PROCESS		GO_SECRETORY_VESICLE	GO_MYELOID_LEUKOCYTE_MEDIATED_IMMUNITY	GO_CELL_ACTIVATION_INVOLVED_IN_IMMUNE_RESPONSE	GO_CELL_ACTIVATION	GO_REGULATION_OF_ANATOMICAL_STRUCTURE_MORPHOGENESIS					GO_SECRETORY_GRANULE					GO_MYELOID_LEUKOCYTE_ACTIVATION		GO_IDENTICAL_PROTEIN_BINDING	GO_VESICLE_LUMEN			GO_LEUKOCYTE_MEDIATED_IMMUNITY		GO_VACUOLE			GO_AZUROPHIL_GRANULE
2588	GALNS	galactosamine (N-acetyl)-6-sulfatase [Source:HGNC Symbol;Acc:HGNC:4122]			GO_SECRETION		GO_MACROMOLECULE_CATABOLIC_PROCESS	GO_EXOCYTOSIS		GO_ORGANONITROGEN_COMPOUND_CATABOLIC_PROCESS		GO_IMMUNE_EFFECTOR_PROCESS		GO_SECRETORY_VESICLE	GO_MYELOID_LEUKOCYTE_MEDIATED_IMMUNITY	GO_CELL_ACTIVATION_INVOLVED_IN_IMMUNE_RESPONSE	GO_CELL_ACTIVATION						GO_SECRETORY_GRANULE					GO_MYELOID_LEUKOCYTE_ACTIVATION			GO_VESICLE_LUMEN			GO_LEUKOCYTE_MEDIATED_IMMUNITY		GO_VACUOLE			GO_AZUROPHIL_GRANULE
51071	DERA	deoxyribose-phosphate aldolase [Source:HGNC Symbol;Acc:HGNC:24269]			GO_SECRETION			GO_EXOCYTOSIS		GO_ORGANONITROGEN_COMPOUND_CATABOLIC_PROCESS		GO_IMMUNE_EFFECTOR_PROCESS		GO_SECRETORY_VESICLE	GO_MYELOID_LEUKOCYTE_MEDIATED_IMMUNITY	GO_CELL_ACTIVATION_INVOLVED_IN_IMMUNE_RESPONSE	GO_CELL_ACTIVATION					GO_GENERATION_OF_PRECURSOR_METABOLITES_AND_ENERGY	GO_SECRETORY_GRANULE					GO_MYELOID_LEUKOCYTE_ACTIVATION			GO_VESICLE_LUMEN			GO_LEUKOCYTE_MEDIATED_IMMUNITY								GO_FICOLIN_1_RICH_GRANULE
2665	GDI2	GDP dissociation inhibitor 2 [Source:HGNC Symbol;Acc:HGNC:4227]			GO_SECRETION			GO_EXOCYTOSIS				GO_IMMUNE_EFFECTOR_PROCESS		GO_SECRETORY_VESICLE	GO_MYELOID_LEUKOCYTE_MEDIATED_IMMUNITY	GO_CELL_ACTIVATION_INVOLVED_IN_IMMUNE_RESPONSE	GO_CELL_ACTIVATION		GO_RNA_BINDING				GO_SECRETORY_GRANULE	GO_GTPASE_BINDING				GO_MYELOID_LEUKOCYTE_ACTIVATION			GO_VESICLE_LUMEN	GO_POSITIVE_REGULATION_OF_MOLECULAR_FUNCTION		GO_LEUKOCYTE_MEDIATED_IMMUNITY		GO_VACUOLE	GO_SMALL_GTPASE_BINDING		GO_AZUROPHIL_GRANULE							GO_ANCHORING_JUNCTION	GO_POSITIVE_REGULATION_OF_CATALYTIC_ACTIVITY	GO_CELL_SUBSTRATE_JUNCTION
8895	CPNE3	copine 3 [Source:HGNC Symbol;Acc:HGNC:2316]			GO_SECRETION			GO_EXOCYTOSIS				GO_IMMUNE_EFFECTOR_PROCESS		GO_SECRETORY_VESICLE	GO_MYELOID_LEUKOCYTE_MEDIATED_IMMUNITY	GO_CELL_ACTIVATION_INVOLVED_IN_IMMUNE_RESPONSE	GO_CELL_ACTIVATION		GO_RNA_BINDING				GO_SECRETORY_GRANULE					GO_MYELOID_LEUKOCYTE_ACTIVATION						GO_LEUKOCYTE_MEDIATED_IMMUNITY		GO_VACUOLE			GO_AZUROPHIL_GRANULE							GO_ANCHORING_JUNCTION		GO_CELL_SUBSTRATE_JUNCTION
55114	ARHGAP17	Rho GTPase activating protein 17 [Source:HGNC Symbol;Acc:HGNC:18239]			GO_SECRETION			GO_EXOCYTOSIS																GO_GTPASE_BINDING			GO_REGULATION_OF_ORGANELLE_ORGANIZATION					GO_POSITIVE_REGULATION_OF_MOLECULAR_FUNCTION					GO_SMALL_GTPASE_BINDING									GO_ANCHORING_JUNCTION	GO_POSITIVE_REGULATION_OF_CATALYTIC_ACTIVITY
4204	MECP2	methyl-CpG binding protein 2 [Source:HGNC Symbol;Acc:HGNC:6990]			GO_SECRETION													GO_REGULATION_OF_ANATOMICAL_STRUCTURE_MORPHOGENESIS	GO_RNA_BINDING	GO_PROTEIN_CONTAINING_COMPLEX_SUBUNIT_ORGANIZATION	GO_POSITIVE_REGULATION_OF_CELLULAR_COMPONENT_ORGANIZATION	GO_GENERATION_OF_PRECURSOR_METABOLITES_AND_ENERGY					GO_REGULATION_OF_ORGANELLE_ORGANIZATION																GO_POSITIVE_REGULATION_OF_ORGANELLE_ORGANIZATION
65985	AACS	acetoacetyl-CoA synthetase [Source:HGNC Symbol;Acc:HGNC:21298]			GO_SECRETION																	GO_GENERATION_OF_PRECURSOR_METABOLITES_AND_ENERGY																			GO_REGULATION_OF_PROTEIN_LOCALIZATION								GO_REGULATION_OF_TRANSPORT
29085	PHPT1	phosphohistidine phosphatase 1 [Source:HGNC Symbol;Acc:HGNC:30033]			GO_SECRETION																						GO_REGULATION_OF_ORGANELLE_ORGANIZATION														GO_REGULATION_OF_PROTEIN_LOCALIZATION			GO_REGULATION_OF_CELLULAR_LOCALIZATION					GO_REGULATION_OF_TRANSPORT
6623	SNCG	synuclein gamma [Source:HGNC Symbol;Acc:HGNC:11141]			GO_SECRETION																																							GO_REGULATION_OF_CELLULAR_LOCALIZATION					GO_REGULATION_OF_TRANSPORT
2239	GPC4	glypican 4 [Source:HGNC Symbol;Acc:HGNC:4452]				GO_CELLULAR_MACROMOLECULE_LOCALIZATION	GO_MACROMOLECULE_CATABOLIC_PROCESS			GO_ORGANONITROGEN_COMPOUND_CATABOLIC_PROCESS								GO_REGULATION_OF_ANATOMICAL_STRUCTURE_MORPHOGENESIS															GO_PROTEIN_LOCALIZATION_TO_ORGANELLE			GO_VACUOLE					GO_REGULATION_OF_PROTEIN_LOCALIZATION			GO_REGULATION_OF_CELLULAR_LOCALIZATION
7037	TFRC	transferrin receptor [Source:HGNC Symbol;Acc:HGNC:11763]				GO_CELLULAR_MACROMOLECULE_LOCALIZATION					GO_SYMBIOTIC_PROCESS	GO_IMMUNE_EFFECTOR_PROCESS				GO_CELL_ACTIVATION_INVOLVED_IN_IMMUNE_RESPONSE	GO_CELL_ACTIVATION	GO_REGULATION_OF_ANATOMICAL_STRUCTURE_MORPHOGENESIS	GO_RNA_BINDING	GO_PROTEIN_CONTAINING_COMPLEX_SUBUNIT_ORGANIZATION	GO_POSITIVE_REGULATION_OF_CELLULAR_COMPONENT_ORGANIZATION						GO_REGULATION_OF_ORGANELLE_ORGANIZATION			GO_IDENTICAL_PROTEIN_BINDING		GO_POSITIVE_REGULATION_OF_MOLECULAR_FUNCTION	GO_PROTEIN_LOCALIZATION_TO_ORGANELLE	GO_LEUKOCYTE_MEDIATED_IMMUNITY				GO_PROTEIN_CONTAINING_COMPLEX_BINDING			GO_REGULATION_OF_PROTEIN_LOCALIZATION			GO_REGULATION_OF_CELLULAR_LOCALIZATION
50848	F11R	F11 receptor [Source:HGNC Symbol;Acc:HGNC:14685]				GO_CELLULAR_MACROMOLECULE_LOCALIZATION					GO_SYMBIOTIC_PROCESS						GO_CELL_ACTIVATION	GO_REGULATION_OF_ANATOMICAL_STRUCTURE_MORPHOGENESIS									GO_REGULATION_OF_ORGANELLE_ORGANIZATION			GO_IDENTICAL_PROTEIN_BINDING		GO_POSITIVE_REGULATION_OF_MOLECULAR_FUNCTION						GO_PROTEIN_CONTAINING_COMPLEX_BINDING								GO_ANCHORING_JUNCTION	GO_POSITIVE_REGULATION_OF_CATALYTIC_ACTIVITY
3551	IKBKB	inhibitor of nuclear factor kappa B kinase subunit beta [Source:HGNC Symbol;Acc:HGNC:5960]				GO_CELLULAR_MACROMOLECULE_LOCALIZATION					GO_SYMBIOTIC_PROCESS																			GO_IDENTICAL_PROTEIN_BINDING		GO_POSITIVE_REGULATION_OF_MOLECULAR_FUNCTION
25942	SIN3A	SIN3 transcription regulator family member A [Source:HGNC Symbol;Acc:HGNC:19353]				GO_CELLULAR_MACROMOLECULE_LOCALIZATION						GO_IMMUNE_EFFECTOR_PROCESS						GO_REGULATION_OF_ANATOMICAL_STRUCTURE_MORPHOGENESIS	GO_RNA_BINDING		GO_POSITIVE_REGULATION_OF_CELLULAR_COMPONENT_ORGANIZATION						GO_REGULATION_OF_ORGANELLE_ORGANIZATION						GO_PROTEIN_LOCALIZATION_TO_ORGANELLE					GO_PROTEIN_CONTAINING_COMPLEX_BINDING			GO_REGULATION_OF_PROTEIN_LOCALIZATION		GO_POSITIVE_REGULATION_OF_ORGANELLE_ORGANIZATION	GO_REGULATION_OF_CELLULAR_LOCALIZATION
57175	CORO1B	coronin 1B [Source:HGNC Symbol;Acc:HGNC:2253]				GO_CELLULAR_MACROMOLECULE_LOCALIZATION												GO_REGULATION_OF_ANATOMICAL_STRUCTURE_MORPHOGENESIS		GO_PROTEIN_CONTAINING_COMPLEX_SUBUNIT_ORGANIZATION	GO_POSITIVE_REGULATION_OF_CELLULAR_COMPONENT_ORGANIZATION						GO_REGULATION_OF_ORGANELLE_ORGANIZATION			GO_IDENTICAL_PROTEIN_BINDING								GO_PROTEIN_CONTAINING_COMPLEX_BINDING					GO_POSITIVE_REGULATION_OF_ORGANELLE_ORGANIZATION			GO_ANCHORING_JUNCTION		GO_CELL_SUBSTRATE_JUNCTION
10575	CCT4	chaperonin containing TCP1 subunit 4 [Source:HGNC Symbol;Acc:HGNC:1617]				GO_CELLULAR_MACROMOLECULE_LOCALIZATION													GO_RNA_BINDING		GO_POSITIVE_REGULATION_OF_CELLULAR_COMPONENT_ORGANIZATION						GO_REGULATION_OF_ORGANELLE_ORGANIZATION					GO_POSITIVE_REGULATION_OF_MOLECULAR_FUNCTION	GO_PROTEIN_LOCALIZATION_TO_ORGANELLE								GO_REGULATION_OF_PROTEIN_LOCALIZATION		GO_POSITIVE_REGULATION_OF_ORGANELLE_ORGANIZATION	GO_REGULATION_OF_CELLULAR_LOCALIZATION			GO_POSITIVE_REGULATION_OF_CATALYTIC_ACTIVITY
4301	AFDN	afadin, adherens junction formation factor [Source:HGNC Symbol;Acc:HGNC:7137]				GO_CELLULAR_MACROMOLECULE_LOCALIZATION														GO_PROTEIN_CONTAINING_COMPLEX_SUBUNIT_ORGANIZATION				GO_GTPASE_BINDING								GO_POSITIVE_REGULATION_OF_MOLECULAR_FUNCTION					GO_SMALL_GTPASE_BINDING	GO_PROTEIN_CONTAINING_COMPLEX_BINDING			GO_REGULATION_OF_PROTEIN_LOCALIZATION					GO_ANCHORING_JUNCTION	GO_POSITIVE_REGULATION_OF_CATALYTIC_ACTIVITY
10982	MAPRE2	microtubule associated protein RP/EB family member 2 [Source:HGNC Symbol;Acc:HGNC:6891]				GO_CELLULAR_MACROMOLECULE_LOCALIZATION															GO_POSITIVE_REGULATION_OF_CELLULAR_COMPONENT_ORGANIZATION						GO_REGULATION_OF_ORGANELLE_ORGANIZATION			GO_IDENTICAL_PROTEIN_BINDING		GO_POSITIVE_REGULATION_OF_MOLECULAR_FUNCTION	GO_PROTEIN_LOCALIZATION_TO_ORGANELLE													GO_ANCHORING_JUNCTION	GO_POSITIVE_REGULATION_OF_CATALYTIC_ACTIVITY	GO_CELL_SUBSTRATE_JUNCTION
23016	EXOSC7	exosome component 7 [Source:HGNC Symbol;Acc:HGNC:28112]					GO_MACROMOLECULE_CATABOLIC_PROCESS		GO_REGULATION_OF_CATABOLIC_PROCESS				GO_REGULATION_OF_CELLULAR_CATABOLIC_PROCESS						GO_RNA_BINDING						GO_CELLULAR_MACROMOLECULE_CATABOLIC_PROCESS
3073	HEXA	hexosaminidase subunit alpha [Source:HGNC Symbol;Acc:HGNC:4878]					GO_MACROMOLECULE_CATABOLIC_PROCESS			GO_ORGANONITROGEN_COMPOUND_CATABOLIC_PROCESS				GO_SECRETORY_VESICLE									GO_SECRETORY_GRANULE													GO_VACUOLE			GO_AZUROPHIL_GRANULE
25904	CNOT10	CCR4-NOT transcription complex subunit 10 [Source:HGNC Symbol;Acc:HGNC:23817]					GO_MACROMOLECULE_CATABOLIC_PROCESS																		GO_CELLULAR_MACROMOLECULE_CATABOLIC_PROCESS
3248	HPGD	15-hydroxyprostaglandin dehydrogenase [Source:HGNC Symbol;Acc:HGNC:5154]							GO_REGULATION_OF_CATABOLIC_PROCESS				GO_REGULATION_OF_CELLULAR_CATABOLIC_PROCESS																	GO_IDENTICAL_PROTEIN_BINDING
25939	SAMHD1	SAM and HD domain containing deoxynucleoside triphosphate triphosphohydrolase 1 [Source:HGNC Symbol;Acc:HGNC:15925]								GO_ORGANONITROGEN_COMPOUND_CATABOLIC_PROCESS	GO_SYMBIOTIC_PROCESS	GO_IMMUNE_EFFECTOR_PROCESS							GO_RNA_BINDING	GO_PROTEIN_CONTAINING_COMPLEX_SUBUNIT_ORGANIZATION										GO_IDENTICAL_PROTEIN_BINDING
644	BLVRA	biliverdin reductase A [Source:HGNC Symbol;Acc:HGNC:1062]								GO_ORGANONITROGEN_COMPOUND_CATABOLIC_PROCESS
5586	PKN2	protein kinase N2 [Source:HGNC Symbol;Acc:HGNC:9406]									GO_SYMBIOTIC_PROCESS								GO_RNA_BINDING					GO_GTPASE_BINDING													GO_SMALL_GTPASE_BINDING									GO_ANCHORING_JUNCTION
10656	KHDRBS3	KH RNA binding domain containing, signal transduction associated 3 [Source:HGNC Symbol;Acc:HGNC:18117]									GO_SYMBIOTIC_PROCESS								GO_RNA_BINDING											GO_IDENTICAL_PROTEIN_BINDING
5430	POLR2A	RNA polymerase II subunit A [Source:HGNC Symbol;Acc:HGNC:9187]									GO_SYMBIOTIC_PROCESS								GO_RNA_BINDING
5434	POLR2E	RNA polymerase II subunit E [Source:HGNC Symbol;Acc:HGNC:9192]									GO_SYMBIOTIC_PROCESS
10096	ACTR3	actin related protein 3 [Source:HGNC Symbol;Acc:HGNC:170]										GO_IMMUNE_EFFECTOR_PROCESS								GO_PROTEIN_CONTAINING_COMPLEX_SUBUNIT_ORGANIZATION	GO_POSITIVE_REGULATION_OF_CELLULAR_COMPONENT_ORGANIZATION					GO_ESTABLISHMENT_OF_ORGANELLE_LOCALIZATION	GO_REGULATION_OF_ORGANELLE_ORGANIZATION											GO_PROTEIN_CONTAINING_COMPLEX_BINDING					GO_POSITIVE_REGULATION_OF_ORGANELLE_ORGANIZATION		GO_ORGANELLE_LOCALIZATION	GO_ANCHORING_JUNCTION		GO_CELL_SUBSTRATE_JUNCTION
10095	ARPC1B	actin related protein 2/3 complex subunit 1B [Source:HGNC Symbol;Acc:HGNC:704]										GO_IMMUNE_EFFECTOR_PROCESS								GO_PROTEIN_CONTAINING_COMPLEX_SUBUNIT_ORGANIZATION	GO_POSITIVE_REGULATION_OF_CELLULAR_COMPONENT_ORGANIZATION						GO_REGULATION_OF_ORGANELLE_ORGANIZATION											GO_PROTEIN_CONTAINING_COMPLEX_BINDING					GO_POSITIVE_REGULATION_OF_ORGANELLE_ORGANIZATION			GO_ANCHORING_JUNCTION		GO_CELL_SUBSTRATE_JUNCTION
5495	PPM1B	protein phosphatase, Mg2+/Mn2+ dependent 1B [Source:HGNC Symbol;Acc:HGNC:9276]										GO_IMMUNE_EFFECTOR_PROCESS
114757	CYGB	cytoglobin [Source:HGNC Symbol;Acc:HGNC:16505]															GO_CELL_ACTIVATION
23370	ARHGEF18	Rho/Rac guanine nucleotide exchange factor 18 [Source:HGNC Symbol;Acc:HGNC:17090]																GO_REGULATION_OF_ANATOMICAL_STRUCTURE_MORPHOGENESIS						GO_GTPASE_BINDING			GO_REGULATION_OF_ORGANELLE_ORGANIZATION										GO_SMALL_GTPASE_BINDING
6285	S100B	S100 calcium binding protein B [Source:HGNC Symbol;Acc:HGNC:10500]																GO_REGULATION_OF_ANATOMICAL_STRUCTURE_MORPHOGENESIS												GO_IDENTICAL_PROTEIN_BINDING
7019	TFAM	transcription factor A, mitochondrial [Source:HGNC Symbol;Acc:HGNC:11741]																	GO_RNA_BINDING	GO_PROTEIN_CONTAINING_COMPLEX_SUBUNIT_ORGANIZATION
9138	ARHGEF1	Rho guanine nucleotide exchange factor 1 [Source:HGNC Symbol;Acc:HGNC:681]																	GO_RNA_BINDING					GO_GTPASE_BINDING								GO_POSITIVE_REGULATION_OF_MOLECULAR_FUNCTION					GO_SMALL_GTPASE_BINDING										GO_POSITIVE_REGULATION_OF_CATALYTIC_ACTIVITY
124540	MSI2	musashi RNA binding protein 2 [Source:HGNC Symbol;Acc:HGNC:18585]																	GO_RNA_BINDING											GO_IDENTICAL_PROTEIN_BINDING
27250	PDCD4	programmed cell death 4 [Source:HGNC Symbol;Acc:HGNC:8763]																	GO_RNA_BINDING
8539	API5	apoptosis inhibitor 5 [Source:HGNC Symbol;Acc:HGNC:594]																	GO_RNA_BINDING
9343	EFTUD2	elongation factor Tu GTP binding domain containing 2 [Source:HGNC Symbol;Acc:HGNC:30858]																	GO_RNA_BINDING
8634	RTCA	RNA 3'-terminal phosphate cyclase [Source:HGNC Symbol;Acc:HGNC:17981]																	GO_RNA_BINDING
9991	PTBP3	polypyrimidine tract binding protein 3 [Source:HGNC Symbol;Acc:HGNC:10253]																	GO_RNA_BINDING
51250	MTRES1	mitochondrial transcription rescue factor 1 [Source:HGNC Symbol;Acc:HGNC:17971]																	GO_RNA_BINDING
4724	NDUFS4	NADH:ubiquinone oxidoreductase subunit S4 [Source:HGNC Symbol;Acc:HGNC:7711]																		GO_PROTEIN_CONTAINING_COMPLEX_SUBUNIT_ORGANIZATION		GO_GENERATION_OF_PRECURSOR_METABOLITES_AND_ENERGY
6905	TBCE	tubulin folding cofactor E [Source:HGNC Symbol;Acc:HGNC:11582]																		GO_PROTEIN_CONTAINING_COMPLEX_SUBUNIT_ORGANIZATION
7090	TLE3	TLE family member 3, transcriptional corepressor [Source:HGNC Symbol;Acc:HGNC:11839]																		GO_PROTEIN_CONTAINING_COMPLEX_SUBUNIT_ORGANIZATION
158	ADSL	adenylosuccinate lyase [Source:HGNC Symbol;Acc:HGNC:291]																				GO_GENERATION_OF_PRECURSOR_METABOLITES_AND_ENERGY								GO_IDENTICAL_PROTEIN_BINDING
4835	NQO2	N-ribosyldihydronicotinamide:quinone reductase 2 [Source:HGNC Symbol;Acc:HGNC:7856]																				GO_GENERATION_OF_PRECURSOR_METABOLITES_AND_ENERGY								GO_IDENTICAL_PROTEIN_BINDING
64080	RBKS	ribokinase [Source:HGNC Symbol;Acc:HGNC:30325]																				GO_GENERATION_OF_PRECURSOR_METABOLITES_AND_ENERGY								GO_IDENTICAL_PROTEIN_BINDING
23479	ISCU	iron-sulfur cluster assembly enzyme [Source:HGNC Symbol;Acc:HGNC:29882]																				GO_GENERATION_OF_PRECURSOR_METABOLITES_AND_ENERGY										GO_POSITIVE_REGULATION_OF_MOLECULAR_FUNCTION												GO_REGULATION_OF_CELLULAR_LOCALIZATION			GO_POSITIVE_REGULATION_OF_CATALYTIC_ACTIVITY		GO_REGULATION_OF_TRANSPORT
2631	NIPSNAP2	nipsnap homolog 2 [Source:HGNC Symbol;Acc:HGNC:4179]																				GO_GENERATION_OF_PRECURSOR_METABOLITES_AND_ENERGY										GO_POSITIVE_REGULATION_OF_MOLECULAR_FUNCTION																	GO_REGULATION_OF_TRANSPORT
10873	ME3	malic enzyme 3 [Source:HGNC Symbol;Acc:HGNC:6985]																				GO_GENERATION_OF_PRECURSOR_METABOLITES_AND_ENERGY
9563	H6PD	hexose-6-phosphate dehydrogenase/glucose 1-dehydrogenase [Source:HGNC Symbol;Acc:HGNC:4795]																				GO_GENERATION_OF_PRECURSOR_METABOLITES_AND_ENERGY
2936	GSR	glutathione-disulfide reductase [Source:HGNC Symbol;Acc:HGNC:4623]																				GO_GENERATION_OF_PRECURSOR_METABOLITES_AND_ENERGY
9943	OXSR1	oxidative stress responsive kinase 1 [Source:HGNC Symbol;Acc:HGNC:8508]																												GO_IDENTICAL_PROTEIN_BINDING																			GO_REGULATION_OF_TRANSPORT
285148	IAH1	isoamyl acetate hydrolyzing esterase 1 (putative) [Source:HGNC Symbol;Acc:HGNC:27696]																												GO_IDENTICAL_PROTEIN_BINDING
55280	CWF19L1	CWF19 like cell cycle control factor 1 [Source:HGNC Symbol;Acc:HGNC:25613]																														GO_POSITIVE_REGULATION_OF_MOLECULAR_FUNCTION															GO_POSITIVE_REGULATION_OF_CATALYTIC_ACTIVITY
79887	PLBD1	phospholipase B domain containing 1 [Source:HGNC Symbol;Acc:HGNC:26215]																																		GO_VACUOLE
5358	PLS3	plastin 3 [Source:HGNC Symbol;Acc:HGNC:9091]																																				GO_PROTEIN_CONTAINING_COMPLEX_BINDING
64759	TNS3	tensin 3 [Source:HGNC Symbol;Acc:HGNC:21616]																																												GO_ANCHORING_JUNCTION		GO_CELL_SUBSTRATE_JUNCTION
27436	EML4	EMAP like 4 [Source:HGNC Symbol;Acc:HGNC:1316]
23244	PDS5A	PDS5 cohesin associated factor A [Source:HGNC Symbol;Acc:HGNC:29088]
23307	FKBP15	FKBP prolyl isomerase 15 [Source:HGNC Symbol;Acc:HGNC:23397]
114885	OSBPL11	oxysterol binding protein like 11 [Source:HGNC Symbol;Acc:HGNC:16397]
29937	NENF	neudesin neurotrophic factor [Source:HGNC Symbol;Acc:HGNC:30384]
3430	IFI35	interferon induced protein 35 [Source:HGNC Symbol;Acc:HGNC:5399]
1303	COL12A1	collagen type XII alpha 1 chain [Source:HGNC Symbol;Acc:HGNC:2188]
6782	HSPA13	heat shock protein family A (Hsp70) member 13 [Source:HGNC Symbol;Acc:HGNC:11375]
140838	NANP	N-acetylneuraminic acid phosphatase [Source:HGNC Symbol;Acc:HGNC:16140]
124872	B4GALNT2	beta-1,4-N-acetyl-galactosaminyltransferase 2 [Source:HGNC Symbol;Acc:HGNC:24136]
51170	HSD17B11	hydroxysteroid 17-beta dehydrogenase 11 [Source:HGNC Symbol;Acc:HGNC:22960]
26091	HERC4	HECT and RLD domain containing E3 ubiquitin protein ligase 4 [Source:HGNC Symbol;Acc:HGNC:24521]
83605	CCM2	CCM2 scaffold protein [Source:HGNC Symbol;Acc:HGNC:21708]
5201	PFDN1	prefoldin subunit 1 [Source:HGNC Symbol;Acc:HGNC:8866]
57128	LYRM4	LYR motif containing 4 [Source:HGNC Symbol;Acc:HGNC:21365]
56948	SDR39U1	short chain dehydrogenase/reductase family 39U member 1 [Source:HGNC Symbol;Acc:HGNC:20275]
813	CALU	calumenin [Source:HGNC Symbol;Acc:HGNC:1458]
340543	TCEAL5	transcription elongation factor A like 5 [Source:HGNC Symbol;Acc:HGNC:22282]
7905	REEP5	receptor accessory protein 5 [Source:HGNC Symbol;Acc:HGNC:30077]
64073	C19orf33	chromosome 19 open reading frame 33 [Source:HGNC Symbol;Acc:HGNC:16668]
84908	FAM136A	family with sequence similarity 136 member A [Source:HGNC Symbol;Acc:HGNC:25911]
91408	BTF3L4	basic transcription factor 3 like 4 [Source:HGNC Symbol;Acc:HGNC:30547]
[truncated: 3 more columns]

## Sheet: overlap_humanGO50
Overlap Results Human
Collection(s):	GO
# overlaps shown:	50
# genesets in collections:	10271
# genes in comparison (n):	120
# genes in universe (N):	40071
Gene Set Name	# Genes in Gene Set (K)	Description	# Genes in Overlap (k)	k/K	p-value	FDR q-value
GO_IMMUNE_EFFECTOR_PROCESS	1292	Any process of the immune system that can potentially contribute to an immune response. [GO_REF:0000022, GOC:add, ISBN:0781735149]	22	0.017	4e-11	4.11e-07
GO_CELL_ACTIVATION	1475	A change in the morphology or behavior of a cell resulting from exposure to an activating factor such as a cellular or soluble ligand. [GOC:mgi_curators]	22	0.0149	4.85e-10	2.43e-06
GO_RESPONSE_TO_CYTOKINE	1225	Any process that results in a change in state or activity of a cell or an organism (in terms of movement, secretion, enzyme production, gene expression, etc.) as a result of a cytokine stimulus. [GOC:sl]	20	0.0163	7.08e-10	2.43e-06
GO_LEUKOCYTE_MEDIATED_IMMUNITY	885	Any process involved in the carrying out of an immune response by a leukocyte. [GO_REF:0000022, GOC:add, ISBN:0781735149]	17	0.0192	1.38e-09	3.54e-06
GO_CELL_MOTILITY	1819	Any process involved in the controlled self-propelled movement of a cell that results in translocation of the cell from one place to another. [GOC:dgh, GOC:dph, GOC:isa_complete, GOC:mlg]	23	0.0126	4.35e-09	8.06e-06
GO_CELL_ACTIVATION_INVOLVED_IN_IMMUNE_RESPONSE	720	A change in the morphology or behavior of a cell resulting from exposure to an activating factor such as a cellular or soluble ligand, leading to the initiation or perpetuation of an immune response. [GO_REF:0000022, GOC:add, ISBN:0781735149]	15	0.0208	4.71e-09	8.06e-06
GO_REGULATION_OF_HYDROLASE_ACTIVITY	1302	Any process that modulates the frequency, rate or extent of hydrolase activity, the catalysis of the hydrolysis of various bonds, e.g. C-O, C-N, C-C, phosphoric anhydride bonds, etc. Hydrolase is the systematic name for any enzyme of EC class 3. [EC:3.-.-.-, GOC:ai]	19	0.0146	1.21e-08	1.78e-05
GO_REGULATION_OF_LEUKOCYTE_MEDIATED_IMMUNITY	211	Any process that modulates the frequency, rate, or extent of leukocyte mediated immunity. [GOC:add]	9	0.0427	1.65e-08	2.12e-05
GO_ACTIN_FILAMENT_BASED_PROCESS	804	Any cellular process that depends upon or alters the actin cytoskeleton, that part of the cytoskeleton comprising actin filaments and their associated proteins. [GOC:mah]	15	0.0187	2.03e-08	2.32e-05
GO_CYTOSKELETON_ORGANIZATION	1396	A process that is carried out at the cellular level which results in the assembly, arrangement of constituent parts, or disassembly of cytoskeletal structures. [GOC:dph, GOC:jl, GOC:mah]	19	0.0136	3.65e-08	3.67e-05
GO_INTEGRIN_MEDIATED_SIGNALING_PATHWAY	108	A series of molecular signals initiated by the binding of extracellular ligand to an integrin on the surface of a target cell, and ending with regulation of a downstream cellular process, e.g. transcription. [GOC:mah, GOC:signaling]	7	0.0648	3.93e-08	3.67e-05
GO_ACTIN_FILAMENT_ORGANIZATION	433	A process that is carried out at the cellular level which results in the assembly, arrangement of constituent parts, or disassembly of cytoskeletal structures comprising actin filaments. Includes processes that control the spatial distribution of actin filaments, such as organizing filaments into meshworks, bundles, or other structures, as by cross-linking. [GOC:mah]	11	0.0254	8.35e-08	7.02e-05
GO_BIOLOGICAL_ADHESION	1481	The attachment of a cell or organism to a substrate, another cell, or other organism. Biological adhesion includes intracellular attachment between membrane regions. [GOC:isa_complete]	19	0.0128	9.17e-08	7.02e-05
GO_PROTEOLYSIS	1809	The hydrolysis of proteins into smaller polypeptides and/or amino acids by cleavage of their peptide bonds. [GOC:bf, GOC:mah]	21	0.0116	9.56e-08	7.02e-05
GO_EXOCYTOSIS	914	A process of secretion by a cell that results in the release of intracellular molecules (e.g. hormones, matrix proteins) contained within a membrane-bounded vesicle. Exocytosis can occur either by full fusion, when the vesicle collapses into the plasma membrane, or by a kiss-and-run mechanism that involves the formation of a transient contact, a pore, between a granule (for exemple of chromaffin …	15	0.0164	1.07e-07	7.36e-05
GO_DEFENSE_RESPONSE_TO_OTHER_ORGANISM	1203	Reactions triggered in response to the presence of another organism that act to protect the cell or organism from damage caused by that organism. [GOC:dos]	17	0.0141	1.21e-07	7.78e-05
GO_CYTOKINE_MEDIATED_SIGNALING_PATHWAY	807	A series of molecular signals initiated by the binding of a cytokine to a receptor on the surface of a cell, and ending with regulation of a downstream cellular process, e.g. transcription. [GOC:mah, GOC:signaling, PMID:19295629]	14	0.0173	1.51e-07	9.11e-05
GO_ANCHORING_JUNCTION	831	A cell junction that mechanically attaches a cell (and its cytoskeleton) to neighboring cells or to the extracellular matrix. [ISBN:0815332181]	14	0.0168	2.15e-07	0.000123
GO_INNATE_IMMUNE_RESPONSE	986	Innate immune responses are defense responses mediated by germline encoded components that directly recognize components of potential pathogens. [GO_REF:0000022, GOC:add, GOC:ebc, GOC:mtg_sensu]	15	0.0152	2.83e-07	0.000153
GO_DEFENSE_RESPONSE	1814	Reactions, triggered in response to the presence of a foreign body or the occurrence of an injury, which result in restriction of damage to the organism attacked or prevention/recovery from the infection caused by the attack. [GOC:go_curators]	20	0.011	4.54e-07	0.000229
GO_POSITIVE_REGULATION_OF_MOLECULAR_FUNCTION	1823	Any process that activates or increases the rate or extent of a molecular function, an elemental biological activity occurring at the molecular level, such as catalysis or binding. [GO:jl]	20	0.011	4.91e-07	0.000229
GO_LYMPHOCYTE_ACTIVATION	758	A change in morphology and behavior of a lymphocyte resulting from exposure to a specific antigen, mitogen, cytokine, chemokine, cellular ligand, or soluble factor. [GOC:mgi_curators, ISBN:0781735149]	13	0.0172	4.91e-07	0.000229
GO_CELL_LEADING_EDGE	421	The area of a motile cell closest to the direction of movement. [GOC:pg]	10	0.0238	6.12e-07	0.000273
GO_REGULATION_OF_INTRACELLULAR_SIGNAL_TRANSDUCTION	1864	Any process that modulates the frequency, rate or extent of intracellular signal transduction. [GOC:dph, GOC:signaling, GOC:tb, GOC:TermGenie]	20	0.0107	6.94e-07	0.000297
GO_MYELOID_LEUKOCYTE_ACTIVATION	662	A change in the morphology or behavior of a myeloid leukocyte resulting from exposure to an activating factor such as a cellular or soluble ligand. [GOC:add, ISBN:0781735149]	12	0.0181	7.79e-07	0.000317
GO_ACTIN_CYTOSKELETON_REORGANIZATION	105	A process that is carried out at the cellular level which results in dynamic structural changes to the arrangement of constituent parts of cytoskeletal structures comprising actin filaments and their associated proteins. [GOC:ecd, GOC:mah]	6	0.0571	8.03e-07	0.000317
GO_REGULATION_OF_PROTEIN_MODIFICATION_PROCESS	1915	Any process that modulates the frequency, rate or extent of the covalent alteration of one or more amino acid residues within a protein. [GOC:mah, GOC:tb]	20	0.0104	1.05e-06	0.000401
GO_POSITIVE_REGULATION_OF_IMMUNE_SYSTEM_PROCESS	1101	Any process that activates or increases the frequency, rate, or extent of an immune system process. [GOC:add]	15	0.0136	1.12e-06	0.000412
GO_LYMPHOCYTE_MEDIATED_IMMUNITY	359	Any process involved in the carrying out of an immune response by a lymphocyte. [GO_REF:0000022, GOC:add, ISBN:0781735149]	9	0.0251	1.47e-06	0.000519
GO_SYMBIOTIC_PROCESS	980	A process carried out by gene products in an organism that enable the organism to engage in a symbiotic relationship, a more or less intimate association, with another organism. The various forms of symbiosis include parasitism, in which the association is disadvantageous or destructive to one of the organisms; mutualism, in which the association is advantageous, or often necessary to one or both…	14	0.0143	1.52e-06	0.000519
GO_RESPONSE_TO_BIOTIC_STIMULUS	1615	Any process that results in a change in state or activity of a cell or an organism (in terms of movement, secretion, enzyme production, gene expression, etc.) as a result of a biotic stimulus, a stimulus caused or produced by a living organism. [GOC:hb]	18	0.0111	1.57e-06	0.000519
GO_REGULATION_OF_IMMUNE_EFFECTOR_PROCESS	469	Any process that modulates the frequency, rate, or extent of an immune effector process. [GOC:add]	10	0.0213	1.62e-06	0.000519
GO_PROTEIN_CONTAINING_COMPLEX_SUBUNIT_ORGANIZATION	1978	Any process in which macromolecules aggregate, disaggregate, or are modified, resulting in the formation, disassembly, or alteration of a protein complex. [GOC:mah]	20	0.0101	1.73e-06	0.000538
GO_POSITIVE_REGULATION_OF_CATALYTIC_ACTIVITY	1469	Any process that activates or increases the activity of an enzyme. [GOC:ebc, GOC:jl, GOC:tb, GOC:vw]	17	0.0116	1.91e-06	0.000565
GO_APOPTOTIC_PROCESS	1994	A programmed cell death process which begins when a cell receives an internal (e.g. DNA damage) or external signal (e.g. an extracellular death ligand), and proceeds through a series of biochemical events (signaling pathway phase) which trigger an execution phase. The execution phase is the last step of an apoptotic process, and is typically characterized by rounding-up of the cell, retraction of…	20	0.01	1.95e-06	0.000565
GO_REGULATION_OF_ORGANELLE_ORGANIZATION	1310	Any process that modulates the frequency, rate or extent of a process involved in the formation, arrangement of constituent parts, or disassembly of an organelle. [GOC:mah]	16	0.0122	1.98e-06	0.000565
GO_KINASE_BINDING	752	Interacting selectively and non-covalently with a kinase, any enzyme that catalyzes the transfer of a phosphate group. [GOC:jl]	12	0.016	2.91e-06	0.000805
GO_REGULATION_OF_PHOSPHORUS_METABOLIC_PROCESS	1868	Any process that modulates the frequency, rate or extent of the chemical reactions and pathways involving phosphorus or compounds containing phosphorus. [GOC:ai]	19	0.0102	2.98e-06	0.000805
GO_REGULATION_OF_RESPONSE_TO_STRESS	1538	Any process that modulates the frequency, rate or extent of a response to stress. Response to stress is a change in state or activity of a cell or an organism (in terms of movement, secretion, enzyme production, gene expression, etc.) as a result of a disturbance in organismal or cellular homeostasis, usually, but not necessarily, exogenous (e.g. temperature, humidity, ionizing radiation). [GOC:d…	17	0.0111	3.52e-06	0.000916
GO_LEUKOCYTE_MIGRATION	514	The movement of a leukocyte within or between different tissues and organs of the body. [GOC:add, ISBN:0781735149, PMID:14680625, PMID:14708592, PMID:7507411, PMID:8600538]	10	0.0195	3.64e-06	0.000916
GO_ENZYME_REGULATOR_ACTIVITY	1059	Binds to and modulates the activity of an enzyme. [GOC:dph, GOC:mah, GOC:tb]	14	0.0132	3.71e-06	0.000916
GO_POSITIVE_REGULATION_OF_HYDROLASE_ACTIVITY	771	Any process that activates or increases the frequency, rate or extent of hydrolase activity, the catalysis of the hydrolysis of various bonds. [GOC:ai]	12	0.0156	3.75e-06	0.000916
GO_REGULATION_OF_ACTIN_FILAMENT_BASED_PROCESS	405	Any process that modulates the frequency, rate or extent of any cellular process that depends upon or alters the actin cytoskeleton. [GOC:mah]	9	0.0222	3.92e-06	0.000937
GO_IDENTICAL_PROTEIN_BINDING	1926	Interacting selectively and non-covalently with an identical protein or proteins. [GOC:jl]	19	0.0099	4.63e-06	0.00108
GO_NEGATIVE_REGULATION_OF_RESPONSE_TO_STIMULUS	1753	Any process that stops, prevents, or reduces the frequency, rate or extent of a response to a stimulus. Response to stimulus is a change in state or activity of a cell or an organism (in terms of movement, secretion, enzyme production, gene expression, etc.) as a result of a stimulus. [GOC:jid]	18	0.0103	4.91e-06	0.00111
GO_MYELOID_LEUKOCYTE_MIGRATION	221	The movement of a myeloid leukocyte within or between different tissues and organs of the body. [GOC:cvs, PMID:22342843, PMID:24157461]	7	0.0317	4.95e-06	0.00111
GO_POSITIVE_REGULATION_OF_IMMUNE_EFFECTOR_PROCESS	223	Any process that activates or increases the frequency, rate, or extent of an immune effector process. [GOC:add]	7	0.0314	5.25e-06	0.00115
GO_CELL_SUBSTRATE_JUNCTION	423	A cell junction that forms a connection between a cell and the extracellular matrix. [GOC:aruk, GOC:bc, GOC:hb, GOC:mah, PMID:10419689, PMID:1643657, PMID:16805308, PMID:26923917, PMID:8314002]	9	0.0213	5.57e-06	0.00119
GO_ENDOPLASMIC_RETICULUM	1429	The irregular network of unit membranes, visible only by electron microscopy, that occurs in the cytoplasm of many eukaryotic cells. The membranes form a complex meshwork of tubular channels, which are often expanded into slitlike cavities called cisternae. The ER takes two forms, rough (or granular), with ribosomes adhering to the outer surface, and smooth (with no ribosomes attached). [ISBN:019…	16	0.0112	5.97e-06	0.00125
GO_GRANULOCYTE_MIGRATION	149	The movement of a granulocyte within or between different tissues and organs of the body. [GOC:cvs, PMID:24163421, PMID:24193336]	6	0.0403	6.16e-06	0.00126
Gene/Gene Set Overlap Matrix
Entrez Gene Id	Gene Symbol	Gene Description	GO_IMMUNE_EFFECTOR_PROCESS	GO_CELL_ACTIVATION	GO_RESPONSE_TO_CYTOKINE	GO_LEUKOCYTE_MEDIATED_IMMUNITY	GO_CELL_MOTILITY	GO_CELL_ACTIVATION_INVOLVED_IN_IMMUNE_RESPONSE	GO_REGULATION_OF_HYDROLASE_ACTIVITY	GO_REGULATION_OF_LEUKOCYTE_MEDIATED_IMMUNITY	GO_ACTIN_FILAMENT_BASED_PROCESS	GO_CYTOSKELETON_ORGANIZATION	GO_INTEGRIN_MEDIATED_SIGNALING_PATHWAY	GO_ACTIN_FILAMENT_ORGANIZATION	GO_BIOLOGICAL_ADHESION	GO_PROTEOLYSIS	GO_EXOCYTOSIS	GO_DEFENSE_RESPONSE_TO_OTHER_ORGANISM	GO_CYTOKINE_MEDIATED_SIGNALING_PATHWAY	GO_ANCHORING_JUNCTION	GO_INNATE_IMMUNE_RESPONSE	GO_DEFENSE_RESPONSE	GO_POSITIVE_REGULATION_OF_MOLECULAR_FUNCTION	GO_LYMPHOCYTE_ACTIVATION	GO_CELL_LEADING_EDGE	GO_REGULATION_OF_INTRACELLULAR_SIGNAL_TRANSDUCTION	GO_MYELOID_LEUKOCYTE_ACTIVATION	GO_ACTIN_CYTOSKELETON_REORGANIZATION	GO_REGULATION_OF_PROTEIN_MODIFICATION_PROCESS	GO_POSITIVE_REGULATION_OF_IMMUNE_SYSTEM_PROCESS	GO_LYMPHOCYTE_MEDIATED_IMMUNITY	GO_SYMBIOTIC_PROCESS	GO_RESPONSE_TO_BIOTIC_STIMULUS	GO_REGULATION_OF_IMMUNE_EFFECTOR_PROCESS	GO_PROTEIN_CONTAINING_COMPLEX_SUBUNIT_ORGANIZATION	GO_POSITIVE_REGULATION_OF_CATALYTIC_ACTIVITY	GO_APOPTOTIC_PROCESS	GO_REGULATION_OF_ORGANELLE_ORGANIZATION	GO_KINASE_BINDING	GO_REGULATION_OF_PHOSPHORUS_METABOLIC_PROCESS	GO_REGULATION_OF_RESPONSE_TO_STRESS	GO_LEUKOCYTE_MIGRATION	GO_ENZYME_REGULATOR_ACTIVITY	GO_POSITIVE_REGULATION_OF_HYDROLASE_ACTIVITY	GO_REGULATION_OF_ACTIN_FILAMENT_BASED_PROCESS	GO_IDENTICAL_PROTEIN_BINDING	GO_NEGATIVE_REGULATION_OF_RESPONSE_TO_STIMULUS	GO_MYELOID_LEUKOCYTE_MIGRATION	GO_POSITIVE_REGULATION_OF_IMMUNE_EFFECTOR_PROCESS
3383	ICAM1	intercellular adhesion molecule 1 [Source:HGNC Symbol;Acc:HGNC:5344]	GO_IMMUNE_EFFECTOR_PROCESS	GO_CELL_ACTIVATION	GO_RESPONSE_TO_CYTOKINE	GO_LEUKOCYTE_MEDIATED_IMMUNITY	GO_CELL_MOTILITY	GO_CELL_ACTIVATION_INVOLVED_IN_IMMUNE_RESPONSE	GO_REGULATION_OF_HYDROLASE_ACTIVITY	GO_REGULATION_OF_LEUKOCYTE_MEDIATED_IMMUNITY	GO_ACTIN_FILAMENT_BASED_PROCESS	GO_CYTOSKELETON_ORGANIZATION		GO_ACTIN_FILAMENT_ORGANIZATION	GO_BIOLOGICAL_ADHESION			GO_DEFENSE_RESPONSE_TO_OTHER_ORGANISM	GO_CYTOKINE_MEDIATED_SIGNALING_PATHWAY	GO_ANCHORING_JUNCTION	GO_INNATE_IMMUNE_RESPONSE	GO_DEFENSE_RESPONSE	GO_POSITIVE_REGULATION_OF_MOLECULAR_FUNCTION	GO_LYMPHOCYTE_ACTIVATION		GO_REGULATION_OF_INTRACELLULAR_SIGNAL_TRANSDUCTION			GO_REGULATION_OF_PROTEIN_MODIFICATION_PROCESS	GO_POSITIVE_REGULATION_OF_IMMUNE_SYSTEM_PROCESS	GO_LYMPHOCYTE_MEDIATED_IMMUNITY	GO_SYMBIOTIC_PROCESS	GO_RESPONSE_TO_BIOTIC_STIMULUS	GO_REGULATION_OF_IMMUNE_EFFECTOR_PROCESS	GO_PROTEIN_CONTAINING_COMPLEX_SUBUNIT_ORGANIZATION	GO_POSITIVE_REGULATION_OF_CATALYTIC_ACTIVITY	GO_APOPTOTIC_PROCESS	GO_REGULATION_OF_ORGANELLE_ORGANIZATION		GO_REGULATION_OF_PHOSPHORUS_METABOLIC_PROCESS		GO_LEUKOCYTE_MIGRATION		GO_POSITIVE_REGULATION_OF_HYDROLASE_ACTIVITY	GO_REGULATION_OF_ACTIN_FILAMENT_BASED_PROCESS		GO_NEGATIVE_REGULATION_OF_RESPONSE_TO_STIMULUS
684	BST2	bone marrow stromal cell antigen 2 [Source:HGNC Symbol;Acc:HGNC:1119]	GO_IMMUNE_EFFECTOR_PROCESS	GO_CELL_ACTIVATION	GO_RESPONSE_TO_CYTOKINE	GO_LEUKOCYTE_MEDIATED_IMMUNITY	GO_CELL_MOTILITY	GO_CELL_ACTIVATION_INVOLVED_IN_IMMUNE_RESPONSE	GO_REGULATION_OF_HYDROLASE_ACTIVITY	GO_REGULATION_OF_LEUKOCYTE_MEDIATED_IMMUNITY	GO_ACTIN_FILAMENT_BASED_PROCESS	GO_CYTOSKELETON_ORGANIZATION				GO_PROTEOLYSIS	GO_EXOCYTOSIS	GO_DEFENSE_RESPONSE_TO_OTHER_ORGANISM	GO_CYTOKINE_MEDIATED_SIGNALING_PATHWAY		GO_INNATE_IMMUNE_RESPONSE	GO_DEFENSE_RESPONSE		GO_LYMPHOCYTE_ACTIVATION		GO_REGULATION_OF_INTRACELLULAR_SIGNAL_TRANSDUCTION	GO_MYELOID_LEUKOCYTE_ACTIVATION					GO_SYMBIOTIC_PROCESS	GO_RESPONSE_TO_BIOTIC_STIMULUS	GO_REGULATION_OF_IMMUNE_EFFECTOR_PROCESS				GO_REGULATION_OF_ORGANELLE_ORGANIZATION					GO_ENZYME_REGULATOR_ACTIVITY		GO_REGULATION_OF_ACTIN_FILAMENT_BASED_PROCESS	GO_IDENTICAL_PROTEIN_BINDING	GO_NEGATIVE_REGULATION_OF_RESPONSE_TO_STIMULUS
2207	FCER1G	Fc fragment of IgE receptor Ig [Source:HGNC Symbol;Acc:HGNC:3611]	GO_IMMUNE_EFFECTOR_PROCESS	GO_CELL_ACTIVATION	GO_RESPONSE_TO_CYTOKINE	GO_LEUKOCYTE_MEDIATED_IMMUNITY	GO_CELL_MOTILITY	GO_CELL_ACTIVATION_INVOLVED_IN_IMMUNE_RESPONSE		GO_REGULATION_OF_LEUKOCYTE_MEDIATED_IMMUNITY			GO_INTEGRIN_MEDIATED_SIGNALING_PATHWAY				GO_EXOCYTOSIS	GO_DEFENSE_RESPONSE_TO_OTHER_ORGANISM	GO_CYTOKINE_MEDIATED_SIGNALING_PATHWAY		GO_INNATE_IMMUNE_RESPONSE	GO_DEFENSE_RESPONSE		GO_LYMPHOCYTE_ACTIVATION			GO_MYELOID_LEUKOCYTE_ACTIVATION			GO_POSITIVE_REGULATION_OF_IMMUNE_SYSTEM_PROCESS	GO_LYMPHOCYTE_MEDIATED_IMMUNITY		GO_RESPONSE_TO_BIOTIC_STIMULUS	GO_REGULATION_OF_IMMUNE_EFFECTOR_PROCESS			GO_APOPTOTIC_PROCESS				GO_REGULATION_OF_RESPONSE_TO_STRESS	GO_LEUKOCYTE_MIGRATION				GO_IDENTICAL_PROTEIN_BINDING		GO_MYELOID_LEUKOCYTE_MIGRATION	GO_POSITIVE_REGULATION_OF_IMMUNE_EFFECTOR_PROCESS
5473	PPBP	pro-platelet basic protein [Source:HGNC Symbol;Acc:HGNC:9240]	GO_IMMUNE_EFFECTOR_PROCESS	GO_CELL_ACTIVATION	GO_RESPONSE_TO_CYTOKINE	GO_LEUKOCYTE_MEDIATED_IMMUNITY	GO_CELL_MOTILITY	GO_CELL_ACTIVATION_INVOLVED_IN_IMMUNE_RESPONSE									GO_EXOCYTOSIS	GO_DEFENSE_RESPONSE_TO_OTHER_ORGANISM	GO_CYTOKINE_MEDIATED_SIGNALING_PATHWAY			GO_DEFENSE_RESPONSE					GO_MYELOID_LEUKOCYTE_ACTIVATION						GO_RESPONSE_TO_BIOTIC_STIMULUS									GO_LEUKOCYTE_MIGRATION						GO_MYELOID_LEUKOCYTE_MIGRATION
7409	VAV1	vav guanine nucleotide exchange factor 1 [Source:HGNC Symbol;Acc:HGNC:12657]	GO_IMMUNE_EFFECTOR_PROCESS	GO_CELL_ACTIVATION	GO_RESPONSE_TO_CYTOKINE	GO_LEUKOCYTE_MEDIATED_IMMUNITY	GO_CELL_MOTILITY		GO_REGULATION_OF_HYDROLASE_ACTIVITY	GO_REGULATION_OF_LEUKOCYTE_MEDIATED_IMMUNITY			GO_INTEGRIN_MEDIATED_SIGNALING_PATHWAY		GO_BIOLOGICAL_ADHESION			GO_DEFENSE_RESPONSE_TO_OTHER_ORGANISM	GO_CYTOKINE_MEDIATED_SIGNALING_PATHWAY	GO_ANCHORING_JUNCTION	GO_INNATE_IMMUNE_RESPONSE	GO_DEFENSE_RESPONSE	GO_POSITIVE_REGULATION_OF_MOLECULAR_FUNCTION	GO_LYMPHOCYTE_ACTIVATION		GO_REGULATION_OF_INTRACELLULAR_SIGNAL_TRANSDUCTION				GO_POSITIVE_REGULATION_OF_IMMUNE_SYSTEM_PROCESS	GO_LYMPHOCYTE_MEDIATED_IMMUNITY		GO_RESPONSE_TO_BIOTIC_STIMULUS	GO_REGULATION_OF_IMMUNE_EFFECTOR_PROCESS		GO_POSITIVE_REGULATION_OF_CATALYTIC_ACTIVITY	GO_APOPTOTIC_PROCESS				GO_REGULATION_OF_RESPONSE_TO_STRESS	GO_LEUKOCYTE_MIGRATION		GO_POSITIVE_REGULATION_OF_HYDROLASE_ACTIVITY				GO_MYELOID_LEUKOCYTE_MIGRATION	GO_POSITIVE_REGULATION_OF_IMMUNE_EFFECTOR_PROCESS
695	BTK	Bruton tyrosine kinase [Source:HGNC Symbol;Acc:HGNC:1133]	GO_IMMUNE_EFFECTOR_PROCESS	GO_CELL_ACTIVATION	GO_RESPONSE_TO_CYTOKINE	GO_LEUKOCYTE_MEDIATED_IMMUNITY		GO_CELL_ACTIVATION_INVOLVED_IN_IMMUNE_RESPONSE		GO_REGULATION_OF_LEUKOCYTE_MEDIATED_IMMUNITY							GO_EXOCYTOSIS	GO_DEFENSE_RESPONSE_TO_OTHER_ORGANISM			GO_INNATE_IMMUNE_RESPONSE	GO_DEFENSE_RESPONSE	GO_POSITIVE_REGULATION_OF_MOLECULAR_FUNCTION	GO_LYMPHOCYTE_ACTIVATION			GO_MYELOID_LEUKOCYTE_ACTIVATION			GO_POSITIVE_REGULATION_OF_IMMUNE_SYSTEM_PROCESS	GO_LYMPHOCYTE_MEDIATED_IMMUNITY		GO_RESPONSE_TO_BIOTIC_STIMULUS	GO_REGULATION_OF_IMMUNE_EFFECTOR_PROCESS			GO_APOPTOTIC_PROCESS				GO_REGULATION_OF_RESPONSE_TO_STRESS					GO_IDENTICAL_PROTEIN_BINDING			GO_POSITIVE_REGULATION_OF_IMMUNE_EFFECTOR_PROCESS
54472	TOLLIP	toll interacting protein [Source:HGNC Symbol;Acc:HGNC:16476]	GO_IMMUNE_EFFECTOR_PROCESS	GO_CELL_ACTIVATION	GO_RESPONSE_TO_CYTOKINE	GO_LEUKOCYTE_MEDIATED_IMMUNITY		GO_CELL_ACTIVATION_INVOLVED_IN_IMMUNE_RESPONSE								GO_PROTEOLYSIS	GO_EXOCYTOSIS	GO_DEFENSE_RESPONSE_TO_OTHER_ORGANISM	GO_CYTOKINE_MEDIATED_SIGNALING_PATHWAY		GO_INNATE_IMMUNE_RESPONSE	GO_DEFENSE_RESPONSE					GO_MYELOID_LEUKOCYTE_ACTIVATION		GO_REGULATION_OF_PROTEIN_MODIFICATION_PROCESS				GO_RESPONSE_TO_BIOTIC_STIMULUS						GO_KINASE_BINDING
11277	TREX1	three prime repair exonuclease 1 [Source:HGNC Symbol;Acc:HGNC:12269]	GO_IMMUNE_EFFECTOR_PROCESS	GO_CELL_ACTIVATION	GO_RESPONSE_TO_CYTOKINE	GO_LEUKOCYTE_MEDIATED_IMMUNITY		GO_CELL_ACTIVATION_INVOLVED_IN_IMMUNE_RESPONSE										GO_DEFENSE_RESPONSE_TO_OTHER_ORGANISM	GO_CYTOKINE_MEDIATED_SIGNALING_PATHWAY		GO_INNATE_IMMUNE_RESPONSE	GO_DEFENSE_RESPONSE		GO_LYMPHOCYTE_ACTIVATION			GO_MYELOID_LEUKOCYTE_ACTIVATION			GO_POSITIVE_REGULATION_OF_IMMUNE_SYSTEM_PROCESS	GO_LYMPHOCYTE_MEDIATED_IMMUNITY		GO_RESPONSE_TO_BIOTIC_STIMULUS	GO_REGULATION_OF_IMMUNE_EFFECTOR_PROCESS				GO_REGULATION_OF_ORGANELLE_ORGANIZATION		GO_REGULATION_OF_PHOSPHORUS_METABOLIC_PROCESS	GO_REGULATION_OF_RESPONSE_TO_STRESS					GO_IDENTICAL_PROTEIN_BINDING	GO_NEGATIVE_REGULATION_OF_RESPONSE_TO_STIMULUS
3936	LCP1	lymphocyte cytosolic protein 1 [Source:HGNC Symbol;Acc:HGNC:6528]	GO_IMMUNE_EFFECTOR_PROCESS	GO_CELL_ACTIVATION	GO_RESPONSE_TO_CYTOKINE		GO_CELL_MOTILITY	GO_CELL_ACTIVATION_INVOLVED_IN_IMMUNE_RESPONSE			GO_ACTIN_FILAMENT_BASED_PROCESS	GO_CYTOSKELETON_ORGANIZATION		GO_ACTIN_FILAMENT_ORGANIZATION					GO_CYTOKINE_MEDIATED_SIGNALING_PATHWAY	GO_ANCHORING_JUNCTION				GO_LYMPHOCYTE_ACTIVATION	GO_CELL_LEADING_EDGE										GO_PROTEIN_CONTAINING_COMPLEX_SUBUNIT_ORGANIZATION			GO_REGULATION_OF_ORGANELLE_ORGANIZATION								GO_IDENTICAL_PROTEIN_BINDING
11314	CD300A	CD300a molecule [Source:HGNC Symbol;Acc:HGNC:19319]	GO_IMMUNE_EFFECTOR_PROCESS	GO_CELL_ACTIVATION		GO_LEUKOCYTE_MEDIATED_IMMUNITY	GO_CELL_MOTILITY	GO_CELL_ACTIVATION_INVOLVED_IN_IMMUNE_RESPONSE	GO_REGULATION_OF_HYDROLASE_ACTIVITY	GO_REGULATION_OF_LEUKOCYTE_MEDIATED_IMMUNITY					GO_BIOLOGICAL_ADHESION		GO_EXOCYTOSIS						GO_POSITIVE_REGULATION_OF_MOLECULAR_FUNCTION	GO_LYMPHOCYTE_ACTIVATION		GO_REGULATION_OF_INTRACELLULAR_SIGNAL_TRANSDUCTION	GO_MYELOID_LEUKOCYTE_ACTIVATION		GO_REGULATION_OF_PROTEIN_MODIFICATION_PROCESS	GO_POSITIVE_REGULATION_OF_IMMUNE_SYSTEM_PROCESS				GO_REGULATION_OF_IMMUNE_EFFECTOR_PROCESS		GO_POSITIVE_REGULATION_OF_CATALYTIC_ACTIVITY				GO_REGULATION_OF_PHOSPHORUS_METABOLIC_PROCESS		GO_LEUKOCYTE_MIGRATION		GO_POSITIVE_REGULATION_OF_HYDROLASE_ACTIVITY			GO_NEGATIVE_REGULATION_OF_RESPONSE_TO_STIMULUS	GO_MYELOID_LEUKOCYTE_MIGRATION	GO_POSITIVE_REGULATION_OF_IMMUNE_EFFECTOR_PROCESS
8832	CD84	CD84 molecule [Source:HGNC Symbol;Acc:HGNC:1704]	GO_IMMUNE_EFFECTOR_PROCESS	GO_CELL_ACTIVATION		GO_LEUKOCYTE_MEDIATED_IMMUNITY	GO_CELL_MOTILITY	GO_CELL_ACTIVATION_INVOLVED_IN_IMMUNE_RESPONSE		GO_REGULATION_OF_LEUKOCYTE_MEDIATED_IMMUNITY					GO_BIOLOGICAL_ADHESION		GO_EXOCYTOSIS	GO_DEFENSE_RESPONSE_TO_OTHER_ORGANISM			GO_INNATE_IMMUNE_RESPONSE	GO_DEFENSE_RESPONSE					GO_MYELOID_LEUKOCYTE_ACTIVATION			GO_POSITIVE_REGULATION_OF_IMMUNE_SYSTEM_PROCESS			GO_RESPONSE_TO_BIOTIC_STIMULUS	GO_REGULATION_OF_IMMUNE_EFFECTOR_PROCESS								GO_LEUKOCYTE_MIGRATION				GO_IDENTICAL_PROTEIN_BINDING	GO_NEGATIVE_REGULATION_OF_RESPONSE_TO_STIMULUS		GO_POSITIVE_REGULATION_OF_IMMUNE_EFFECTOR_PROCESS
22875	ENPP4	ectonucleotide pyrophosphatase/phosphodiesterase 4 [Source:HGNC Symbol;Acc:HGNC:3359]	GO_IMMUNE_EFFECTOR_PROCESS	GO_CELL_ACTIVATION		GO_LEUKOCYTE_MEDIATED_IMMUNITY		GO_CELL_ACTIVATION_INVOLVED_IN_IMMUNE_RESPONSE									GO_EXOCYTOSIS										GO_MYELOID_LEUKOCYTE_ACTIVATION														GO_REGULATION_OF_RESPONSE_TO_STRESS
3101	HK3	hexokinase 3 [Source:HGNC Symbol;Acc:HGNC:4925]	GO_IMMUNE_EFFECTOR_PROCESS	GO_CELL_ACTIVATION		GO_LEUKOCYTE_MEDIATED_IMMUNITY		GO_CELL_ACTIVATION_INVOLVED_IN_IMMUNE_RESPONSE									GO_EXOCYTOSIS										GO_MYELOID_LEUKOCYTE_ACTIVATION
79980	DSN1	DSN1 component of MIS12 kinetochore complex [Source:HGNC Symbol;Acc:HGNC:16165]	GO_IMMUNE_EFFECTOR_PROCESS	GO_CELL_ACTIVATION		GO_LEUKOCYTE_MEDIATED_IMMUNITY		GO_CELL_ACTIVATION_INVOLVED_IN_IMMUNE_RESPONSE									GO_EXOCYTOSIS										GO_MYELOID_LEUKOCYTE_ACTIVATION
4683	NBN	nibrin [Source:HGNC Symbol;Acc:HGNC:7652]	GO_IMMUNE_EFFECTOR_PROCESS	GO_CELL_ACTIVATION		GO_LEUKOCYTE_MEDIATED_IMMUNITY		GO_CELL_ACTIVATION_INVOLVED_IN_IMMUNE_RESPONSE															GO_POSITIVE_REGULATION_OF_MOLECULAR_FUNCTION	GO_LYMPHOCYTE_ACTIVATION		GO_REGULATION_OF_INTRACELLULAR_SIGNAL_TRANSDUCTION			GO_REGULATION_OF_PROTEIN_MODIFICATION_PROCESS		GO_LYMPHOCYTE_MEDIATED_IMMUNITY	GO_SYMBIOTIC_PROCESS				GO_POSITIVE_REGULATION_OF_CATALYTIC_ACTIVITY	GO_APOPTOTIC_PROCESS	GO_REGULATION_OF_ORGANELLE_ORGANIZATION		GO_REGULATION_OF_PHOSPHORUS_METABOLIC_PROCESS
5551	PRF1	perforin 1 [Source:HGNC Symbol;Acc:HGNC:9360]	GO_IMMUNE_EFFECTOR_PROCESS	GO_CELL_ACTIVATION		GO_LEUKOCYTE_MEDIATED_IMMUNITY												GO_DEFENSE_RESPONSE_TO_OTHER_ORGANISM				GO_DEFENSE_RESPONSE		GO_LYMPHOCYTE_ACTIVATION							GO_LYMPHOCYTE_MEDIATED_IMMUNITY		GO_RESPONSE_TO_BIOTIC_STIMULUS		GO_PROTEIN_CONTAINING_COMPLEX_SUBUNIT_ORGANIZATION		GO_APOPTOTIC_PROCESS									GO_IDENTICAL_PROTEIN_BINDING
54518	APBB1IP	amyloid beta precursor protein binding family B member 1 interacting protein [Source:HGNC Symbol;Acc:HGNC:17379]	GO_IMMUNE_EFFECTOR_PROCESS	GO_CELL_ACTIVATION				GO_CELL_ACTIVATION_INVOLVED_IN_IMMUNE_RESPONSE							GO_BIOLOGICAL_ADHESION					GO_ANCHORING_JUNCTION				GO_LYMPHOCYTE_ACTIVATION	GO_CELL_LEADING_EDGE
3554	IL1R1	interleukin 1 receptor type 1 [Source:HGNC Symbol;Acc:HGNC:5993]	GO_IMMUNE_EFFECTOR_PROCESS		GO_RESPONSE_TO_CYTOKINE	GO_LEUKOCYTE_MEDIATED_IMMUNITY	GO_CELL_MOTILITY			GO_REGULATION_OF_LEUKOCYTE_MEDIATED_IMMUNITY									GO_CYTOKINE_MEDIATED_SIGNALING_PATHWAY			GO_DEFENSE_RESPONSE								GO_POSITIVE_REGULATION_OF_IMMUNE_SYSTEM_PROCESS	GO_LYMPHOCYTE_MEDIATED_IMMUNITY			GO_REGULATION_OF_IMMUNE_EFFECTOR_PROCESS							GO_REGULATION_OF_RESPONSE_TO_STRESS	GO_LEUKOCYTE_MIGRATION						GO_MYELOID_LEUKOCYTE_MIGRATION	GO_POSITIVE_REGULATION_OF_IMMUNE_EFFECTOR_PROCESS
3055	HCK	HCK proto-oncogene, Src family tyrosine kinase [Source:HGNC Symbol;Acc:HGNC:4840]	GO_IMMUNE_EFFECTOR_PROCESS		GO_RESPONSE_TO_CYTOKINE		GO_CELL_MOTILITY				GO_ACTIN_FILAMENT_BASED_PROCESS	GO_CYTOSKELETON_ORGANIZATION	GO_INTEGRIN_MEDIATED_SIGNALING_PATHWAY	GO_ACTIN_FILAMENT_ORGANIZATION	GO_BIOLOGICAL_ADHESION		GO_EXOCYTOSIS	GO_DEFENSE_RESPONSE_TO_OTHER_ORGANISM	GO_CYTOKINE_MEDIATED_SIGNALING_PATHWAY	GO_ANCHORING_JUNCTION	GO_INNATE_IMMUNE_RESPONSE	GO_DEFENSE_RESPONSE						GO_ACTIN_CYTOSKELETON_REORGANIZATION		GO_POSITIVE_REGULATION_OF_IMMUNE_SYSTEM_PROCESS		GO_SYMBIOTIC_PROCESS	GO_RESPONSE_TO_BIOTIC_STIMULUS		GO_PROTEIN_CONTAINING_COMPLEX_SUBUNIT_ORGANIZATION		GO_APOPTOTIC_PROCESS	GO_REGULATION_OF_ORGANELLE_ORGANIZATION			GO_REGULATION_OF_RESPONSE_TO_STRESS	GO_LEUKOCYTE_MIGRATION			GO_REGULATION_OF_ACTIN_FILAMENT_BASED_PROCESS
4940	OAS3	2'-5'-oligoadenylate synthetase 3 [Source:HGNC Symbol;Acc:HGNC:8088]	GO_IMMUNE_EFFECTOR_PROCESS		GO_RESPONSE_TO_CYTOKINE				GO_REGULATION_OF_HYDROLASE_ACTIVITY									GO_DEFENSE_RESPONSE_TO_OTHER_ORGANISM	GO_CYTOKINE_MEDIATED_SIGNALING_PATHWAY		GO_INNATE_IMMUNE_RESPONSE	GO_DEFENSE_RESPONSE										GO_SYMBIOTIC_PROCESS	GO_RESPONSE_TO_BIOTIC_STIMULUS
4599	MX1	MX dynamin like GTPase 1 [Source:HGNC Symbol;Acc:HGNC:7532]	GO_IMMUNE_EFFECTOR_PROCESS		GO_RESPONSE_TO_CYTOKINE													GO_DEFENSE_RESPONSE_TO_OTHER_ORGANISM	GO_CYTOKINE_MEDIATED_SIGNALING_PATHWAY		GO_INNATE_IMMUNE_RESPONSE	GO_DEFENSE_RESPONSE										GO_SYMBIOTIC_PROCESS	GO_RESPONSE_TO_BIOTIC_STIMULUS		GO_PROTEIN_CONTAINING_COMPLEX_SUBUNIT_ORGANIZATION		GO_APOPTOTIC_PROCESS									GO_IDENTICAL_PROTEIN_BINDING
81545	FBXO38	F-box protein 38 [Source:HGNC Symbol;Acc:HGNC:28844]	GO_IMMUNE_EFFECTOR_PROCESS			GO_LEUKOCYTE_MEDIATED_IMMUNITY				GO_REGULATION_OF_LEUKOCYTE_MEDIATED_IMMUNITY						GO_PROTEOLYSIS														GO_POSITIVE_REGULATION_OF_IMMUNE_SYSTEM_PROCESS	GO_LYMPHOCYTE_MEDIATED_IMMUNITY		GO_RESPONSE_TO_BIOTIC_STIMULUS	GO_REGULATION_OF_IMMUNE_EFFECTOR_PROCESS															GO_POSITIVE_REGULATION_OF_IMMUNE_EFFECTOR_PROCESS
199	AIF1	allograft inflammatory factor 1 [Source:HGNC Symbol;Acc:HGNC:352]		GO_CELL_ACTIVATION	GO_RESPONSE_TO_CYTOKINE		GO_CELL_MOTILITY				GO_ACTIN_FILAMENT_BASED_PROCESS	GO_CYTOSKELETON_ORGANIZATION		GO_ACTIN_FILAMENT_ORGANIZATION	GO_BIOLOGICAL_ADHESION			GO_DEFENSE_RESPONSE_TO_OTHER_ORGANISM			GO_INNATE_IMMUNE_RESPONSE	GO_DEFENSE_RESPONSE		GO_LYMPHOCYTE_ACTIVATION	GO_CELL_LEADING_EDGE		GO_MYELOID_LEUKOCYTE_ACTIVATION		GO_REGULATION_OF_PROTEIN_MODIFICATION_PROCESS	GO_POSITIVE_REGULATION_OF_IMMUNE_SYSTEM_PROCESS			GO_RESPONSE_TO_BIOTIC_STIMULUS		GO_PROTEIN_CONTAINING_COMPLEX_SUBUNIT_ORGANIZATION		GO_APOPTOTIC_PROCESS			GO_REGULATION_OF_PHOSPHORUS_METABOLIC_PROCESS		GO_LEUKOCYTE_MIGRATION					GO_NEGATIVE_REGULATION_OF_RESPONSE_TO_STIMULUS	GO_MYELOID_LEUKOCYTE_MIGRATION
2730	GCLM	glutamate-cysteine ligase modifier subunit [Source:HGNC Symbol;Acc:HGNC:4312]		GO_CELL_ACTIVATION	GO_RESPONSE_TO_CYTOKINE																		GO_POSITIVE_REGULATION_OF_MOLECULAR_FUNCTION													GO_POSITIVE_REGULATION_OF_CATALYTIC_ACTIVITY	GO_APOPTOTIC_PROCESS						GO_ENZYME_REGULATOR_ACTIVITY				GO_NEGATIVE_REGULATION_OF_RESPONSE_TO_STIMULUS
1490	CCN2	cellular communication network factor 2 [Source:HGNC Symbol;Acc:HGNC:2500]		GO_CELL_ACTIVATION			GO_CELL_MOTILITY		GO_REGULATION_OF_HYDROLASE_ACTIVITY		GO_ACTIN_FILAMENT_BASED_PROCESS	GO_CYTOSKELETON_ORGANIZATION	GO_INTEGRIN_MEDIATED_SIGNALING_PATHWAY	GO_ACTIN_FILAMENT_ORGANIZATION	GO_BIOLOGICAL_ADHESION	GO_PROTEOLYSIS							GO_POSITIVE_REGULATION_OF_MOLECULAR_FUNCTION			GO_REGULATION_OF_INTRACELLULAR_SIGNAL_TRANSDUCTION			GO_REGULATION_OF_PROTEIN_MODIFICATION_PROCESS							GO_POSITIVE_REGULATION_OF_CATALYTIC_ACTIVITY	GO_APOPTOTIC_PROCESS	GO_REGULATION_OF_ORGANELLE_ORGANIZATION		GO_REGULATION_OF_PHOSPHORUS_METABOLIC_PROCESS	GO_REGULATION_OF_RESPONSE_TO_STRESS			GO_POSITIVE_REGULATION_OF_HYDROLASE_ACTIVITY	GO_REGULATION_OF_ACTIN_FILAMENT_BASED_PROCESS
581	BAX	BCL2 associated X, apoptosis regulator [Source:HGNC Symbol;Acc:HGNC:959]		GO_CELL_ACTIVATION			GO_CELL_MOTILITY		GO_REGULATION_OF_HYDROLASE_ACTIVITY							GO_PROTEOLYSIS							GO_POSITIVE_REGULATION_OF_MOLECULAR_FUNCTION	GO_LYMPHOCYTE_ACTIVATION		GO_REGULATION_OF_INTRACELLULAR_SIGNAL_TRANSDUCTION			GO_REGULATION_OF_PROTEIN_MODIFICATION_PROCESS	GO_POSITIVE_REGULATION_OF_IMMUNE_SYSTEM_PROCESS		GO_SYMBIOTIC_PROCESS			GO_PROTEIN_CONTAINING_COMPLEX_SUBUNIT_ORGANIZATION	GO_POSITIVE_REGULATION_OF_CATALYTIC_ACTIVITY	GO_APOPTOTIC_PROCESS	GO_REGULATION_OF_ORGANELLE_ORGANIZATION		GO_REGULATION_OF_PHOSPHORUS_METABOLIC_PROCESS	GO_REGULATION_OF_RESPONSE_TO_STRESS			GO_POSITIVE_REGULATION_OF_HYDROLASE_ACTIVITY		GO_IDENTICAL_PROTEIN_BINDING	GO_NEGATIVE_REGULATION_OF_RESPONSE_TO_STIMULUS
5341	PLEK	pleckstrin [Source:HGNC Symbol;Acc:HGNC:9070]		GO_CELL_ACTIVATION					GO_REGULATION_OF_HYDROLASE_ACTIVITY		GO_ACTIN_FILAMENT_BASED_PROCESS	GO_CYTOSKELETON_ORGANIZATION	GO_INTEGRIN_MEDIATED_SIGNALING_PATHWAY	GO_ACTIN_FILAMENT_ORGANIZATION	GO_BIOLOGICAL_ADHESION		GO_EXOCYTOSIS						GO_POSITIVE_REGULATION_OF_MOLECULAR_FUNCTION		GO_CELL_LEADING_EDGE	GO_REGULATION_OF_INTRACELLULAR_SIGNAL_TRANSDUCTION		GO_ACTIN_CYTOSKELETON_REORGANIZATION							GO_PROTEIN_CONTAINING_COMPLEX_SUBUNIT_ORGANIZATION	GO_POSITIVE_REGULATION_OF_CATALYTIC_ACTIVITY		GO_REGULATION_OF_ORGANELLE_ORGANIZATION	GO_KINASE_BINDING	GO_REGULATION_OF_PHOSPHORUS_METABOLIC_PROCESS	GO_REGULATION_OF_RESPONSE_TO_STRESS			GO_POSITIVE_REGULATION_OF_HYDROLASE_ACTIVITY	GO_REGULATION_OF_ACTIN_FILAMENT_BASED_PROCESS	GO_IDENTICAL_PROTEIN_BINDING	GO_NEGATIVE_REGULATION_OF_RESPONSE_TO_STIMULUS
5693	PSMB5	proteasome 20S subunit beta 5 [Source:HGNC Symbol;Acc:HGNC:9542]			GO_RESPONSE_TO_CYTOKINE											GO_PROTEOLYSIS		GO_DEFENSE_RESPONSE_TO_OTHER_ORGANISM	GO_CYTOKINE_MEDIATED_SIGNALING_PATHWAY		GO_INNATE_IMMUNE_RESPONSE	GO_DEFENSE_RESPONSE								GO_POSITIVE_REGULATION_OF_IMMUNE_SYSTEM_PROCESS		GO_SYMBIOTIC_PROCESS	GO_RESPONSE_TO_BIOTIC_STIMULUS								GO_REGULATION_OF_RESPONSE_TO_STRESS						GO_NEGATIVE_REGULATION_OF_RESPONSE_TO_STIMULUS
837	CASP4	caspase 4 [Source:HGNC Symbol;Acc:HGNC:1505]			GO_RESPONSE_TO_CYTOKINE											GO_PROTEOLYSIS		GO_DEFENSE_RESPONSE_TO_OTHER_ORGANISM	GO_CYTOKINE_MEDIATED_SIGNALING_PATHWAY		GO_INNATE_IMMUNE_RESPONSE	GO_DEFENSE_RESPONSE											GO_RESPONSE_TO_BIOTIC_STIMULUS				GO_APOPTOTIC_PROCESS				GO_REGULATION_OF_RESPONSE_TO_STRESS
163351	GBP6	guanylate binding protein family member 6 [Source:HGNC Symbol;Acc:HGNC:25395]			GO_RESPONSE_TO_CYTOKINE													GO_DEFENSE_RESPONSE_TO_OTHER_ORGANISM			GO_INNATE_IMMUNE_RESPONSE	GO_DEFENSE_RESPONSE											GO_RESPONSE_TO_BIOTIC_STIMULUS
5782	PTPN12	protein tyrosine phosphatase non-receptor type 12 [Source:HGNC Symbol;Acc:HGNC:9645]			GO_RESPONSE_TO_CYTOKINE															GO_ANCHORING_JUNCTION																											GO_NEGATIVE_REGULATION_OF_RESPONSE_TO_STIMULUS
26469	PTPN18	protein tyrosine phosphatase non-receptor type 18 [Source:HGNC Symbol;Acc:HGNC:9649]			GO_RESPONSE_TO_CYTOKINE																																										GO_NEGATIVE_REGULATION_OF_RESPONSE_TO_STIMULUS
4739	NEDD9	neural precursor cell expressed, developmentally down-regulated 9 [Source:HGNC Symbol;Acc:HGNC:7733]					GO_CELL_MOTILITY		GO_REGULATION_OF_HYDROLASE_ACTIVITY		GO_ACTIN_FILAMENT_BASED_PROCESS	GO_CYTOSKELETON_ORGANIZATION	GO_INTEGRIN_MEDIATED_SIGNALING_PATHWAY	GO_ACTIN_FILAMENT_ORGANIZATION	GO_BIOLOGICAL_ADHESION					GO_ANCHORING_JUNCTION			GO_POSITIVE_REGULATION_OF_MOLECULAR_FUNCTION		GO_CELL_LEADING_EDGE			GO_ACTIN_CYTOSKELETON_REORGANIZATION	GO_REGULATION_OF_PROTEIN_MODIFICATION_PROCESS							GO_POSITIVE_REGULATION_OF_CATALYTIC_ACTIVITY			GO_KINASE_BINDING	GO_REGULATION_OF_PHOSPHORUS_METABOLIC_PROCESS				GO_POSITIVE_REGULATION_OF_HYDROLASE_ACTIVITY
397	ARHGDIB	Rho GDP dissociation inhibitor beta [Source:HGNC Symbol;Acc:HGNC:679]					GO_CELL_MOTILITY		GO_REGULATION_OF_HYDROLASE_ACTIVITY		GO_ACTIN_FILAMENT_BASED_PROCESS	GO_CYTOSKELETON_ORGANIZATION			GO_BIOLOGICAL_ADHESION								GO_POSITIVE_REGULATION_OF_MOLECULAR_FUNCTION			GO_REGULATION_OF_INTRACELLULAR_SIGNAL_TRANSDUCTION		GO_ACTIN_CYTOSKELETON_REORGANIZATION								GO_POSITIVE_REGULATION_OF_CATALYTIC_ACTIVITY		GO_REGULATION_OF_ORGANELLE_ORGANIZATION					GO_ENZYME_REGULATOR_ACTIVITY	GO_POSITIVE_REGULATION_OF_HYDROLASE_ACTIVITY	GO_REGULATION_OF_ACTIN_FILAMENT_BASED_PROCESS
22836	RHOBTB3	Rho related BTB domain containing 3 [Source:HGNC Symbol;Acc:HGNC:18757]					GO_CELL_MOTILITY				GO_ACTIN_FILAMENT_BASED_PROCESS	GO_CYTOSKELETON_ORGANIZATION		GO_ACTIN_FILAMENT_ORGANIZATION																								GO_REGULATION_OF_ORGANELLE_ORGANIZATION	GO_KINASE_BINDING						GO_REGULATION_OF_ACTIN_FILAMENT_BASED_PROCESS
1020	CDK5	cyclin dependent kinase 5 [Source:HGNC Symbol;Acc:HGNC:1774]					GO_CELL_MOTILITY				GO_ACTIN_FILAMENT_BASED_PROCESS	GO_CYTOSKELETON_ORGANIZATION			GO_BIOLOGICAL_ADHESION	GO_PROTEOLYSIS	GO_EXOCYTOSIS						GO_POSITIVE_REGULATION_OF_MOLECULAR_FUNCTION		GO_CELL_LEADING_EDGE	GO_REGULATION_OF_INTRACELLULAR_SIGNAL_TRANSDUCTION		GO_ACTIN_CYTOSKELETON_REORGANIZATION	GO_REGULATION_OF_PROTEIN_MODIFICATION_PROCESS							GO_POSITIVE_REGULATION_OF_CATALYTIC_ACTIVITY	GO_APOPTOTIC_PROCESS	GO_REGULATION_OF_ORGANELLE_ORGANIZATION	GO_KINASE_BINDING	GO_REGULATION_OF_PHOSPHORUS_METABOLIC_PROCESS					GO_REGULATION_OF_ACTIN_FILAMENT_BASED_PROCESS
55779	CFAP44	cilia and flagella associated protein 44 [Source:HGNC Symbol;Acc:HGNC:25631]					GO_CELL_MOTILITY					GO_CYTOSKELETON_ORGANIZATION				GO_PROTEOLYSIS
5796	PTPRK	protein tyrosine phosphatase receptor type K [Source:HGNC Symbol;Acc:HGNC:9674]					GO_CELL_MOTILITY								GO_BIOLOGICAL_ADHESION					GO_ANCHORING_JUNCTION					GO_CELL_LEADING_EDGE														GO_KINASE_BINDING
7060	THBS4	thrombospondin 4 [Source:HGNC Symbol;Acc:HGNC:11788]					GO_CELL_MOTILITY								GO_BIOLOGICAL_ADHESION														GO_REGULATION_OF_PROTEIN_MODIFICATION_PROCESS	GO_POSITIVE_REGULATION_OF_IMMUNE_SYSTEM_PROCESS										GO_REGULATION_OF_PHOSPHORUS_METABOLIC_PROCESS		GO_LEUKOCYTE_MIGRATION						GO_MYELOID_LEUKOCYTE_MIGRATION
3908	LAMA2	laminin subunit alpha 2 [Source:HGNC Symbol;Acc:HGNC:6482]					GO_CELL_MOTILITY								GO_BIOLOGICAL_ADHESION
151195	CCNYL1	cyclin Y like 1 [Source:HGNC Symbol;Acc:HGNC:26868]					GO_CELL_MOTILITY																GO_POSITIVE_REGULATION_OF_MOLECULAR_FUNCTION						GO_REGULATION_OF_PROTEIN_MODIFICATION_PROCESS							GO_POSITIVE_REGULATION_OF_CATALYTIC_ACTIVITY			GO_KINASE_BINDING	GO_REGULATION_OF_PHOSPHORUS_METABOLIC_PROCESS			GO_ENZYME_REGULATOR_ACTIVITY
9747	TCAF1	TRPM8 channel associated factor 1 [Source:HGNC Symbol;Acc:HGNC:22201]					GO_CELL_MOTILITY																GO_POSITIVE_REGULATION_OF_MOLECULAR_FUNCTION
9938	ARHGAP25	Rho GTPase activating protein 25 [Source:HGNC Symbol;Acc:HGNC:28951]							GO_REGULATION_OF_HYDROLASE_ACTIVITY		GO_ACTIN_FILAMENT_BASED_PROCESS	GO_CYTOSKELETON_ORGANIZATION		GO_ACTIN_FILAMENT_ORGANIZATION									GO_POSITIVE_REGULATION_OF_MOLECULAR_FUNCTION			GO_REGULATION_OF_INTRACELLULAR_SIGNAL_TRANSDUCTION										GO_POSITIVE_REGULATION_OF_CATALYTIC_ACTIVITY							GO_ENZYME_REGULATOR_ACTIVITY	GO_POSITIVE_REGULATION_OF_HYDROLASE_ACTIVITY			GO_NEGATIVE_REGULATION_OF_RESPONSE_TO_STIMULUS
26037	SIPA1L1	signal induced proliferation associated 1 like 1 [Source:HGNC Symbol;Acc:HGNC:20284]							GO_REGULATION_OF_HYDROLASE_ACTIVITY		GO_ACTIN_FILAMENT_BASED_PROCESS	GO_CYTOSKELETON_ORGANIZATION											GO_POSITIVE_REGULATION_OF_MOLECULAR_FUNCTION			GO_REGULATION_OF_INTRACELLULAR_SIGNAL_TRANSDUCTION		GO_ACTIN_CYTOSKELETON_REORGANIZATION								GO_POSITIVE_REGULATION_OF_CATALYTIC_ACTIVITY							GO_ENZYME_REGULATOR_ACTIVITY	GO_POSITIVE_REGULATION_OF_HYDROLASE_ACTIVITY
23094	SIPA1L3	signal induced proliferation associated 1 like 3 [Source:HGNC Symbol;Acc:HGNC:23801]							GO_REGULATION_OF_HYDROLASE_ACTIVITY			GO_CYTOSKELETON_ORGANIZATION								GO_ANCHORING_JUNCTION			GO_POSITIVE_REGULATION_OF_MOLECULAR_FUNCTION			GO_REGULATION_OF_INTRACELLULAR_SIGNAL_TRANSDUCTION										GO_POSITIVE_REGULATION_OF_CATALYTIC_ACTIVITY							GO_ENZYME_REGULATOR_ACTIVITY	GO_POSITIVE_REGULATION_OF_HYDROLASE_ACTIVITY
340267	COL28A1	collagen type XXVIII alpha 1 chain [Source:HGNC Symbol;Acc:HGNC:22442]							GO_REGULATION_OF_HYDROLASE_ACTIVITY						GO_BIOLOGICAL_ADHESION	GO_PROTEOLYSIS																											GO_ENZYME_REGULATOR_ACTIVITY
5973	RENBP	renin binding protein [Source:HGNC Symbol;Acc:HGNC:9959]							GO_REGULATION_OF_HYDROLASE_ACTIVITY							GO_PROTEOLYSIS																											GO_ENZYME_REGULATOR_ACTIVITY			GO_IDENTICAL_PROTEIN_BINDING
57148	RALGAPB	Ral GTPase activating protein non-catalytic subunit beta [Source:HGNC Symbol;Acc:HGNC:29221]							GO_REGULATION_OF_HYDROLASE_ACTIVITY														GO_POSITIVE_REGULATION_OF_MOLECULAR_FUNCTION			GO_REGULATION_OF_INTRACELLULAR_SIGNAL_TRANSDUCTION										GO_POSITIVE_REGULATION_OF_CATALYTIC_ACTIVITY							GO_ENZYME_REGULATOR_ACTIVITY	GO_POSITIVE_REGULATION_OF_HYDROLASE_ACTIVITY
22870	PPP6R1	protein phosphatase 6 regulatory subunit 1 [Source:HGNC Symbol;Acc:HGNC:29195]							GO_REGULATION_OF_HYDROLASE_ACTIVITY																				GO_REGULATION_OF_PROTEIN_MODIFICATION_PROCESS						GO_PROTEIN_CONTAINING_COMPLEX_SUBUNIT_ORGANIZATION					GO_REGULATION_OF_PHOSPHORUS_METABOLIC_PROCESS			GO_ENZYME_REGULATOR_ACTIVITY
55844	PPP2R2D	protein phosphatase 2 regulatory subunit Bdelta [Source:HGNC Symbol;Acc:HGNC:23732]							GO_REGULATION_OF_HYDROLASE_ACTIVITY																				GO_REGULATION_OF_PROTEIN_MODIFICATION_PROCESS											GO_REGULATION_OF_PHOSPHORUS_METABOLIC_PROCESS			GO_ENZYME_REGULATOR_ACTIVITY
163882	CNST	consortin, connexin sorting protein [Source:HGNC Symbol;Acc:HGNC:26486]							GO_REGULATION_OF_HYDROLASE_ACTIVITY																															GO_REGULATION_OF_PHOSPHORUS_METABOLIC_PROCESS
29109	FHOD1	formin homology 2 domain containing 1 [Source:HGNC Symbol;Acc:HGNC:17905]									GO_ACTIN_FILAMENT_BASED_PROCESS	GO_CYTOSKELETON_ORGANIZATION		GO_ACTIN_FILAMENT_ORGANIZATION						GO_ANCHORING_JUNCTION																		GO_REGULATION_OF_ORGANELLE_ORGANIZATION							GO_REGULATION_OF_ACTIN_FILAMENT_BASED_PROCESS	GO_IDENTICAL_PROTEIN_BINDING
11133	KPTN	kaptin, actin binding protein [Source:HGNC Symbol;Acc:HGNC:6404]									GO_ACTIN_FILAMENT_BASED_PROCESS	GO_CYTOSKELETON_ORGANIZATION		GO_ACTIN_FILAMENT_ORGANIZATION											GO_CELL_LEADING_EDGE	GO_REGULATION_OF_INTRACELLULAR_SIGNAL_TRANSDUCTION																					GO_NEGATIVE_REGULATION_OF_RESPONSE_TO_STIMULUS
54461	FBXW5	F-box and WD repeat domain containing 5 [Source:HGNC Symbol;Acc:HGNC:13613]										GO_CYTOSKELETON_ORGANIZATION				GO_PROTEOLYSIS																						GO_REGULATION_OF_ORGANELLE_ORGANIZATION	GO_KINASE_BINDING
10783	NEK6	NIMA related kinase 6 [Source:HGNC Symbol;Acc:HGNC:7749]										GO_CYTOSKELETON_ORGANIZATION														GO_REGULATION_OF_INTRACELLULAR_SIGNAL_TRANSDUCTION											GO_APOPTOTIC_PROCESS	GO_REGULATION_OF_ORGANELLE_ORGANIZATION	GO_KINASE_BINDING		GO_REGULATION_OF_RESPONSE_TO_STRESS
3679	ITGA7	integrin subunit alpha 7 [Source:HGNC Symbol;Acc:HGNC:6143]											GO_INTEGRIN_MEDIATED_SIGNALING_PATHWAY		GO_BIOLOGICAL_ADHESION
22915	MMRN1	multimerin 1 [Source:HGNC Symbol;Acc:HGNC:7178]													GO_BIOLOGICAL_ADHESION		GO_EXOCYTOSIS
5097	PCDH1	protocadherin 1 [Source:HGNC Symbol;Acc:HGNC:8655]													GO_BIOLOGICAL_ADHESION					GO_ANCHORING_JUNCTION
51056	LAP3	leucine aminopeptidase 3 [Source:HGNC Symbol;Acc:HGNC:18449]														GO_PROTEOLYSIS				GO_ANCHORING_JUNCTION
9529	BAG5	BAG cochaperone 5 [Source:HGNC Symbol;Acc:HGNC:941]														GO_PROTEOLYSIS										GO_REGULATION_OF_INTRACELLULAR_SIGNAL_TRANSDUCTION			GO_REGULATION_OF_PROTEIN_MODIFICATION_PROCESS								GO_APOPTOTIC_PROCESS		GO_KINASE_BINDING		GO_REGULATION_OF_RESPONSE_TO_STRESS		GO_ENZYME_REGULATOR_ACTIVITY				GO_NEGATIVE_REGULATION_OF_RESPONSE_TO_STIMULUS
54788	DNAJB12	DnaJ heat shock protein family (Hsp40) member B12 [Source:HGNC Symbol;Acc:HGNC:14891]														GO_PROTEOLYSIS																GO_SYMBIOTIC_PROCESS			GO_PROTEIN_CONTAINING_COMPLEX_SUBUNIT_ORGANIZATION
115209	OMA1	OMA1 zinc metallopeptidase [Source:HGNC Symbol;Acc:HGNC:29661]														GO_PROTEOLYSIS																			GO_PROTEIN_CONTAINING_COMPLEX_SUBUNIT_ORGANIZATION		GO_APOPTOTIC_PROCESS	GO_REGULATION_OF_ORGANELLE_ORGANIZATION
160418	TMTC3	transmembrane O-mannosyltransferase targeting cadherins 3 [Source:HGNC Symbol;Acc:HGNC:26899]														GO_PROTEOLYSIS
3792	KEL	Kell metallo-endopeptidase (Kell blood group) [Source:HGNC Symbol;Acc:HGNC:6308]														GO_PROTEOLYSIS
84735	CNDP1	carnosine dipeptidase 1 [Source:HGNC Symbol;Acc:HGNC:20675]														GO_PROTEOLYSIS
79634	SCRN3	secernin 3 [Source:HGNC Symbol;Acc:HGNC:30382]														GO_PROTEOLYSIS
54504	CPVL	carboxypeptidase vitellogenic like [Source:HGNC Symbol;Acc:HGNC:14399]														GO_PROTEOLYSIS
63908	NAPB	NSF attachment protein beta [Source:HGNC Symbol;Acc:HGNC:15751]															GO_EXOCYTOSIS																		GO_PROTEIN_CONTAINING_COMPLEX_SUBUNIT_ORGANIZATION
5576	PRKAR2A	protein kinase cAMP-dependent type II regulatory subunit alpha [Source:HGNC Symbol;Acc:HGNC:9391]																		GO_ANCHORING_JUNCTION			GO_POSITIVE_REGULATION_OF_MOLECULAR_FUNCTION			GO_REGULATION_OF_INTRACELLULAR_SIGNAL_TRANSDUCTION			GO_REGULATION_OF_PROTEIN_MODIFICATION_PROCESS							GO_POSITIVE_REGULATION_OF_CATALYTIC_ACTIVITY			GO_KINASE_BINDING	GO_REGULATION_OF_PHOSPHORUS_METABOLIC_PROCESS			GO_ENZYME_REGULATOR_ACTIVITY
6169	RPL38	ribosomal protein L38 [Source:HGNC Symbol;Acc:HGNC:10349]																		GO_ANCHORING_JUNCTION												GO_SYMBIOTIC_PROCESS			GO_PROTEIN_CONTAINING_COMPLEX_SUBUNIT_ORGANIZATION
4799	NFX1	nuclear transcription factor, X-box binding 1 [Source:HGNC Symbol;Acc:HGNC:7803]																				GO_DEFENSE_RESPONSE										GO_SYMBIOTIC_PROCESS
10367	MICU1	mitochondrial calcium uptake 1 [Source:HGNC Symbol;Acc:HGNC:1530]																				GO_DEFENSE_RESPONSE													GO_PROTEIN_CONTAINING_COMPLEX_SUBUNIT_ORGANIZATION						GO_REGULATION_OF_RESPONSE_TO_STRESS					GO_IDENTICAL_PROTEIN_BINDING
23373	CRTC1	CREB regulated transcription coactivator 1 [Source:HGNC Symbol;Acc:HGNC:16062]																					GO_POSITIVE_REGULATION_OF_MOLECULAR_FUNCTION									GO_SYMBIOTIC_PROCESS			GO_PROTEIN_CONTAINING_COMPLEX_SUBUNIT_ORGANIZATION
23710	GABARAPL1	GABA type A receptor associated protein like 1 [Source:HGNC Symbol;Acc:HGNC:4068]																							GO_CELL_LEADING_EDGE										GO_PROTEIN_CONTAINING_COMPLEX_SUBUNIT_ORGANIZATION
6643	SNX2	sorting nexin 2 [Source:HGNC Symbol;Acc:HGNC:11173]																							GO_CELL_LEADING_EDGE																					GO_IDENTICAL_PROTEIN_BINDING
84335	AKT1S1	AKT1 substrate 1 [Source:HGNC Symbol;Acc:HGNC:28426]																								GO_REGULATION_OF_INTRACELLULAR_SIGNAL_TRANSDUCTION			GO_REGULATION_OF_PROTEIN_MODIFICATION_PROCESS								GO_APOPTOTIC_PROCESS			GO_REGULATION_OF_PHOSPHORUS_METABOLIC_PROCESS	GO_REGULATION_OF_RESPONSE_TO_STRESS						GO_NEGATIVE_REGULATION_OF_RESPONSE_TO_STIMULUS
3364	HUS1	HUS1 checkpoint clamp component [Source:HGNC Symbol;Acc:HGNC:5309]																								GO_REGULATION_OF_INTRACELLULAR_SIGNAL_TRANSDUCTION			GO_REGULATION_OF_PROTEIN_MODIFICATION_PROCESS											GO_REGULATION_OF_PHOSPHORUS_METABOLIC_PROCESS
407	ARR3	arrestin 3 [Source:HGNC Symbol;Acc:HGNC:710]																											GO_REGULATION_OF_PROTEIN_MODIFICATION_PROCESS											GO_REGULATION_OF_PHOSPHORUS_METABOLIC_PROCESS							GO_NEGATIVE_REGULATION_OF_RESPONSE_TO_STIMULUS
10585	POMT1	protein O-mannosyltransferase 1 [Source:HGNC Symbol;Acc:HGNC:9202]																											GO_REGULATION_OF_PROTEIN_MODIFICATION_PROCESS
9933	PUM3	pumilio RNA binding family member 3 [Source:HGNC Symbol;Acc:HGNC:29676]																											GO_REGULATION_OF_PROTEIN_MODIFICATION_PROCESS
22985	ACIN1	apoptotic chromatin condensation inducer 1 [Source:HGNC Symbol;Acc:HGNC:17066]																												GO_POSITIVE_REGULATION_OF_IMMUNE_SYSTEM_PROCESS							GO_APOPTOTIC_PROCESS
5432	POLR2C	RNA polymerase II subunit C [Source:HGNC Symbol;Acc:HGNC:9189]																														GO_SYMBIOTIC_PROCESS
5438	POLR2I	RNA polymerase II subunit I [Source:HGNC Symbol;Acc:HGNC:9196]																														GO_SYMBIOTIC_PROCESS
1047	CLGN	calmegin [Source:HGNC Symbol;Acc:HGNC:2060]																																	GO_PROTEIN_CONTAINING_COMPLEX_SUBUNIT_ORGANIZATION
6903	TBCC	tubulin folding cofactor C [Source:HGNC Symbol;Acc:HGNC:11580]																																	GO_PROTEIN_CONTAINING_COMPLEX_SUBUNIT_ORGANIZATION
65003	MRPL11	mitochondrial ribosomal protein L11 [Source:HGNC Symbol;Acc:HGNC:14042]																																	GO_PROTEIN_CONTAINING_COMPLEX_SUBUNIT_ORGANIZATION
58155	PTBP2	polypyrimidine tract binding protein 2 [Source:HGNC Symbol;Acc:HGNC:17662]																																	GO_PROTEIN_CONTAINING_COMPLEX_SUBUNIT_ORGANIZATION
155038	GIMAP8	GTPase, IMAP family member 8 [Source:HGNC Symbol;Acc:HGNC:21792]																																			GO_APOPTOTIC_PROCESS
9684	LRRC14	leucine rich repeat containing 14 [Source:HGNC Symbol;Acc:HGNC:20419]																																					GO_KINASE_BINDING								GO_NEGATIVE_REGULATION_OF_RESPONSE_TO_STIMULUS
7266	DNAJC7	DnaJ heat shock protein family (Hsp40) member C7 [Source:HGNC Symbol;Acc:HGNC:12392]																																							GO_REGULATION_OF_RESPONSE_TO_STRESS
2131	EXT1	exostosin glycosyltransferase 1 [Source:HGNC Symbol;Acc:HGNC:3512]																																												GO_IDENTICAL_PROTEIN_BINDING
285362	SUMF1	sulfatase modifying factor 1 [Source:HGNC Symbol;Acc:HGNC:20376]																																												GO_IDENTICAL_PROTEIN_BINDING
80896	NPL	N-acetylneuraminate pyruvate lyase [Source:HGNC Symbol;Acc:HGNC:16781]																																												GO_IDENTICAL_PROTEIN_BINDING
140576	S100A16	S100 calcium binding protein A16 [Source:HGNC Symbol;Acc:HGNC:20441]																																												GO_IDENTICAL_PROTEIN_BINDING
135114	HINT3	histidine triad nucleotide binding protein 3 [Source:HGNC Symbol;Acc:HGNC:18468]																																												GO_IDENTICAL_PROTEIN_BINDING
10981	RAB32	RAB32, member RAS oncogene family [Source:HGNC Symbol;Acc:HGNC:9772]
114112	TXNRD3	thioredoxin reductase 3 [Source:HGNC Symbol;Acc:HGNC:20667]
27333	GOLIM4	golgi integral membrane protein 4 [Source:HGNC Symbol;Acc:HGNC:15448]
55040	EPN3	epsin 3 [Source:HGNC Symbol;Acc:HGNC:18235]
123016	TTC8	tetratricopeptide repeat domain 8 [Source:HGNC Symbol;Acc:HGNC:20087]
57614	RELCH	RAB11 binding and LisH domain, coiled-coil and HEAT repeat containing [Source:HGNC Symbol;Acc:HGNC:29289]
3930	LBR	lamin B receptor [Source:HGNC Symbol;Acc:HGNC:6518]
5837	PYGM	glycogen phosphorylase, muscle associated [Source:HGNC Symbol;Acc:HGNC:9726]
55871	CBWD1	COBW domain containing 1 [Source:HGNC Symbol;Acc:HGNC:17134]
2287	FKBP3	FKBP prolyl isomerase 3 [Source:HGNC Symbol;Acc:HGNC:3719]
84067	FAM160A2	family with sequence similarity 160 member A2 [Source:HGNC Symbol;Acc:HGNC:25378]
55833	UBAP2	ubiquitin associated protein 2 [Source:HGNC Symbol;Acc:HGNC:14185]
55922	NKRF	NFKB repressing factor [Source:HGNC Symbol;Acc:HGNC:19374]
84726	PRRC2B	proline rich coiled-coil 2B [Source:HGNC Symbol;Acc:HGNC:28121]
6462	SHBG	sex hormone binding globulin [Source:HGNC Symbol;Acc:HGNC:10839]
55644	OSGEP	O-sialoglycoprotein endopeptidase [Source:HGNC Symbol;Acc:HGNC:18028]
4338	MOCS2	molybdenum cofactor synthesis 2 [Source:HGNC Symbol;Acc:HGNC:7193]
64118	DUS1L	dihydrouridine synthase 1 like [Source:HGNC Symbol;Acc:HGNC:30086]
5993	RFX5	regulatory factor X5 [Source:HGNC Symbol;Acc:HGNC:9986]
79894	ZNF672	zinc finger protein 672 [Source:HGNC Symbol;Acc:HGNC:26179]
729359	PLIN4	perilipin 4 [Source:HGNC Symbol;Acc:HGNC:29393]
157638	LRATD2	LRAT domain containing 2 [Source:HGNC Symbol;Acc:HGNC:24166]
22982	DIP2C	disco interacting protein 2 homolog C [Source:HGNC Symbol;Acc:HGNC:29150]
55194	EVA1B	eva-1 homolog B [Source:HGNC Symbol;Acc:HGNC:25558]
9881	TRANK1	tetratricopeptide repeat and ankyrin repeat containing 1 [Source:HGNC Symbol;Acc:HGNC:29011]
[truncated: 3 more columns]
